# Supplementary material for: Atypical heat shock transcription factor HSF5 is critical for male meiotic prophase under non-stress conditions
Source: Nat Commun. 2024 Apr 29;15:3330. doi: 10.1038/s41467-024-47601-0 (PMC11059408; doi:10.1038/s41467-024-47601-0)
Supplement: Supplementary file 4 — Supplementary Data 1 [file 41467_2024_47601_MOESM4_ESM.xlsx]

## Sheet: Primers and oligo
Supplementary Data1	Primers and oligos used in this study, related to STAR Methods and the Key Resources Table
Hsf5-g-F1	5’-GGGAGATCATAGCTGGTCATTAAGC-3’	genotyping
Hsf5-g-R1	5'-TCTCCCACCGTTCTCGATCC-3'	genotyping
Hsf5-g-R2	5’-CAGAGGGATAAGAAAATTGGTGATAG-3’	genotyping
Hsf5-3xFLAG-HA_genotyping_3F	5’- TGAAGGCATGTCTGTTGACGTC -3’	genotyping
Hsf5-3xFLAG-HA_genotyping_1R	5’- GCATCACGACTCAGCACACA-3’	genotyping
Hsf1_RTPCR_F1	5’-GCCCCTCTTCCTTTCTGCAT-3’	RT-PCR
Hsf1_RTPCR_R1	5’-TCATGTCGGGCATGGTCAC-3’	RT-PCR
Hsf2_RTPCR_F1	5’-TCCTGTTAGCAGAAACGGCA-3’	RT-PCR
Hsf2_RTPCR_R1	5’-GGGATCACTTCCAAAGACGA-3’	RT-PCR
Hsf3_RTPCR_F1	5’-AGCTTGATCTCAGTGGGGGA-3’	RT-PCR
Hsf3_RTPCR_R1	5’-ACTAGCCAGCAGCCATTGAA-3’	RT-PCR
Hsf4_RTPCR_F1	5’-GAACTCAGGCAGCAGAACGA-3’	RT-PCR
Hsf4_RTPCR_R1	5’-GGAGGGGCGACTGGATAAAG-3’	RT-PCR
Hsfy2_RTset_1F	5’-AATGCAGGCTGTTTCCCCTA-3’	RT-PCR
Hsfy2_RTset_1R	5’-GGTATGCGGTGGCCTCTTTA-3’	RT-PCR
Gapdh_F2(Gaphdh5599)	5’-ACCACAGTCCATGCCATCAC-3’	RT-PCR, RT-qPCR
Gapdh_R2(Gapdh5600)	5’-TCCACCACCCTGTTGCTGTA-3’	RT-PCR, RT-qPCR
Gapdh_F	5′-TTCACCACCATGGAGAAGGC-3′	RT-qPCR
Gapdh_R	5′-GGCATGGACTGTGGTCATGA-3′	RT-qPCR
HSF5_RTset1_F	5’-AGGGCTACCATTCAGCACAC-3’	RT-qPCR
HSF5_RTset1_R	5’-GACTTGTTAGCAGGCCCCAT-3’	RT-qPCR
Hspa1a_RTq_1F	5’-CATCAGTGGGCTGTACCAGG-3’	RT-qPCR
Hspa1a_RTq_1R	5’-AATGACAGTCCTCAAGGCCAC-3’	RT-qPCR
Hspa1b_RTq_1F	5’-CCGACAAGGAGGAGTTCGTG-3’	RT-qPCR
Hspa1b_RTq_1R	5’-CTTGACAGTAATCGGTGCCC-3’	RT-qPCR
Hsf5 KO Ex1-Ex6 ssODN	5’-AAAAATCTAAAATAAGAAAACAGTGTTAACCTCTCATGAGGTCCTTGGTACCTGGCAGAAGGGAATAAAG -3’	genome editing
Hsf5-3xFLAG-HA knock-in ssODN	5'-’ACGTGGCCTGCAAGCAGGAACACTTCCCAAAGGAGGAGGAGTTAAAAGAAGGAGACTACAAAGACCATGACGGTGATTATAAAGATCATGACATCGATTACAAGGATGACGATGACAAGGGATACCCCTACGACGTGCCCGACTACGCCTAAGAAGCTccGTGACAGCCGTGACATCGTGCGCTAGCCACAGCTGGAGGGGA-3’	genome editing
HSF5-EMSA-T-up	5’-AGGGCATAGATATGGAACTCTCTTAGAACTCTCTTAGAACTTACTACTG-3’	EMSA
HSF5-EMSA-T-bottom	5’-AGGCAGTAGTAAGTTCTAAGAGAGTTCTAAGAGAGTTCCATATCTATGC-3’	EMSA
HSF5-EMSA-M-up	5’-AGGGCATAGATAACCTTGAGTCTATCTTGAGTCTATCTTGAAACTACTG-3’.	EMSA
HSF5-EMSA-M- bottom	5’-AGGCAGTAGTTTCAAGATAGACTCAAGATAGACTCAAGGTTATCTATGC-3’	EMSA
