# Supplementary material for: Atypical heat shock transcription factor HSF5 is critical for male meiotic prophase under non-stress conditions
Source: Nat Commun. 2024 Apr 29;15:3330. doi: 10.1038/s41467-024-47601-0 (PMC11059408; doi:10.1038/s41467-024-47601-0)
Supplement: Supplementary file 5 — Supplementary Data 2 [file 41467_2024_47601_MOESM5_ESM.xlsx]

## Sheet: Description
related to Figure 5
tab#	description
1	Differentially expressed genes between 33℃ and 37℃ in Hsf5 +/- control
2	Differentially expressed genes beween 33℃ and 37℃ in Hsf5 KO
3	Overlap of the DEGs in 37℃ of Hsf5 +/- and Hsf5 KO.

## Sheet: Heat.DEG.Het
	baseMean	log2FoldChange	lfcSE	stat	pvalue	padj
Bag3	1046.29	0.985832	0.166497	5.92102	3.19943305578159e-09	6.99822657067961e-06
Cand2	313.168	-0.767359	0.177445	-4.32449	1.52887572721559e-05	0.00955475
Ccnd1	444.559	-0.912109	0.185416	-4.91925	8.68742536069057e-07	0.000917818
Cnksr2	159.87	-1.0815	0.20741	-5.2143	1.84516180886169e-07	0.000269066
Cst9	8061.07	0.499851	0.129048	3.87336	0.000107344	0.0391327
Ctcfl	108.029	-1.47758	0.300911	-4.91035	9.0914574721271e-07	0.000917818
Dnajb1	2770.84	1.00588	0.220483	4.56219	5.06223429094105e-06	0.00442912
Dusp4	153.165	1.04418	0.259567	4.02278	5.75149195978703e-05	0.0228735
E2f2	78.1846	-1.57494	0.352413	-4.469	7.85846198193823e-06	0.00606673
Ebf3	192.339	-1.06353	0.227055	-4.68401	2.81315365033096e-06	0.00263713
Elavl2	487.511	-0.859361	0.208802	-4.11567	3.86049643626372e-05	0.0187649
Esx1	325.881	-1.44891	0.258456	-5.60603	2.07014251682374e-08	3.39606879884935e-05
Etd	851.145	0.523451	0.118064	4.43363	9.26603163910298e-06	0.00675597
Gm10439	272.419	-0.673742	0.172971	-3.89512	9.81483810463464e-05	0.0368028
Hba-a2	96.8339	9.99921	1.30635	7.65433	1.94326672623462e-14	8.50114417170105e-11
Hmmr	526.59	-0.644859	0.149904	-4.30181	1.69408902215382e-05	0.010106
Hspa1a	11702.7	2.29711	0.155586	14.7642	2.49196241784473e-49	3.27045147717943e-45
Hspa1b	13498.2	2.54095	0.194238	13.0817	4.19045827270281e-39	2.74977871854759e-35
Hsph1	2635.72	1.16276	0.23427	4.96333	6.92955720267606e-07	0.000826759
Inhbb	2230.4	-0.409393	0.10498	-3.89971	9.6306289709736e-05	0.0368028
Itpripl2	220.348	0.866027	0.209166	4.14039	3.46718543876662e-05	0.0175013
Jag2	626.987	-0.80963	0.195337	-4.14478	3.40135751432449e-05	0.0175013
Mbnl3	332.559	-0.703452	0.164205	-4.28399	1.83569554978279e-05	0.0104746
Mov10l1	3753.39	-0.566616	0.0978977	-5.78784	7.12963858937244e-09	1.33670538352748e-05
Myrf	459.52	-0.88779	0.229889	-3.86181	0.000112549	0.0399214
Nt5dc2	397.605	-0.839342	0.168189	-4.99047	6.02317403657508e-07	0.000790481
Nucb1	2580.48	-0.486506	0.120275	-4.04495	5.23343845623158e-05	0.022156
Phlda1	204.125	1.42884	0.200484	7.12696	1.02606781955328e-12	3.36652851595432e-09
Plin2	421.222	0.700611	0.160015	4.37842	1.19543579846359e-05	0.00825732
Rgs2	1171.85	0.628224	0.105771	5.93945	2.85983293004463e-09	6.99822657067961e-06
Rpl9	5057.79	0.461989	0.112559	4.10443	4.05315775540442e-05	0.0189977
Slc12a2	999.534	-0.590067	0.131415	-4.4901	7.11895664161271e-06	0.00583932
Smpx	1894.78	0.385865	0.10023	3.84981	0.000118211	0.0408265
Spsb1	1812.66	0.847415	0.210125	4.03291	5.50898122196506e-05	0.0225937
Taf4a	592.19	-0.569084	0.131536	-4.32646	1.51528112555713e-05	0.00955475
Tex13	558.817	-0.727896	0.178104	-4.08691	4.37148357049814e-05	0.0191238
Tktl2	908.482	-0.928805	0.22332	-4.15907	3.19548444354448e-05	0.017474
Trap1a	305.289	-0.986526	0.241326	-4.08793	4.35231384993454e-05	0.0191238
Usp7	5139.69	-0.41832	0.109245	-3.8292	0.000128561	0.0432623

## Sheet: Heat.DEG.KO
	baseMean	log2FoldChange	lfcSE	stat	pvalue	padj
1700013H16Rik	767.897	-0.536206	0.163652	-3.2765	0.00105102	0.0375052
1700020N01Rik	397.537	-0.723481	0.190541	-3.79699	0.000146464	0.0101287
2410131K14Rik	467.082	0.669342	0.182501	3.6676	0.000244838	0.0139354
2610020H08Rik	1940.13	-0.49192	0.121088	-4.06251	4.85485634507681e-05	0.00518762
4930524B15Rik	463.965	-0.582374	0.144952	-4.01771	5.8767119188771e-05	0.00578258
4933416C03Rik	584.886	-0.616625	0.124508	-4.9525	7.32662235863509e-07	0.000229917
4933427D06Rik	539.383	-0.61749	0.142639	-4.32905	1.49753318927137e-05	0.00222921
Abca2	2270.96	-0.373914	0.0841652	-4.44262	8.88695661964282e-06	0.00154497
Acsl1	769.286	-0.361738	0.102634	-3.52453	0.000424228	0.0203542
Adad1	686.209	-0.381771	0.120803	-3.16029	0.00157614	0.0467066
Adam22	111.71	-0.805449	0.2363	-3.40858	0.000653022	0.0276172
Adamts2	734.927	0.413687	0.125016	3.30907	0.000936072	0.0347548
Adrbk1	906.342	-0.46737	0.107595	-4.34378	1.40051163350643e-05	0.00215309
Ago4	358.802	-0.420179	0.132829	-3.16332	0.00155983	0.0464389
Agtpbp1	769.882	-0.446071	0.122516	-3.64092	0.000271661	0.0148473
Aldoa	7999.93	0.363376	0.0854816	4.25092	2.12891173803937e-05	0.00284124
Alkbh1	661.915	0.558912	0.151396	3.69172	0.000222741	0.0131282
Amfr	4181.01	-0.236641	0.0756531	-3.12798	0.00176012	0.0493319
Anapc4	1973.84	-0.394146	0.0976253	-4.03733	5.40631868580656e-05	0.00555511
Ankrd10	1450.25	0.34178	0.0908317	3.76278	0.000168032	0.0112776
Anp32b	3760.1	-0.404588	0.0930035	-4.35025	1.35984428521145e-05	0.00215309
Anxa5	1412.76	0.488515	0.136962	3.56679	0.000361374	0.0180554
Arf2	1437.44	-0.424656	0.0906759	-4.68323	2.82394389119627e-06	0.0006831
Arid2	2643.95	-0.259189	0.0780139	-3.32235	0.000892628	0.0343189
Armt1	658.794	-0.416093	0.12785	-3.25455	0.0011357	0.0386705
Asf1b	1427.33	-0.542712	0.14689	-3.6947	0.000220148	0.0131084
Atad2	1430.32	-0.37539	0.104868	-3.57966	0.000344043	0.0175977
Atp10d	413.034	0.726494	0.149112	4.87215	1.10390579229144e-06	0.000324703
Atp1b2	8489.04	0.2554	0.0802431	3.18284	0.0014584	0.0446852
Atp5f1	3414.96	-0.330795	0.0999368	-3.31004	0.000932831	0.0347548
Aurka	377.318	-0.439533	0.137907	-3.18718	0.00143668	0.0446852
B4galt5	1222.95	0.467887	0.137343	3.4067	0.00065753	0.0276615
Bag3	942.078	1.13607	0.141868	8.00794	1.16641335839266e-15	3.3858063760743e-12
Banp	544.382	0.572432	0.126226	4.53497	5.76119931089638e-06	0.00111226
Bard1	357.611	-0.44317	0.14097	-3.14371	0.00166818	0.0478423
Bcap29	891.596	-0.48254	0.118939	-4.05704	4.96985666248026e-05	0.00519865
Bcl6	245.431	0.636057	0.187001	3.40135	0.000670541	0.0280059
Bgn	2375.02	0.535085	0.16387	3.2653	0.0010935	0.0379004
Boll	497.262	-0.648114	0.128995	-5.02432	5.05217772280724e-07	0.00017776
Brdt	1136.87	-0.610251	0.16764	-3.64025	0.00027237	0.0148473
Brsk2	203.161	-0.621133	0.167204	-3.71482	0.000203347	0.0123616
C2cd5	953.235	-0.570892	0.124828	-4.57342	4.79825045504781e-06	0.00102572
C330027C09Rik	889.456	-0.472959	0.115146	-4.10746	4.00025991951329e-05	0.00455363
Cadm1	4857.73	-0.331795	0.0849454	-3.90598	9.38439736722837e-05	0.00746317
Calm2	7586.05	-0.360334	0.0896444	-4.01959	5.82992489282187e-05	0.00578258
Cand1	4215.34	-0.28163	0.0898606	-3.13407	0.00172399	0.0487037
Cand2	318.439	-0.563524	0.152099	-3.70499	0.000211396	0.0126521
Canx	7306.47	-0.259509	0.0808581	-3.20943	0.00132996	0.042658
Caskin1	3622.3	0.536359	0.170559	3.14472	0.00166246	0.0478423
Ccbe1	1151.92	0.360142	0.102177	3.52468	0.000424001	0.0203542
Ccna2	755.402	-0.584063	0.147973	-3.9471	7.91030412183244e-05	0.00669691
Ccnb1	703.748	-0.526124	0.128043	-4.10896	3.97451559218466e-05	0.00455363
Ccnd1	530.85	-0.808623	0.143322	-5.642	1.68085008742538e-08	1.08424168694979e-05
Ccne2	989.419	-0.841494	0.120042	-7.01001	2.38306860096776e-12	4.61163492097278e-09
Ccp110	2334.88	-0.387982	0.0994547	-3.90109	9.57589967895749e-05	0.00751255
Cct3	5427.95	-0.287602	0.0860469	-3.34239	0.000830595	0.0326916
Cdc20	1248.03	-0.476842	0.106114	-4.49368	7.00043862053205e-06	0.00127003
Cdc45	913.61	-0.424225	0.135831	-3.1232	0.00178899	0.0498129
Cdca3	521.478	-0.426747	0.126124	-3.38355	0.000715543	0.0291688
Cdk20	293.698	0.628349	0.165461	3.79758	0.000146117	0.0101287
Cdkn2a	234.662	-0.617591	0.185658	-3.32649	0.000879472	0.0339254
Cenpa	296.126	-0.566875	0.143068	-3.96229	7.42355651794164e-05	0.00643246
Cenph	262.204	-0.7067	0.210737	-3.35347	0.000798047	0.0318423
Cep126	570.774	-0.428952	0.133874	-3.20415	0.0013546	0.0430912
Cep55	613.22	-0.354984	0.110219	-3.22073	0.00127867	0.0417039
Cep83os	1032.24	-0.471484	0.144436	-3.26432	0.00109729	0.0379185
Cers3	364.818	-1.08098	0.202256	-5.34461	9.06104976147334e-08	4.04645572232565e-05
Chaf1a	557.87	-0.46066	0.126091	-3.65338	0.000258808	0.0145319
Chek1	347.36	-0.471258	0.134608	-3.50097	0.000463576	0.0214804
Chn1	892.968	-0.358152	0.106935	-3.34924	0.000810341	0.0322222
Chtf18	618.604	-0.432925	0.128316	-3.3739	0.000741117	0.0297617
Cipc	1477.29	0.334112	0.100612	3.32081	0.000897574	0.0343952
Ckap2	506.59	-0.504667	0.14194	-3.5555	0.000377264	0.0185611
Clcn2	3811.78	0.426667	0.128895	3.31021	0.000932277	0.0347548
Clptm1l	2763.2	-0.338444	0.090913	-3.72273	0.000197084	0.0122371
Clspn	1152.33	-0.381814	0.0910719	-4.19244	2.7596497788372e-05	0.00344541
Cnksr2	159.435	-0.71827	0.193486	-3.71225	0.000205422	0.0124227
Cntd1	846.511	-0.65835	0.197807	-3.32825	0.000873932	0.0338241
Cog7	604.037	-0.424354	0.108423	-3.91388	9.08253018808748e-05	0.00732433
Col1a1	3023.84	0.702183	0.194238	3.61506	0.000300281	0.0157763
Col1a2	6846.18	0.608546	0.156939	3.87759	0.000105496	0.00807557
Col3a1	5968.2	0.647324	0.176256	3.67263	0.000240071	0.0137993
Col5a2	464.498	0.565481	0.167049	3.38512	0.000711478	0.0291688
Col6a1	2640.83	0.540935	0.15684	3.44895	0.000562768	0.0247342
Cops3	1648.38	-0.366687	0.115145	-3.18458	0.00144964	0.0446852
Cpeb1	773.947	-0.497092	0.114043	-4.35881	1.30771777464936e-05	0.00210888
Cpne8	688.527	0.38557	0.119976	3.21373	0.00131021	0.0422578
Cst9	9501.98	0.370535	0.114135	3.24646	0.00116851	0.0393634
Ctcfl	143.402	-1.53214	0.281796	-5.43706	5.41670518857551e-08	2.65280738796736e-05
Ctgf	1435.99	0.470508	0.142732	3.29644	0.000979172	0.03564
Cyp26b1	2394.81	0.508764	0.119426	4.26008	2.04351501180303e-05	0.00279144
Cyr61	2055.83	0.715801	0.142842	5.01115	5.41064636566675e-07	0.000184774
D1Pas1	745.576	-0.534044	0.137361	-3.8879	0.000101116	0.00782707
Daam2	13360.4	0.322196	0.0948124	3.39825	0.000678194	0.0281851
Dazl	7782.88	-0.497816	0.139353	-3.57235	0.000353798	0.0178606
Ddx25	689.104	-0.459211	0.128851	-3.56389	0.000365398	0.0180554
Ddx4	4049.41	-0.479128	0.105343	-4.54829	5.40846962458387e-06	0.00110145
Ddx6	3647.82	-0.369416	0.10739	-3.43994	0.000581852	0.0253029
Dedd2	295.127	0.484134	0.145313	3.33166	0.000863309	0.0335247
Denr	1478.09	-0.509074	0.10672	-4.77017	1.84067749799074e-06	0.000464611
Diap3	404.143	-0.427552	0.128276	-3.33306	0.000858964	0.0334679
Dlgap5	361.562	-0.528425	0.16326	-3.2367	0.00120919	0.0401857
Dmrtb1	246.842	-1.13463	0.183489	-6.18367	6.2628986101531e-10	5.59373198172982e-07
Dnajb1	2577.14	0.970198	0.201306	4.81953	1.43898854128787e-06	0.000397812
Dnajc21	1231.11	-0.417651	0.130641	-3.19694	0.00138894	0.0438082
Dnajc9	701.55	-0.39507	0.117125	-3.37307	0.000743339	0.0297617
Dpep3	3373.67	-0.431932	0.123352	-3.50163	0.000462421	0.0214804
Dram1	218.949	0.588508	0.173211	3.39764	0.000679686	0.0281851
Dtl	1160.12	-0.456184	0.143467	-3.17972	0.00147418	0.0446911
Dusp4	151.539	0.695376	0.18567	3.74522	0.000180235	0.0116262
Dut	638.745	-0.529385	0.136542	-3.87708	0.000105718	0.00807557
E2f2	88.2979	-1.19289	0.27224	-4.38176	1.17723300422327e-05	0.00192519
Ebf1	175.272	0.576219	0.181629	3.17251	0.00151129	0.0456828
Ebf3	219.538	-0.788763	0.192777	-4.09159	4.28433156827796e-05	0.00478178
Ect2	1005.62	-0.496567	0.123517	-4.02022	5.81443873848984e-05	0.00578258
Eif2b5	1237.08	-0.295544	0.0914131	-3.23306	0.00122471	0.0403979
Elavl2	490.09	-0.619601	0.132424	-4.67892	2.88385999179339e-06	0.000683357
Elavl3	325.757	-0.715609	0.165029	-4.33627	1.44917787453045e-05	0.00218525
Eln	2950.57	0.51964	0.139143	3.73458	0.000188026	0.0118009
Elovl1	357.581	0.602084	0.135907	4.43014	9.41738829685794e-06	0.00158471
Eno3	512.276	0.49259	0.151734	3.2464	0.00116874	0.0393634
Esx1	399.171	-1.3259	0.151254	-8.76603	1.8506861238727e-18	7.16277219476198e-15
Etl4	4178.62	0.338228	0.102583	3.29713	0.000976786	0.03564
Ext2	1472.58	-0.496835	0.0968951	-5.12755	2.93533893394401e-07	0.000109943
Fam129b	658.772	0.525709	0.160718	3.27101	0.00107166	0.0379004
Fam216a	1067.39	-0.384526	0.11882	-3.23619	0.00121135	0.0401857
Fancd2	891.02	-0.379581	0.115014	-3.30031	0.000965783	0.0353745
Fanci	495.212	-0.417945	0.131159	-3.18655	0.0014398	0.0446852
Fhl2	543.991	0.48604	0.116551	4.1702	3.04333941165816e-05	0.00369465
Firre	1204.34	0.736156	0.184925	3.98085	6.86703434328023e-05	0.00620658
Flcn	741.375	0.543962	0.129378	4.20445	2.61716074538742e-05	0.00333932
Flna	4170.71	0.358874	0.0906269	3.9599	7.49812971483443e-05	0.00644895
Flrt1	765.96	0.399914	0.115493	3.46267	0.000534851	0.0237937
Fosb	2755.74	-0.582075	0.105757	-5.50391	3.71469629945233e-08	2.05387327299719e-05
Fstl1	1269.25	0.440128	0.110098	3.99761	6.39858461621575e-05	0.00599145
Ftl1	8033.47	0.43168	0.0980219	4.40392	1.06314288352218e-05	0.00176345
Fv1	271.278	0.534368	0.151846	3.51915	0.000432938	0.0205998
Galnt6	256.83	-0.529198	0.156288	-3.38605	0.000709067	0.0291688
Gars	1856.64	-0.296387	0.0900936	-3.28977	0.00100271	0.036365
Gbp6	291.291	0.537867	0.159347	3.37545	0.000736938	0.0297617
Gem	698.303	0.576264	0.127333	4.52566	6.02063199531908e-06	0.00112751
Gid8	1217.56	-0.319027	0.0977646	-3.26322	0.00110156	0.0379531
Gli1	237.833	0.642107	0.185304	3.46516	0.000529923	0.0237565
Gm10439	290.762	-0.608966	0.184093	-3.30793	0.000939886	0.0347548
Gm11837	356.343	-0.749363	0.209609	-3.57505	0.000350166	0.0177545
Gm11974	101.042	0.853736	0.270289	3.15861	0.00158525	0.046735
Gm14325	435.285	0.521806	0.131163	3.9783	6.94096514460572e-05	0.00620658
Gm14420	350.605	0.620605	0.178927	3.46848	0.000523411	0.0235555
Gm14436	301.245	0.567173	0.178333	3.18042	0.00147061	0.0446911
Gm15085	344.043	-0.718832	0.186178	-3.86099	0.000112931	0.00840536
Gm15107	574.678	-0.823765	0.163118	-5.05011	4.41567121068221e-07	0.00016022
Gm1564	3092.79	-0.601305	0.13231	-4.54467	5.50203085831696e-06	0.00110145
Gm20605	688.1	0.701848	0.214406	3.27345	0.00106242	0.037724
Gm21693	372.013	-0.874709	0.267631	-3.26834	0.00108181	0.0379004
Gm21704	367.912	-0.889749	0.2743	-3.24371	0.00117984	0.0395928
Gm7334	135.233	-1.53019	0.486837	-3.14312	0.00167157	0.0478423
Gm773	298.067	-0.711634	0.196276	-3.62568	0.000288201	0.0154207
Gmcl1	767.258	-0.484266	0.101204	-4.78503	1.70958344052329e-06	0.000455438
Haus2	738.83	-0.433763	0.136414	-3.17976	0.00147395	0.0446911
Hcfc2	911.741	-0.42051	0.11644	-3.61139	0.000304564	0.0159292
Hdgfrp3	1288.32	-0.417765	0.112418	-3.71618	0.000202259	0.0123602
Hectd2	720.17	-0.480695	0.134335	-3.57832	0.000345807	0.0176104
Hmgb2	4662.41	-0.49176	0.103383	-4.75668	1.96807303232537e-06	0.000486198
Hmgn2	3996.94	-0.345311	0.0848674	-4.06883	4.72494793252867e-05	0.00512723
Hmmr	526.249	-0.441445	0.129339	-3.41308	0.000642341	0.0273195
Hmox1	4096.05	0.556916	0.153208	3.63504	0.00027794	0.0150103
Hormad1	3176.94	-0.688777	0.159886	-4.30793	1.64788622256708e-05	0.0023917
Hspa1a	10756.4	2.40347	0.189768	12.6653	9.20487289056244e-37	9.16525098945214e-33
Hspa1b	12337.9	2.43503	0.192906	12.6229	1.57871862706953e-36	9.16525098945214e-33
Hspa2	2489.08	-0.457219	0.114106	-4.00696	6.15056660096307e-05	0.00591411
Hspg2	4504.66	0.529681	0.161509	3.27957	0.00103964	0.0373038
Hsph1	2443.74	1.00868	0.172752	5.83891	5.25419261612724e-09	4.06709536439022e-06
Htra3	727.891	0.46113	0.136009	3.39043	0.00069783	0.0288345
Hyls1	347.636	-0.586723	0.169103	-3.46962	0.000521187	0.0235467
Hyou1	6456.75	-0.282461	0.0733766	-3.84947	0.000118375	0.00869903
Id4	298.295	-0.5597	0.149685	-3.7392	0.000184609	0.0117131
Ift80	925.572	-0.534969	0.136621	-3.91572	9.01339897045811e-05	0.00732433
Igf2bp3	260.706	-0.566589	0.172266	-3.28902	0.00100535	0.036365
Impact	711.257	0.728694	0.140029	5.20387	1.95182153222674e-07	7.81468958989128e-05
Itfg1	2244.1	-0.276628	0.0880681	-3.14107	0.00168333	0.0478423
Itih5	1235.06	0.331589	0.104542	3.17184	0.00151476	0.0456828
Itpripl2	218.412	0.699235	0.168918	4.13949	3.48083196043241e-05	0.00408242
Jag2	740.656	-0.766608	0.110351	-6.94699	3.73150639119473e-12	6.18950295830885e-09
Kcp	214.518	0.690174	0.184482	3.74115	0.000183181	0.0116864
Kctd19	908.1	-0.606457	0.161326	-3.7592	0.000170457	0.0113096
Khdrbs1	3318.06	-0.243444	0.0741866	-3.28151	0.00103253	0.037232
Kif11	1269.35	-0.392844	0.118377	-3.31858	0.000904754	0.034443
Kif15	671.31	-0.523419	0.139212	-3.75988	0.000169994	0.0113096
Kif18a	498.659	-0.504036	0.146321	-3.44473	0.000571629	0.0249518
Kif20a	1328.99	-0.462693	0.116362	-3.97634	6.99852735034894e-05	0.00620658
Kif23	1578.56	-0.347728	0.104902	-3.31479	0.000917113	0.0347548
Kif4	517.107	-0.461606	0.121662	-3.79416	0.000148143	0.0101287
Kifap3	750.628	-0.441465	0.12117	-3.64335	0.000269108	0.0148086
Kit	1222.69	-0.593721	0.103628	-5.72934	1.00823109695064e-08	6.88621839217286e-06
Knstrn	132.615	-0.875205	0.21634	-4.0455	5.22117708618314e-05	0.00541278
Kntc1	1148.55	-0.409161	0.102275	-4.00058	6.31881255212403e-05	0.00596486
Kpna2	3000.79	-0.413344	0.0996734	-4.14699	3.36876644487699e-05	0.0039913
L3mbtl2	1154.32	-0.365877	0.0990922	-3.69229	0.000222242	0.0131282
Lamb1	2989.93	0.442108	0.0885851	4.99078	6.01372445170024e-07	0.000199363
Lamc1	2785.44	0.424152	0.0888848	4.77193	1.824711149194e-06	0.000464611
Lars2	18785.9	0.407179	0.116415	3.49765	0.000469381	0.0215414
Lgals4	183.533	0.78399	0.195681	4.00647	6.16318241324697e-05	0.00591411
Lig1	1898.4	-0.343182	0.107832	-3.18256	0.00145979	0.0446852
Limd2	284.62	-0.636113	0.15998	-3.9762	7.00251373697076e-05	0.00620658
Lman1	1792.19	-0.321613	0.0987471	-3.25694	0.0011262	0.0385733
Lox	206.05	0.853543	0.203188	4.20075	2.66030656069786e-05	0.00335748
Loxl1	343.365	0.50947	0.149487	3.40813	0.000654099	0.0276172
Lrig3	378.705	0.590777	0.137746	4.28889	1.79567878837344e-05	0.00257403
Lrrc32	104.891	1.04566	0.313022	3.34054	0.000836163	0.0327996
Lrwd1	817.889	-0.374976	0.117139	-3.20113	0.00136891	0.0433089
Ltbp4	4187.08	0.57036	0.0892012	6.39408	1.61513814461801e-10	1.70485172701452e-07
Luzp4	575.136	-0.783689	0.134729	-5.81677	5.9995894161205e-09	4.35382704441094e-06
M1ap	1102.89	-0.768717	0.114187	-6.7321	1.67233322215155e-11	2.4271826303002e-08
Madd	795.542	-0.347005	0.105819	-3.27922	0.00104095	0.0373038
Mael	3031.93	-0.46536	0.116799	-3.98427	6.76875967291799e-05	0.00620658
Mblac2	315.507	0.646135	0.142573	4.53198	5.84343474815596e-06	0.00111226
Mbnl2	1795.03	0.314017	0.0894484	3.51059	0.00044711	0.0209331
Mbnl3	365.12	-0.613026	0.155942	-3.93112	8.4551526694955e-05	0.00706279
Med16	652.343	-0.410954	0.119125	-3.44978	0.000561052	0.0247342
Med30	270.021	-0.494955	0.153552	-3.22337	0.00126693	0.0414374
Meg3	409.11	0.709107	0.219504	3.2305	0.00123576	0.0406471
Megf6	140.557	-0.828995	0.236074	-3.51159	0.000445428	0.0209331
Meiob	873.329	-0.546288	0.170964	-3.19534	0.00139667	0.0438292
Melk	471.052	-0.693402	0.15333	-4.52227	6.1179709549203e-06	0.00112755
Mir6236	293.149	0.567728	0.176594	3.21488	0.001305	0.0422578
Mis18bp1	734.542	-0.514164	0.134965	-3.80962	0.000139181	0.00985382
Mov10l1	3374.82	-0.542816	0.116624	-4.65441	3.24905985126043e-06	0.000754497
Mreg	145.788	-0.687572	0.211753	-3.24705	0.00116609	0.0393634
Msh6	2173.93	-0.328555	0.103639	-3.17019	0.00152339	0.0458036
Msmo1	2328.81	0.553868	0.0853211	6.49157	8.49466234708184e-11	9.86315245119672e-08
Myl9	2469.08	0.278961	0.0802788	3.4749	0.000511036	0.0231783
Myo7a	7672.72	0.414576	0.131257	3.15849	0.00158588	0.046735
Myom1	238.216	0.621337	0.169001	3.67652	0.000236438	0.0137264
Myrf	597.937	-0.600099	0.110416	-5.43488	5.48336726476761e-08	2.65280738796736e-05
Naalad2	1208.7	0.433009	0.0942221	4.59563	4.3145132793545e-06	0.000945204
Ncaph	532.205	-0.457421	0.117327	-3.89869	9.67151079884511e-05	0.00753664
Ndc80	504.403	-0.575664	0.170536	-3.37562	0.000736499	0.0297617
Neat1	1031.06	0.789549	0.21545	3.66464	0.000247685	0.0140286
Nek2	1093.21	-0.578281	0.106321	-5.43901	5.35777383007389e-08	2.65280738796736e-05
Nek4	725.105	-0.406055	0.105136	-3.8622	0.000112372	0.00840536
Nell2	320.592	-0.633809	0.137761	-4.60078	4.20911785743602e-06	0.000939847
Nid1	3641.41	0.365023	0.113816	3.20712	0.00134071	0.0427801
Npc2	3023.73	0.303032	0.0844449	3.58852	0.000332562	0.0170858
Nr4a1	2378.98	0.589254	0.143428	4.10835	3.9849882734624e-05	0.00455363
Nt5dc2	484.334	-0.705257	0.142729	-4.94123	7.76309676227244e-07	0.000237203
Nucb1	2645.32	-0.397997	0.104882	-3.79472	0.000147811	0.0101287
Nuf2	679.963	-0.568171	0.138936	-4.08944	4.3242318572301e-05	0.00478178
Nup210	1402.75	-0.453905	0.117251	-3.87122	0.000108291	0.00821809
Nusap1	555.882	-0.555929	0.137987	-4.02886	5.60489779816131e-05	0.00570864
Ocrl	1893.32	0.459994	0.141304	3.25536	0.0011325	0.0386705
Ott	344.043	-0.718832	0.186178	-3.86099	0.000112931	0.00840536
P4ha1	2620.63	0.319087	0.101138	3.15495	0.00160523	0.046948
Papolg	1036.13	-0.382373	0.117035	-3.26717	0.00108629	0.0379004
Parp12	1885.88	-0.420856	0.100841	-4.17348	2.99980843103639e-05	0.00369465
Pdcd4	1666.53	-0.452865	0.101982	-4.44065	8.96896431346103e-06	0.00154497
Pdcd7	715.809	-0.487682	0.114164	-4.27178	1.93916610169605e-05	0.00271273
Pde3b	407.301	-0.434137	0.131154	-3.31012	0.000932545	0.0347548
Pfn2	1297.53	-0.35451	0.0943824	-3.75611	0.000172575	0.0113851
Pgap1	281.705	-0.560337	0.149691	-3.74329	0.000181629	0.0116513
Pgk1	2217.42	0.301807	0.0901751	3.34691	0.000817189	0.0323835
Phlda1	206.926	1.58771	0.219303	7.23978	4.49404665966915e-13	1.04360751530837e-09
Phldb1	908.028	0.470159	0.131858	3.56565	0.000362956	0.0180554
Phldb2	530.438	0.64823	0.133318	4.86229	1.16034884181243e-06	0.000328605
Phospho1	464.249	0.821574	0.197163	4.16698	3.08656485298686e-05	0.00369465
Phtf1	1311.76	-0.471704	0.139811	-3.37387	0.000741202	0.0297617
Pias2	2638.42	-0.337935	0.104262	-3.24121	0.00119024	0.0398266
Pigk	1242.85	-0.311617	0.09065	-3.43758	0.000586927	0.0254284
Pigs	1731.01	-0.378372	0.0931818	-4.06058	4.89518051746196e-05	0.00518762
Pik3r3	2373.42	-0.274928	0.0878408	-3.12985	0.00174896	0.0492892
Piwil2	4059.44	-0.482232	0.123212	-3.91385	9.0836639767963e-05	0.00732433
Plekha8	1463.07	-0.412296	0.121859	-3.38339	0.000715969	0.0291688
Plekhf1	432.572	0.655535	0.155532	4.2148	2.50003957181706e-05	0.00326157
Plin2	475.917	0.462336	0.123443	3.74533	0.000180157	0.0116262
Plk1	309.429	-0.614585	0.169705	-3.62149	0.000292907	0.0156006
Plk4	890.242	-0.444217	0.122782	-3.61793	0.000296973	0.0156734
Pmaip1	183.825	-0.794507	0.252793	-3.14291	0.00167277	0.0478423
Pold1	1102.33	-0.366877	0.100466	-3.65174	0.000260472	0.0145319
Polr2b	4360.79	-0.350648	0.0880325	-3.98316	6.80053583510898e-05	0.00620658
Ppp2r4	2004.48	-0.431766	0.117131	-3.68618	0.000227643	0.0133493
Ppp6r3	3196.62	-0.292988	0.0905861	-3.23436	0.00121917	0.0403299
Prc1	1116.02	-0.422186	0.119961	-3.51937	0.000432581	0.0205998
Prim1	624.949	-0.378141	0.117611	-3.21517	0.00130365	0.0422578
Prpsap2	752.863	-0.516512	0.130908	-3.94562	7.95946664106567e-05	0.00669691
Psip1	3294.32	-0.461679	0.0965225	-4.78313	1.72588679099629e-06	0.000455438
Psma8	653.419	-0.768483	0.235321	-3.26569	0.00109199	0.0379004
Ptges	162.403	0.72201	0.222853	3.23985	0.00119591	0.0399015
Ptgs2	90.0115	1.58117	0.464377	3.40492	0.000661822	0.0277416
Ptprv	1604.87	0.671696	0.171898	3.90753	9.32428870136958e-05	0.00746317
Rad51	720.014	-0.473821	0.134327	-3.52737	0.000419716	0.0203055
Rad51ap1	337.345	-0.510552	0.145167	-3.51701	0.000436445	0.0205998
Rars2	619.201	-0.494971	0.155304	-3.18711	0.00143703	0.0446852
Rbm44	592.078	-0.674798	0.127626	-5.28733	1.24117783452e-07	5.33752438393029e-05
Rbm46	816.81	-0.560985	0.149556	-3.751	0.000176129	0.0115538
Repin1	289.598	0.533901	0.143142	3.72986	0.000191583	0.0119595
Rfxap	331.349	-0.571545	0.144825	-3.94646	7.93135217146425e-05	0.00669691
Rhox13	424.744	-0.661563	0.127438	-5.19126	2.08873619056473e-07	8.08410530288234e-05
Rimklb	967.138	-0.327184	0.098779	-3.31228	0.000925384	0.0347548
Rnf17	1960.89	-0.475714	0.12113	-3.9273	8.59061131400158e-05	0.00712468
Rpl34	91.4834	0.905758	0.287757	3.14765	0.00164591	0.0477765
Rpn1	4985.35	-0.322555	0.0883555	-3.65065	0.000261577	0.0145319
Rps4x	3619.05	0.32368	0.0879942	3.67842	0.000234681	0.0136929
Rps6ka6	851.924	-0.541179	0.13817	-3.91677	8.97442612080992e-05	0.00732433
Rspry1	1170.07	-0.366257	0.11504	-3.18374	0.00145385	0.0446852
Runx3	110.203	-0.864861	0.235791	-3.66791	0.000244543	0.0139354
Sat1	1107.16	0.461407	0.131157	3.51797	0.000434858	0.0205998
Sccpdh	1211.54	-0.423289	0.119628	-3.53838	0.000402592	0.0197236
Sema4f	115.459	-1.11711	0.261863	-4.266	1.99009030596937e-05	0.00275083
Senp2	2746.41	-0.391788	0.118712	-3.30033	0.000965721	0.0353745
Setx	11736.9	-0.535054	0.164021	-3.26211	0.00110587	0.0379889
Sfmbt1	1515.37	-0.488989	0.114389	-4.27479	1.91320385056671e-05	0.00270905
Sfmbt2	636.563	-0.524635	0.11478	-4.5708	4.85870570753635e-06	0.00102572
Sh2b3	765.361	-0.404222	0.128028	-3.15729	0.00159243	0.0468093
Sh3glb1	2528.36	-0.36877	0.107731	-3.42307	0.000619192	0.0264317
Sh3pxd2b	330.673	0.488976	0.155193	3.15076	0.00162847	0.0473888
Shcbp1	210.776	-0.65346	0.187408	-3.48683	0.000488781	0.0223434
Slbp	1988.61	-0.284737	0.0911669	-3.12325	0.00178864	0.0498129
Slc12a2	1008.08	-0.418346	0.110538	-3.78464	0.000153929	0.0104518
Slc17a7	183.952	-0.565296	0.177474	-3.18524	0.00144634	0.0446852
Slc25a31	1672.87	-0.448779	0.124531	-3.60375	0.000313656	0.0162583
Slc25a5	5425.78	0.307365	0.0969738	3.16957	0.00152666	0.0458036
Slc27a2	136.538	-0.886905	0.248377	-3.5708	0.000355889	0.0178885
Slc36a1	433.305	0.756096	0.178074	4.24597	2.17652714920996e-05	0.00287178
Slc39a14	943.755	0.57282	0.156831	3.65247	0.000259726	0.0145319
Slc4a3	1097.83	0.696634	0.182028	3.82707	0.000129679	0.00941061
Slc5a3	1657.46	0.457383	0.14505	3.15329	0.00161443	0.0470983
Slc9a6	663.812	-0.53451	0.147092	-3.63384	0.000279236	0.0150103
Slit3	989.465	0.445988	0.14097	3.16371	0.0015577	0.0464389
Smarca5	8090.89	-0.332982	0.101644	-3.27596	0.00105303	0.0375052
Smarcd1	1627.47	-0.389168	0.10103	-3.85201	0.000117153	0.00866409
Smc1b	5806.78	-0.405803	0.11216	-3.61808	0.000296797	0.0156734
Smc4	5058.01	-0.544637	0.142717	-3.8162	0.000135523	0.0096537
Smcr8	1267.45	0.585975	0.109365	5.35797	8.41645213285037e-08	3.90893702858103e-05
Smim13	396.733	-0.571593	0.163338	-3.49946	0.0004662	0.0214804
Smox	1713.94	0.373073	0.118858	3.13882	0.00169632	0.048039
Snrnp40	1324.98	-0.29585	0.0920573	-3.21376	0.00131008	0.0422578
Snx27	1900.29	-0.431572	0.113754	-3.7939	0.000148297	0.0101287
Sohlh2	768.207	-0.509684	0.114344	-4.45746	8.29353433725261e-06	0.00148148
Sorl1	736.098	-0.456156	0.109425	-4.16866	3.06401914592302e-05	0.00369465
Sowahc	1785.79	0.63448	0.160063	3.96395	7.37205959789354e-05	0.00643246
Sox30	337.322	-0.452796	0.144169	-3.14073	0.00168526	0.0478423
Sparc	36910.9	0.31844	0.0781371	4.0754	4.59355407144215e-05	0.00503168
Spast	1386.44	-0.307748	0.0954024	-3.22579	0.00125625	0.0412044
Spata5	3767.66	-0.331495	0.0918752	-3.6081	0.000308442	0.0160597
Spcs3	1276.76	-0.388283	0.117489	-3.30485	0.000950286	0.0350279
Spint1	360.758	-0.58962	0.130043	-4.53404	5.78655533151937e-06	0.00111226
Spp1	1544.47	0.318084	0.100776	3.15635	0.00159757	0.046842
Spsb1	1632.64	0.693288	0.149244	4.64532	3.39548862058483e-06	0.00077304
Srek1	1243.22	0.317602	0.0927748	3.42337	0.000618508	0.0264317
Srxn1	1097.41	0.443305	0.140279	3.16015	0.00157687	0.0467066
Ssr1	4589.15	-0.355966	0.112482	-3.16466	0.00155265	0.0464389
Stag3	4967.02	-0.274321	0.0876967	-3.12807	0.00175961	0.0493319
Stk31	2054.71	-0.418648	0.128211	-3.26532	0.00109342	0.0379004
Stra8	2097.48	-0.588334	0.0929712	-6.32812	2.48160672471046e-10	2.40116130671776e-07
Strbp	3308.38	-0.415473	0.1099	-3.78046	0.000156536	0.0105671
Strn4	1827.63	-0.294968	0.0802766	-3.67439	0.000238414	0.0137723
Sycp1	7800.54	-0.598097	0.182994	-3.2684	0.00108159	0.0379004
Syt12	187.333	0.716058	0.186733	3.83467	0.000125731	0.00918155
Taf4a	578.745	-0.403025	0.116883	-3.44811	0.000564514	0.0247342
Tbx22	654.59	0.412452	0.129349	3.18868	0.00142923	0.0446852
Tcaf1	309.641	0.546959	0.16509	3.31309	0.000922703	0.0347548
Tcam1	665.107	-0.714817	0.208783	-3.42373	0.000617683	0.0264317
Tcfl5	601.715	-0.578677	0.116073	-4.98547	6.18126649751162e-07	0.000199363
Tdrd12	276.513	-0.642425	0.172669	-3.72056	0.000198781	0.0122768
Tet2	405.198	0.553843	0.174053	3.18204	0.00146244	0.0446852
Tex11	1940.23	-0.668833	0.15068	-4.43875	9.04816497103892e-06	0.00154497
Tex13	619.401	-0.7898	0.133582	-5.91249	3.36982112172844e-09	2.79478521745635e-06
Tex14	1832.95	-0.33392	0.093696	-3.56387	0.000365431	0.0180554
Tgfbr1	1932.73	-0.429061	0.107001	-4.00988	6.0749699859845e-05	0.00591411
Tgm2	2600.79	0.73704	0.13335	5.52711	3.25547361961784e-08	1.88996520986914e-05
Tinagl1	207.436	0.980095	0.22554	4.34555	1.38927471296887e-05	0.00215309
Tktl2	592.312	-1.12498	0.167912	-6.69984	2.08653861411108e-11	2.69186664982708e-08
Tle2	464.771	0.581731	0.17426	3.33829	0.000842952	0.0329546
Tm9sf2	2963.75	-0.34438	0.0921828	-3.73583	0.000187094	0.0118009
Tmem18	418.861	-0.648274	0.12348	-5.25003	1.52077568430325e-07	6.30633088230179e-05
Tmem194	1321.13	-0.471545	0.108591	-4.34241	1.4093066949308e-05	0.00215309
Tmem56	92.7773	-1.13014	0.281256	-4.01818	5.86490561390738e-05	0.00578258
Tmem59l	304.91	-0.632953	0.162162	-3.90322	9.49222274853432e-05	0.00749756
Tmx4	2409.37	-0.321325	0.102743	-3.12746	0.00176322	0.0493319
Tnfaip3	1170.8	0.594612	0.145126	4.09721	4.18156867338311e-05	0.00471381
Tnfrsf21	724.32	0.737484	0.192926	3.82262	0.000132042	0.00952258
Topaz1	469.309	-0.494292	0.142701	-3.46384	0.000532526	0.0237814
Topbp1	3637.29	-0.326723	0.0976728	-3.34507	0.000822604	0.0324873
Trap1a	285.266	-1.04406	0.186467	-5.5992	2.15338794369298e-08	1.31594670601154e-05
Trim37	3673.2	-0.355294	0.0955546	-3.71823	0.000200625	0.0123252
Trip13	473.173	-0.504848	0.154497	-3.26768	0.00108432	0.0379004
Trp53	1476.91	0.394171	0.109783	3.59046	0.000330099	0.0170346
Ttc21b	1113.83	-0.380158	0.117109	-3.24619	0.00116961	0.0393634
Ttc26	396.73	-0.599355	0.161668	-3.70732	0.000209462	0.0126014
Tuba3a	3955.99	-0.535904	0.110052	-4.86954	1.11860558676367e-06	0.000324703
Tuba3b	2937.71	-0.476512	0.138809	-3.43286	0.000597252	0.0257795
Tubb4b	7284.48	-0.426113	0.100236	-4.25108	2.12737451500479e-05	0.00284124
Uba1y	2527.88	-0.413422	0.118117	-3.50011	0.000465068	0.0214804
Uba2	3259.83	-0.413282	0.110257	-3.74835	0.000178	0.011611
Ube2e1	953.966	-0.372101	0.0974966	-3.81655	0.000135329	0.0096537
Uhrf1	1488.37	-0.351693	0.0886468	-3.96735	7.26754225189737e-05	0.00639268
Usp7	4932.14	-0.315376	0.0749535	-4.20761	2.5808050771573e-05	0.00332953
Uspl1	1779.15	0.476609	0.117402	4.05965	4.91463178700095e-05	0.00518762
Vegfa	1823.41	0.491205	0.148491	3.30798	0.000939701	0.0347548
Vps18	2277.2	0.467076	0.145473	3.21074	0.00132396	0.042583
Wbp11	2299.4	-0.279976	0.0890212	-3.14505	0.00166057	0.0478423
Wdr35	1066.93	-0.553672	0.128117	-4.32161	1.54893506826611e-05	0.00227654
Wdr81	762.422	0.398974	0.109782	3.63422	0.000278821	0.0150103
Whsc1	3475.69	-0.322772	0.0914026	-3.53132	0.000413488	0.0201449
Wisp1	306.943	0.572473	0.172469	3.31929	0.000902477	0.034443
Xlr5c	122.544	-0.712633	0.226898	-3.14077	0.00168506	0.0478423
Ythdc2	1421.69	-0.366399	0.100437	-3.64806	0.000264227	0.0146093
Zfand4	318.047	-0.586047	0.183354	-3.19626	0.00139223	0.0438082
Zfp280c	1142.66	0.440934	0.12764	3.45451	0.000551302	0.0244319
Zfp518a	2341.16	-0.540547	0.135368	-3.99317	6.51946999164785e-05	0.00605581
Zfp579	429.183	0.57822	0.127081	4.55	5.36454879220336e-06	0.00110145
Zfp58	194.189	0.698239	0.197769	3.53057	0.000414661	0.0201449
Zfp790	424.724	0.499905	0.131695	3.79594	0.000147085	0.0101287
Zfp809	546.963	0.422738	0.132028	3.20189	0.00136528	0.0433089
Zfp952	278.187	0.645892	0.161291	4.00451	6.21451740311625e-05	0.00591449
Zfyve9	634.84	-0.458531	0.142977	-3.20703	0.00134114	0.0427801
Zmynd19	1124.36	-0.350643	0.1116	-3.14197	0.00167812	0.0478423
Zscan26	1526.91	0.438571	0.126122	3.47736	0.000506376	0.023057

## Sheet: Het.vs.KO
Overlapped genes of DEGs in 37℃ of Hsf5 +/- and Hsf5 KO
Bag3
Cand2
Ccnd1
Cnksr2
Cst9
Ctcfl
Dnajb1
Dusp4
E2f2
Ebf3
Elavl2
Esx1
Gm10439
Hmmr
Hspa1a
Hspa1b
Hsph1
Itpripl2
Jag2
Mbnl3
Mov10l1
Myrf
Nt5dc2
Nucb1
Phlda1
Plin2
Slc12a2
Spsb1
Taf4a
Tex13
Tktl2
Trap1a
Usp7
