# Supplementary material for: Atypical heat shock transcription factor HSF5 is critical for male meiotic prophase under non-stress conditions
Source: Nat Commun. 2024 Apr 29;15:3330. doi: 10.1038/s41467-024-47601-0 (PMC11059408; doi:10.1038/s41467-024-47601-0)
Supplement: Supplementary file 6 — Supplementary Data 3 [file 41467_2024_47601_MOESM6_ESM.xlsx]

## Sheet: Description
Transcriptome analysis of meiotic prophase spermatocytes in WT versus Hsf5 KO
All_gene	Expression profile of all genes that were detected by SMART RNA-seq
Up-regulated in Hsf5 KO	14 up-regulated genes in Hsf5 KO
Down-regulated in Hsf5 KO	958 down-regulated genes in Hsf5 KO
Up_Metascape	Gene enrichment analysis of up-regulated genes in Hsf5 KO
Down_Metacape	Gene enrichment analysis of down-regulated genes in Hsf5 KO
Pseudotime_Cluster_genes	The down-regulated genes in Hsf5 KO that are shown across pseudotime in the heatmap.
Cluster1	GO terms and their relevant genes that are assigned to Cluster1
Cluster2	GO terms and their relevant genes that are assigned to Cluster2
Cluster3	GO terms and their relevant genes that are assigned to Cluster3
Cluster4	GO terms and their relevant genes that are assigned to Cluster4
Cluster5	GO terms and their relevant genes that are assigned to Cluster5

## Sheet: All_gene
Expression profile of all genes that were detected by SMART RNA-seq
	baseMean	log2FoldChange	lfcSE	stat	pvalue	padj
Adam5	2102.58	-6.07502	0.245825	24.7128	7.79738e-135	1.35027e-130
Ggnbp1	2296.07	-7.14377	0.3069	23.2771	7.55749e-120	6.54365e-116
Ldhc	5629.49	-5.26741	0.239587	21.9853	3.97966e-107	2.29719e-103
Adam32	1000.71	-5.93014	0.279157	21.243	3.8237e-100	1.65538e-96
Pom121l2	1095.46	-6.67504	0.318767	20.9402	2.30619e-97	7.98724e-94
Atp8b3	4001.48	-5.21422	0.249176	20.9259	3.11171e-97	8.98091e-94
Tcp10a	913.539	-7.31783	0.350765	20.8625	1.17418e-96	2.90476e-93
Ppp3r2	827.62	-5.81546	0.281316	20.6724	6.1424e-95	1.3296e-91
Morc2b	939.119	-7.66712	0.373438	20.5312	1.13348e-93	2.18093e-90
Pabpc2	1284	-6.85959	0.335277	20.4595	4.9442e-93	8.56188e-90
Pgam2	664.717	-6.02628	0.318114	18.9438	4.97034e-80	7.82467e-77
Tcp11	2017.87	-5.64704	0.304592	18.5397	9.87424e-77	1.42494e-73
1700001J11Rik	700.385	-7.01511	0.386085	18.1698	8.94651e-74	1.19174e-70
Hrasls5	657.552	-6.83618	0.383641	17.8192	5.01626e-71	6.20476e-68
Adam3	831.069	-8.9625	0.505903	17.7158	3.16455e-70	3.65337e-67
Ccdc38	647.991	-5.64759	0.327454	17.247	1.17945e-66	1.27654e-63
1700006A11Rik	546.974	-7.52104	0.436271	17.2394	1.3453e-66	1.37038e-63
Mroh2a	743.886	-7.13274	0.418789	17.0318	4.77077e-65	4.58974e-62
Tmbim7	480.234	-7.51689	0.453816	16.5637	1.27443e-61	1.16154e-58
Slc2a3	6578.95	-4.41685	0.267644	16.5027	3.50864e-61	3.03795e-58
Rbakdn	558.369	-8.00933	0.487372	16.4337	1.09753e-60	9.05041e-58
Cfap70	782.508	-4.70309	0.286622	16.4087	1.65754e-60	1.30471e-57
Mroh2b	1016.51	-4.67473	0.285116	16.3959	2.04509e-60	1.53977e-57
Abcc12	431.355	-6.94793	0.429375	16.1815	6.81099e-59	4.91441e-56
Slc22a16	549.446	-8.4939	0.526721	16.126	1.67572e-58	1.16074e-55
1700042G15Rik	445.316	-7.39093	0.460137	16.0624	4.67708e-58	3.11512e-55
Rsph6a	418.244	-5.90686	0.369249	15.997	1.34188e-57	8.60642e-55
Ttc29	380.684	-5.66867	0.355176	15.9602	2.42111e-57	1.49737e-54
March11	527.903	-5.87901	0.374883	15.6822	2.00075e-55	1.19473e-52
Tcp10b	679.612	-9.14448	0.585097	15.629	4.62094e-55	2.66736e-52
Spink2	375.178	-5.25423	0.336305	15.6234	5.04405e-55	2.81767e-52
Qrich2	473.693	-7.31673	0.471834	15.507	3.11196e-54	1.68405e-51
Adam1b	318.137	-5.44532	0.362107	15.0379	4.14613e-51	2.17571e-48
Kcnj9	302.364	-6.57349	0.438043	15.0065	6.6548e-51	3.38944e-48
Spata16	626.414	-5.32071	0.355164	14.981	9.7745e-51	4.83614e-48
Pbp2	325.046	-5.22295	0.349782	14.932	2.04076e-50	9.8166e-48
Gm7444	798.204	-4.88884	0.327785	14.9148	2.6416e-50	1.23634e-47
1700003M02Rik	589.664	-4.44866	0.299039	14.8765	4.68393e-50	2.13452e-47
1700028J19Rik	1541.89	-3.48497	0.234545	14.8585	6.13024e-50	2.72199e-47
4930544G11Rik	353.56	-7.69827	0.519212	14.8268	9.82731e-50	4.25449e-47
Crisp2	565.009	-4.41808	0.306673	14.4065	4.70986e-47	1.98928e-44
Ldha	3509.42	-3.23489	0.225667	14.3348	1.3258e-46	5.46642e-44
CK137956	301.655	-6.28023	0.441429	14.227	6.22605e-46	2.48597e-43
Efcab6	288.241	-5.27373	0.37071	14.226	6.31649e-46	2.48597e-43
March10	804.346	-4.69057	0.330254	14.2029	8.78822e-46	3.3819e-43
1700020D05Rik	291.16	-5.4806	0.387135	14.1568	1.69497e-45	6.38083e-43
Pabpc6	1512.86	-3.33131	0.236529	14.0841	4.75522e-45	1.75205e-42
Gykl1	412.364	-4.93589	0.352072	14.0195	1.18366e-44	4.27032e-42
Eid3	547.801	-4.50556	0.321977	13.9934	1.71001e-44	6.04331e-42
Ankar	324.41	-5.138	0.368745	13.9337	3.951e-44	1.35386e-41
Fbp1	1948.05	-12.0821	0.867148	13.9331	3.98723e-44	1.35386e-41
Gk2	1049.45	-4.48662	0.322723	13.9024	6.12691e-44	2.04038e-41
Ccdc65	684.234	-3.96548	0.289353	13.7047	9.5192e-43	3.11027e-40
Spata4	856.245	-4.22294	0.310264	13.6108	3.45493e-42	1.10794e-39
Tex40	307.348	-4.69918	0.349512	13.445	3.29447e-41	1.03728e-38
Ccdc30	381.312	-4.07535	0.308688	13.2022	8.5256e-40	2.63639e-37
Hspb9	289.823	-7.05303	0.534527	13.1949	9.38693e-40	2.85182e-37
Rimbp3	1039.86	-4.0094	0.305913	13.1063	3.02902e-39	9.0437e-37
4922502D21Rik	1678.37	-4.26591	0.327174	13.0387	7.37244e-39	2.16387e-36
Ypel1	1835.84	-2.94961	0.226277	13.0354	7.69546e-39	2.22104e-36
1700010B08Rik	333.485	-4.59506	0.353201	13.0098	1.07682e-38	3.05693e-36
Sept12	409.691	-4.91986	0.378257	13.0066	1.12158e-38	3.13265e-36
Fam181a	389.098	-9.01676	0.704537	12.7981	1.67922e-37	4.61573e-35
Arsa	365.377	-4.02522	0.315144	12.7726	2.33101e-37	6.30719e-35
Slc9c1	213.667	-5.48113	0.429237	12.7695	2.42786e-37	6.46818e-35
Fam50b	378.556	-4.88209	0.383474	12.7312	3.96689e-37	1.04083e-34
Ccdc60	737.092	-3.88905	0.307454	12.6492	1.13025e-36	2.92127e-34
Cfap45	329.242	-5.02626	0.397439	12.6466	1.16765e-36	2.97355e-34
Btbd16	181.23	-5.66003	0.447714	12.6421	1.23752e-36	3.10581e-34
Ldhal6b	1288.94	-3.94512	0.313183	12.5968	2.19761e-36	5.43657e-34
Hsf5	911.184	-10.9857	0.872475	12.5914	2.35527e-36	5.74453e-34
Gm5878	210.706	-5.46414	0.435915	12.5349	4.81232e-36	1.15743e-33
Cetn1	484.985	-4.75215	0.379592	12.5191	5.86918e-36	1.39228e-33
Lrrc23	260.782	-5.72434	0.458031	12.4977	7.68364e-36	1.79808e-33
Mdh1b	411.721	-3.74206	0.299855	12.4796	9.65079e-36	2.2283e-33
Tsnaxip1	526.124	-3.96192	0.31802	12.4581	1.26367e-35	2.87934e-33
Ccdc113	341.165	-3.64536	0.293482	12.4211	2.00856e-35	4.51717e-33
Csl	532.163	-4.0615	0.327187	12.4134	2.21073e-35	4.90811e-33
1700011E24Rik	324.147	-8.76658	0.712021	12.3123	7.78136e-35	1.70569e-32
Spag6	1226.73	-4.13361	0.336412	12.2873	1.05949e-34	2.29339e-32
Nlrp14	257.699	-4.1635	0.340665	12.2217	2.38112e-34	5.0906e-32
1700018L02Rik	164.196	-6.14052	0.503205	12.2028	3.00251e-34	6.34079e-32
Gm128	497.648	-3.5843	0.293794	12.2001	3.10587e-34	6.48004e-32
Als2cr12	235.159	-4.964	0.408851	12.1413	6.37775e-34	1.3148e-31
Sphkap	389.376	-4.92028	0.406176	12.1137	8.94224e-34	1.8218e-31
Tcte2	251.174	-4.33229	0.358871	12.072	1.48471e-33	2.98962e-31
4931408D14Rik	171.511	-6.0669	0.503637	12.0462	2.03159e-33	4.0438e-31
Armc3	444.885	-3.96878	0.329718	12.0369	2.2741e-33	4.47508e-31
Drc1	325.184	-4.25028	0.354964	11.9738	4.87295e-33	9.48145e-31
Wdr63	389.78	-4.31936	0.361295	11.9552	6.09689e-33	1.17311e-30
Tmem30c	164.94	-5.80626	0.491754	11.8072	3.58133e-32	6.81515e-30
Spag17	783.648	-4.15619	0.352694	11.7841	4.71367e-32	8.87247e-30
Pgk2	165.48	-6.09767	0.518657	11.7567	6.52666e-32	1.21529e-29
Bspry	665.754	-3.24153	0.280113	11.5722	5.69947e-31	1.04998e-28
1700039E15Rik	340.137	-9.1451	0.792229	11.5435	7.96094e-31	1.45115e-28
5330417C22Rik	566.38	-3.50833	0.304899	11.5065	1.22274e-30	2.20565e-28
Drc7	207.275	-5.08779	0.443154	11.4809	1.64636e-30	2.93918e-28
Cage1	562.563	-3.14403	0.274042	11.4728	1.80672e-30	3.19255e-28
Lef1	348.733	-3.60418	0.314693	11.453	2.27132e-30	3.97297e-28
Dnah17	674.226	-3.81727	0.33395	11.4307	2.93855e-30	5.08869e-28
Dnali1	466.61	-3.63442	0.31804	11.4276	3.04552e-30	5.22171e-28
Ccdc89	232.592	-5.06172	0.443113	11.4231	3.20684e-30	5.4444e-28
Cmtm2a	1121.32	-13.6774	1.20269	11.3723	5.74358e-30	9.65646e-28
Pfkp	458.725	-3.55419	0.312967	11.3564	6.89034e-30	1.14731e-27
Ggn	213.675	-6.11177	0.539295	11.3329	9.01871e-30	1.4874e-27
4933415F23Rik	490.364	-3.34724	0.296995	11.2704	1.83797e-29	3.00266e-27
Armc4	146.209	-6.58908	0.58596	11.2449	2.45288e-29	3.96977e-27
Cct6b	604.295	-3.00386	0.268246	11.1981	4.16397e-29	6.67662e-27
Acr	289.469	-4.02371	0.361156	11.1412	7.90456e-29	1.25581e-26
Stkld1	464.586	-3.06287	0.276078	11.0942	1.33827e-28	2.1068e-26
Asrgl1	3022.63	-2.81601	0.254797	11.052	2.1446e-28	3.34577e-26
Lrrc71	659.414	-4.23392	0.384079	11.0236	2.94204e-28	4.54886e-26
Cfap52	452.851	-4.79517	0.435098	11.0209	3.03047e-28	4.64413e-26
Pdzd9	167.531	-3.95215	0.359102	11.0056	3.58982e-28	5.45307e-26
Ccdc108	943.348	-3.97016	0.361411	10.9852	4.50441e-28	6.78286e-26
Slc2a5	861.539	-4.40256	0.40405	10.8961	1.20306e-27	1.79599e-25
Eps8l3	126.889	-5.05956	0.464672	10.8884	1.30862e-27	1.93686e-25
Ubxn10	615.314	-2.94843	0.272288	10.8284	2.52642e-27	3.70763e-25
Dhx58	142.241	-4.45881	0.412089	10.82	2.76739e-27	4.02713e-25
Ybx3	4221.99	-2.54217	0.23543	10.798	3.5168e-27	5.0377e-25
Fam186b	555.937	-3.69877	0.342544	10.7979	3.52002e-27	5.0377e-25
Pom121l12	161.458	-5.60465	0.519097	10.7969	3.55944e-27	5.05236e-25
4930430A15Rik	127.315	-4.98453	0.464307	10.7354	6.94004e-27	9.77078e-25
Ccdc110	143.203	-6.08666	0.567291	10.7293	7.41284e-27	1.03523e-24
1700010I14Rik	1111.05	-3.41251	0.319276	10.6883	1.15489e-26	1.59993e-24
Catsperb	147.138	-6.91517	0.647786	10.6751	1.33148e-26	1.82995e-24
Tcp10c	633.59	-12.8539	1.21175	10.6077	2.74458e-26	3.74235e-24
Fbxw10	308.865	-9.40421	0.886751	10.6052	2.81714e-26	3.81128e-24
Lin7a	132.638	-6.65477	0.629094	10.5783	3.75547e-26	5.04136e-24
Crtam	140.539	-4.5405	0.430089	10.5571	4.70936e-26	6.27323e-24
Papolb	666.864	-2.85993	0.271359	10.5393	5.6919e-26	7.52417e-24
Ube2d2b	521.569	-3.87624	0.368352	10.5232	6.75414e-26	8.86072e-24
1700026D08Rik	211.896	-3.39299	0.32301	10.5043	8.25312e-26	1.07458e-23
Smco2	114.35	-5.22608	0.49785	10.4973	8.88823e-26	1.14864e-23
Smpd5	1014.83	-3.41775	0.327449	10.4375	1.67099e-25	2.14345e-23
Ccna1	141.751	-5.30619	0.508686	10.4312	1.787e-25	2.2754e-23
Pde10a	208.465	-3.52972	0.338413	10.4302	1.80495e-25	2.28148e-23
4931417E11Rik	127.809	-4.94792	0.475612	10.4033	2.39602e-25	3.00666e-23
Fhl4	4993.12	-2.4794	0.23925	10.3632	3.64402e-25	4.53982e-23
Ak8	401.64	-3.42351	0.332219	10.305	6.69122e-25	8.27656e-23
Ttc30a2	830.757	-3.86643	0.375708	10.291	7.73302e-25	9.49736e-23
Fabp9	1052.93	-3.06228	0.299363	10.2293	1.46559e-24	1.7873e-22
Cmtm2b	426.002	-12.2811	1.20918	10.1565	3.09883e-24	3.75261e-22
Cfap44	142.244	-5.16662	0.509174	10.1471	3.41466e-24	4.10637e-22
Prps1l1	525.696	-4.4305	0.437359	10.1301	4.06168e-24	4.82978e-22
1700018F24Rik	245.086	-9.0793	0.89629	10.1299	4.072e-24	4.82978e-22
Ms4a13	195.359	-3.69984	0.365428	10.1247	4.29397e-24	5.05841e-22
Tmem232	159.027	-4.1861	0.415261	10.0807	6.72758e-24	7.87173e-22
Aqp9	104.15	-5.58791	0.554388	10.0794	6.81236e-24	7.89801e-22
Cfap43	436.467	-3.13033	0.310579	10.079	6.84127e-24	7.89801e-22
Zmynd10	1560.81	-3.17831	0.31706	10.0243	1.19202e-23	1.36704e-21
Prdx6b	388.123	-12.1468	1.21212	10.0212	1.23038e-23	1.40174e-21
AY702103	251.396	-4.29663	0.430161	9.98841	1.713e-23	1.93883e-21
Rpgrip1	218.247	-3.26101	0.327559	9.95549	2.3865e-23	2.68357e-21
Ccdc39	620.342	-2.99435	0.301481	9.93216	3.01661e-23	3.37023e-21
Actl9	135.112	-4.36819	0.440547	9.91539	3.56867e-23	3.96145e-21
Rasl2-9	104.351	-5.52714	0.559597	9.87702	5.23681e-23	5.77617e-21
Lrrc43	100.668	-5.2459	0.532205	9.85691	6.39864e-23	7.01299e-21
Speer1	324.573	-11.8888	1.21287	9.80223	1.1013e-22	1.19944e-20
Nxn	665.255	-2.51547	0.257061	9.78553	1.29916e-22	1.4061e-20
Zmynd15	125.418	-5.70192	0.584359	9.75756	1.71223e-22	1.83364e-20
Dnaaf1	3843.66	-2.33888	0.239704	9.75738	1.71537e-22	1.83364e-20
Efhc1	931.282	-2.69569	0.276425	9.752	1.80877e-22	1.92162e-20
Fam170a	105.292	-5.88679	0.6064	9.70775	2.79427e-22	2.95052e-20
Pifo	189.029	-3.89846	0.402341	9.68944	3.34365e-22	3.50921e-20
Cfap57	839.909	-2.46069	0.254159	9.68171	3.60631e-22	3.76207e-20
Ppp1r36	310.868	-3.12588	0.323556	9.66104	4.41348e-22	4.57654e-20
C530008M17Rik	395.226	-3.11131	0.322751	9.63998	5.41996e-22	5.58675e-20
Slco6c1	300.598	-11.7779	1.22476	9.61645	6.81416e-22	6.9823e-20
Zbbx	101.01	-4.90596	0.515028	9.52562	1.64062e-21	1.67121e-19
Prss43	128.198	-4.37873	0.459748	9.5242	1.66311e-21	1.68421e-19
1700029F12Rik	483.384	-11.501	1.20926	9.51077	1.89249e-21	1.90536e-19
Capn11	111.057	-5.21984	0.551764	9.46029	3.07094e-21	3.07396e-19
Sord	3858.72	-2.4459	0.258965	9.44491	3.55694e-21	3.53997e-19
Bpi	91.2096	-5.04689	0.534468	9.44284	3.62796e-21	3.59002e-19
Zpbp2	600.108	-2.75717	0.292349	9.43108	4.05906e-21	3.99379e-19
Gsg2	1512.94	-2.03045	0.215443	9.42451	4.32111e-21	4.22761e-19
Pkdrej	95.8044	-4.42425	0.469516	9.42299	4.38414e-21	4.26518e-19
Mroh4	2881.32	-2.87343	0.305491	9.40595	5.15602e-21	4.98808e-19
1700051A21Rik	223.175	-11.3484	1.21837	9.31445	1.22591e-20	1.17572e-18
Hdgfl1	1017.75	-2.97498	0.319403	9.31419	1.22888e-20	1.17572e-18
Pou5f2	180.776	-3.86318	0.415013	9.30858	1.29547e-20	1.23262e-18
Ccdc87	143.606	-3.48622	0.374716	9.30364	1.35714e-20	1.28424e-18
Cfap46	342.122	-3.61619	0.389168	9.29212	1.51244e-20	1.42342e-18
Prok2	87.8128	-4.74461	0.510807	9.28846	1.56534e-20	1.46524e-18
1700123L14Rik	223.806	-11.3527	1.22383	9.27635	1.75388e-20	1.6329e-18
3110070M22Rik	164.032	-3.79046	0.409036	9.26681	1.91802e-20	1.77617e-18
Dnah6	89.4619	-5.52757	0.59653	9.26622	1.92866e-20	1.77652e-18
Dkkl1	1377.43	-3.10105	0.33499	9.25716	2.09947e-20	1.92362e-18
Tcte1	93.7913	-5.22249	0.56502	9.24302	2.39647e-20	2.18419e-18
Smim24	643.623	-2.86391	0.311167	9.20376	3.45642e-20	3.13376e-18
Erich2	133.627	-3.77039	0.411573	9.16093	5.1454e-20	4.64077e-18
Spag16	608.059	-3.21148	0.352103	9.12083	7.45486e-20	6.6889e-18
Gm6455	191.611	-11.1284	1.22162	9.10956	8.27134e-20	7.38324e-18
4933406F09Rik	190.979	-11.1236	1.22243	9.09959	9.06766e-20	8.05255e-18
Ttc25	444.115	-3.27015	0.359573	9.09453	9.49977e-20	8.39324e-18
Ccdc13	682.097	-3.12033	0.3444	9.06018	1.30238e-19	1.14484e-17
1700012B09Rik	141.527	-3.34572	0.370055	9.04114	1.55046e-19	1.35602e-17
Gstt3	168.45	-3.27758	0.364336	8.99602	2.34041e-19	2.03662e-17
Odf4	184.424	-11.0735	1.23192	8.98878	2.49979e-19	2.1549e-17
Entpd1	151.784	-3.3041	0.367583	8.98872	2.50122e-19	2.1549e-17
Lypd4	1088.36	-2.28052	0.255107	8.93945	3.91116e-19	3.35295e-17
1700110I01Rik	216.454	-9.50537	1.06535	8.92229	4.56724e-19	3.89611e-17
Trim69	426.503	-2.40947	0.270093	8.92089	4.62561e-19	3.92655e-17
Gtf2a1l	594.372	-3.15731	0.354587	8.9042	5.37736e-19	4.54243e-17
Hoxa4	123.079	-4.00988	0.451566	8.87994	6.68948e-19	5.62339e-17
Galnt3	287.45	-3.62968	0.409099	8.87238	7.1602e-19	5.99001e-17
Abca14	168.837	-10.9456	1.23376	8.87179	7.19812e-19	5.99278e-17
Tekt1	694.087	-3.07743	0.346959	8.86975	7.33131e-19	6.07447e-17
Ccdc83	93.0463	-5.40946	0.611007	8.85335	8.49304e-19	7.00352e-17
1700074P13Rik	297.946	-10.8018	1.22214	8.83844	9.70637e-19	7.96613e-17
Acrbp	743.103	-2.6856	0.304756	8.8123	1.22608e-18	1.00151e-16
Lrrc61	490.993	-2.39351	0.272737	8.77589	1.69558e-18	1.37851e-16
Iqub	210.157	-3.48915	0.397998	8.76674	1.83918e-18	1.48827e-16
Tmem202	123.146	-3.4072	0.388803	8.76332	1.89589e-18	1.52703e-16
Irak3	170.576	-3.05987	0.34945	8.75627	2.01825e-18	1.61626e-16
Fam229b	1005.59	-2.62061	0.299298	8.75587	2.02534e-18	1.61626e-16
Toporsl	147.467	-10.7507	1.22905	8.74718	2.1875e-18	1.73766e-16
4933402N22Rik	146.785	-10.744	1.2285	8.74558	2.21872e-18	1.75441e-16
Adcy10	162.894	-3.74576	0.428476	8.74206	2.28905e-18	1.8018e-16
Hrasls	129.245	-3.71726	0.426139	8.72312	2.70628e-18	2.12057e-16
Tekt3	149.702	-10.7726	1.23581	8.71703	2.85586e-18	2.2277e-16
Adam18	260.758	-10.6095	1.21765	8.71311	2.95647e-18	2.29584e-16
Ccdc40	864.652	-2.43317	0.279557	8.70365	3.21389e-18	2.4846e-16
Comp	411.399	-3.1349	0.360222	8.70268	3.24144e-18	2.49476e-16
Gm3417	900.27	-2.69401	0.309804	8.69588	3.44155e-18	2.62543e-16
Gm3448	900.27	-2.69401	0.309804	8.69588	3.44155e-18	2.62543e-16
Ropn1l	1805.59	-2.43855	0.280958	8.67941	3.97844e-18	3.02169e-16
Shcbp1l	2537.7	-2.3201	0.267553	8.67154	4.263e-18	3.22369e-16
Ccdc105	75.9746	-5.60408	0.648793	8.6377	5.7358e-18	4.30287e-16
Grtp1	358.33	-2.48473	0.287664	8.63762	5.73982e-18	4.30287e-16
Insl6	137.469	-3.85565	0.447051	8.62464	6.42958e-18	4.79918e-16
Piwil1	3442.65	-2.72746	0.317329	8.59507	8.32136e-18	6.18459e-16
Pebp4	237.486	-10.475	1.22112	8.57818	9.63874e-18	7.13308e-16
Spag8	241.743	-2.92425	0.341978	8.55101	1.2202e-17	8.99157e-16
4933412E24Rik	108.407	-4.47702	0.524095	8.54238	1.31481e-17	9.64773e-16
1700003E16Rik	1033.72	-2.42855	0.284418	8.53865	1.35803e-17	9.92275e-16
Tex22	133.006	-4.18236	0.49282	8.4866	2.12779e-17	1.54819e-15
Gm4871	121.937	-10.4765	1.23502	8.48279	2.19855e-17	1.59299e-15
Abca15	67.2717	-5.39468	0.636493	8.47564	2.3379e-17	1.68689e-15
Thegl	66.953	-5.01532	0.592597	8.46328	2.59953e-17	1.86789e-15
Crybg3	909.338	-2.40815	0.287845	8.36612	5.95473e-17	4.26107e-15
Dnajb13	110.273	-3.76357	0.4519	8.32831	8.20041e-17	5.83979e-15
Ccdc180	143.327	-4.11487	0.494106	8.32791	8.22838e-17	5.83979e-15
Gm11992	237.922	-2.89854	0.348928	8.30697	9.81768e-17	6.9393e-15
Ankrd60	66.6487	-5.2821	0.638386	8.27416	1.29369e-16	9.10682e-15
Cdc42ep3	710.776	-2.79162	0.337727	8.26591	1.38629e-16	9.71919e-15
Dnah8	2083.51	-2.55428	0.30918	8.26146	1.43896e-16	1.00478e-14
1700011I03Rik	143.982	-3.54413	0.430157	8.23916	1.73427e-16	1.20612e-14
Slc16a7	123.93	-3.85308	0.470307	8.1927	2.55437e-16	1.76936e-14
1700007G11Rik	133.201	-3.4669	0.424667	8.1638	3.24657e-16	2.23987e-14
Nsun7	275.252	-2.34367	0.287216	8.15993	3.35224e-16	2.3036e-14
Speer2	95.8856	-10.1296	1.24439	8.14019	3.94652e-16	2.70126e-14
Ttll6	113.599	-3.52357	0.434729	8.10522	5.26522e-16	3.58967e-14
Gstm5	3036.83	-1.93055	0.239245	8.06935	7.06725e-16	4.79935e-14
Pde1c	744.443	-2.38158	0.295389	8.06252	7.47388e-16	5.05567e-14
4921525O09Rik	128.036	-3.97029	0.493321	8.04809	8.40938e-16	5.66635e-14
H2afy3	68.3467	-6.13628	0.763651	8.03545	9.32361e-16	6.25802e-14
Prss21	73.0258	-4.28968	0.534026	8.03271	9.53466e-16	6.37497e-14
Gm6567	90.6432	-10.0488	1.25129	8.03073	9.68954e-16	6.4536e-14
Agbl2	1099.04	-1.93358	0.241578	8.00398	1.20464e-15	7.99259e-14
4933432K03Rik	69.7481	-6.79072	0.849142	7.99716	1.27325e-15	8.41562e-14
Ankrd7	76.6695	-4.28582	0.536617	7.98674	1.38556e-15	9.1231e-14
Cdkl4	130.571	-3.26138	0.409044	7.97319	1.54633e-15	1.01431e-13
Adam2	1748.99	-2.64119	0.331579	7.96549	1.64571e-15	1.07542e-13
Cfap53	86.3183	-3.98398	0.502502	7.92827	2.22217e-15	1.44667e-13
Rsph9	258.889	-2.60957	0.333204	7.83173	4.8122e-15	3.12108e-13
Ssmem1	439.305	-2.45758	0.314106	7.82405	5.11496e-15	3.30506e-13
Mospd4	77.1894	-4.88922	0.627866	7.78705	6.85922e-15	4.41565e-13
Gramd1c	417.926	-2.39391	0.307598	7.7826	7.1051e-15	4.557e-13
Hdhd1a	60.8085	-4.61963	0.59437	7.77232	7.70631e-15	4.92436e-13
1700017D01Rik	78.0036	-9.83145	1.26867	7.74939	9.23361e-15	5.87862e-13
4933409G03Rik	109.918	-3.82016	0.493854	7.7354	1.03082e-14	6.53869e-13
4921524L21Rik	72.4003	-9.72437	1.25877	7.72526	1.11621e-14	7.05454e-13
Poteg	156.846	-3.61726	0.468625	7.71889	1.17346e-14	7.38936e-13
Adam30	187.938	-3.23281	0.421324	7.67297	1.68059e-14	1.05445e-12
Fank1	807.109	-2.23535	0.292708	7.63679	2.22707e-14	1.38982e-12
Iqcd	133.558	-3.27381	0.428723	7.63618	2.23767e-14	1.38982e-12
Ovol2	133.743	-3.33107	0.436227	7.63609	2.23919e-14	1.38982e-12
Ccdc42	57.9428	-6.27982	0.827402	7.5898	3.2039e-14	1.98137e-12
Iqch	531.523	-2.04935	0.27003	7.58935	3.21513e-14	1.98137e-12
Fam205a2	101.546	-3.30192	0.43531	7.58521	3.31944e-14	2.0384e-12
Gsdmcl-ps	93.6503	-8.24706	1.08738	7.58431	3.34263e-14	2.04538e-12
Slco6d1	67.128	-9.61483	1.2746	7.54341	4.57848e-14	2.79175e-12
1700086L19Rik	78.4519	-3.61769	0.480045	7.53614	4.84092e-14	2.94141e-12
Ccdc146	147.588	-2.85595	0.382552	7.46553	8.2967e-14	5.02357e-12
2900011O08Rik	51.9999	-4.93185	0.663944	7.42811	1.10159e-13	6.64677e-12
Oscp1	946.731	-1.93665	0.260851	7.42438	1.13312e-13	6.81329e-12
Gm17359	53.2123	-4.65983	0.628994	7.40838	1.27853e-13	7.661e-12
Atp6ap1l	50.3369	-5.01834	0.680507	7.37442	1.65063e-13	9.85654e-12
Ankmy1	89.4601	-3.85815	0.524513	7.35569	1.8995e-13	1.13036e-11
0610009L18Rik	160.032	-2.58391	0.351379	7.35363	1.92899e-13	1.14399e-11
Gm2762	449.938	-2.68869	0.365931	7.34753	2.01905e-13	1.19331e-11
Prom1	73.4009	-4.03519	0.549735	7.34025	2.13192e-13	1.25573e-11
Mgat4d	80.7925	-3.44971	0.470075	7.33864	2.15768e-13	1.2666e-11
Dzip1	444.364	-2.01897	0.275307	7.33354	2.2415e-13	1.31135e-11
Lrrc46	1713.97	-2.09634	0.28662	7.31402	2.59263e-13	1.51167e-11
Rnf32	1759.74	-1.93503	0.26497	7.30284	2.8176e-13	1.63733e-11
1700034J05Rik	60.0867	-4.28173	0.587213	7.29161	3.06279e-13	1.77386e-11
Dnajb3	707.423	-2.1222	0.291113	7.28994	3.10096e-13	1.78998e-11
Mapk15	263.169	-3.1199	0.428652	7.2784	3.37797e-13	1.9434e-11
4930455B14Rik	61.2343	-4.1203	0.566794	7.26948	3.60866e-13	2.06924e-11
Art5	191.291	-2.65496	0.365652	7.2609	3.84534e-13	2.19768e-11
1700129C05Rik	54.3578	-9.31108	1.28244	7.26043	3.85862e-13	2.19802e-11
Plcd4	133.458	-3.73975	0.515569	7.25365	4.05694e-13	2.30341e-11
Gm6460	52.4534	-9.25935	1.28082	7.22925	4.85668e-13	2.74847e-11
Oit1	57.1744	-6.98286	0.966969	7.22139	5.14578e-13	2.90259e-11
Lrrc34	368.594	-2.44269	0.340353	7.17694	7.12881e-13	4.0081e-11
Gm21284	124.461	-2.6972	0.375882	7.17565	7.19623e-13	4.03291e-11
Ttc39d	284.719	-2.06355	0.288958	7.14137	9.24084e-13	5.16205e-11
Galntl6	83.3535	-8.96313	1.25543	7.1395	9.36714e-13	5.21578e-11
1700017G19Rik	56.3852	-7.00286	0.983961	7.11701	1.10293e-12	6.12162e-11
Mroh8	539.891	-2.01987	0.28463	7.09649	1.27967e-12	7.07989e-11
Meig1	1148.32	-2.16165	0.305586	7.07381	1.50738e-12	8.31317e-11
Dis3l	2579.56	-1.588	0.225523	7.04139	1.90327e-12	1.04632e-10
Maats1	122.994	-2.70207	0.386947	6.98304	2.88856e-12	1.58295e-10
Lrrc29	296.674	-2.20562	0.316198	6.97544	3.04922e-12	1.66572e-10
Kif9	1273.7	-1.63902	0.235064	6.97265	3.1103e-12	1.69374e-10
Prss39	78.4494	-8.87293	1.27371	6.96619	3.25643e-12	1.76776e-10
AI464131	117.876	-2.86203	0.411779	6.95041	3.64233e-12	1.97107e-10
Zswim2	47.8251	-4.31619	0.62146	6.94524	3.77816e-12	2.0377e-10
Ppp1r32	105.315	-2.81543	0.405399	6.94484	3.789e-12	2.0377e-10
1700018B08Rik	139.552	-2.52275	0.364555	6.92008	4.514e-12	2.42009e-10
Spdye4b	356.918	-2.27685	0.330476	6.88961	5.59468e-12	2.99022e-10
Lrrc63	57.8739	-4.231	0.61422	6.88841	5.64189e-12	3.00617e-10
Gm5142	42.52	-8.95668	1.30198	6.87925	6.01691e-12	3.19616e-10
Abhd8	1697.27	-1.6868	0.245411	6.87337	6.27034e-12	3.32059e-10
Ccdc7b	40.9664	-8.90276	1.30321	6.83139	8.40945e-12	4.43983e-10
Fhad1	307.086	-2.84618	0.418032	6.80852	9.86057e-12	5.19014e-10
Hydin	176.435	-3.62346	0.534331	6.78129	1.19106e-11	6.25018e-10
Slamf7	50.8045	-4.57041	0.676455	6.75642	1.41447e-11	7.40011e-10
Egflam	380.98	-2.12335	0.314432	6.75298	1.4484e-11	7.5548e-10
Slc13a5	59.9234	-7.6261	1.13046	6.746	1.51982e-11	7.9035e-10
AI429214	180.769	-3.1227	0.463944	6.73077	1.68768e-11	8.75016e-10
Itprip	102.308	-3.13504	0.46701	6.71301	1.90649e-11	9.85514e-10
Catsperd	381.59	-2.0746	0.309316	6.70705	1.98604e-11	1.02358e-09
1700008K24Rik	946.584	-2.38828	0.356859	6.6925	2.19397e-11	1.12739e-09
Wdr20rt	448.123	-2.70981	0.405518	6.68234	2.35163e-11	1.20483e-09
Gm5861	37.1073	-8.75999	1.31377	6.66782	2.59638e-11	1.3263e-09
Xrra1	935.086	-2.08177	0.312857	6.65407	2.85094e-11	1.45205e-09
Daw1	125.471	-2.81493	0.423606	6.64517	3.02867e-11	1.53805e-09
Agbl5	2947.11	-1.41728	0.213514	6.63791	3.18163e-11	1.611e-09
1700019N19Rik	41.4294	-4.91407	0.740721	6.63417	3.26331e-11	1.64754e-09
Slc9b1	560.733	-1.83767	0.277552	6.62102	3.56732e-11	1.79579e-09
Gpr62	43.0511	-4.95563	0.750899	6.5996	4.12269e-11	2.06935e-09
Kif4-ps	157.361	-3.21156	0.487785	6.58397	4.58046e-11	2.29248e-09
Ccdc178	57.2596	-8.41637	1.27841	6.58347	4.59592e-11	2.29327e-09
Ubxn11	765.962	-1.74764	0.265475	6.58306	4.60853e-11	2.29327e-09
Lyar	3156.16	-1.55534	0.236285	6.58249	4.62646e-11	2.2956e-09
4933440M02Rik	158.189	-3.30206	0.503031	6.56432	5.22716e-11	2.58625e-09
4930488L21Rik	52.085	-7.42182	1.13403	6.54466	5.96325e-11	2.94204e-09
Kcng4	162.495	-2.30577	0.35292	6.5334	6.42911e-11	3.16286e-09
Phf7	7086.59	-1.50815	0.232757	6.4795	9.20287e-11	4.51462e-09
Nsg1	113.803	-3.08421	0.478587	6.4444	1.16056e-10	5.67723e-09
Wdr78	362.3	-1.71031	0.265726	6.43635	1.2238e-10	5.96972e-09
Abca17	280.639	-2.14401	0.333201	6.43458	1.23814e-10	6.02272e-09
AA467197	404.518	-2.06624	0.321361	6.42965	1.27898e-10	6.20396e-09
Pla2g2c	224.964	-1.97278	0.306873	6.42865	1.28745e-10	6.21883e-09
Spats1	109.326	-2.65786	0.413453	6.42844	1.28923e-10	6.21883e-09
Epha10	147.801	-2.82643	0.439778	6.42694	1.30197e-10	6.26283e-09
Lca5l	939.974	-1.86026	0.290798	6.39709	1.58368e-10	7.59686e-09
Cfap58	52.5777	-7.42141	1.1618	6.38784	1.6825e-10	8.0486e-09
1700065I16Rik	31.4039	-8.51915	1.33438	6.38434	1.72144e-10	8.21216e-09
Asb4	43.7973	-4.94375	0.774649	6.38192	1.74881e-10	8.31981e-09
1700108J01Rik	38.5025	-5.86655	0.922305	6.36074	2.00778e-10	9.52566e-09
Gm597	31.0631	-8.50377	1.33845	6.35344	2.10555e-10	9.96226e-09
4930519G04Rik	30.592	-8.48143	1.33742	6.34163	2.27346e-10	1.07274e-08
1700025F22Rik	30.7223	-8.48731	1.34068	6.33061	2.44199e-10	1.14913e-08
Gm5622	36.8072	-5.09802	0.806103	6.32428	2.54417e-10	1.19387e-08
4930444F02Rik	268.539	-2.26425	0.358048	6.32387	2.55086e-10	1.19387e-08
4930550C14Rik	76.3626	-3.48922	0.552025	6.32077	2.6027e-10	1.21485e-08
Gm15881	152.268	-2.5886	0.410036	6.31311	2.73483e-10	1.27309e-08
Plxdc1	93.9998	-2.86315	0.455049	6.29197	3.13456e-10	1.45526e-08
4933427E11Rik	84.1592	-2.70269	0.43025	6.28168	3.34939e-10	1.55084e-08
Nkapl	156.779	-2.267	0.361726	6.26718	3.67642e-10	1.69772e-08
Ehbp1l1	490.975	-1.7832	0.284944	6.25806	3.8979e-10	1.79521e-08
Mesp1	124.765	-2.58332	0.413058	6.25413	3.99732e-10	1.83612e-08
Pdcl2	626.653	-2.48459	0.397824	6.24544	4.22617e-10	1.9361e-08
Lrguk	297.16	-1.88978	0.302608	6.24496	4.23902e-10	1.93686e-08
Ankrd36	1007.19	-2.22536	0.3564	6.244	4.26521e-10	1.9437e-08
Slc30a3	228.412	-2.00355	0.320987	6.24185	4.32412e-10	1.96537e-08
Pcdha2	36.9569	-6.00157	0.964975	6.2194	4.99052e-10	2.26232e-08
Mapk8ip2	504.628	-1.89867	0.306596	6.19275	5.91219e-10	2.67314e-08
Ift140	4291.65	-1.29679	0.20959	6.18725	6.1221e-10	2.76084e-08
Trpd52l3	192.599	-2.24505	0.363535	6.17561	6.59071e-10	2.96445e-08
Cep128	1096.46	-1.73617	0.281667	6.16391	7.09706e-10	3.18393e-08
Pnma1	297.523	-2.24636	0.365173	6.15151	7.67466e-10	3.43416e-08
Kcnmb4os1	43.2066	-8.00753	1.30194	6.15045	7.72648e-10	3.44844e-08
Pxt1	211.204	-2.57682	0.419875	6.13711	8.40372e-10	3.74106e-08
4930465K10Rik	110.817	-2.5882	0.422591	6.1246	9.09117e-10	4.03671e-08
Crat	5307.97	-1.3415	0.219551	6.11019	9.95138e-10	4.40737e-08
Ccdc175	40.3384	-4.69256	0.770361	6.09138	1.11943e-09	4.94519e-08
Smpdl3a	110.474	-2.49726	0.411605	6.06712	1.30224e-09	5.73814e-08
4930455J16Rik	27.1739	-8.31115	1.37411	6.04839	1.46302e-09	6.43021e-08
Mpi	1937.22	-1.30376	0.216123	6.03249	1.61447e-09	7.07794e-08
4930503E14Rik	58.764	-3.13733	0.520614	6.02622	1.67841e-09	7.33966e-08
Slc39a8	70.6491	-3.16595	0.52594	6.0196	1.74845e-09	7.62667e-08
Lmf1	415.421	-1.60239	0.266236	6.01868	1.7585e-09	7.65126e-08
4931429I11Rik	110.222	-2.58897	0.43345	5.97294	2.33011e-09	1.01129e-07
Nme8	37.8039	-7.81307	1.30985	5.96487	2.44822e-09	1.05989e-07
Ptpn20	564.101	-1.82944	0.306795	5.96309	2.47511e-09	1.06887e-07
Nudt18	1088.09	-1.407	0.236561	5.94772	2.71911e-09	1.17131e-07
Gm10619	24.3372	-8.15156	1.37167	5.94279	2.80205e-09	1.20405e-07
Cmtm1	25.4799	-8.2183	1.38469	5.93512	2.93634e-09	1.25863e-07
Tdrd6	1539.14	-6.82835	1.15368	5.91877	3.24349e-09	1.38685e-07
Atp8b5	487.863	-1.6773	0.28365	5.91326	3.35408e-09	1.4306e-07
Sel1l2	36.4908	-7.76149	1.31306	5.91099	3.40065e-09	1.4469e-07
Ppp1r42	52.6507	-3.57223	0.605227	5.9023	3.5846e-09	1.52143e-07
Nup62-il4i1	711.82	-1.8512	0.314047	5.89465	3.75484e-09	1.58979e-07
Ccdc88b	83.103	-3.67481	0.623717	5.8918	3.8201e-09	1.61348e-07
Mgll	862.054	-1.71365	0.291014	5.88855	3.8961e-09	1.64157e-07
1700040L02Rik	571.826	-1.79667	0.307463	5.84351	5.1112e-09	2.14832e-07
Sun3	35.5221	-4.23642	0.726107	5.83443	5.39759e-09	2.2632e-07
Als2cr11	872.913	-1.55355	0.266715	5.82477	5.71915e-09	2.39223e-07
Mag	199.292	-1.9436	0.334669	5.80754	6.33987e-09	2.64548e-07
Ccdc136	6773.3	-1.42746	0.246161	5.79889	6.67543e-09	2.77881e-07
Stambp	897.75	-1.52943	0.263833	5.79694	6.7534e-09	2.80452e-07
Limd2	1879.12	-1.30267	0.22487	5.79297	6.9154e-09	2.86493e-07
Ccdc74a	152.023	-2.04379	0.352987	5.79	7.03852e-09	2.90897e-07
Shisa3	54.3308	-3.1918	0.552268	5.77945	7.49462e-09	3.0901e-07
Fam13c	69.27	-2.78964	0.485209	5.74937	8.95776e-09	3.6846e-07
Ccdc7a	33.5564	-7.64638	1.33445	5.72997	1.00447e-08	4.12188e-07
Prss45	183.779	-1.88217	0.328648	5.72702	1.02211e-08	4.18436e-07
1700029P11Rik	575.441	-1.72256	0.301189	5.71921	1.0702e-08	4.37092e-07
4930558F17Rik	21.4505	-7.96922	1.39387	5.71733	1.08209e-08	4.40906e-07
Gm1821	1928.71	-1.2365	0.216524	5.71068	1.12524e-08	4.57412e-07
Gramd1b	199.081	-2.1106	0.370529	5.69619	1.22515e-08	4.9686e-07
Wdr93	687.919	-1.42914	0.250951	5.69491	1.23434e-08	4.99419e-07
4931406B18Rik	32.0222	-4.33623	0.767531	5.64959	1.60833e-08	6.49217e-07
Catsperg2	639.235	-1.85018	0.327591	5.64782	1.62492e-08	6.54388e-07
Cptp	827.804	-1.35443	0.240079	5.64161	1.68463e-08	6.76863e-07
Pdzph1	20.6887	-7.91748	1.40481	5.63597	1.7408e-08	6.97811e-07
4932414N04Rik	51.7607	-3.57836	0.635174	5.63367	1.76414e-08	7.05535e-07
1700016K19Rik	135.587	-2.06737	0.368615	5.60848	2.04114e-08	8.14435e-07
4933401H06Rik	30.6973	-4.56619	0.816657	5.59132	2.25351e-08	8.97103e-07
Clgn	2946.87	-1.26074	0.225826	5.58279	2.36684e-08	9.40059e-07
Lrrc27	1695.7	-1.49221	0.268138	5.5651	2.62009e-08	1.03826e-06
Rfx8	194.796	-2.50404	0.450822	5.55438	2.78602e-08	1.10149e-06
Ak7	234.906	-1.75671	0.316541	5.54972	2.86128e-08	1.12868e-06
4933421I07Rik	20.6886	-7.91788	1.42708	5.5483	2.88458e-08	1.13528e-06
Dnajc5g	572.725	-1.35137	0.243995	5.5385	3.05067e-08	1.19792e-06
1700067G17Rik	28.7251	-7.42037	1.34148	5.53148	3.17543e-08	1.24409e-06
Tekt5	96.1589	-2.2814	0.413278	5.52025	3.38518e-08	1.32328e-06
Agbl4	207.791	-1.69561	0.308323	5.49945	3.80973e-08	1.48588e-06
Gsdmcl2	29.5736	-6.57647	1.20101	5.47579	4.35564e-08	1.69498e-06
Mycbpap	468.132	-1.59819	0.293116	5.45242	4.96899e-08	1.92933e-06
Xkr8	359.469	-1.55534	0.285963	5.43896	5.35917e-08	2.07617e-06
Cfap221	65.2644	-3.67295	0.675631	5.43633	5.43891e-08	2.10236e-06
Dnajb2	1047.23	-1.31776	0.24257	5.43249	5.55732e-08	2.14334e-06
Pnmal1	141.29	-2.14684	0.39538	5.42983	5.64089e-08	2.17074e-06
4930567K20Rik	18.6038	-7.76346	1.43003	5.42889	5.6706e-08	2.17733e-06
Mfsd6l	28.4664	-4.90946	0.906322	5.41691	6.06381e-08	2.32316e-06
Nol4l	1308.43	-1.31916	0.243735	5.41227	6.22312e-08	2.37894e-06
Pxdc1	37.0772	-3.55879	0.657996	5.40853	6.35448e-08	2.4238e-06
Hoxd3os1	18.2028	-7.73286	1.43225	5.39911	6.69735e-08	2.54897e-06
Ndufaf3	1585.08	-1.5019	0.278894	5.3852	7.2365e-08	2.74586e-06
Stk39	1055.56	-1.27429	0.23664	5.38495	7.2464e-08	2.74586e-06
Rnaseh2a	1493.57	-1.42741	0.265351	5.37934	7.47583e-08	2.82661e-06
4931440F15Rik	27.0335	-5.05138	0.939691	5.37558	7.63378e-08	2.88005e-06
Rgs22	401.358	-1.70697	0.317698	5.37292	7.74721e-08	2.91649e-06
Frs3os	66.018	-2.52654	0.470538	5.36946	7.89737e-08	2.96657e-06
Prss44	202.604	-1.87879	0.350282	5.36366	8.15502e-08	3.05672e-06
1700028I16Rik	63.2643	-2.62801	0.490436	5.35852	8.39043e-08	3.13817e-06
Gm166	446.672	-1.38097	0.257925	5.35415	8.59596e-08	3.20505e-06
Tspyl4	358.78	-1.7388	0.32477	5.35393	8.60627e-08	3.20505e-06
Cox8c	799.184	-1.71348	0.320092	5.3531	8.64623e-08	3.21302e-06
Pik3r6	32.0656	-3.86196	0.722722	5.34363	9.11013e-08	3.37816e-06
Fcgr3	155.675	-1.94831	0.36545	5.33126	9.75317e-08	3.60888e-06
Kif6	176.936	-1.86736	0.350788	5.32333	1.01886e-07	3.76194e-06
Gm21269	17.6816	-7.69114	1.44688	5.31567	1.06266e-07	3.91535e-06
Svop	61.4213	-2.67451	0.504283	5.30359	1.1355e-07	4.17482e-06
Gm5134	188.426	-1.69588	0.321129	5.281	1.28479e-07	4.71369e-06
4833427G06Rik	31.9477	-3.7986	0.721493	5.26492	1.4025e-07	5.13468e-06
Tmem89	26.4764	-6.41226	1.21893	5.26055	1.43624e-07	5.24713e-06
Bag5	1194.19	-1.19181	0.226695	5.25733	1.46163e-07	5.32349e-06
Itgae	164.736	-1.84759	0.351445	5.25712	1.46329e-07	5.32349e-06
Ccdc176	577.291	-1.33069	0.25334	5.25261	1.4996e-07	5.44413e-06
Ift172	3335.7	-1.29208	0.246115	5.2499	1.52181e-07	5.51322e-06
1700088E04Rik	270.551	-1.64054	0.312808	5.24455	1.56664e-07	5.66379e-06
Fbn2	615.879	-1.89402	0.361421	5.24049	1.60149e-07	5.77769e-06
Fam107b	1173.74	-1.23612	0.236053	5.23662	1.63547e-07	5.88802e-06
4930478P22Rik	26.4296	-7.30033	1.39784	5.22257	1.76461e-07	6.3398e-06
Dnajb14	209.838	-1.55688	0.298397	5.21749	1.81365e-07	6.50249e-06
Dyrk3	280.644	-1.63394	0.313541	5.21125	1.87569e-07	6.71103e-06
Fam161a	117.506	-1.93736	0.371886	5.20954	1.89307e-07	6.75925e-06
Tdrd5	2575.34	-1.37042	0.263837	5.19419	2.05609e-07	7.32618e-06
Ulk4	1818.84	-1.2997	0.250832	5.18155	2.20045e-07	7.82446e-06
Cntnap2	59.5627	-2.54756	0.492571	5.17197	2.31639e-07	8.21986e-06
Cers3	1309.36	-1.61557	0.313136	5.15932	2.47853e-07	8.77725e-06
Cyp2d26	25.3846	-5.6364	1.09346	5.15465	2.5411e-07	8.98044e-06
Ankef1	198.439	-1.79629	0.348681	5.15168	2.58166e-07	9.10522e-06
Dpy19l2	352.855	-4.65643	0.903997	5.15093	2.59199e-07	9.12306e-06
Cln6	461.915	-1.35134	0.262695	5.14413	2.68768e-07	9.44069e-06
Gm15908	23.8887	-5.7848	1.12468	5.1435	2.69666e-07	9.45306e-06
Usp2	1289.22	-1.30615	0.254024	5.14182	2.72091e-07	9.51878e-06
Arhgap33os	98.3338	-2.51948	0.490139	5.14033	2.74255e-07	9.57515e-06
Thsd7b	34.8344	-3.35873	0.653478	5.13977	2.75081e-07	9.58466e-06
Dnah7a	303.546	-2.04478	0.39812	5.1361	2.80497e-07	9.75377e-06
Rdh11	1463.44	-1.41281	0.275632	5.12569	2.96451e-07	1.02878e-05
Ttc12	433.552	-1.82013	0.35542	5.12106	3.03829e-07	1.05228e-05
Mak	342.366	-1.67073	0.326964	5.10984	3.2243e-07	1.11262e-05
1700021F07Rik	45.9766	-2.98071	0.583371	5.10946	3.23081e-07	1.11262e-05
Cdkl1	29.7196	-4.10484	0.803389	5.1094	3.23179e-07	1.11262e-05
Lrrcc1	684.733	-1.65554	0.32412	5.1078	3.25928e-07	1.11986e-05
Rfx4	299.22	-2.34991	0.460939	5.0981	3.43087e-07	1.17648e-05
Pecam1	61.0327	-2.44505	0.481736	5.0755	3.86469e-07	1.32263e-05
BC049730	803.199	-1.75586	0.346003	5.07468	3.88152e-07	1.32576e-05
Pih1d3	40.1973	-3.06466	0.605062	5.06504	4.08319e-07	1.3919e-05
Ntpcr	407.167	-1.50411	0.297301	5.05921	4.21001e-07	1.43231e-05
Spef2	150.741	-1.6919	0.334921	5.05163	4.38052e-07	1.4874e-05
Vit	104.422	-2.01634	0.400188	5.03849	4.69224e-07	1.59013e-05
Mmrn2	54.4199	-2.78849	0.55391	5.0342	4.79837e-07	1.61904e-05
Mxra8	322.054	-1.44856	0.287745	5.03417	4.79929e-07	1.61904e-05
Gm6639	23.5139	-4.3977	0.873615	5.03392	4.8056e-07	1.61904e-05
Znhit2	848.833	-1.45982	0.290108	5.032	4.8538e-07	1.6321e-05
1700007F19Rik	14.8148	-7.43572	1.47971	5.02513	5.03079e-07	1.68576e-05
Tmem45b	27.6625	-4.23024	0.841829	5.02506	5.03285e-07	1.68576e-05
Peli2	94.8334	-2.16286	0.431126	5.01678	5.25458e-07	1.75663e-05
Gm5617	363.525	-1.6089	0.320993	5.01227	5.37914e-07	1.79481e-05
Dpp10	15.0755	-7.45981	1.49186	5.00033	5.72333e-07	1.90598e-05
Slc25a54	20.8465	-6.95454	1.39178	4.99686	5.82718e-07	1.93684e-05
Dynlrb2	74.0886	-2.5867	0.517869	4.9949	5.88677e-07	1.9529e-05
Loxhd1	21.7628	-5.5582	1.1182	4.97066	6.67262e-07	2.20936e-05
Ttc23	371.731	-1.29052	0.259649	4.97025	6.68675e-07	2.20982e-05
6430531B16Rik	289.565	-1.76765	0.356027	4.96492	6.87277e-07	2.26697e-05
Lrrc6	335.522	-1.42334	0.286885	4.96135	7.00044e-07	2.30469e-05
Sox17	32.1996	-3.50647	0.706895	4.96038	7.03564e-07	2.31188e-05
Morn5	481.309	-1.63137	0.328937	4.95951	7.06697e-07	2.31778e-05
Gm1661	262.626	-1.68618	0.340198	4.95647	7.17849e-07	2.3499e-05
Ica1l	447.537	-1.27958	0.258454	4.95089	7.38753e-07	2.41377e-05
Rsph14	20.4551	-6.9225	1.39972	4.94564	7.5893e-07	2.47503e-05
Col16a1	625.597	-1.40381	0.283955	4.94379	7.66175e-07	2.49396e-05
Gpr160	1376.85	-1.32322	0.268217	4.9334	8.08124e-07	2.62557e-05
Rsph3b	4093.2	-1.13801	0.230779	4.93117	8.17368e-07	2.65063e-05
Zbtb42	57.8985	-2.54306	0.516012	4.9283	8.29471e-07	2.68485e-05
Efcab5	791.132	-1.44566	0.2935	4.92558	8.41089e-07	2.71738e-05
Cetn4	278.136	-1.48182	0.300929	4.92416	8.47238e-07	2.73215e-05
1700029M20Rik	2114.92	-1.47892	0.301287	4.90869	9.1689e-07	2.95126e-05
Nkx6-2	90.6021	-2.11827	0.432157	4.90162	9.50476e-07	3.05369e-05
Fam98c	616.495	-1.61966	0.330654	4.89836	9.66419e-07	3.09916e-05
Tekt2	246.573	-1.67932	0.343567	4.88788	1.01927e-06	3.26261e-05
Fam184a	191.352	-2.11303	0.432389	4.88687	1.02452e-06	3.27337e-05
C8b	77.2642	-2.15479	0.44124	4.88348	1.04229e-06	3.32401e-05
Hbb-bs	22.1001	21.528	4.40998	-4.88165	1.05201e-06	3.34885e-05
Ceacam20	42.9969	-3.68919	0.756868	4.87428	1.09204e-06	3.46988e-05
Acyp1	292.615	-1.52617	0.314065	4.8594	1.1774e-06	3.73426e-05
Tekt4	108.224	-2.89545	0.59714	4.84886	1.24172e-06	3.93105e-05
Gm10638	150.774	-1.93748	0.400097	4.84252	1.28201e-06	4.0512e-05
C7	21.1993	-4.45805	0.923047	4.82971	1.3673e-06	4.31286e-05
4933405L10Rik	47.1157	-2.81838	0.58437	4.82294	1.4146e-06	4.45394e-05
Mad2l2	1630.44	-1.04098	0.216187	4.81517	1.47073e-06	4.62225e-05
Ppp1r27	21.7882	-4.43405	0.923042	4.80373	1.55735e-06	4.88562e-05
Rxfp2	25.4495	-3.94272	0.821156	4.80143	1.57537e-06	4.93323e-05
A730090N16Rik	20.4847	-4.75826	0.991434	4.79937	1.59163e-06	4.97514e-05
9530077C05Rik	1056.76	-1.1139	0.232363	4.79381	1.63644e-06	5.10598e-05
Alx1	126.373	-2.22954	0.465798	4.7865	1.69715e-06	5.28589e-05
Tcea2	1990.9	-1.28016	0.267625	4.78342	1.72335e-06	5.35786e-05
D6Ertd474e	18.4885	-6.76824	1.41532	4.78213	1.73446e-06	5.38273e-05
1700003H04Rik	12.8703	-7.23241	1.51309	4.77989	1.75393e-06	5.43342e-05
Gm8267	23.5009	-4.30048	0.900011	4.77825	1.76827e-06	5.46807e-05
Rfx2	1436.5	-1.22108	0.255754	4.77443	1.8022e-06	5.56019e-05
4930513N10Rik	472.26	-1.25185	0.262215	4.77415	1.80463e-06	5.56019e-05
Tpi1	812.695	-1.21364	0.254228	4.77381	1.8077e-06	5.56019e-05
Prss56	85.1187	-2.12541	0.446197	4.7634	1.90357e-06	5.84471e-05
Ttll13	976.001	-1.46465	0.307588	4.76174	1.91932e-06	5.88264e-05
Pdha2	1717.3	-1.10422	0.232208	4.75531	1.98142e-06	6.06222e-05
Samd7	56.8717	-2.34216	0.494785	4.73369	2.20478e-06	6.7337e-05
Ndst4	22.55	-4.21501	0.891319	4.72896	2.25677e-06	6.88036e-05
Lrriq1	93.7754	-2.16965	0.459207	4.72478	2.30361e-06	7.01084e-05
Plekhn1	107.605	-1.76957	0.374791	4.72148	2.34131e-06	7.11306e-05
Sgpp2	115.26	-2.44613	0.518663	4.71622	2.4027e-06	7.28678e-05
1700100I10Rik	61.3529	-2.5122	0.532912	4.71409	2.42792e-06	7.35039e-05
Art3	1107.08	-1.41684	0.301688	4.69639	2.64805e-06	8.00284e-05
Kcnmb4	109.39	-1.74209	0.371503	4.68929	2.74159e-06	8.27109e-05
Phospho2	1636.24	-1.17419	0.250649	4.6846	2.80502e-06	8.44774e-05
Amdhd2	595.01	-1.18765	0.253638	4.68247	2.83433e-06	8.50866e-05
Rgs10	42.026	-2.67268	0.570791	4.68242	2.83507e-06	8.50866e-05
Aldh3b2	12.4392	-7.18387	1.54045	4.66347	3.10915e-06	9.31508e-05
Sgca	68.9615	-2.39572	0.513787	4.66288	3.11817e-06	9.32596e-05
Rwdd2a	188.919	-1.47412	0.316505	4.6575	3.20076e-06	9.55647e-05
Gnao1	294.433	-1.33772	0.28774	4.64906	3.33451e-06	9.93868e-05
Zbtb3	294.738	-1.35441	0.291807	4.64145	3.45977e-06	0.000102806
Lkaaear1	20.0471	-5.91324	1.27403	4.64137	3.46111e-06	0.000102806
Wdpcp	513.922	-1.21695	0.262655	4.63326	3.5995e-06	0.000106734
1700065L07Rik	21.3593	-4.59573	0.993814	4.62433	3.75808e-06	0.000111246
Gm5458	11.8779	-7.11699	1.54263	4.61354	3.95871e-06	0.000116985
Ccdc154	34.2874	-3.90308	0.846167	4.61266	3.97556e-06	0.000117283
4930570G19Rik	18.3723	-4.90715	1.06468	4.60905	4.04515e-06	0.000119132
Ccdc144b	21.5927	-4.02778	0.874078	4.60803	4.06506e-06	0.000119516
Trim11	1222.76	-1.19494	0.259713	4.60102	4.20434e-06	0.000123401
Pcsk4	515.43	-1.57336	0.342488	4.59393	4.34985e-06	0.000127456
Aurkc	165.211	-1.49426	0.326213	4.58064	4.63565e-06	0.000135601
Ptprb	151.17	-1.54685	0.337922	4.57753	4.70502e-06	0.000137398
Dnah1	606.381	-1.53163	0.334743	4.57554	4.74988e-06	0.000138474
Svip	265.692	-1.58621	0.346947	4.57192	4.83273e-06	0.000140653
1700016G22Rik	11.477	-7.0671	1.54782	4.56584	4.97488e-06	0.000144547
1700028P14Rik	22.0604	-3.74738	0.82127	4.5629	5.04514e-06	0.000146343
Kcnk10	18.5461	-5.42822	1.19145	4.55597	5.21439e-06	0.000150999
4931423N10Rik	42.677	-2.6329	0.577989	4.55528	5.23151e-06	0.000151242
Atp2a3	152.512	-1.79491	0.394251	4.55271	5.29598e-06	0.000152851
Gm5538	11.4369	-7.06228	1.55151	4.55187	5.31719e-06	0.000153208
Ankrd45	525.251	-1.35685	0.298818	4.5407	5.60668e-06	0.000161281
Glipr1l1	11.3868	-7.05535	1.55397	4.54021	5.61975e-06	0.000161388
Ddx25	3626.18	-0.951302	0.209774	4.53489	5.76331e-06	0.000165237
Dnaic1	762.886	-1.23145	0.272353	4.52154	6.13906e-06	0.000175719
Ttc21b	2329.1	-0.994163	0.220105	4.51676	6.27931e-06	0.000179437
Pex11g	233.406	-1.45914	0.323344	4.51267	6.40157e-06	0.000182629
Spag1	546.601	-1.10361	0.245452	4.49621	6.91752e-06	0.000197024
Susd5	152.345	-1.63974	0.365235	4.48955	7.1373e-06	0.00020295
Spesp1	504.183	-1.52075	0.339	4.486	7.25729e-06	0.000206024
Ankrd54	5134.09	-1.03363	0.231135	4.47197	7.75021e-06	0.000219657
Tomm20l	10.9558	-7.00038	1.56785	4.46495	8.00866e-06	0.000226611
AI467606	52.4095	-2.49924	0.559915	4.4636	8.05924e-06	0.00022767
1700020N18Rik	45.1106	-2.53963	0.569275	4.46116	8.15184e-06	0.000229911
Rsph1	7086.83	-1.40098	0.314077	4.46062	8.17213e-06	0.000230109
Tex21	19.8291	-4.46881	1.00242	4.458	8.2726e-06	0.00023256
Hunk	90.7989	-1.85867	0.418073	4.4458	8.75652e-06	0.000245764
Flywch1	2516.72	-1.04958	0.23628	4.4421	8.90867e-06	0.00024963
4930444P10Rik	94.216	-2.28702	0.515253	4.43864	9.05291e-06	0.000253262
1700025F24Rik	27.3493	-3.30555	0.746509	4.42801	9.51065e-06	0.000265639
4921511H03Rik	11.0359	-7.01129	1.58473	4.42429	9.67611e-06	0.000269825
1700026D11Rik	25.3556	-3.63231	0.821141	4.42349	9.71185e-06	0.000270386
Tymp	69.5245	-2.18938	0.495055	4.42249	9.75694e-06	0.000271205
C1qtnf4	454.976	-1.3812	0.312858	4.4148	1.01103e-05	0.000280576
Ccdc24	180.599	-1.49852	0.339572	4.41296	1.01967e-05	0.000282521
4930452G13Rik	99.802	-2.04986	0.464893	4.40933	1.03693e-05	0.000286845
Gm13889	18.2841	-4.22056	0.958249	4.40445	1.06052e-05	0.000292904
Dock2	32.2353	-2.94073	0.669037	4.39546	1.10539e-05	0.000304809
9330159M07Rik	41.8193	-2.50802	0.570851	4.39347	1.11556e-05	0.000307125
Hspa2	14839.6	-1.04398	0.238305	4.38084	1.18221e-05	0.000324957
Me3	22.4552	-4.35761	0.994876	4.38005	1.1865e-05	0.00032562
Slc25a2	26.1411	-3.29236	0.752717	4.37397	1.22005e-05	0.000334298
4930578E11Rik	14.7897	-6.44052	1.47366	4.37043	1.23999e-05	0.000339225
Tgfa	62.5084	-3.1094	0.712346	4.36502	1.27113e-05	0.000347194
Ttc9	186.782	-1.48365	0.340168	4.36153	1.29154e-05	0.000352214
1700001G11Rik	81.6116	-1.9865	0.455772	4.35853	1.30941e-05	0.000356525
Usp44	165.1	-1.47709	0.338994	4.35727	1.31695e-05	0.000358016
Gm5795	10.3343	-6.91616	1.58831	4.35441	1.33426e-05	0.000362152
Bscl2	4127.42	-0.979521	0.225233	4.34893	1.36802e-05	0.000370736
Odf2	6952.36	-1.17032	0.269312	4.34559	1.38905e-05	0.000375846
Zfp110	1537.79	-1.01277	0.23318	4.3433	1.40357e-05	0.000379183
1700003I22Rik	18.5736	-4.46386	1.02794	4.34252	1.40857e-05	0.000379942
Tdrd1	5021.31	-1.01219	0.233478	4.33525	1.45595e-05	0.000392111
Sephs2	3238.54	-0.981366	0.226448	4.33373	1.46601e-05	0.000394206
Msl3l2	582.505	-1.39559	0.324759	4.29732	1.72874e-05	0.000464134
Cds1	1321.68	-0.952818	0.222205	4.28801	1.80284e-05	0.000483278
Ppp1r2-ps3	58.1572	-2.27578	0.530965	4.28613	1.81812e-05	0.00048662
Spata20	66.1256	-2.59107	0.605102	4.28204	1.85187e-05	0.00049489
Ccdc151	554.268	-1.31003	0.305992	4.28125	1.85845e-05	0.000495541
Spdye4a	36.4431	-2.68581	0.627369	4.28106	1.86003e-05	0.000495541
9530082P21Rik	689.981	-1.13408	0.266254	4.25938	2.04992e-05	0.000544684
Sprtn	750.242	-1.01177	0.237546	4.25929	2.05078e-05	0.000544684
1700019L03Rik	49.7478	-2.25874	0.530477	4.25794	2.06317e-05	0.000547134
Sap30	295.334	-1.2248	0.287704	4.25716	2.07037e-05	0.000548205
4930442J19Rik	171.631	-1.5634	0.36826	4.24538	2.18222e-05	0.000576939
4921536K21Rik	143.739	-1.59125	0.375127	4.24189	2.21648e-05	0.000585104
Cfap69	807.362	-1.28163	0.302413	4.23802	2.25495e-05	0.000594353
Ybx2	2491.41	-1.15737	0.273385	4.23349	2.30089e-05	0.000605539
Fbxw5	3810.41	-0.973598	0.231206	4.21096	2.54287e-05	0.000668207
Dnaaf3	172.976	-1.53174	0.364277	4.20487	2.61235e-05	0.000685425
Gcnt3	26.404	-3.37681	0.80463	4.19672	2.70809e-05	0.000709472
Cd93	30.431	-3.10379	0.739921	4.19476	2.7316e-05	0.000714548
4930520O04Rik	54.3386	-2.44626	0.583244	4.19423	2.73794e-05	0.000715128
Rnls	1916.65	-1.07342	0.256054	4.19216	2.76311e-05	0.000720615
Mzt2	281.799	-1.31111	0.31313	4.18711	2.82534e-05	0.000735735
Tcfl5	4092.34	-0.878457	0.209902	4.18509	2.85059e-05	0.000741196
Actl7b	167.743	-4.49935	1.07527	4.18439	2.85927e-05	0.00074234
Pvrl3	2343.86	-0.984241	0.235256	4.1837	2.86803e-05	0.000743499
Spata31d1a	43.6663	-2.94321	0.704195	4.17953	2.92106e-05	0.000756115
Nme5	243.531	-1.45166	0.34746	4.17791	2.94206e-05	0.000760412
Mns1	1192.67	-1.03635	0.248686	4.16731	3.08217e-05	0.000795439
BC100451	22.8126	-3.6053	0.86542	4.16596	3.10045e-05	0.000798965
Lrriq3	326.89	-1.43342	0.344215	4.16432	3.12276e-05	0.000803518
Spef1	203.661	-1.26316	0.303802	4.15784	3.21264e-05	0.000825421
Slco6b1	15.5365	-5.51278	1.32629	4.15655	3.23095e-05	0.000828894
Cbx7	333.177	-1.26165	0.303955	4.15079	3.31323e-05	0.000848746
Stard6	1020.14	-1.26434	0.304765	4.14857	3.34563e-05	0.000855779
Slc1a2	34.2799	-2.68652	0.648444	4.14302	3.42757e-05	0.000875445
Ppp1r1c	12.737	-6.22792	1.50625	4.13473	3.55377e-05	0.000906343
Epsti1	17.5909	-4.0263	0.973986	4.13384	3.56751e-05	0.000908508
Slc26a8	1110	-1.06028	0.256719	4.13012	3.62576e-05	0.000921987
Cfap97	2024.54	-1.00012	0.24252	4.12387	3.72562e-05	0.000945991
Pkmyt1	1183.21	-0.969765	0.235571	4.11665	3.84416e-05	0.00097466
Dnah7b	1147.22	-1.06162	0.25819	4.11177	3.92635e-05	0.000994045
Tmem97	4554.19	-0.914524	0.222511	4.11002	3.95629e-05	0.00100016
BC048644	58.2106	-2.32432	0.565965	4.10683	4.01131e-05	0.00101259
Nphp1	6181.56	-0.915886	0.223668	4.09485	4.22438e-05	0.00106483
Enpp6	21.6865	-3.22455	0.787714	4.09356	4.24808e-05	0.0010688
Acsl6	463.451	-1.08652	0.265438	4.09332	4.25248e-05	0.0010688
Akr1e1	312.978	-1.19684	0.293788	4.07383	4.62455e-05	0.00116063
Tchp	1607.8	-1.00554	0.247502	4.06278	4.84924e-05	0.00121526
Kif19a	21.6524	-3.37525	0.831954	4.05702	4.97032e-05	0.0012438
Htr5b	16.7618	-4.59129	1.13214	4.05542	5.00438e-05	0.00125052
Fam227b	212.255	-1.48381	0.36657	4.04783	5.16938e-05	0.00128989
Tmem120a	941.124	-1.08275	0.267569	4.0466	5.19676e-05	0.00129485
1700018A04Rik	8.77062	-6.67962	1.65425	4.03784	5.39452e-05	0.0013422
Clhc1	228.274	-1.4401	0.356796	4.0362	5.43231e-05	0.00134966
1700001C02Rik	11.933	-6.12294	1.52077	4.0262	5.66858e-05	0.00140634
Dnah2	606.688	-1.15841	0.287763	4.02559	5.68328e-05	0.00140797
Dnm3	282.927	-1.29935	0.323336	4.01857	5.85519e-05	0.00144849
Lrrc56	1449.34	-1.00186	0.249455	4.01622	5.91402e-05	0.00146096
Cldn5	95.8223	-1.97979	0.49322	4.014	5.96992e-05	0.00147267
Fbxo43	372.625	-1.36697	0.340723	4.01198	6.02123e-05	0.00148321
Serf1	529.467	-0.985475	0.245686	4.01111	6.04345e-05	0.00148657
Cfap74	318.924	-1.35962	0.339237	4.00788	6.12659e-05	0.00150488
Fam178b	3427.75	-0.927461	0.231779	4.00148	6.29464e-05	0.00154397
Pbx4	718.943	-1.29434	0.324196	3.99245	6.53941e-05	0.00160174
Cd55b	146.472	-4.46229	1.12035	3.98295	6.80665e-05	0.00166484
4933429O19Rik	8.40979	-6.61822	1.66189	3.98234	6.82411e-05	0.00166676
Pcsk1n	948.548	0.956666	0.240307	-3.98102	6.86212e-05	0.00167368
Dydc1	17.0436	-3.64336	0.916452	3.97551	7.02297e-05	0.0017105
Rcor3	410.017	-1.13335	0.28512	3.97497	7.03875e-05	0.00171194
Raet1e	8.35966	-6.60999	1.66364	3.97322	7.09079e-05	0.00172218
Ttc30a1	749.662	-1.00962	0.254952	3.96006	7.49306e-05	0.00181733
4932415M13Rik	24.1534	-3.08882	0.781282	3.95353	7.70068e-05	0.00186507
Tkfc	1102.79	-1.07266	0.271891	3.9452	7.97341e-05	0.00192843
Fam20a	15.1217	-4.46564	1.13427	3.93702	8.25013e-05	0.00199132
Rsph3a	1818.48	-0.915402	0.232522	3.93683	8.25642e-05	0.00199132
Dand5	142.933	-1.36213	0.346279	3.93361	8.36809e-05	0.00201544
Exph5	13.0357	-5.48684	1.39572	3.9312	8.45212e-05	0.00203285
4921504A21Rik	15.5791	-4.27403	1.08775	3.92924	8.52154e-05	0.0020467
Efhd1	2183.9	-0.909843	0.232346	3.9159	9.00692e-05	0.00216029
Eln	725.918	-1.62909	0.416451	3.91185	9.15919e-05	0.00219377
Pou6f1	737.335	-1.10215	0.281932	3.90928	9.25715e-05	0.00221417
Phf2	273.412	-1.3244	0.338816	3.90891	9.27146e-05	0.00221454
Ccdc96	845.62	-1.14201	0.292572	3.90336	9.48683e-05	0.00226286
Ube2u	262.841	-1.66584	0.426809	3.90301	9.50048e-05	0.002263
Slc34a2	159.698	-7.56253	1.94026	3.89768	9.71179e-05	0.00231015
Pla2g6	3011.82	-0.908607	0.233209	3.8961	9.7753e-05	0.00232207
Trafd1	1501.96	-1.14853	0.294869	3.89504	9.81811e-05	0.00232904
Gm7120	95.7086	-1.65019	0.423893	3.89295	9.90319e-05	0.00234601
Tprn	1129.72	-1.01983	0.262147	3.89032	0.000100111	0.00236834
Grik2	16.1224	-4.20022	1.08159	3.88339	0.000103012	0.00243364
Rbp1	291.296	1.19036	0.306567	-3.88286	0.000103235	0.00243558
Immp2l	195.547	-1.21312	0.312506	3.8819	0.000103642	0.00244186
Ifitm7	11.8929	-6.11893	1.57745	3.87901	0.000104883	0.00246774
Rnase10	7.93868	-6.53508	1.68552	3.8772	0.000105666	0.0024828
4933404O12Rik	589.829	-0.940154	0.242728	3.87329	0.000107377	0.00251958
Syndig1l	21.2965	-3.19074	0.824905	3.86801	0.000109727	0.00257123
4933400L20Rik	7.87853	-6.52461	1.69065	3.85924	0.000113741	0.00266168
Cep63	3898.67	-0.935703	0.243094	3.84913	0.000118536	0.00277017
Rtn1	182.12	-1.27651	0.332006	3.84484	0.000120629	0.00281528
A330076C08Rik	13.4416	-5.27753	1.37385	3.84143	0.000122319	0.00285086
Gm6194	14.8369	-4.14817	1.08086	3.83783	0.000124126	0.00288909
1700102P08Rik	1488.99	-1.30833	0.34138	3.83246	0.000126867	0.00294894
1700019A02Rik	101.732	-1.88998	0.493956	3.8262	0.000130135	0.00302083
Enkur	157.35	-1.31895	0.345797	3.81423	0.000136606	0.0031668
Prdm8	12.7014	-4.75414	1.24666	3.81351	0.000137006	0.00317183
Armc9	1338.36	-0.992519	0.260618	3.80832	0.000139913	0.00323482
Gm5797	7.62795	-6.47748	1.70288	3.80384	0.000142468	0.0032895
Syce1l	88.9698	-1.61621	0.425055	3.80236	0.000143325	0.00330486
Fam188b	759.561	-1.22792	0.323159	3.79973	0.000144855	0.00333572
Fbxo36	506.868	-1.01565	0.267341	3.79909	0.00014523	0.0033399
Kdm4d	1217.82	-1.08441	0.285638	3.79644	0.000146789	0.00337128
Abhd14a	876.967	-1.01801	0.268197	3.79575	0.000147199	0.00337621
Lpxn	387.846	-1.1531	0.304064	3.7923	0.000149257	0.00341889
Smim13	899.262	-1.04241	0.274968	3.79104	0.000150017	0.00343176
Hrh4	12.2208	-5.19646	1.37116	3.78981	0.00015076	0.00344421
Lrrc36	371.851	-1.15441	0.304789	3.78757	0.000152129	0.00347091
Morn4	986.564	-0.87288	0.231035	3.77812	0.000158015	0.00360045
Zfp35	2351.57	-0.857639	0.227213	3.77461	0.000160256	0.00364672
Khdrbs3	712.711	-0.927182	0.247508	3.74607	0.000179625	0.00408212
Gm4763	367.766	-1.38533	0.369951	3.74465	0.000180649	0.00409999
Zfp608	68.9186	-1.94205	0.519052	3.74153	0.000182904	0.00414573
Agtr1a	21.924	-3.46439	0.926747	3.73822	0.000185326	0.00419515
Zcchc2	654.561	-0.906734	0.242772	3.73492	0.000187777	0.00424508
Atoh8	131.106	-1.49461	0.401672	3.72096	0.000198466	0.00448087
Meikin	261.006	-1.0519	0.283046	3.71637	0.000202102	0.00455703
Elmod3	435.72	-1.1413	0.30721	3.71506	0.000203153	0.00457478
Pon2	82.8326	-1.66391	0.448032	3.71381	0.000204165	0.0045916
Plekhd1os	9.92833	-5.84959	1.57659	3.71029	0.000207024	0.00464277
Atxn7l3b	2556.57	-0.817008	0.220203	3.71024	0.00020706	0.00464277
Miat	19.4283	-3.35691	0.904824	3.71002	0.000207245	0.00464277
Gsg1	12.7215	-4.75843	1.28434	3.70495	0.000211431	0.00473042
Katnal2	348.989	-1.2002	0.324016	3.70414	0.000212111	0.00473951
4932416H05Rik	391.966	-1.04433	0.282081	3.70223	0.000213716	0.00476924
Gsto2	893.156	-0.980646	0.264945	3.70132	0.000214482	0.00478017
Atxn7l1	124.696	-1.31849	0.356667	3.6967	0.000218422	0.00486171
Tcam1	3032.64	-1.05456	0.286393	3.6822	0.000231227	0.00514013
Adrbk2	123.648	-1.29771	0.354303	3.66271	0.000249562	0.0055406
Nup210l	1541.93	-0.907261	0.248937	3.64454	0.000267867	0.00593939
LOC100125594	57.7078	-2.06206	0.566871	3.63762	0.000275174	0.0060936
Apba1	581.623	-1.03143	0.283655	3.63622	0.000276673	0.00611897
Abca16	275.547	-1.33484	0.367392	3.63329	0.000279827	0.00618083
Gipc2	12.5369	-4.3481	1.19789	3.62978	0.000283658	0.00625745
4930453N24Rik	1754.46	-0.879314	0.242314	3.62881	0.000284726	0.00627302
Supt20	4648.57	-0.806464	0.223351	3.61075	0.000305317	0.00671815
Ahi1	1075.65	-0.789162	0.218587	3.61029	0.000305854	0.00672142
Krt8	6.86616	-6.32552	1.75375	3.60685	0.000309932	0.00679525
Pgp	4585.47	-0.965354	0.267648	3.6068	0.000309999	0.00679525
Fam228a	278.069	-1.1954	0.33159	3.60507	0.000312065	0.00683189
Rabepk	759.875	-0.821977	0.228085	3.60382	0.000313571	0.0068562
4931419H13Rik	9.32898	-5.7696	1.60122	3.60325	0.000314262	0.00686264
Ptar1	131.923	-1.31348	0.364659	3.60194	0.000315848	0.0068886
Tie1	51.5985	-1.85246	0.514761	3.59868	0.000319837	0.00696681
Tram1	1824.17	-0.757649	0.210807	3.59404	0.000325593	0.00708328
Gkap1	2044.25	-0.778287	0.216794	3.58999	0.000330697	0.00718529
Fmn1	60.0024	-1.67464	0.466638	3.58874	0.000332276	0.00721055
4933412E12Rik	46.9632	-2.00697	0.559667	3.58601	0.00033578	0.00727747
Armt1	2276.98	-0.897273	0.250321	3.58449	0.000337733	0.00731065
Rai14	945.022	-0.966543	0.269985	3.57999	0.000343607	0.00742852
Stk33	1991.16	-0.947532	0.265029	3.5752	0.000349959	0.0075564
Armc2	93.9809	-1.41396	0.395536	3.57478	0.000350517	0.00755903
Morn2	341.409	-1.0729	0.300221	3.5737	0.000351969	0.0075809
4930473A02Rik	32.3982	-2.41295	0.675928	3.56984	0.000357206	0.00768415
Ankrd55	13.2135	-4.20938	1.18075	3.56502	0.000363824	0.00781681
Clec4g	6.67571	-6.28528	1.76338	3.56433	0.000364785	0.00782774
Acox3	241.329	-1.07669	0.302307	3.56159	0.00036862	0.00790024
Id4	417.788	-1.1678	0.328219	3.55799	0.000373703	0.00799927
1700069L16Rik	8.97861	-5.72414	1.60928	3.55697	0.000375161	0.00802057
Kctd17	298.728	1.03683	0.29279	-3.54122	0.000398284	0.00850442
Zfand4	1478.69	-0.871812	0.246833	3.53199	0.000412446	0.00879597
Aven	953.443	-0.875785	0.248025	3.53103	0.000413943	0.00881704
4921506M07Rik	107.422	-1.47419	0.418104	3.5259	0.000422046	0.00897858
4933416M07Rik	52.5861	-1.9842	0.564178	3.51696	0.000436512	0.00926716
Nlrc5	6.5053	-6.24813	1.77662	3.51686	0.000436681	0.00926716
Mypn	62.73	-1.70115	0.483998	3.51479	0.000440095	0.00932819
Gm10324	82.0197	-1.53751	0.437972	3.51053	0.00044721	0.00946741
1700019G24Rik	11.6239	-4.11032	1.17304	3.50401	0.000458315	0.00969064
Hist1h2ap	1239.61	1.18507	0.338536	-3.50058	0.000464255	0.00980428
Gm9731	23.5369	-2.57099	0.735154	3.49721	0.000470157	0.00991682
1700064M15Rik	22.5142	-2.69752	0.771537	3.49629	0.000471769	0.00993871
Tuba3b	27303.1	-0.843106	0.241274	3.49439	0.000475152	0.00999782
Izumo4	186.312	-1.407	0.402807	3.493	0.000477635	0.0100379
Tsga8	30.5583	-2.59899	0.745535	3.48608	0.000490163	0.0102887
Zpbp	868.449	-1.12348	0.322493	3.48374	0.000494458	0.0103662
Cenpv	1491.84	-0.737845	0.211922	3.48167	0.00049829	0.010434
Dnaic2	79.8976	-4.90236	1.409	3.47931	0.000502705	0.0105137
1700047G03Rik	12.8126	-4.15732	1.19552	3.47741	0.000506279	0.0105695
Herc6	95.276	-1.71115	0.492098	3.47725	0.000506592	0.0105695
Dennd5b	741.19	-0.82879	0.238384	3.4767	0.000507633	0.0105784
Fbln2	271.239	-1.17496	0.33819	3.47427	0.000512249	0.0106618
Cav1	149.207	-1.35603	0.390571	3.47191	0.00051676	0.0107428
Zfp54	99.4858	-1.572	0.456016	3.44724	0.000566342	0.0117594
Pnpla2	1627.41	-0.785811	0.228073	3.44543	0.000570147	0.0118242
Ttc21a	179.942	-1.32064	0.383372	3.4448	0.000571479	0.0118377
Thumpd3	1613.56	-0.784729	0.228243	3.43813	0.000585753	0.0121189
BC048502	11.0434	-4.42726	1.28813	3.43696	0.000588272	0.0121564
Cntln	484.595	-0.869365	0.253168	3.43394	0.000594873	0.0122782
Cdh26	15.108	-3.9418	1.14812	3.43326	0.00059636	0.0122942
Gm20125	6.26475	-6.19305	1.80591	3.42933	0.000605075	0.0124591
Med9os	133.784	-1.27806	0.373007	3.42636	0.000611728	0.0125811
Riiad1	50.1656	-1.9153	0.55935	3.42416	0.000616705	0.0126684
Morn1	348.355	-1.01029	0.295141	3.42308	0.000619153	0.0127036
Eya4	14.5808	-3.61035	1.05557	3.42029	0.000625544	0.0128196
D7Ertd443e	8.35462	-5.59188	1.63888	3.41202	0.000644845	0.0131995
Ttc16	878.2	-0.884132	0.259284	3.4099	0.000649876	0.0132868
Rp1	22.7699	-3.17897	0.933023	3.40718	0.000656381	0.0134039
Uqcr11	3105.34	0.71892	0.211277	-3.40273	0.000667166	0.0136081
Spata24	357.939	-1.06184	0.312388	3.39909	0.000676097	0.0137716
Tm4sf1	55.989	-1.83736	0.540587	3.39882	0.00067677	0.0137716
Abcc3	119.961	-4.07444	1.19891	3.39845	0.0006777	0.0137743
Vamp5	116.272	-1.3911	0.409664	3.3957	0.000684523	0.0138967
BC051628	23.7582	-3.00457	0.885056	3.39478	0.000686837	0.0139273
Cyp2u1	58.1391	-1.5898	0.468521	3.39322	0.000690751	0.0139811
Galnt10	520.407	-1.02871	0.303178	3.39308	0.000691103	0.0139811
Kcng1	40.1966	-1.99594	0.589729	3.3845	0.00071307	0.0144087
Nudt4	2678.34	-0.975481	0.288458	3.38171	0.000720359	0.014539
4930556C24Rik	10.4762	-4.46262	1.32397	3.37065	0.000749923	0.0151181
Crhr1	6.01414	-6.13516	1.82155	3.36809	0.000756901	0.015241
Cchcr1	1320.84	-1.03038	0.306267	3.36432	0.000767325	0.015433
Insl3	80.0618	1.84174	0.547546	-3.36363	0.000769257	0.0154538
Mirg	8.08399	-5.54211	1.64934	3.3602	0.000778847	0.0156284
Hsd3b1	40.9971	2.76249	0.823019	-3.35654	0.000789255	0.0158189
Efhb	67.5736	-2.08149	0.620832	3.35274	0.000800171	0.0160191
Gldnos	5.92394	-6.11264	1.82655	3.34654	0.00081826	0.0163624
Gmcl1	5343.33	-0.687079	0.205631	3.34133	0.000833789	0.0166537
8430419L09Rik	476.297	-0.893934	0.267682	3.33953	0.00083919	0.0167422
1110006O24Rik	57.9713	-1.73684	0.521236	3.33215	0.000861763	0.0171728
Sema3g	18.3126	-3.39413	1.01891	3.33114	0.000864913	0.0172157
Ddit4	112.982	1.39015	0.418167	-3.32439	0.000886132	0.0176178
S1pr1	25.7849	-2.66855	0.803438	3.32141	0.000895625	0.0177862
Eno4	232.776	-1.04516	0.315328	3.31452	0.00091802	0.01821
Cdkn2c	1243.72	-0.856392	0.258636	3.31119	0.000929014	0.0183796
4930522O17Rik	7.74571	-5.50663	1.66315	3.31097	0.000929726	0.0183796
4933430H16Rik	7.84596	-5.52466	1.66874	3.31067	0.000930715	0.0183796
Spata18	29.8853	-2.4849	0.750579	3.31064	0.000930813	0.0183796
Zfp286	175.178	-1.3823	0.418895	3.29988	0.000967271	0.0190777
4930519D14Rik	5.75354	-6.0707	1.84014	3.29904	0.000970169	0.0191131
Irak1bp1	262.765	-1.01815	0.308855	3.29652	0.000978913	0.0192634
2810025M15Rik	820.284	-0.746833	0.226954	3.29068	0.000999451	0.0196453
Hoxa3	14.6731	-3.08034	0.936831	3.28804	0.00100887	0.019808
Gdpd4	439.713	-0.851988	0.259374	3.28478	0.00102062	0.0200159
Wdr17	256.862	-0.915274	0.278898	3.28175	0.00103165	0.0202094
Pik3cd	360.575	-1.14283	0.348999	3.2746	0.00105813	0.0207046
Dnajc28	314.309	-0.907054	0.277085	3.27355	0.00106204	0.0207577
Gfra4	219.153	-1.31466	0.403152	3.26096	0.00111034	0.0216774
Caps2	29.7165	-2.61206	0.801092	3.26062	0.00111168	0.021679
Cfap126	47.3105	-1.66424	0.512021	3.25034	0.00115269	0.0224191
4933402J10Rik	5.59316	-6.02997	1.85527	3.25018	0.00115331	0.0224191
Snhg3	138.159	-1.26453	0.38907	3.25013	0.00115351	0.0224191
Tesk1	3132.47	-0.774529	0.238694	3.24486	0.00117508	0.0228125
Phf1	891.699	-0.936023	0.288801	3.24106	0.00119084	0.0230927
Cdsn	50.6346	-1.62454	0.501402	3.23999	0.00119533	0.0231294
Pacrg	696.516	-1.08591	0.335161	3.23997	0.00119541	0.0231294
Col6a4	48.6737	-2.02338	0.624652	3.2392	0.00119864	0.0231661
Kdr	57.0964	-1.58882	0.49095	3.23623	0.00121122	0.0233831
Ccdc67	52.3901	-1.65306	0.511133	3.23411	0.00122022	0.0235306
Rgs4	35.305	-1.90643	0.589581	3.23353	0.00122272	0.0235526
B430306N03Rik	35.5022	-2.10227	0.650538	3.23159	0.00123104	0.0236866
1700110K17Rik	9.82306	-4.76666	1.47554	3.23046	0.00123593	0.0237542
Tmc1	8.85582	-4.93346	1.52996	3.22457	0.00126161	0.024221
Pfn4	505.154	-1.04044	0.322713	3.22404	0.00126398	0.0242395
Hagh	2591.95	-0.652061	0.202526	3.21965	0.00128349	0.0245865
Myh11	415.133	-1.36942	0.425928	3.21515	0.00130378	0.0249476
Ckmt2	8.72299	-4.76102	1.4831	3.21019	0.00132647	0.0253538
Cap2	22.2779	-2.54681	0.796126	3.19901	0.00137901	0.0263289
Amz2	2535.34	-0.702246	0.219753	3.19562	0.00139532	0.026611
Gm7337	15.0102	-3.88514	1.21694	3.19256	0.00141018	0.0268648
Adgrf5	35.0877	-2.16685	0.679529	3.18876	0.00142886	0.0271908
Sell	14.0971	-3.57203	1.12183	3.18412	0.00145195	0.0275753
Tmed6	10.1429	-4.27256	1.34186	3.18406	0.00145225	0.0275753
Rab3ip	853.398	-0.735419	0.231345	3.17888	0.00147846	0.0280421
Usp1	3010.13	-0.705941	0.222326	3.17525	0.00149708	0.0283642
Irf1	699.602	1.09432	0.345942	-3.16329	0.00155995	0.0295231
Ush2a	47.4786	-2.08537	0.659329	3.16287	0.00156223	0.029534
Dcp1b	558.794	-0.951015	0.300894	3.16063	0.00157429	0.0297295
Otud7a	188.77	-1.21557	0.385486	3.15334	0.00161412	0.0304486
Tmem217	79.528	-1.39297	0.44201	3.15144	0.00162466	0.0306139
1110020A21Rik	26.2227	-2.1292	0.676453	3.1476	0.0016462	0.030986
Ralgds	2916.09	-0.814638	0.25927	3.14205	0.0016777	0.0315448
Pde4dip	2367.65	-0.876124	0.279184	3.13816	0.00170014	0.0319171
Zfp677	74.4453	-1.50823	0.480639	3.13798	0.00170119	0.0319171
Ccdc66	647.428	-0.741312	0.236413	3.13566	0.00171468	0.0321353
Ttc34	237.341	-1.00152	0.320357	3.12626	0.00177044	0.0331446
Magi2	84.47	-1.56175	0.500057	3.12314	0.00178931	0.0334617
Nubp2	2658.85	-0.656909	0.210402	3.12215	0.00179534	0.0335382
Alas1	1279.1	-0.765841	0.245329	3.12169	0.00179818	0.033555
Cdkl3	938.872	-0.800428	0.256461	3.12105	0.00180205	0.033591
Ghrl	5.2323	-5.93438	1.90213	3.11987	0.00180933	0.0336905
Stpg2	160.543	-1.17738	0.378613	3.10972	0.00187263	0.0348317
Pfkfb4	267.908	-0.991381	0.319382	3.10406	0.00190885	0.0354673
Dgkeos	20.3419	-2.40727	0.775946	3.10237	0.00191976	0.0356318
Prob1	106.446	-1.35379	0.436631	3.10055	0.00193164	0.0358139
Cyb5r2	9.63172	-3.93169	1.26833	3.09989	0.00193593	0.0358397
Poll	532.132	-0.838093	0.270379	3.0997	0.00193717	0.0358397
Nek10	11.1812	-4.27724	1.38225	3.0944	0.00197209	0.0364469
Slc14a2	20.9103	-2.97978	0.963296	3.09331	0.00197935	0.036542
Scgb2b23-ps	24.2547	-2.29385	0.741945	3.09167	0.00199031	0.0367052
Zfa-ps	107.458	-1.27113	0.41242	3.08213	0.00205526	0.0378627
Epyc	41.9529	-2.11702	0.687051	3.08132	0.00206086	0.0379254
Hnf1b	11.0855	-3.42625	1.11305	3.07826	0.00208216	0.0382768
Ttll1	400.237	-0.881715	0.286575	3.07674	0.0020928	0.0384315
Cep131	1655.71	-0.897892	0.291949	3.07551	0.00210142	0.038549
Ercc4	620.273	-0.858114	0.279087	3.07472	0.00210701	0.0386107
Ccpg1os	419.798	-0.865351	0.282059	3.06798	0.0021551	0.0394501
Hmx1	402.154	-1.07988	0.352082	3.06713	0.00216126	0.0395211
Rapgef4	90.9431	-1.41057	0.459989	3.06652	0.00216563	0.0395594
Ppap2a	1235.46	-0.77873	0.254551	3.05923	0.00221904	0.0404819
4930515G01Rik	30.8337	-1.9008	0.621381	3.05899	0.00222081	0.0404819
Rnf44	1740.61	0.667125	0.21826	-3.05656	0.00223893	0.0407693
Fus	2508.28	0.633508	0.207514	-3.05285	0.00226683	0.0412338
Timm8a2	154.535	-1.03335	0.338907	3.04908	0.0022954	0.0417098
Btg4	29.4509	-1.97676	0.649461	3.04369	0.00233694	0.0424202
Gm12191	508.672	0.727272	0.239045	-3.0424	0.00234697	0.0425575
4930504O13Rik	86.4317	-1.31826	0.433345	3.04205	0.00234972	0.0425629
4933406K04Rik	14.8304	-3.06134	1.00787	3.03744	0.00238596	0.0431741
Prss40	8.87082	-4.59771	1.51411	3.03657	0.00239284	0.0432534
Gm973	166.88	-1.10507	0.364163	3.03454	0.00240901	0.0435003
Ap5b1	300.108	-0.938432	0.30943	3.03277	0.00242319	0.0436834
Tubd1	536.034	-0.786773	0.259434	3.03265	0.00242419	0.0436834
Fam131a	135.319	-1.02799	0.339192	3.0307	0.00243991	0.0439209
Iqce	639.376	-0.889023	0.293946	3.02444	0.00249092	0.0447925
Tmprss12	246.622	-0.999002	0.330357	3.02401	0.00249452	0.0448108
Zkscan17	1478.99	-0.719654	0.238016	3.02355	0.00249826	0.0448315
Srms	38.9736	-1.7765	0.590522	3.00836	0.00262661	0.0470792
Slc22a15	57.3822	-1.65815	0.55123	3.00809	0.00262895	0.0470792
Cox6b1	1197.25	0.676055	0.224942	-3.00546	0.0026518	0.0474033
Iqcg	1357.45	-0.82753	0.275355	3.00532	0.002653	0.0474033
1700046C09Rik	6.56041	-5.22678	1.73943	3.00488	0.0026569	0.0474033
Gm11837	601.803	-1.08324	0.36051	3.00475	0.002658	0.0474033
Dusp19	100.198	-1.13737	0.379702	2.99544	0.0027405	0.0488243
Entpd4	2290.22	-0.701478	0.236211	2.96971	0.00298079	0.0530507
Pcdhga2	9.07041	-3.83817	1.29278	2.96893	0.00298837	0.0531311
Henmt1	398.57	-0.77044	0.259567	2.96817	0.00299579	0.0532082
4930429B21Rik	7.66302	-4.72486	1.59234	2.96724	0.0030049	0.0533155
Slc9a9	8.29357	-4.65323	1.56856	2.96656	0.00301152	0.0533782
Ccdc181	2862.64	-0.725795	0.244725	2.96576	0.00301931	0.0534616
Psma8	2395.49	-0.942574	0.317943	2.9646	0.00303077	0.0536097
Hmga2	13.2973	-2.8422	0.960346	2.95956	0.00308078	0.0544386
Hyal6	85.4134	-5.4055	1.83081	2.95252	0.00315195	0.0556394
Sccpdh	5647.53	-0.612578	0.207512	2.95201	0.00315709	0.0556735
Tek	51.3773	-1.8504	0.626989	2.95125	0.00316487	0.0557539
Ralgps2	2840.46	-0.681462	0.230938	2.95085	0.00316903	0.0557705
Slc4a8	360.226	-0.899764	0.305127	2.94882	0.00318991	0.0560809
Ccl27a	206.7	-0.965132	0.327335	2.94846	0.00319364	0.0560895
1700026J14Rik	10.216	-3.39271	1.15244	2.94393	0.00324073	0.0568589
Zfp955b	317.059	-0.962435	0.327187	2.94154	0.00326581	0.057241
Hap1	262.724	-0.952021	0.324218	2.93636	0.00332083	0.0581465
Camk1g	4.70107	-5.77874	1.96844	2.93569	0.00332803	0.0582136
Cxcl1	85.5357	2.02015	0.688529	-2.93401	0.00334613	0.0584711
Ptpdc1	4477.42	-0.645175	0.21998	2.93288	0.0033583	0.0586247
Ankrd42	2762.52	-0.631283	0.21544	2.9302	0.0033874	0.0590732
Klhl25	509.201	-0.79613	0.271879	2.92825	0.00340874	0.0593855
Stra6	331.221	1.21676	0.415694	-2.92705	0.00342193	0.0595553
Sptbn4	28.983	-2.09459	0.716159	2.92475	0.00344733	0.0599372
Tdrd3	604.202	-0.710609	0.243001	2.9243	0.00345226	0.0599627
1700010K23Rik	4.63089	-5.75802	1.97008	2.92274	0.00346965	0.060167
Il33	10.4903	-3.6295	1.24192	2.9225	0.00347231	0.060167
Tmem231	535.135	-0.881482	0.301639	2.92231	0.00347444	0.060167
Rd3	58.5933	-1.39955	0.479326	2.91984	0.00350217	0.0605864
4930591A17Rik	14.7227	-2.60529	0.893943	2.91438	0.00356399	0.0615944
Defb19	2658.16	0.954408	0.327906	-2.91061	0.00360724	0.0622798
Hip1r	939.217	-0.704552	0.242559	2.90466	0.00367654	0.063413
Pacsin1	40.374	-1.67608	0.577376	2.90293	0.00369695	0.0637015
Tcp1	19378.2	-0.591246	0.203703	2.90249	0.00370211	0.0637271
Col9a1	11.4469	-3.41112	1.17676	2.89874	0.00374664	0.0644295
Glb1l	1294.54	-0.750682	0.259051	2.89782	0.00375766	0.064555
4930525D18Rik	51.7139	-5.02414	1.73496	2.89583	0.00378159	0.0649018
Acta2	1214.24	-0.868936	0.300108	2.89541	0.00378668	0.0649247
Enthd1	360.796	-0.835667	0.288968	2.89191	0.00382913	0.0655876
Lancl2	1630	-0.725002	0.251358	2.88434	0.00392241	0.067119
Kiz	2835.12	-0.672015	0.233064	2.88339	0.00393416	0.0672536
1110032A03Rik	1046.84	-0.6666	0.23229	2.86969	0.00410871	0.0701091
Tinagl1	48.6792	-1.66791	0.581226	2.86965	0.0041093	0.0701091
LOC100505025	9.2959	-3.44173	1.2006	2.86668	0.00414801	0.0706725
Krba1	2699.49	-0.680182	0.237287	2.86649	0.00415049	0.0706725
Wfdc10	655.042	1.03423	0.361294	-2.86257	0.00420224	0.0714834
Dyx1c1	158.596	-1.02426	0.358134	2.85998	0.00423666	0.0719982
BC027072	17.0313	-2.95524	1.03406	2.8579	0.00426456	0.0724014
Paqr8	268.242	-1.0422	0.365088	2.85464	0.00430855	0.0730765
Larp6	20.2964	-2.17722	0.76307	2.85325	0.00432752	0.0733264
Grin2d	341.98	-0.850532	0.298328	2.851	0.00435821	0.0737743
Rb1cc1	5784.03	-0.696295	0.244449	2.84843	0.00439354	0.0742998
Tnfaip2	73.1038	-1.38481	0.486448	2.84679	0.0044163	0.0746118
Hist1h4j	66.4418	1.66461	0.584818	-2.84637	0.00442204	0.0746141
Prss23	34.6652	-2.20374	0.774288	2.84616	0.00442505	0.0746141
Defb36	533.779	0.967403	0.340104	-2.84443	0.00444905	0.0749456
H2-DMb1	17.5859	-2.49133	0.876387	2.84273	0.00447287	0.0752738
Zbed3	255.151	-0.888993	0.312813	2.84193	0.00448412	0.0753898
Dnah10	132.011	-1.23606	0.43503	2.84132	0.00449268	0.0754604
Zfp646	2459.68	-0.668867	0.23582	2.83635	0.0045633	0.0765723
Ndufa1	4697.82	0.650446	0.229394	-2.8355	0.00457542	0.0766544
Cfap36	2327.51	-0.687419	0.242443	2.83539	0.00457704	0.0766544
Atox1	852.031	0.630186	0.222692	-2.82985	0.00465692	0.0779168
Chgb	118.315	-1.16035	0.41038	2.82749	0.00469141	0.0784181
Lgals1	733.023	0.760601	0.269062	-2.82686	0.00470062	0.0784964
Sppl2b	1527.44	-0.66676	0.236126	2.82375	0.0047466	0.0791878
Ccdc42b	5.79066	-5.05833	1.79185	2.82297	0.00475805	0.0793023
Msrb3	769.249	-0.851978	0.301965	2.82144	0.00478082	0.0796053
Lgals8	605.055	-0.803276	0.285191	2.81662	0.00485312	0.0807314
Bmx	5.98907	-5.0877	1.80733	2.81503	0.00487721	0.0810159
Gsdmcl1	4.33018	-5.66104	2.01111	2.81488	0.00487957	0.0810159
Arl3	378.475	-0.827465	0.294147	2.8131	0.00490664	0.0813873
Btbd1	4410.55	-0.633728	0.225662	2.80831	0.00498021	0.0825286
Src	302.37	1.00648	0.35895	-2.80395	0.00504805	0.0835728
Nit1	800.249	-0.691436	0.246882	2.80067	0.00509963	0.0843284
Eppk1	39.3218	-1.74314	0.622512	2.80017	0.00510752	0.0843284
Cyct	416.533	-0.983698	0.351335	2.79989	0.00511204	0.0843284
Shroom3	484.744	-0.79379	0.283515	2.79982	0.00511317	0.0843284
Tmem225	4.31013	-5.65465	2.02087	2.79812	0.00514009	0.0846916
Zfp661	231.312	-0.92785	0.331655	2.79764	0.0051478	0.084738
Fkbpl	230.726	-0.897215	0.321042	2.79469	0.0051949	0.0854322
Fam65a	561.949	0.654793	0.234586	-2.79127	0.00525012	0.0862584
Erich6	8.7471	-3.64995	1.31043	2.7853	0.0053478	0.0877799
1110004E09Rik	1352.07	-0.742882	0.266746	2.78498	0.00535314	0.0877844
Aes	1451.03	0.777827	0.279421	-2.78371	0.00537415	0.0880456
Catsper2	1260.04	-0.785608	0.282314	2.78274	0.00539016	0.0882244
Spata33	788.276	-0.773237	0.277993	2.7815	0.00541091	0.0884805
Spata6	2809.12	-0.589513	0.212039	2.78021	0.0054324	0.0887479
Cxx1a	63.7456	1.34716	0.48482	-2.77868	0.00545805	0.088959
Tnfsf13	109.534	1.03011	0.370727	-2.77862	0.00545898	0.088959
Dbil5	115.725	-1.11969	0.402982	2.77852	0.00546073	0.088959
2010107E04Rik	1630.41	0.583379	0.21012	-2.77641	0.00549627	0.0894539
Prss58	4.29008	-5.64821	2.03689	2.77296	0.00555493	0.0903236
Fam120b	1357.95	-0.606531	0.218956	2.7701	0.00560387	0.091034
Prmt1	3507.35	0.568995	0.205466	-2.7693	0.00561776	0.0911741
Cdk5rap2	1847.05	-0.661372	0.239097	2.76612	0.00567272	0.0919798
Szrd1	669.512	0.754237	0.272938	-2.7634	0.0057202	0.0926629
Uqcr10	1026.27	0.615736	0.222996	-2.7612	0.0057589	0.0932026
Hoxd8	98.0092	-1.26625	0.458863	2.75955	0.00578814	0.0935885
Zscan12	508.95	-0.671236	0.24361	2.75537	0.00586251	0.0946379
Gm20878	8.15662	-3.93129	1.42697	2.75499	0.00586944	0.0946379
Gm21586	8.15662	-3.93129	1.42697	2.75499	0.00586944	0.0946379
Sox1	4.25001	-5.63294	2.04667	2.75224	0.00591885	0.0953395
Sbds	875.893	-0.640233	0.232658	2.75182	0.00592659	0.0953395
Zscan22	309.945	-0.737943	0.268181	2.75166	0.00592947	0.0953395
Zfp51	309.794	-1.07932	0.392352	2.75089	0.00594342	0.0954751
Cidea	417	1.04972	0.382009	-2.7479	0.00599788	0.0962607
Pgbd1	99.0146	-1.05352	0.383661	2.74596	0.00603339	0.096741
Rergl	6.94127	-5.31413	1.93716	2.74326	0.00608323	0.097414
Dgkb	4.15978	-5.60337	2.04279	2.74299	0.00608817	0.097414
Syt15	20.9302	-2.4751	0.90245	2.74265	0.00609458	0.097414
Bcas1	33.662	-1.72863	0.630317	2.74247	0.00609787	0.097414
Mif4gd	4185.61	-0.64181	0.234241	2.73995	0.00614482	0.0980736
Elfn2	78.1734	-1.57177	0.573968	2.73843	0.00617338	0.0984387
Ahsg	173.685	0.930006	0.339907	-2.73606	0.00621799	0.0990588
Lama4	86.2362	-1.22337	0.447216	2.73552	0.00622816	0.0991297
Klhdc9	127.325	-1.03913	0.380265	2.73264	0.00628291	0.0999093
1700018G05Rik	292.58	0.988477	0.362453	-2.72718	0.00638776	0.101394
Kctd7	833.503	-0.722404	0.264891	2.72717	0.00638802	0.101394
Cox6b2	490.751	-0.933162	0.342216	2.72682	0.00639478	0.101409
Ttll9	265.837	-0.901759	0.331004	2.72431	0.00644359	0.102089
Klhl35	177.733	-1.02228	0.375423	2.723	0.00646912	0.1024
Tbpl1	1969.55	-0.670353	0.246495	2.71954	0.00653723	0.103384
Tspyl5	259.676	-0.969397	0.356614	2.71833	0.00656116	0.103667
Esam	94.7054	-1.23601	0.455228	2.71514	0.00662471	0.104576
Ciz1	1273.5	-0.715148	0.263481	2.71423	0.00664294	0.104769
Ttll11	131.067	-1.02887	0.379264	2.7128	0.00667179	0.105128
Lrrc9	178.238	-0.961923	0.354664	2.71221	0.00668364	0.105219
Capsl	24.7975	-2.31136	0.852389	2.71163	0.00669536	0.105308
Katnal1	1228.56	-0.603257	0.222636	2.70961	0.00673617	0.105853
Ftmt	7.19643	-3.80688	1.41067	2.69863	0.00696245	0.109217
Gja5	17.7832	-2.37218	0.879036	2.69862	0.00696285	0.109217
Icam2	8.38721	-3.73005	1.38254	2.69796	0.00697651	0.109332
Zkscan5	761.01	-0.644218	0.238953	2.696	0.00701781	0.109808
Nxpe3	71.4689	-1.15017	0.42664	2.69588	0.00702028	0.109808
Ctnna3	51.8728	-1.40778	0.522249	2.69562	0.00702588	0.109808
B3gnt3	6.87863	-4.39099	1.62919	2.69519	0.00703481	0.109848
Sncb	48.1977	1.51476	0.562418	-2.69329	0.007075	0.110301
Cdh2	939.017	-0.64097	0.237994	2.69322	0.00707651	0.110301
Gm14511	227.489	0.823727	0.3059	-2.69279	0.00708559	0.110343
Gm3458	48.1071	-1.34406	0.499301	2.69189	0.00710479	0.11045
Lamtor2	1141.33	0.602112	0.223678	-2.69187	0.0071052	0.11045
Dst	541.31	-0.899897	0.334775	2.68807	0.00718666	0.111544
Sox6	416.833	-0.746988	0.277899	2.68798	0.00718851	0.111544
Chrac1	1280.34	-0.664765	0.247405	2.68694	0.00721089	0.111791
Ddt	766.398	-0.69863	0.26048	2.68208	0.00731652	0.113327
2810032G03Rik	15.877	-2.33248	0.870675	2.67893	0.00738572	0.114297
Ankrd63	12.2063	-2.6869	1.00488	2.67383	0.00749895	0.115946
Zfp955a	248.837	-0.870113	0.325618	2.67219	0.00753571	0.11641
Gdf9	92.2238	-1.08042	0.405238	2.66613	0.00767297	0.118425
Cfl1	6219.41	0.5422	0.203415	-2.66549	0.00768765	0.118478
Xist	192.279	-0.968515	0.363369	2.66538	0.00769012	0.118478
Gan	139.812	-0.982321	0.368836	2.6633	0.00773792	0.119109
Penk	257.373	-0.933418	0.351006	2.65927	0.00783108	0.120436
Foxp4	101.787	1.09259	0.410971	-2.65855	0.00784768	0.120584
Lims2	276.106	-0.792609	0.298229	2.65772	0.00786701	0.120774
Optn	1147.79	-0.657207	0.247609	2.65421	0.00794945	0.121931
Wnt7a	18.4178	-2.24063	0.84449	2.65324	0.00797238	0.122175
Osgepl1	770.381	-0.666117	0.251146	2.65231	0.00799424	0.122402
Enkd1	702.887	-0.774759	0.292219	2.65129	0.00801841	0.122663
Ptdss2	2795.87	-0.605605	0.228848	2.64632	0.00813739	0.124374
Chmp2b	1873.25	-0.638397	0.241454	2.64397	0.00819396	0.125128
Rhpn1	481.716	-0.787515	0.297898	2.64358	0.00820355	0.125164
1700009C05Rik	10.6686	-2.94588	1.11461	2.64298	0.00821802	0.125274
Ccdc148	44.2176	-1.56778	0.593441	2.64184	0.00824571	0.125586
Lmo2	28.369	-1.6998	0.643531	2.64136	0.00825748	0.125654
Trhde	3.91923	-5.51629	2.08895	2.6407	0.00827354	0.125732
Rex2	23.2224	-2.14957	0.814062	2.64055	0.00827708	0.125732
Gas8	426.547	-0.722352	0.273613	2.64005	0.00828927	0.125806
Igbp1b	69.6899	-1.37768	0.521949	2.6395	0.00830296	0.125852
Hint2	462.072	0.683954	0.259138	-2.63934	0.00830677	0.125852
Ints10	3327.73	-0.568691	0.215833	2.63486	0.00841714	0.127412
1700097N02Rik	67.7485	-1.25628	0.477554	2.63066	0.00852195	0.128886
Asnsd1	2660.66	-0.554082	0.210884	2.62743	0.00860332	0.130003
Rnf125	73.3622	-1.30966	0.498574	2.62681	0.00861892	0.130125
Ces2g	127.047	1.14918	0.437849	-2.62461	0.00867483	0.130855
Hps4	755.468	-0.683535	0.260531	2.62363	0.00869995	0.13112
Hist1h4c	289.08	1.01911	0.388845	-2.62086	0.00877091	0.132075
Atp6v1g2	48.7555	-1.36059	0.519637	2.61834	0.00883586	0.132937
Rps27rt	1065.15	0.981608	0.375047	-2.6173	0.00886293	0.133229
Hist1h4d	117.008	1.07672	0.411576	-2.61608	0.00889452	0.133588
1700049L16Rik	5.11701	-4.84817	1.85517	2.61333	0.00896653	0.134552
Myl10	18.087	-2.26522	0.86778	2.61037	0.00904453	0.135605
Git1	3605.41	-0.619273	0.237343	2.60919	0.00907565	0.135954
Ptges3l	499.22	-0.770405	0.295486	2.60725	0.00912727	0.136609
Sass6	717.322	-0.595325	0.228469	2.60571	0.00916845	0.137016
Dll4	32.6834	-1.82089	0.698828	2.60564	0.00917028	0.137016
4930553E22Rik	5.01931	-4.86237	1.86636	2.60528	0.00918003	0.137044
2410141K09Rik	28.9064	-1.79199	0.688294	2.60352	0.00922715	0.137628
Flt3	50.2107	-1.3171	0.505952	2.60322	0.00923528	0.137631
Xrcc4	698.841	-0.648023	0.248963	2.60289	0.00924414	0.137645
Iqcc	256.062	-0.756902	0.290994	2.60109	0.00929284	0.138251
Atp1b2	1808.98	0.674249	0.259471	-2.59855	0.00936173	0.139156
2700049A03Rik	2056.92	-0.568767	0.219098	2.59595	0.00943291	0.140094
Zfp59	505.363	-0.678402	0.261741	2.59188	0.00954539	0.141643
Ccdc114	237.97	-0.910902	0.351547	2.59113	0.00956627	0.141831
Ralgps1	740.161	-0.70319	0.271431	2.59068	0.00957869	0.141894
Mark4	399.025	0.752528	0.290546	-2.59005	0.00959619	0.142032
Afmid	302.457	0.756224	0.292463	-2.58571	0.00971782	0.143709
Stk36	693.4	-0.660006	0.255516	2.58303	0.00979359	0.144706
Elf2	2473.79	-0.558776	0.216594	2.57983	0.00988479	0.145929
Ift46	2066.68	-0.613928	0.238255	2.57677	0.00997288	0.147092
1700012D01Rik	20.2257	-1.93672	0.751686	2.5765	0.00998055	0.147092
Arhgap27	277.512	0.885622	0.34471	-2.56918	0.010194	0.15011
Catsperg1	451.252	-0.847545	0.330322	2.56581	0.0102934	0.151445
Mum1	9046.84	-0.6155	0.24026	2.5618	0.010413	0.153075
5930403L14Rik	16.6718	-2.55328	0.99736	2.56003	0.0104662	0.153659
Gm5512	52.343	-1.64001	0.640657	2.55989	0.0104705	0.153659
Gm5136	178.777	-0.86744	0.339098	2.55808	0.0105251	0.154198
Anks4b	3.6987	-5.43386	2.12429	2.55796	0.0105287	0.154198
Casc1	462.677	-0.647201	0.253031	2.55779	0.0105339	0.154198
Grcc10	779.612	0.580735	0.227443	-2.55332	0.01067	0.156058
Serpinb6a	2249.89	-0.553466	0.216964	2.55096	0.0107426	0.156987
Ccdc103	195.566	-0.793845	0.311663	2.54712	0.0108615	0.158591
Rangrf	1504.94	-0.69328	0.272266	2.54633	0.0108861	0.158816
Shisa8	265.026	0.97656	0.383979	-2.54326	0.0109822	0.160084
Sod1	1585.12	0.539845	0.21264	-2.53878	0.0111241	0.162015
Cpn1	79.0909	-1.21663	0.479495	2.53731	0.0111707	0.162483
1700030F18Rik	10.1094	-2.80451	1.10536	2.53718	0.011175	0.162483
1700019B03Rik	14.4959	-2.52693	0.998141	2.53164	0.0113531	0.164934
Atp5g1	2645.64	0.524415	0.20733	-2.52937	0.0114267	0.165864
Fbxo44	155.011	-0.892739	0.353202	2.52756	0.0114859	0.166584
Ccdc173	188.585	-0.875916	0.34707	2.52374	0.0116113	0.168263
Capns2	3.66862	-5.42259	2.15379	2.5177	0.0118123	0.171031
Agpat3	1495.92	-0.749581	0.29796	2.51571	0.0118793	0.17182
Znf41-ps	84.8827	-1.25332	0.498239	2.51549	0.0118866	0.17182
Gm21221	3.58844	-5.38938	2.14372	2.51403	0.0119359	0.172389
Siva1	4315.77	0.509618	0.202903	-2.51163	0.0120175	0.173422
Ift22	806.144	-0.656738	0.261523	2.51121	0.0120319	0.173486
Naglu	670.927	-0.667743	0.266233	2.50811	0.0121377	0.174866
S100a11	228.376	0.934259	0.372904	-2.50536	0.0122326	0.176086
Cdh13	14.3255	-2.50501	1.00041	2.50399	0.0122801	0.176624
Rnasek	875.634	0.589655	0.235729	-2.50141	0.01237	0.177769
D1Pas1	4203.97	-0.520701	0.208328	2.49943	0.0124393	0.178616
Dedd2	255.119	-0.77573	0.310538	2.49801	0.0124891	0.179132
Zdhhc12	470.24	-0.655127	0.26228	2.49782	0.0124959	0.179132
Celsr1	41.1082	1.43443	0.575211	-2.49374	0.0126405	0.181055
Cdkal1	1239.73	-0.558085	0.22393	2.49223	0.0126943	0.181675
Arc	1444.26	-0.770592	0.309321	2.49124	0.0127299	0.182035
Kat7	7385.11	-0.500904	0.201112	2.49068	0.01275	0.182172
Kctd19	5728.07	-0.789721	0.317227	2.48945	0.0127942	0.182574
Ccl19	23.711	-1.90853	0.76669	2.48931	0.0127993	0.182574
Wdr92	709.107	-0.574264	0.230787	2.48829	0.012836	0.182947
4930556N09Rik	12.8491	-2.5864	1.03968	2.48769	0.0128576	0.18307
Upf3a	1292.27	-0.540336	0.217224	2.48746	0.0128657	0.18307
Pbx2	344.64	0.660305	0.265535	-2.4867	0.0128934	0.183312
Fam129a	178.024	-0.965047	0.388749	2.48244	0.0130484	0.185365
Cyp26a1	75.6415	1.23198	0.496373	-2.48196	0.0130661	0.185464
Atp5e	1244.73	0.572936	0.230986	-2.4804	0.0131236	0.186127
Ncbp1	5053.89	-0.51253	0.206693	2.47966	0.0131506	0.186311
Gucy2g	7.28459	-3.5067	1.4143	2.47946	0.0131581	0.186311
Shfm1	1664.52	0.541505	0.218432	-2.47906	0.0131731	0.186371
Wnt5b	103.475	-1.09144	0.440555	2.47742	0.0132335	0.187073
Cox8a	813.652	0.619556	0.250515	-2.47313	0.0133937	0.189109
Cenpb	258.484	0.843419	0.341054	-2.47298	0.0133993	0.189109
Itga1	72.6804	-1.23424	0.499835	2.46929	0.0135381	0.190911
Plekhd1	129.867	-0.862852	0.349728	2.46721	0.0136171	0.191806
Oxgr1	23.5546	-2.07549	0.841289	2.46704	0.0136237	0.191806
Gm15706	501.239	0.713338	0.289526	-2.46382	0.0137467	0.193381
Stra8	6740.47	0.854603	0.346906	-2.4635	0.0137588	0.193384
Ccdc130	682.758	-0.632452	0.256758	2.46323	0.0137693	0.193384
Zufsp	994.212	-0.645475	0.262398	2.4599	0.0138974	0.195025
Lhfpl3	5.62823	-4.27552	1.73901	2.45859	0.0139483	0.195499
Spryd3	4950.2	0.584118	0.237596	-2.45845	0.0139537	0.195499
Rpl35a	1822.49	0.540165	0.219765	-2.45792	0.0139746	0.195633
Adad2	1173.75	-0.587538	0.23917	2.45657	0.0140269	0.196206
4933416C03Rik	3482.4	-0.561471	0.228646	2.45563	0.0140638	0.196564
Dynll2	1982.09	0.542812	0.221111	-2.45493	0.0140911	0.196787
Sfmbt2	1461.74	-0.586796	0.239144	2.45374	0.0141379	0.197281
Ldlr	176.777	0.908842	0.370688	-2.45177	0.0142157	0.198207
Sh3glb1	3487.9	-0.55934	0.22832	2.4498	0.0142934	0.19913
Ablim3	29.2147	-1.68503	0.688571	2.44715	0.0143992	0.200443
Mterf3	812.426	-0.585313	0.23929	2.44604	0.0144435	0.200898
Hpcal4	30.3564	-1.59561	0.652565	2.44513	0.0144799	0.201179
Ptchd3	529.335	-0.8319	0.340264	2.44487	0.0144905	0.201179
Ephb1	90.5947	1.1577	0.473561	-2.44467	0.0144986	0.201179
Ddias	2063	-0.523156	0.214072	2.44383	0.0145323	0.201485
1700036G14Rik	3.41804	-5.31947	2.17736	2.44308	0.0145625	0.201743
Cspg4	66.9572	-1.32026	0.541141	2.43977	0.0146964	0.203436
6720468P15Rik	17.1285	-2.06418	0.846303	2.43905	0.0147258	0.20368
Lipt1	104.229	-1.07657	0.441706	2.43729	0.0147977	0.2045
Smg9	1931.27	-0.587078	0.240929	2.43673	0.0148207	0.2045
Hk1	691.213	-0.763634	0.313389	2.43669	0.0148222	0.2045
Sema4c	141.895	0.850878	0.349229	-2.43645	0.0148323	0.2045
Syce3	977.993	0.640792	0.263132	-2.43525	0.0148817	0.205017
Rpl35	2178.41	0.541238	0.222302	-2.4347	0.0149042	0.205164
Myd88	381.466	-0.651551	0.267839	2.43263	0.0149898	0.206178
Snrpf	1164.24	0.553426	0.227771	-2.42975	0.0151094	0.207658
Hist1h4i	131.457	0.87524	0.360379	-2.42866	0.0151546	0.208114
1700030A11Rik	7.07777	-3.75929	1.54874	2.42732	0.015211	0.208723
Hist1h3h	22.631	2.207	0.909718	-2.42602	0.0152653	0.209303
Mt3	41.2211	1.34932	0.556386	-2.42514	0.0153024	0.209645
Gm13251	45.2066	-1.80546	0.744877	2.42383	0.0153577	0.210237
Stard13	23.1256	-1.96703	0.811893	2.42276	0.0154029	0.210689
Ndufa4	1217.93	0.546943	0.225956	-2.42058	0.0154959	0.211793
Cep19	457.485	-0.603129	0.249197	2.42029	0.0155082	0.211794
Kif3b	1282.93	-0.586795	0.242609	2.41868	0.0155769	0.212566
Pcgf6	1554.33	-0.602309	0.249306	2.41595	0.0156943	0.213998
4930423M02Rik	11.8689	-2.36641	0.980191	2.41424	0.0157682	0.214837
Wdr35	4874.86	-0.518177	0.214723	2.41323	0.0158117	0.21526
Raet1c	10.023	3.02568	1.25747	-2.40616	0.0161211	0.2193
Asb2	80.457	-1.03276	0.430131	2.40105	0.0163483	0.222216
Echdc2	134.534	0.811671	0.338304	-2.39924	0.0164294	0.223143
Rplp1	2437.06	0.541787	0.225905	-2.3983	0.0164713	0.223538
Hmgcll1	40.9282	-1.31474	0.548519	2.3969	0.0165344	0.224057
Syt11	1180.7	-0.544911	0.227342	2.39688	0.0165355	0.224057
Pde1a	86.1753	-1.05337	0.439546	2.3965	0.0165523	0.22411
Crtc2	2553.44	0.572167	0.238802	-2.39599	0.0165755	0.224248
Zfp93	260.807	-0.840525	0.350887	2.39543	0.016601	0.224418
Tmem175	2591.8	-0.534577	0.223621	2.39056	0.0168229	0.227241
Ccdc116	81.9029	-1.0548	0.441484	2.38921	0.0168847	0.227898
Grip2	23.0351	-2.47653	1.03724	2.38761	0.0169585	0.228715
Tmem181b-ps	337.472	-0.651392	0.272927	2.38669	0.0170006	0.229037
Brdt	1643.59	-0.684516	0.286826	2.38652	0.0170088	0.229037
Pih1d2	584.154	-0.596412	0.249949	2.38613	0.0170267	0.2291
4933409K07Rik	82.048	-1.29777	0.544252	2.3845	0.0171024	0.22994
Dusp9	791.52	0.650852	0.273168	-2.38261	0.0171904	0.230943
Cep72	4447.74	-0.499706	0.209863	2.3811	0.0172608	0.23171
Mapk10	237.769	-0.730871	0.307157	2.37947	0.0173374	0.232557
Pdia5	1709.79	0.524192	0.220467	-2.37764	0.0174237	0.233534
Kcnmb4os2	19.9301	-1.9469	0.819274	2.37637	0.017484	0.234161
Sparcl1	423.092	-0.745632	0.313834	2.37588	0.0175073	0.234292
Slc29a3	103.667	-0.922113	0.388803	2.37167	0.0177078	0.236793
1700003C15Rik	3.25766	-5.25024	2.21448	2.37087	0.0177463	0.237123
2210408I21Rik	187.595	-0.765825	0.323113	2.37014	0.0177812	0.237407
Inpp5d	127.408	-0.887255	0.374508	2.36913	0.0178302	0.237878
Ost4	1614	0.502949	0.212418	-2.36774	0.0178973	0.23859
Aurka	2458.38	-0.541214	0.228736	2.36611	0.0179762	0.239427
1700001G01Rik	3.30779	-5.27129	2.22806	2.36587	0.0179878	0.239427
Osbp2	481.962	-0.743771	0.314665	2.36369	0.0180938	0.240653
Pdap1	1162.63	0.618892	0.26191	-2.363	0.0181279	0.240855
Kbtbd6	1649.76	-0.536912	0.227234	2.36281	0.0181368	0.240855
Atp5l	1151.34	0.539609	0.228448	-2.36206	0.0181736	0.240994
4930503L19Rik	638.706	-0.696099	0.294704	2.36203	0.0181751	0.240994
Capza1	6979.97	-0.567156	0.240248	2.36071	0.0182401	0.241671
Slc25a10	688.735	-0.571105	0.24224	2.3576	0.0183936	0.243518
4930539M17Rik	3.23761	-5.24174	2.22426	2.35662	0.018442	0.243973
Rad23a	1193.1	-0.582282	0.247429	2.35333	0.0186059	0.245954
Atl1	1256.13	-0.583155	0.247884	2.35254	0.0186458	0.246293
Raet1b	4.43299	5.68903	2.41947	-2.35136	0.0187052	0.246888
S1pr3	66.3189	-1.15073	0.489637	2.35016	0.0187652	0.247492
Accs	109.665	0.855813	0.364203	-2.34982	0.0187824	0.24753
Gm29766	740.168	0.55932	0.238125	-2.34885	0.0188316	0.247989
Cpt1b	187.816	-4.31428	1.83911	2.34585	0.0189837	0.249803
Wfdc9	121.446	0.975569	0.416003	-2.3451	0.0190219	0.250116
Sdr39u1	671.873	-0.599888	0.256083	2.34255	0.0191523	0.251639
Polr2l	1523.88	0.590716	0.25257	-2.33882	0.0193445	0.253972
Pcdhga12	36.6691	-1.48872	0.636973	2.33719	0.0194295	0.254894
Gm10509	72.967	-1.14649	0.490768	2.33611	0.0194855	0.255435
Polr2h	1319.98	0.523426	0.224294	-2.33366	0.0196138	0.256922
A630066F11Rik	136.3	-0.798806	0.342504	2.33225	0.0196875	0.257562
Elovl2	2869.77	-0.573087	0.245732	2.33216	0.0196923	0.257562
D130017N08Rik	79.7147	-1.14373	0.490679	2.33092	0.0197577	0.258221
Mrvi1	39.4417	-1.43083	0.613958	2.3305	0.0197795	0.258312
Phf3	879.926	-0.587203	0.252013	2.33005	0.0198033	0.258428
Ly6c1	45.0546	-1.58937	0.682228	2.32967	0.0198235	0.258497
Kifc3	302.154	-0.838145	0.359904	2.3288	0.0198697	0.258904
Dsp	87.5472	-0.919259	0.395359	2.32512	0.0200654	0.261258
Tppp	407.276	0.903917	0.388945	-2.32402	0.0201244	0.261775
Dgcr6	1500.96	-0.590602	0.254152	2.32382	0.0201354	0.261775
Ccdc158	1052.22	-0.559479	0.240922	2.32224	0.02022	0.262678
Cx3cr1	46.2387	-1.45356	0.627574	2.31615	0.0205499	0.266763
Gcsam	3.20754	-5.22887	2.25836	2.31534	0.0205946	0.267143
4921531P14Rik	25.6276	-1.55349	0.671589	2.31315	0.0207142	0.268405
Gm5424	61.9027	1.28725	0.556528	-2.313	0.0207228	0.268405
Acoxl	54.2761	1.10282	0.477385	-2.31012	0.0208816	0.270259
Cep120	1841.07	-0.495847	0.214679	2.30971	0.0209041	0.270348
Rab36	452.349	-0.600888	0.260268	2.30872	0.0209589	0.270855
Hist1h4n	332.829	1.0062	0.43596	-2.30801	0.0209988	0.271048
Lekr1	213.593	-0.715096	0.309881	2.30765	0.0210188	0.271048
Igfbp3	206.952	-0.884794	0.383424	2.30761	0.0210208	0.271048
4933425L06Rik	298.517	-0.754408	0.327216	2.30554	0.0211365	0.272324
Chchd10	2168.99	0.685222	0.297241	-2.30527	0.0211512	0.272324
Wwc2	2844.58	-0.545852	0.236916	2.30399	0.0212231	0.273046
Ppp1r13l	238.638	-0.736746	0.319996	2.30236	0.0213147	0.273988
Fyttd1	5373.28	-0.55906	0.242845	2.30213	0.0213279	0.273988
Ahdc1	165.351	-1.02562	0.44568	2.30124	0.0213779	0.274426
Zmynd12	95.8263	-0.986334	0.428943	2.29945	0.0214793	0.275499
Cox6a1	3127.13	0.508573	0.221195	-2.2992	0.0214933	0.275499
1700026L06Rik	36.4059	-1.30021	0.566325	2.29587	0.0216832	0.277728
Zfp128	203.774	-0.73957	0.322387	2.29405	0.0217879	0.278862
1700101I11Rik	23.2438	-1.62627	0.709017	2.2937	0.0218077	0.27891
Iqck	216.356	-0.68009	0.296674	2.29238	0.0218836	0.279674
Gm4922	9.38517	-2.57642	1.12435	2.29147	0.0219361	0.280014
Rpl34-ps1	750.522	0.534175	0.233126	-2.29136	0.0219426	0.280014
1810043H04Rik	965.463	0.520462	0.227169	-2.29108	0.0219589	0.280016
Tshr	7.72012	-3.21453	1.40346	2.29043	0.0219963	0.280229
Naip2	3.34789	-5.28808	2.30897	2.29023	0.022008	0.280229
Tril	53.1009	-1.13853	0.497455	2.2887	0.0220967	0.281153
Btnl10	55.0852	1.21984	0.533694	-2.28566	0.0222741	0.283008
Lama1	289.799	0.86342	0.377758	-2.28564	0.0222752	0.283008
Nfkbia	1257.03	0.833414	0.365058	-2.28297	0.0224324	0.284796
Gm6981	689.296	-0.580138	0.254326	2.28108	0.0225437	0.285999
Stx17	2117.47	-0.472144	0.207168	2.27904	0.0226649	0.287326
Ptprq	102.024	-0.955619	0.419679	2.27702	0.022785	0.288637
Syngr4	2349.52	-0.535541	0.235353	2.27548	0.0228773	0.289545
4921509C19Rik	3.43296	5.3271	2.34131	-2.27526	0.0228901	0.289545
Uqcrh	2183.61	0.492814	0.216815	-2.27297	0.0230277	0.291074
Kcnip4	24.08	-1.73233	0.762503	2.2719	0.0230925	0.29168
Rpl18a	10864.2	0.471077	0.207408	-2.27126	0.0231314	0.291908
Bpifb4	13.76	2.08656	0.918768	-2.27104	0.0231443	0.291908
Cdk20	865.231	-0.652722	0.287503	2.27031	0.0231886	0.292254
1700019C18Rik	7.26199	-3.53726	1.55837	2.26984	0.0232171	0.2924
9430018G01Rik	16.0147	-2.42712	1.06959	2.26921	0.0232556	0.292673
Zfp748	693.556	-0.61042	0.269078	2.26856	0.023295	0.292955
Med16	5264.86	-0.529373	0.233497	2.26716	0.0233807	0.29382
Rtp3	3.06721	-5.16408	2.27911	2.26584	0.0234614	0.294486
Xpnpep2	11.2913	2.85751	1.26118	-2.26573	0.0234677	0.294486
Rph3al	54.6796	1.41613	0.625332	-2.2646	0.0235372	0.295143
Psma7	4131.66	0.493204	0.217907	-2.26337	0.0236131	0.295881
Sdhc	2238.7	0.484737	0.214376	-2.26116	0.0237494	0.297374
Zfp438	1173.46	-0.484833	0.214691	2.25828	0.0239279	0.299214
Gng10	68.0642	-1.05622	0.467802	2.25784	0.0239557	0.299214
Dynlrb1	2187.26	0.492101	0.217959	-2.25777	0.0239597	0.299214
Hmg20b	252.451	0.704489	0.312041	-2.25768	0.0239654	0.299214
Irgc1	6.31361	3.6861	1.63309	-2.25714	0.0239996	0.299425
1700047I17Rik2	778.876	-0.529986	0.235669	2.24886	0.0245215	0.305495
Fam177a	778.876	-0.529986	0.235669	2.24886	0.0245215	0.305495
Atp5j2	1204.9	0.521342	0.231883	-2.2483	0.0245569	0.305717
Nme7	1002.18	-0.597095	0.265835	2.24611	0.0246968	0.307069
Lhx5	9.29472	2.83675	1.263	-2.24605	0.024701	0.307069
Pi15	6.83057	-2.99495	1.33371	2.24558	0.0247311	0.307118
Tnfrsf12a	213.742	0.70226	0.31275	-2.24543	0.0247404	0.307118
Kcnh2	256.809	0.939627	0.418844	-2.24338	0.024872	0.308531
Pde8a	2360.05	-0.564541	0.251972	2.24049	0.0250591	0.310249
Lect1	6.34398	-3.27346	1.46108	2.24043	0.0250627	0.310249
Cited1	3710.61	0.504518	0.22519	-2.24041	0.0250643	0.310249
Rnd2	1046.66	0.65918	0.294282	-2.23996	0.0250933	0.310386
Srsf12	39.036	-1.33343	0.59538	2.23962	0.0251154	0.310438
Pfkl	2340.06	0.673381	0.300722	-2.23921	0.025142	0.310545
Bcl9l	182.854	0.825695	0.368983	-2.23776	0.0252368	0.31146
Aifm2	369.406	-0.643301	0.287505	2.23752	0.0252521	0.31146
Gm21975	4.70092	5.80127	2.59454	-2.23595	0.0253551	0.312508
2700081O15Rik	158.45	0.781811	0.349744	-2.23538	0.0253924	0.312746
Hist2h2be	47.98	-3.6227	1.62088	2.23501	0.0254165	0.31282
Tlk2	2194.24	-0.492348	0.220437	2.23351	0.0255157	0.313596
Pcdhb16	5.28651	-3.9435	1.76561	2.2335	0.0255158	0.313596
Rusc1	165.906	0.853889	0.382476	-2.23253	0.0255801	0.313769
Ccdc171	1323.29	-0.513921	0.230214	2.23236	0.0255909	0.313769
Agtpbp1	2450.43	-0.482871	0.216317	2.23224	0.0255992	0.313769
Pabpn1	3701.97	0.462817	0.207337	-2.23219	0.0256023	0.313769
B9d1	506.277	-0.69467	0.311294	2.23156	0.0256443	0.314061
Slc48a1	574.919	0.61496	0.275738	-2.23023	0.025732	0.314913
1700012P22Rik	2.96698	-5.11496	2.29385	2.22986	0.025757	0.314996
Kcnj1	2.97701	-5.11961	2.29678	2.22904	0.0258113	0.315437
Kif1a	408.876	0.687652	0.308743	-2.22726	0.0259298	0.316554
Arnt2	92.1847	0.939847	0.422018	-2.22703	0.0259452	0.316554
Mlh3	1149.38	-0.527967	0.237092	2.22685	0.0259575	0.316554
Mn1	12.6271	2.24225	1.00715	-2.22633	0.0259922	0.316754
Slc26a9	3.08118	5.16931	2.32275	-2.22551	0.026047	0.317198
Sipa1l3	1351.16	0.524743	0.235842	-2.22498	0.0260828	0.317411
Bad	652.37	-0.555811	0.249847	2.22461	0.0261075	0.317435
Sox12	376.575	0.636168	0.285995	-2.2244	0.0261214	0.317435
Snx1	3868.06	-0.520591	0.234219	2.22267	0.0262381	0.318571
Prpf19	7175.54	0.475398	0.213905	-2.22247	0.0262517	0.318571
Rasef	82.1812	-0.905659	0.407771	2.221	0.026351	0.319552
Rplp2	1400.98	0.591802	0.26663	-2.21956	0.0264487	0.320512
Fam92b	32.5794	-1.44954	0.653286	2.21885	0.0264972	0.320876
Pex26	614.835	0.541294	0.244146	-2.21709	0.0266173	0.322104
Des	79.1944	-1.01003	0.455814	2.21588	0.0266999	0.322879
Unc79	13.0162	-2.18531	0.986965	2.21418	0.0268167	0.324065
Nek2	8353.18	-0.463602	0.209469	2.21323	0.026882	0.324628
Cep350	1446.95	-0.55511	0.251184	2.20997	0.0271069	0.327116
Ttbk1	56.7534	-1.09439	0.495298	2.20956	0.0271354	0.327231
Rrp1	6615.85	-0.477207	0.216045	2.20884	0.0271861	0.327614
Park2	358.599	-0.600561	0.271993	2.208	0.0272444	0.328088
Tmem147	3791.01	0.506955	0.22976	-2.20645	0.0273524	0.328992
Ube2z	3692.33	0.477083	0.216243	-2.20624	0.0273672	0.328992
Cox14	1551.46	0.467232	0.21179	-2.20611	0.0273764	0.328992
Ranbp17	1928.6	-0.455867	0.206936	2.20294	0.0275991	0.331322
P2rx2	694.089	0.757446	0.343855	-2.2028	0.0276085	0.331322
Gm1527	6.9784	-2.8938	1.31407	2.20216	0.027654	0.331637
4930474M22Rik	3.84654	-4.46471	2.02793	2.20161	0.0276925	0.33187
Zfp572	6.66017	-2.9523	1.34168	2.20045	0.0277747	0.332624
Dbp	378.618	0.627658	0.285278	-2.20016	0.0277955	0.332643
Spata17	316.482	-0.652078	0.296476	2.19943	0.0278472	0.333031
Zmym3	3474.88	0.443374	0.201784	-2.19727	0.028001	0.334639
1700113B09Rik	3.82604	-4.42753	2.01637	2.19579	0.0281069	0.335674
Ntmt1	593.108	-0.615742	0.280615	2.19426	0.0282165	0.336751
Gm7367	68.9001	1.25087	0.570279	-2.19343	0.0282761	0.33723
Ppp1r18	129.163	0.920129	0.419734	-2.19217	0.0283669	0.33799
Dcakd	2143.11	0.499574	0.227907	-2.19201	0.0283789	0.33799
Pomt1	3608.94	-0.581847	0.26548	2.19168	0.0284025	0.338039
Gm9112	486.759	0.831508	0.379525	-2.19092	0.0284578	0.338464
Rps19	4510.04	0.501189	0.228832	-2.1902	0.0285094	0.338845
Hook2	558.007	-0.7122	0.325243	2.18975	0.0285424	0.339004
Nos3	66.7019	-1.01076	0.462039	2.1876	0.0286987	0.340313
U2af2	2629.15	0.484481	0.221521	-2.18707	0.0287377	0.340313
Zc2hc1c	199.61	-0.836646	0.382545	2.18706	0.0287384	0.340313
Rnf166	3424.22	-0.483907	0.221271	2.18694	0.0287467	0.340313
Aprt	1080.81	-0.552283	0.252543	2.18689	0.0287508	0.340313
Pmp2	22.3321	-1.54051	0.704974	2.1852	0.0288745	0.341508
Derl3	1185.05	0.529193	0.242197	-2.18497	0.0288912	0.341508
A930006K02Rik	19.7091	-1.69866	0.777564	2.18459	0.0289188	0.341601
Dcdc2a	54.2566	-1.18548	0.542763	2.18416	0.0289505	0.341742
Neu1	547.55	0.574185	0.262926	-2.18382	0.0289753	0.341802
Repin1	465.533	-0.693893	0.317986	2.18215	0.0290987	0.343024
Gm16432	135.636	-0.753412	0.345357	2.18154	0.0291434	0.343317
Papl	441.533	0.684763	0.313968	-2.18099	0.0291838	0.34356
Lrwd1	4069.37	-0.553997	0.254368	2.17794	0.0294108	0.345859
Fbln5	263.538	-0.673842	0.309411	2.17782	0.0294191	0.345859
Mif	3295.32	0.52979	0.243579	-2.17502	0.0296288	0.348088
D16Ertd472e	286.03	-0.675664	0.310751	2.17429	0.0296831	0.348383
Pomc	142.037	-0.775042	0.356481	2.17415	0.0296941	0.348383
Stx1a	262.059	0.642371	0.295497	-2.17386	0.0297154	0.348396
1700047E10Rik	11.1656	-2.30728	1.06151	2.17359	0.0297357	0.348399
Slx4	1643.74	-0.555093	0.255453	2.17298	0.0297822	0.348707
Ift27	297.132	-0.673581	0.310252	2.17108	0.0299252	0.350146
Bcl3	224.594	0.851152	0.392223	-2.17007	0.0300012	0.350687
Trim27	2896.29	-0.456384	0.210322	2.16993	0.030012	0.350687
Topors	2594.33	-0.503299	0.232089	2.16856	0.0301161	0.351666
Ddx6	1612.15	-0.481132	0.221913	2.16811	0.0301502	0.351827
Zik1	97.208	-0.847345	0.390877	2.16781	0.0301735	0.351862
Jak3	84.0184	-1.04038	0.480014	2.16738	0.0302056	0.351998
Smc5	3633.01	-0.444685	0.205202	2.16706	0.0302301	0.352048
Lsm7	1145.26	0.532918	0.246004	-2.1663	0.0302885	0.35249
Kif26a	304.821	0.73527	0.33948	-2.16587	0.030321	0.352632
Pkm	12872	0.481764	0.222536	-2.16488	0.0303972	0.353281
Nacc1	1173.99	0.465856	0.215278	-2.16398	0.0304662	0.353845
Irx2	28.1349	-1.64959	0.762699	2.16284	0.0305537	0.354624
Smox	1302.08	0.587259	0.271758	-2.16097	0.030698	0.355993
Aipl1	29.2017	-1.39726	0.646648	2.16077	0.0307128	0.355993
Parvg	14.6062	-2.09275	0.969828	2.15785	0.0309392	0.358377
Olig2	2.91329	5.08564	2.35718	-2.15751	0.0309661	0.358449
Ankrd13b	224.643	0.758156	0.351492	-2.15697	0.0310082	0.358548
Ttc41	585.006	-0.640948	0.297166	2.15687	0.0310161	0.358548
Lrrc1	590.575	-0.610733	0.283515	2.15415	0.0312284	0.360762
Gm3893	110.059	-0.864271	0.401281	2.15378	0.0312573	0.360813
Bcl11a	38.7228	-1.3067	0.606761	2.15356	0.0312745	0.360813
Cep57l1	506.794	-0.535469	0.248746	2.15267	0.0313447	0.361382
Hspa4l	10941.3	-0.474992	0.220812	2.15111	0.0314673	0.362555
Gm15708	23.7132	1.51512	0.704744	-2.14989	0.0315637	0.363423
Synrg	1341.44	-0.508411	0.236576	2.14904	0.0316316	0.363963
Mipep	1408.19	-0.473204	0.220325	2.14775	0.0317335	0.364683
4933422A05Rik	12.7079	-2.46882	1.14951	2.14772	0.0317362	0.364683
Abcg8	18.9437	-2.35022	1.09447	2.14737	0.0317641	0.36476
Oprl1	73.182	-0.989757	0.461915	2.14273	0.032135	0.368775
Hepacam2	153.304	-0.80666	0.376582	2.14206	0.032189	0.36915
Lrat	81.2482	-0.860445	0.40267	2.13685	0.0326104	0.373736
4930429F11Rik	2.77653	-5.02006	2.35016	2.13605	0.0326755	0.374233
4930524O08Rik	20.0807	-1.67534	0.78443	2.13574	0.0327006	0.374274
Col2a1	259.903	-0.742584	0.348535	2.13059	0.033123	0.378808
1700001G17Rik	56.9181	-1.00617	0.472296	2.13038	0.0331405	0.378808
Pla2g5	187.689	0.802871	0.377249	-2.12823	0.0333184	0.380418
Cryl1	1002.67	0.474854	0.223169	-2.12778	0.0333556	0.380418
Ccdc92	4841.28	-0.502729	0.236273	2.12775	0.0333582	0.380418
P4ha3	96.4733	0.873252	0.410437	-2.12761	0.0333692	0.380418
Pabpc1	9989.57	-0.492108	0.231378	2.12685	0.0334322	0.380886
Myh14	257.082	0.668043	0.314444	-2.12452	0.0336263	0.382845
Arhgdia	6611.39	0.448843	0.211302	-2.12417	0.0336557	0.382927
Cox5b	1960.89	0.437546	0.20607	-2.12329	0.0337293	0.38329
AI607873	21.2968	-1.88019	0.885521	2.12326	0.0337318	0.38329
Nckap5l	209.063	0.792802	0.373617	-2.12196	0.0338408	0.384181
Tnc	31.5359	1.59252	0.750551	-2.1218	0.0338546	0.384181
Hist1h4h	49.1413	1.28398	0.605366	-2.12099	0.0339228	0.384702
Gm10532	4.51561	-3.95004	1.86287	2.12041	0.0339715	0.385003
Gad1os	8.48558	-2.49204	1.17559	2.11982	0.0340209	0.385311
Haghl	413.059	-0.650594	0.30702	2.11906	0.0340851	0.385786
Ccrl2	14.3324	-2.18506	1.03152	2.11828	0.0341511	0.38628
Efcab10	39.5289	-1.29481	0.611649	2.11691	0.0342675	0.387344
Relt	1323.39	0.568003	0.268597	-2.11471	0.0344549	0.389107
Clcn2	3015.85	0.513448	0.242828	-2.11445	0.0344766	0.389107
Tspyl2	2993.15	0.447808	0.211801	-2.11428	0.0344909	0.389107
Elp6	432.647	0.556699	0.263552	-2.11229	0.0346614	0.390776
Dbi	1834.48	0.477373	0.226078	-2.11155	0.0347253	0.391241
2700046A07Rik	20.2215	1.69467	0.802697	-2.11122	0.0347536	0.391305
Dync2h1	4098.8	-0.493725	0.233912	2.11073	0.0347957	0.391525
8430408G22Rik	7.46863	-2.74799	1.30273	2.10941	0.0349095	0.39255
Ano5	22.2958	-1.52197	0.721869	2.10837	0.0349992	0.393058
Flrt1	136.181	0.807788	0.383157	-2.10824	0.0350099	0.393058
Nr2c1	331.066	-0.580602	0.275417	2.10808	0.0350241	0.393058
Slc12a5	65.3995	-0.976347	0.463211	2.10778	0.0350501	0.393058
Sgms1	772.028	-0.60241	0.285836	2.10754	0.0350712	0.393058
Zfp41	1342.63	-0.504154	0.239251	2.10722	0.0350982	0.393058
Bola2	258.841	0.63716	0.302425	-2.10683	0.035132	0.393058
Nsmce1	1488.62	-0.458718	0.217737	2.10675	0.035139	0.393058
Map4k5	1125.34	-0.493029	0.234049	2.10652	0.0351589	0.393058
Samd15	168.529	-0.654165	0.310875	2.10427	0.0353548	0.394765
Flad1	793.914	-0.516853	0.245624	2.10424	0.0353572	0.394765
Lamtor4	236.468	0.66076	0.314173	-2.10317	0.0354505	0.395552
Tmf1	3285.1	-0.517179	0.245964	2.10266	0.0354956	0.395799
Faah	1047.92	-0.566389	0.26941	2.10233	0.0355241	0.395863
Ift80	2374.55	-0.488884	0.232658	2.1013	0.0356149	0.396503
Fbxl19	489.513	0.549214	0.261387	-2.10116	0.0356273	0.396503
Romo1	566.43	0.5283	0.251492	-2.10066	0.0356706	0.39673
Zfp414	950.111	0.527705	0.251403	-2.09905	0.0358129	0.398056
Arsk	210.606	-0.76044	0.362584	2.09728	0.035969	0.399535
Samd1	420.541	0.5592	0.266898	-2.09518	0.036155	0.401344
Smn1	693.361	0.489297	0.233643	-2.09421	0.0362415	0.402046
Spz1	4.50306	-3.7143	1.77445	2.09321	0.0363304	0.402305
Tspan17	1681.58	0.684489	0.327023	-2.09309	0.0363411	0.402305
Dos	66.9833	0.936913	0.447644	-2.09299	0.0363502	0.402305
Ift57	707.217	-0.520721	0.248803	2.0929	0.0363578	0.402305
Gstp1	1011.54	0.684293	0.327211	-2.09129	0.0365021	0.403464
D130020L05Rik	431.399	-0.670504	0.32063	2.09121	0.0365091	0.403464
Hsbp1l1	28.0423	-1.44767	0.692596	2.09021	0.0365987	0.404196
Amer3	4.83545	-3.79946	1.81832	2.08955	0.0366584	0.404598
Rab11fip5	577.341	-0.63573	0.304439	2.0882	0.0367795	0.405676
Ssh2	3934.24	-0.425459	0.203964	2.08595	0.0369831	0.407661
1700030K09Rik	755.315	-0.581657	0.27889	2.08561	0.0370136	0.407739
Foxf1	84.523	-0.908631	0.435737	2.08527	0.0370444	0.407818
Fem1b	1492.48	-0.468731	0.224853	2.08461	0.0371043	0.408218
1700018B24Rik	418.519	-0.587562	0.281959	2.08386	0.0371733	0.408415
Selplg	26.6967	-1.47826	0.709537	2.08342	0.0372133	0.408415
Mras	221.321	0.835552	0.401055	-2.08338	0.0372164	0.408415
Thap4	1831.09	-0.449357	0.21571	2.08315	0.0372375	0.408415
Ptms	140.218	0.694925	0.333598	-2.08312	0.0372401	0.408415
Pacs2	2604.4	0.466543	0.223994	-2.08283	0.0372664	0.408445
Snrpg	1687.26	0.553258	0.265716	-2.08214	0.0373297	0.40888
Athl1	138.773	0.853791	0.410599	-2.07938	0.0375824	0.411387
Wasf2	666.077	0.486159	0.233836	-2.07906	0.0376122	0.411453
Ms4a15	7.88619	2.63801	1.26934	-2.07826	0.0376857	0.411759
Hnrnpl	4849.91	0.421716	0.20292	-2.07824	0.0376877	0.411759
Upk3bl	14.6533	-2.45662	1.18227	2.07788	0.0377203	0.411855
Bag3	91.1369	-0.942609	0.453794	2.07718	0.0377853	0.412305
Wfdc3	77.4699	-0.887355	0.427473	2.07581	0.0379112	0.413418
Cep164	433.112	-0.617981	0.297758	2.07545	0.0379452	0.413529
Tll2	8.36925	2.66489	1.28424	-2.07507	0.0379802	0.413649
Fgf11	1041.8	0.663446	0.319871	-2.0741	0.0380696	0.41436
4930579P08Rik	2.65625	-4.95531	2.38943	2.07385	0.0380932	0.41436
Tsc22d4	776.204	0.487054	0.234914	-2.07333	0.0381416	0.414626
LOC666331	4.70307	-3.64277	1.7582	2.07187	0.0382774	0.41584
Ddr1	721.217	0.839527	0.405297	-2.07138	0.0383229	0.41586
Sema6c	1183.33	0.729201	0.352043	-2.07134	0.0383272	0.41586
Lamp5	2.73643	-4.99997	2.41508	2.07031	0.0384234	0.416642
B3gat3	578.748	0.486191	0.234978	-2.06909	0.0385377	0.41762
Minos1	3706.75	0.436718	0.211341	-2.06641	0.0387894	0.420085
Bhlhe40	164.237	0.868781	0.421062	-2.06331	0.0390831	0.423001
Ptcd2	614.296	-0.521579	0.252893	2.06245	0.0391648	0.423142
Wdr12	2335.77	-0.434989	0.210912	2.06242	0.0391678	0.423142
Slco4a1	5.32219	4.47195	2.16832	-2.0624	0.0391694	0.423142
Cyb5r3	7381.44	0.4847	0.235146	-2.06127	0.0392772	0.424042
Jph3	63.9484	-1.04931	0.509447	2.0597	0.0394273	0.425397
Zak	208.682	-0.620723	0.301421	2.05932	0.0394632	0.42552
Pou2f2	51.5727	-1.29209	0.628497	2.05584	0.039798	0.428863
Supt4a	1650.49	0.432124	0.210524	-2.05261	0.0401106	0.431962
Vps28	1027.27	-0.459024	0.223786	2.05117	0.0402504	0.433199
4930459C07Rik	2.61615	-4.93438	2.40604	2.05083	0.0402835	0.433286
Cdc42ep4	1717.81	-0.553802	0.270096	2.05039	0.0403262	0.433475
Zfp423	35.5537	-1.19327	0.582731	2.04771	0.0405882	0.436021
Trim13	276.72	-0.588935	0.287763	2.0466	0.0406976	0.436926
Rassf2	615.828	0.668297	0.326734	-2.04538	0.040817	0.437936
Dusp8	174.235	0.714746	0.349508	-2.045	0.0408544	0.438066
Flt1	39.4577	-1.42767	0.698284	2.04455	0.0408997	0.438279
Efcab8	19.187	-1.80177	0.881508	2.04396	0.0409574	0.438564
Cbl	1646.55	-0.435118	0.212923	2.04354	0.0409986	0.438564
Sox7	8.5361	-2.73183	1.33694	2.04335	0.0410175	0.438564
Orai2	135.834	-0.721401	0.353065	2.04325	0.0410276	0.438564
Coro2a	414.25	0.595051	0.291778	-2.0394	0.0414106	0.442134
Hyls1	810.201	-0.535158	0.262413	2.03938	0.0414125	0.442134
Plat	552.629	0.871886	0.4276	-2.03902	0.0414478	0.442238
Pik3ip1	619.896	-0.586259	0.287794	2.03708	0.041642	0.44397
Rbm22	1008.98	0.472758	0.232119	-2.03671	0.0416793	0.44397
Trim37	17029.3	-0.458902	0.225324	2.03663	0.0416871	0.44397
Epn3	290.339	0.596202	0.293062	-2.03439	0.0419123	0.446094
Dctpp1	1384.72	0.557331	0.274108	-2.03326	0.0420266	0.447036
C230037L18Rik	6.68769	-2.81798	1.38632	2.0327	0.0420826	0.447357
Banf1	5491.23	0.452028	0.22247	-2.03186	0.0421681	0.44799
4930562C15Rik	16.7419	-1.67816	0.826054	2.03153	0.042201	0.448065
Hbb-b2	70.7863	-1.49544	0.736329	2.03095	0.0422604	0.448147
Hbb-bt	70.7863	-1.49544	0.736329	2.03095	0.0422604	0.448147
1700028P15Rik	6.76788	-2.97622	1.46593	2.03026	0.0423305	0.448615
Rexo2	768.66	-0.505017	0.248886	2.02911	0.042447	0.449575
Tunar	6.57488	3.08336	1.52092	-2.0273	0.0426315	0.451205
Coq4	808.054	-0.459197	0.22653	2.02709	0.042653	0.451205
Dlgap4	1321.88	0.4418	0.218013	-2.02648	0.0427151	0.451586
4933404K13Rik	40.0066	-1.17082	0.577941	2.02585	0.0427798	0.451994
Itm2c	2516.91	0.577817	0.285291	-2.02536	0.0428308	0.452256
Pfkm	1993.17	-0.489078	0.241532	2.0249	0.0428779	0.452432
Phactr1	430.972	0.653602	0.322816	-2.02469	0.0428996	0.452432
Sec61b	878.298	0.461054	0.22781	-2.02385	0.0429856	0.453063
BC039966	5.42019	-3.23958	1.6013	2.0231	0.043063	0.453548
AI987944	557.65	-0.711708	0.351827	2.02289	0.043084	0.453548
Lamtor1	2552.84	0.430267	0.212778	-2.02214	0.0431614	0.453886
Hist1h2bk	92.0774	1.13326	0.560551	-2.02168	0.0432091	0.453886
4931402G19Rik	8.06707	-2.69115	1.33124	2.02153	0.0432246	0.453886
Daam2	558.553	0.707128	0.349851	-2.02122	0.0432565	0.453886
Vkorc1	1838.96	0.475728	0.235371	-2.02118	0.043261	0.453886
Ammecr1l	2759.76	-0.458829	0.227028	2.02103	0.043277	0.453886
Dnajb6	5025.68	-0.417676	0.206687	2.02081	0.0432996	0.453886
Fbxw27	5.65075	-3.09225	1.53099	2.01977	0.0434072	0.454724
4930518P08Rik	4.99332	-3.29423	1.63119	2.01953	0.0434321	0.454724
H2-D1	18365.3	0.480756	0.238139	-2.01881	0.0435072	0.455131
Nenf	345.601	0.642289	0.318178	-2.01865	0.0435235	0.455131
Mpo	4.63498	-3.73142	1.84902	2.01806	0.0435853	0.455502
1300017J02Rik	357.204	-0.64568	0.320324	2.01571	0.0438303	0.457786
Ctdnep1	358.746	0.520987	0.258527	-2.01521	0.0438822	0.458052
Itpr1	677.792	0.502675	0.24957	-2.01416	0.0439925	0.458618
Thsd7a	15.5675	-1.79918	0.893277	2.01414	0.0439949	0.458618
Vegfc	19.3783	-1.64681	0.817706	2.01394	0.0440159	0.458618
Vav1	42.6527	-1.06236	0.527732	2.01306	0.0441078	0.459299
Tmem63b	204.635	0.61889	0.307782	-2.0108	0.0443461	0.461503
Kcnc2	22.7362	-1.54303	0.767937	2.00932	0.0445035	0.462863
Cacna1h	645.376	-0.713741	0.3553	2.00884	0.0445543	0.463113
Cdk5	3017.2	0.505155	0.251589	-2.00786	0.0446585	0.463918
Dusp5	421.464	0.598496	0.298206	-2.00699	0.0447511	0.46454
Ptprcap	13.5982	1.93678	0.965115	-2.00679	0.044772	0.46454
Ccdc3	29.656	-1.3524	0.674438	2.00522	0.0449392	0.465908
Mthfsd	352.21	-0.539596	0.269118	2.00505	0.0449577	0.465908
Dapp1	226.665	-0.618477	0.308531	2.00459	0.0450073	0.466143
Tnk2	487.981	0.584463	0.291718	-2.00352	0.0451217	0.467048
Rpl36	1158.54	0.545387	0.272249	-2.00326	0.045149	0.467052
Znhit3	959.788	-0.452151	0.225819	2.00227	0.0452553	0.467683
Gbx1	5.9768	2.98278	1.48976	-2.00219	0.045264	0.467683
Scin	23.3996	1.46718	0.733069	-2.00142	0.0453476	0.468267
Psip1	4831.55	-0.466322	0.233054	2.00092	0.0454012	0.468541
Gabrd	3.29525	-4.22894	2.11558	1.99896	0.0456132	0.470449
Npy1r	6.07881	-2.79579	1.399	1.99842	0.0456706	0.470761
Mael	13465.2	-0.442404	0.22147	1.99758	0.0457618	0.47142
Dlat	2470.3	-0.47201	0.236323	1.99731	0.045792	0.47145
Ncam2	52.7839	-1.0589	0.530259	1.99694	0.0458313	0.471575
Cdc42bpb	397.439	0.595592	0.298291	-1.99668	0.0458595	0.471585
Abhd14b	75.248	-0.833455	0.417491	1.99635	0.0458963	0.471684
Klk1b21	4.4949	4.21656	2.11423	-1.99437	0.0461118	0.473617
Ykt6	3608.03	0.434724	0.218073	-1.99347	0.0462095	0.474339
Fzd9	158.382	0.774115	0.388427	-1.99295	0.0462672	0.474649
Hist1h2bn	26.4246	1.44088	0.723481	-1.99159	0.0464155	0.475873
Htatip2	518.287	-0.552398	0.277397	1.99136	0.0464414	0.475873
Dr1	1866.8	-0.464946	0.233558	1.99071	0.046513	0.476325
Exoc8	1173.16	-0.461123	0.231867	1.98874	0.0467304	0.477998
Myrf	1572.43	0.615974	0.309733	-1.98872	0.0467316	0.477998
Sh2b3	3324.73	-0.449721	0.226295	1.98732	0.0468871	0.479306
Cacng5	261.981	0.800331	0.402871	-1.98657	0.0469704	0.479874
Myo5b	524.078	0.571125	0.287577	-1.98599	0.0470343	0.480243
Mkrn1	8183.78	-0.401981	0.202456	1.98553	0.0470859	0.480487
Tcap	14.9888	1.74757	0.880448	-1.98486	0.0471595	0.480955
Atpif1	1642.62	0.452215	0.228026	-1.98318	0.0473478	0.482591
Oas2	6.01911	-3.02368	1.52491	1.98286	0.0473834	0.482669
Ssu2	2.47582	-4.85448	2.44939	1.98191	0.047489	0.483367
Dnajc27	2073.76	-0.456827	0.230548	1.98149	0.0475368	0.483367
Pak6	202.101	0.839808	0.423842	-1.98142	0.0475444	0.483367
D2Wsu81e	1977.71	-0.485526	0.245061	1.98125	0.0475635	0.483367
Tyro3	3108.3	0.445653	0.224969	-1.98095	0.0475972	0.483426
Cxcl10	18.6993	-1.90695	0.962834	1.98056	0.0476408	0.483585
Mecom	13.5877	-1.8905	0.95471	1.98018	0.0476832	0.483732
Slc6a8	108.201	0.765355	0.386603	-1.97969	0.0477383	0.48394
Apcdd1	331.883	0.777167	0.392608	-1.9795	0.0477596	0.48394
Ccdc106	234.224	-0.648776	0.328048	1.97769	0.0479638	0.485557
F3	216.722	0.833146	0.421294	-1.97759	0.0479753	0.485557
Rhox8	883.313	0.604021	0.305655	-1.97616	0.0481372	0.486911
Polr2i	622.648	0.481213	0.243615	-1.9753	0.0482344	0.487412
Capns1	1243.49	-0.478712	0.242359	1.97522	0.048243	0.487412
Dupd1	7.36933	-2.75479	1.39508	1.97464	0.048309	0.487794
Jund	2335.19	0.56897	0.288194	-1.97426	0.048352	0.487944
Mink1	895.292	0.629728	0.319129	-1.97327	0.0484646	0.488795
Tpm2	172.507	-0.730443	0.370272	1.97272	0.0485277	0.489146
Cd274	103.354	-0.721858	0.365997	1.9723	0.048575	0.489338
Plec	1656.82	-0.603198	0.305902	1.97187	0.0486249	0.489557
Ppp1cc	9997.87	-0.39621	0.200981	1.97139	0.0486799	0.489825
Dact1	169.838	-0.835515	0.424222	1.96952	0.048893	0.491629
Elovl1	238.893	0.562407	0.285584	-1.96932	0.0489159	0.491629
Cst12	2963.51	0.703951	0.357554	-1.9688	0.0489761	0.491719
1700008O03Rik	35.2043	-1.1654	0.592019	1.96852	0.0490085	0.491719
2700054A10Rik	98.3139	-0.925249	0.470026	1.9685	0.04901	0.491719
C1qtnf1	51.8707	-1.121	0.569666	1.96782	0.0490893	0.492229
Spcs1	1543.68	-0.563158	0.286364	1.96658	0.0492315	0.493369
Chrnb2	34.1146	1.30748	0.66539	-1.96498	0.0494166	0.494676
Dlec1	82.0435	-0.923865	0.47017	1.96496	0.049419	0.494676
Rps15	1678.97	0.517162	0.263264	-1.96442	0.0494812	0.495012
1700012C14Rik	5.60015	-3.18376	1.62116	1.96387	0.0495448	0.495362
Sh3bp1	101.715	0.776042	0.395299	-1.96318	0.0496255	0.495853
Timm10b	601.705	0.49829	0.253847	-1.96296	0.0496512	0.495853
Snx25	1844.52	-0.439523	0.224117	1.96113	0.0498641	0.497693
Them6	111.226	-0.821384	0.418891	1.96085	0.0498961	0.497725
Ttk	1999.36	-0.406635	0.207433	1.96032	0.0499582	0.498057
Efnb3	396.58	0.724176	0.36968	-1.95893	0.0501215	0.499398
Evl	1735.99	0.427815	0.218655	-1.95657	0.0503976	0.50186
Zfp626	98.4707	-0.816296	0.417268	1.95629	0.0504315	0.501909
Urm1	857.731	0.450091	0.230114	-1.95595	0.0504716	0.50202
Map10	1095.71	-0.444095	0.227195	1.95469	0.0506203	0.50321
Col25a1	21.3911	-1.56741	0.802035	1.95429	0.0506668	0.503383
Nup205	11182.4	-0.413232	0.21162	1.95271	0.0508545	0.504959
Bmp1	540.695	0.486599	0.249261	-1.95216	0.0509191	0.50531
Gsk3a	2628.68	0.403732	0.20687	-1.95162	0.0509829	0.505653
Idh3g	2988.56	0.422852	0.216796	-1.95047	0.0511207	0.50673
Epb4.1l4aos	48.2215	1.01353	0.519832	-1.94973	0.0512085	0.50731
Mrpl23	594.284	0.493216	0.253059	-1.94902	0.0512935	0.507862
Gar1	1007.2	0.426095	0.218656	-1.9487	0.0513315	0.507947
Dtx1	1541.52	0.589251	0.3025	-1.94794	0.0514222	0.508387
Elof1	1503.28	-0.420253	0.215754	1.94784	0.0514346	0.508387
Tmem258	1262.57	0.414823	0.213134	-1.9463	0.0516183	0.509912
Aldh2	3163.54	0.590827	0.303672	-1.94561	0.0517016	0.510443
Hs6st1	388.985	0.63946	0.328731	-1.94524	0.0517464	0.510594
Gm14137	48.0598	0.994319	0.512027	-1.94193	0.0521458	0.514242
Rps11	7261.78	0.442461	0.227921	-1.94129	0.0522226	0.514706
Tcte3	77.6283	-0.820478	0.42282	1.94049	0.0523199	0.514957
Ndufa13	1903.46	0.451636	0.232754	-1.9404	0.0523315	0.514957
Phkg2	1131.07	-0.485338	0.250129	1.94035	0.0523373	0.514957
Ormdl3	3426.28	0.540952	0.27915	-1.93785	0.0526414	0.517622
Paqr6	78.7933	0.832162	0.429473	-1.93763	0.0526679	0.517622
Csf2ra	716.87	0.498723	0.257538	-1.9365	0.052806	0.518685
Isca1	1943.32	-0.407925	0.210688	1.93615	0.0528489	0.518812
Ncf1	10.7468	-2.12588	1.09827	1.93567	0.0529085	0.519103
Ppp1r26	386.534	-0.599261	0.309853	1.93402	0.053111	0.520795
Mier3	1305.09	-0.542805	0.280821	1.93292	0.0532458	0.521821
Ebpl	763.201	0.487098	0.252076	-1.93235	0.0533163	0.522216
Tbkbp1	139.02	0.688633	0.356479	-1.93176	0.0533887	0.52263
Spata1	1043.66	-0.614045	0.318051	1.93065	0.053526	0.523463
Wdr27	202.955	-0.635041	0.328982	1.93032	0.0535674	0.523463
Sh2d7	30.7545	-1.16386	0.602941	1.93031	0.0535681	0.523463
Acbd6	2030.51	-0.432479	0.224071	1.9301	0.0535947	0.523463
Nbas	2339.11	-0.419895	0.217664	1.9291	0.053719	0.524381
Ldoc1l	917.326	-0.466887	0.242125	1.92829	0.0538193	0.525064
Ndufa2	1616.59	0.438959	0.228028	-1.92502	0.0542269	0.528743
Il1a	67.922	1.08714	0.564993	-1.92416	0.0543343	0.529492
Rab27a	73.2755	-0.821601	0.427375	1.92243	0.0545511	0.531101
Prss42	292.366	-0.694434	0.361241	1.92236	0.0545608	0.531101
5730403I07Rik	18.4589	-1.57792	0.820982	1.92199	0.0546066	0.531112
Gm11240	10.5708	-1.94449	1.01186	1.92169	0.0546454	0.531112
Ino80c	871.591	-0.49211	0.256096	1.92159	0.054658	0.531112
Mfap5	57.7454	-0.996965	0.519245	1.92003	0.0548544	0.531112
Cep126	1419.84	-0.511734	0.266563	1.91975	0.0548896	0.531112
Bcar1	2555.08	0.392458	0.20444	-1.91968	0.0548985	0.531112
Crym	16.1984	1.59611	0.831452	-1.91967	0.0548995	0.531112
Ctnnbip1	601.214	0.461861	0.24061	-1.91954	0.0549158	0.531112
1810037I17Rik	872.07	0.475221	0.247579	-1.91947	0.0549247	0.531112
Chac2	45.1371	-1.03665	0.54012	1.91929	0.0549471	0.531112
Entpd2	871.378	0.454568	0.236842	-1.91929	0.0549478	0.531112
Dpp6	5.10946	-3.13579	1.63391	1.91919	0.0549605	0.531112
Adamtsl1	41.1072	-1.23224	0.642061	1.91919	0.0549606	0.531112
Trip11	1515.17	-0.412982	0.215297	1.9182	0.055086	0.532027
Ubtd1	537.931	-0.476309	0.248454	1.91709	0.0552265	0.533087
Fbl	3867.16	0.400927	0.209229	-1.91621	0.0553381	0.533866
Tgfb1i1	45.408	-1.01539	0.530038	1.9157	0.055403	0.534195
1810055G02Rik	1922.1	-0.410931	0.214578	1.91506	0.0554845	0.534524
Wfdc1	1064.97	0.676673	0.353363	-1.91495	0.0554989	0.534524
Slc27a1	3466.01	0.402709	0.210518	-1.91294	0.0557554	0.536555
Abcb1a	44.6675	-1.08584	0.567717	1.91265	0.0557928	0.536555
Cenpu	748.338	-0.452432	0.236557	1.91257	0.0558027	0.536555
Mapk6	4295.22	-0.414047	0.216539	1.91212	0.0558612	0.536819
Rassf1	2516.39	-0.406691	0.212751	1.91158	0.0559299	0.537141
1700023F02Rik	4.32425	-3.61822	1.89299	1.91137	0.0559567	0.537141
Tgif2	971.615	0.451191	0.236106	-1.91096	0.0560092	0.537239
Nos2	5.8207	-2.88687	1.51087	1.91074	0.056038	0.537239
Fxyd6	2676.22	0.603684	0.315993	-1.91044	0.056077	0.537239
Ddx4	14273.2	-0.39523	0.206891	1.91033	0.056091	0.537239
Ces1a	7.95587	2.58434	1.35305	-1.91001	0.0561314	0.537329
Tomm6	695.408	0.539901	0.282724	-1.90964	0.0561791	0.537488
Tmem8	1761.25	-0.435134	0.227966	1.90877	0.0562919	0.53827
4930412C18Rik	16.6778	-1.53146	0.80246	1.90846	0.0563323	0.538359
Cd79a	25.8051	1.32531	0.694782	-1.90753	0.0564525	0.539004
C8g	216.543	-0.585451	0.306965	1.90722	0.0564916	0.539004
Rnf112	40.8567	-1.31545	0.689724	1.90721	0.0564932	0.539004
Adrb1	5.38012	-3.01087	1.57888	1.90697	0.056525	0.539011
Gpr3	7.32963	2.51609	1.32104	-1.90463	0.0568281	0.541552
1700011M02Rik	638.559	0.793969	0.416906	-1.90443	0.056854	0.541552
Slc25a39	7976.49	-0.429464	0.225597	1.90368	0.056952	0.542187
Tagln	197.618	-0.622888	0.327338	1.90289	0.0570548	0.542867
Letm2	1199.44	-0.459352	0.241582	1.90143	0.0572452	0.54438
Cacnb4	55.5595	-0.886366	0.466383	1.90051	0.057366	0.545229
Dnaaf2	2009.47	-0.412991	0.217356	1.90006	0.0574251	0.545492
Rapgefl1	476.063	0.590924	0.311087	-1.89955	0.0574925	0.54566
Cited2	715.983	0.622081	0.327507	-1.89945	0.0575059	0.54566
Spsb1	387.043	0.500748	0.263761	-1.89849	0.0576315	0.546552
Reep4	912.785	-0.479109	0.252406	1.89817	0.0576739	0.546655
Bahd1	1385.62	0.438971	0.231399	-1.89703	0.057824	0.547778
Lamb2	7451.03	0.416999	0.220193	-1.89379	0.0582531	0.551087
Figla	190.026	0.665059	0.351182	-1.89378	0.0582547	0.551087
Pvrl2	1173.35	0.679598	0.358878	-1.89367	0.0582687	0.551087
Fem1c	1268.94	-0.423953	0.223917	1.89335	0.0583111	0.551186
Fstl3	627.587	0.562427	0.297214	-1.89233	0.0584466	0.55157
Gldn	2.31545	-4.75802	2.51437	1.89233	0.0584473	0.55157
Hs3st2	2.31545	-4.75802	2.51437	1.89233	0.0584473	0.55157
H2-Q10	368.335	0.655897	0.346981	-1.8903	0.0587182	0.553747
Wdr62	7837.97	-0.423592	0.224109	1.89011	0.0587427	0.553747
Slain2	3832.21	-0.378555	0.200306	1.88988	0.0587738	0.553747
Haus1	1570.57	-0.448412	0.237335	1.88936	0.0588431	0.554098
Vsig10	391.615	0.768161	0.406759	-1.88849	0.0589598	0.554895
Mcc	39.7356	-1.09104	0.577829	1.88817	0.059003	0.555
Gm15114	38.7679	1.14815	0.608271	-1.88756	0.059085	0.555156
Nuggc	73.2088	-0.821489	0.435237	1.88745	0.0590999	0.555156
Hist1h1d	35.2988	1.11156	0.588956	-1.88733	0.0591157	0.555156
Actn3	657.538	0.465815	0.246863	-1.88694	0.059169	0.555355
Rpl41	3713.44	0.453651	0.240614	-1.88539	0.0593777	0.556762
Slc4a2	3376.89	0.400013	0.212198	-1.88509	0.0594173	0.556762
Gng7	169.566	0.591986	0.314057	-1.88496	0.0594349	0.556762
Fosb	102.248	0.827545	0.439047	-1.88487	0.0594476	0.556762
Zfp956	1816.87	-0.472348	0.250665	1.88438	0.0595137	0.55708
Rps27l	3191.62	0.388113	0.206202	-1.8822	0.0598087	0.559539
Zfp362	286.549	0.517902	0.275245	-1.8816	0.0598899	0.559997
Ckap4	954.366	-0.504211	0.268123	1.88052	0.0600369	0.561068
Gm884	883.93	-0.435926	0.23194	1.87948	0.0601789	0.562092
Adgrg1	1080.81	0.703455	0.374414	-1.87881	0.0602699	0.562638
9230116N13Rik	41.8149	1.04836	0.558116	-1.87839	0.0603282	0.562673
Etd	391.667	0.7627	0.406067	-1.87826	0.0603458	0.562673
Calcrl	14.1723	-1.85436	0.987372	1.87807	0.0603711	0.562673
Ttll5	3672.55	-0.427346	0.227648	1.87722	0.0604873	0.563301
Rfpl4	2.76656	4.99069	2.65872	-1.87711	0.0605036	0.563301
Fads2	1936.87	0.474177	0.252737	-1.87617	0.0606319	0.564193
Sucla2	5651.03	-0.415127	0.221342	1.8755	0.0607236	0.564743
Ndufa3	560.551	0.511993	0.273133	-1.87452	0.0608584	0.565692
Uba52	5450.86	0.49037	0.261895	-1.87239	0.0611528	0.567479
Lztfl1	1972.7	-0.451363	0.241081	1.87224	0.0611729	0.567479
Erdr1	628.652	0.462425	0.246991	-1.87223	0.0611747	0.567479
Smarcd1	2422.88	0.407608	0.217719	-1.87218	0.0611817	0.567479
Rara	645.236	0.479301	0.256201	-1.8708	0.061373	0.568708
Mllt10	4593.91	-0.409494	0.218898	1.87071	0.0613858	0.568708
Gba2	1959.6	-0.402975	0.215436	1.87051	0.0614127	0.568708
Tprgl	3191.25	-0.464497	0.248443	1.86963	0.0615349	0.569534
Hmga1-rs1	3085.74	0.436018	0.233281	-1.86907	0.061613	0.569953
Fbf1	1925.74	-0.503817	0.269773	1.86756	0.0618231	0.571591
Pkn3	600.625	0.568813	0.304674	-1.86696	0.0619072	0.572064
Dennd2c	1825.72	0.45258	0.242463	-1.86659	0.0619585	0.572232
Tssk1	24.535	-1.30542	0.699535	1.86613	0.0620239	0.572398
Gapdh	4702.2	0.394588	0.211463	-1.86599	0.0620426	0.572398
Slc27a4	2052.9	0.541174	0.290087	-1.86556	0.0621033	0.572464
Lgr5	21.1533	1.60659	0.861227	-1.86547	0.0621158	0.572464
Anapc13	444.163	0.517395	0.277624	-1.86366	0.0623698	0.574499
Prc1	5279.07	-0.381172	0.204667	1.8624	0.0625474	0.575828
Vwf	66.2835	-0.841737	0.452031	1.86212	0.0625857	0.575875
Ovol1	235.323	-0.632309	0.33971	1.86132	0.062699	0.576611
Sag	14.4162	1.67755	0.901414	-1.86102	0.0627411	0.576692
Gm20098	4.28415	-3.60264	1.938	1.85894	0.0630355	0.57892
Lrp2bp	29.3862	-1.16402	0.626211	1.85884	0.0630503	0.57892
Wdr53	506.079	-0.475854	0.256035	1.85855	0.0630906	0.578983
Ubxn6	2951.78	-0.431619	0.232279	1.85819	0.0631415	0.579142
Cog1	1494.53	-0.426749	0.229744	1.8575	0.0632399	0.579434
Stac2	190.345	0.674496	0.36312	-1.8575	0.0632402	0.579434
H2-Ab1	2045.84	0.486684	0.262111	-1.85678	0.0633418	0.579694
Col5a2	84.0909	-0.928003	0.499815	1.85669	0.0633549	0.579694
Rps17	2281.42	0.428823	0.230973	-1.85659	0.063369	0.579694
Gria4	10.9046	-2.03572	1.09722	1.85535	0.0635467	0.581013
Rptor	2270.79	0.428247	0.230884	-1.85481	0.0636228	0.581402
Fkbp10	1017.64	0.418133	0.225487	-1.85436	0.0636884	0.581527
Ppp2r1b	3001.62	-0.386549	0.208467	1.85425	0.0637037	0.581527
Dchs1	287.508	-0.591585	0.319162	1.85356	0.0638028	0.582125
Prelp	207.795	0.712944	0.384841	-1.85257	0.0639446	0.583112
Card6	246.183	-0.567534	0.306548	1.85137	0.0641165	0.583814
Csrp2	100.726	-0.758559	0.409733	1.85135	0.0641195	0.583814
Lrrc10b	29.4038	-1.22453	0.661435	1.85133	0.0641228	0.583814
Wdr38	31.0321	-1.31344	0.70963	1.85088	0.0641861	0.584083
Srgn	17.3435	-1.46157	0.7904	1.84916	0.0644352	0.585751
Rps14	4543.14	0.385983	0.208736	-1.84914	0.064437	0.585751
Gsc	2.28537	-4.73999	2.56453	1.84829	0.0645609	0.586569
Sfi1	1071.47	0.460021	0.248965	-1.84774	0.0646406	0.586758
Crmp1	72.5458	0.808307	0.437519	-1.84748	0.0646779	0.586758
Myeov2	919.173	0.427796	0.231561	-1.84744	0.0646833	0.586758
Lyrm9	1153.19	-0.427832	0.231615	1.84717	0.0647227	0.586808
Scara3	247.923	0.747854	0.404951	-1.84678	0.0647794	0.586902
Prss16	160.576	0.611662	0.331232	-1.84663	0.0648008	0.586902
Tex2	1674.04	-0.407592	0.220775	1.84619	0.0648651	0.587177
Olfr90	3.81818	3.98058	2.15716	-1.84528	0.0649965	0.588059
Nhsl1	280.511	0.56968	0.308831	-1.84463	0.0650914	0.58861
Kcnn3	6.21868	-2.63314	1.42803	1.8439	0.0651978	0.588868
Adrb2	24.969	-1.21822	0.660718	1.84378	0.0652158	0.588868
Snrpd1	1863.94	0.410605	0.222703	-1.84373	0.0652219	0.588868
Lca5	393.249	-0.479971	0.260638	1.84153	0.0655445	0.59105
Car2	6.19702	-2.75618	1.49688	1.84127	0.0655814	0.59105
Tmem219	270.385	-0.555834	0.301887	1.8412	0.0655919	0.59105
Myrip	36.4691	-1.38523	0.752449	1.84097	0.0656266	0.59105
Anxa11	462.176	0.495178	0.268985	-1.84091	0.0656343	0.59105
Nuf2	2736.1	-0.409193	0.222327	1.8405	0.0656946	0.591286
Ftl1	8722.76	0.394964	0.214649	-1.84004	0.065762	0.591555
Gimap6	6.73534	-2.4594	1.33679	1.83977	0.0658015	0.591555
Lrrc48	1991.04	-0.504598	0.274307	1.83954	0.0658363	0.591555
Maz	1215.41	0.475537	0.258533	-1.83937	0.0658612	0.591555
Nme2	1891.62	0.402156	0.21886	-1.8375	0.0661364	0.593618
Sdccag8	743.937	-0.499296	0.271749	1.83734	0.0661595	0.593618
Gpr20	13.3097	-1.75591	0.9564	1.83596	0.0663635	0.59496
Lcp1	110.533	-0.944407	0.514421	1.83586	0.0663777	0.59496
Palld	262.525	-0.571822	0.311594	1.83515	0.066483	0.595596
Spata13	397.469	0.516326	0.281399	-1.83485	0.0665277	0.595688
Mt2	1827.29	0.46565	0.253835	-1.83446	0.0665851	0.595709
4930556M19Rik	41.2374	-1.03581	0.564733	1.83416	0.0666303	0.595709
Sh3bgrl3	1670.34	0.394657	0.215247	-1.83351	0.066727	0.595709
Ctbp2	169.122	-0.623447	0.34009	1.83318	0.0667751	0.595709
Osbpl5	424.615	0.659457	0.359745	-1.83312	0.0667846	0.595709
Akr1b7	12.3488	1.87344	1.02204	-1.83305	0.0667952	0.595709
Cstb	332.576	0.574604	0.313473	-1.83302	0.0667991	0.595709
Rfx5	589.771	-0.440721	0.24044	1.83298	0.0668053	0.595709
Tex19.1	2135.37	0.410634	0.224103	-1.83235	0.0668993	0.59624
Chfr	2611.98	-0.41226	0.22508	1.83161	0.0670096	0.596696
Pkd1l2	27.8949	-1.47699	0.806508	1.83134	0.0670505	0.596696
Rps29	1195.74	0.536199	0.292795	-1.83131	0.0670538	0.596696
St8sia2	209.931	0.819319	0.447579	-1.83056	0.0671665	0.597392
Dnajc19	1282.93	0.42637	0.233112	-1.82904	0.0673941	0.598397
Rps18	3742.87	0.402887	0.220279	-1.82898	0.067402	0.598397
H2afy	1894.62	-0.441294	0.241282	1.82895	0.0674067	0.598397
Nt5dc1	304.927	-0.523756	0.286381	1.82888	0.0674177	0.598397
Nlrp4f	37.5748	-1.23795	0.677009	1.82856	0.0674653	0.598513
Lgmn	1221.16	0.461854	0.252707	-1.82763	0.0676058	0.599414
Ptprv	273.344	0.894935	0.489972	-1.8265	0.0677747	0.599414
Pura	560.899	0.490265	0.268417	-1.8265	0.0677748	0.599414
Npl	327.645	0.608439	0.333119	-1.82649	0.0677761	0.599414
Rab5b	2064.01	0.448923	0.245843	-1.82606	0.0678413	0.599414
Slc39a6	3009.72	-0.42816	0.234529	1.82561	0.0679083	0.599414
Rps8	2657.98	0.391636	0.214523	-1.82561	0.0679092	0.599414
Gnai2	7066.06	0.374228	0.204993	-1.82556	0.0679166	0.599414
Ldhb	13506.9	0.554391	0.303762	-1.82509	0.067988	0.599414
9230110C19Rik	1384.26	-0.562859	0.308471	1.82467	0.0680505	0.599414
Fkbp2	1130.37	0.404885	0.221909	-1.82456	0.0680677	0.599414
Tmem179	9.84255	-2.00921	1.10124	1.82449	0.0680785	0.599414
Gm8615	25.4782	-1.36149	0.746265	1.82441	0.0680901	0.599414
Slc20a2	1072.98	0.411685	0.225672	-1.82426	0.0681127	0.599414
Morf4l1-ps1	330.09	-0.521224	0.285722	1.82424	0.0681164	0.599414
Noxo1	365.792	-0.497536	0.272757	1.8241	0.0681372	0.599414
Aoc3	61.485	-0.829487	0.454768	1.82398	0.0681554	0.599414
Lrp3	73.07	0.814348	0.446582	-1.82351	0.0682255	0.599639
Steap2	138.921	-0.646714	0.354684	1.82335	0.0682502	0.599639
Mmp11	294.477	0.660594	0.362452	-1.82257	0.0683683	0.600372
Lrrc73	56.436	-1.10505	0.606496	1.82203	0.0684512	0.600795
Gpr157	53.8688	0.928586	0.509821	-1.8214	0.0685465	0.601034
Rrs1	913.189	-0.436457	0.239629	1.82139	0.0685478	0.601034
Hfe2	4.473	-3.36658	1.84918	1.82058	0.0686704	0.601787
Echdc1	820.196	-0.458703	0.251984	1.82037	0.0687031	0.601787
Pkd2l2	463.66	-0.484832	0.266462	1.81951	0.0688333	0.602622
Vax2	61.0124	0.897749	0.49356	-1.81892	0.0689231	0.603103
Npw	12.8923	1.73456	0.953965	-1.81826	0.0690238	0.603679
1700091H14Rik	2.18514	-4.67372	2.57076	1.81803	0.0690603	0.603694
Gdap10	276.848	0.500874	0.275567	-1.81761	0.0691237	0.60392
Mpv17l2	1020.29	0.461273	0.253809	-1.8174	0.0691559	0.60392
Fyco1	1778.93	-0.459386	0.252841	1.81689	0.0692334	0.604292
Dpm3	58.1539	0.897143	0.493916	-1.81639	0.0693109	0.604648
Aspm	2109.12	-0.390195	0.214845	1.81617	0.0693441	0.604648
Ctbp1	3643.93	0.371285	0.204481	-1.81574	0.0694101	0.604919
Caskin1	921.918	0.503127	0.277135	-1.81546	0.0694539	0.604996
Calr	44956.2	0.418448	0.230542	-1.81506	0.0695151	0.605111
Gm3414	257.177	-0.518861	0.285887	1.81492	0.0695369	0.605111
4930511A02Rik	2.17512	-4.66739	2.57242	1.81439	0.069617	0.60518
Pvr	139.553	0.773455	0.426369	-1.81405	0.0696697	0.60518
Dok1	78.9378	0.74184	0.408956	-1.81399	0.0696799	0.60518
Atp5h	2579.24	0.368034	0.20293	-1.8136	0.0697395	0.60518
Tmem114	845.433	0.631394	0.348212	-1.81324	0.0697944	0.60518
Shbg	766.715	0.618601	0.34117	-1.81318	0.0698045	0.60518
Ccdc101	3075.59	0.457007	0.252057	-1.81311	0.0698148	0.60518
Gm17019	12.1654	-1.96237	1.08236	1.81305	0.0698245	0.60518
[truncated: 22,413 more rows]

## Sheet: Up-regulated  in Hsf5KO (14)
Up-regulated genes in Hsf5 KO
	baseMean	log2FoldChange	lfcSE	stat	pvalue	padj
Hbb-bs	22.1001	21.528	4.40998	-4.88165	1.05201e-06	3.34885e-05
Pcsk1n	948.548	0.956666	0.240307	-3.98102	6.86212e-05	0.00167368
Rbp1	291.296	1.19036	0.306567	-3.88286	0.000103235	0.00243558
Kctd17	298.728	1.03683	0.29279	-3.54122	0.000398284	0.00850442
Hist1h2ap	1239.61	1.18507	0.338536	-3.50058	0.000464255	0.00980428
Uqcr11	3105.34	0.71892	0.211277	-3.40273	0.000667166	0.0136081
Insl3	80.0618	1.84174	0.547546	-3.36363	0.000769257	0.0154538
Hsd3b1	40.9971	2.76249	0.823019	-3.35654	0.000789255	0.0158189
Ddit4	112.982	1.39015	0.418167	-3.32439	0.000886132	0.0176178
Irf1	699.602	1.09432	0.345942	-3.16329	0.00155995	0.0295231
Rnf44	1740.61	0.667125	0.21826	-3.05656	0.00223893	0.0407693
Fus	2508.28	0.633508	0.207514	-3.05285	0.00226683	0.0412338
Gm12191	508.672	0.727272	0.239045	-3.0424	0.00234697	0.0425575
Cox6b1	1197.25	0.676055	0.224942	-3.00546	0.0026518	0.0474033

## Sheet: Down-regulated in Hsf5KO (958)
Down-regulated genes in Hsf5 KO
	baseMean	log2FoldChange	lfcSE	stat	pvalue	padj
Adam5	2102.58	-6.07502	0.245825	24.7128	7.79738492084991e-135	1.35027314674358e-130
Ggnbp1	2296.07	-7.14377	0.3069	23.2771	7.5574922620895e-120	6.54365467513019e-116
Ldhc	5629.49	-5.26741	0.239587	21.9853	3.97965801917675e-107	2.29719126393612e-103
Adam32	1000.71	-5.93014	0.279157	21.243	3.8237040438413e-100	1.65537707317999e-96
Pom121l2	1095.46	-6.67504	0.318767	20.9402	2.30618543249569e-97	7.98724262690557e-94
Atp8b3	4001.48	-5.21422	0.249176	20.9259	3.1117091522788e-97	8.98091123166867e-94
Tcp10a	913.539	-7.31783	0.350765	20.8625	1.17418460489193e-96	2.90476497184478e-93
Ppp3r2	827.62	-5.81546	0.281316	20.6724	6.14239706473949e-95	1.32959862462617e-91
Morc2b	939.119	-7.66712	0.373438	20.5312	1.13347566871526e-93	2.18093312834913e-90
Pabpc2	1284	-6.85959	0.335277	20.4595	4.94420372833448e-93	8.56187759635683e-90
Pgam2	664.717	-6.02628	0.318114	18.9438	4.97034237751222e-80	7.82467445012538e-77
Tcp11	2017.87	-5.64704	0.304592	18.5397	9.87424401170045e-77	1.42493569625514e-73
1700001J11Rik	700.385	-7.01511	0.386085	18.1698	8.94650944722079e-74	1.19174387767325e-70
Hrasls5	657.552	-6.83618	0.383641	17.8192	5.0162623099529e-71	6.20475817296103e-68
Adam3	831.069	-8.9625	0.505903	17.7158	3.16454838224698e-70	3.65336562235807e-67
Ccdc38	647.991	-5.64759	0.327454	17.247	1.17945185336349e-66	1.27653548404347e-63
1700006A11Rik	546.974	-7.52104	0.436271	17.2394	1.34529831199194e-66	1.37038416875085e-63
Mroh2a	743.886	-7.13274	0.418789	17.0318	4.77076916057096e-65	4.58974497520041e-62
Tmbim7	480.234	-7.51689	0.453816	16.5637	1.27442556827549e-61	1.16153829293825e-58
Slc2a3	6578.95	-4.41685	0.267644	16.5027	3.50863825548309e-61	3.03795443351003e-58
Rbakdn	558.369	-8.00933	0.487372	16.4337	1.09752651210349e-60	9.05041267147433e-58
Cfap70	782.508	-4.70309	0.286622	16.4087	1.657544488467e-60	1.30471354121741e-57
Mroh2b	1016.51	-4.67473	0.285116	16.3959	2.04508957699575e-60	1.53977461760154e-57
Abcc12	431.355	-6.94793	0.429375	16.1815	6.81098623425153e-59	4.91441035910557e-56
Slc22a16	549.446	-8.4939	0.526721	16.126	1.67572016466593e-58	1.1607378436608e-55
1700042G15Rik	445.316	-7.39093	0.460137	16.0624	4.67708420866741e-58	3.11511797082667e-55
Rsph6a	418.244	-5.90686	0.369249	15.997	1.34187999511628e-57	8.60642069460316e-55
Ttc29	380.684	-5.66867	0.355176	15.9602	2.42110744421101e-57	1.4973684861215e-54
March11	527.903	-5.87901	0.374883	15.6822	2.00075434243652e-55	1.1947263085508e-52
Tcp10b	679.612	-9.14448	0.585097	15.629	4.62094489182055e-55	2.66736342305522e-52
Spink2	375.178	-5.25423	0.336305	15.6234	5.04405266979023e-55	2.8176729058954e-52
Qrich2	473.693	-7.31673	0.471834	15.507	3.1119561012993e-54	1.68405449394375e-51
Adam1b	318.137	-5.44532	0.362107	15.0379	4.14612961172941e-51	2.17571292382783e-48
Kcnj9	302.364	-6.57349	0.438043	15.0065	6.65479673358235e-51	3.38944455986604e-48
Spata16	626.414	-5.32071	0.355164	14.981	9.77449948401664e-51	4.8361430732776e-48
Pbp2	325.046	-5.22295	0.349782	14.932	2.04075503830179e-50	9.81659861063115e-48
Gm7444	798.204	-4.88884	0.327785	14.9148	2.64159911226421e-50	1.23633977911025e-47
1700003M02Rik	589.664	-4.44866	0.299039	14.8765	4.68393242602793e-50	2.13451731109278e-47
1700028J19Rik	1541.89	-3.48497	0.234545	14.8585	6.13024354069251e-50	2.72198531779929e-47
4930544G11Rik	353.56	-7.69827	0.519212	14.8268	9.82730503461583e-50	4.25448603211106e-47
Crisp2	565.009	-4.41808	0.306673	14.4065	4.70986151315559e-47	1.98928467861745e-44
Ldha	3509.42	-3.23489	0.225667	14.3348	1.32580449887086e-46	5.46641821593967e-44
CK137956	301.655	-6.28023	0.441429	14.227	6.22605467266131e-46	2.48596812197725e-43
Efcab6	288.241	-5.27373	0.37071	14.226	6.31648653733321e-46	2.48596812197725e-43
March10	804.346	-4.69057	0.330254	14.2029	8.78822208171501e-46	3.38190315086797e-43
1700020D05Rik	291.16	-5.4806	0.387135	14.1568	1.69497087587277e-45	6.38082840380191e-43
Pabpc6	1512.86	-3.33131	0.236529	14.0841	4.75522316169987e-45	1.75204679768418e-42
Gykl1	412.364	-4.93589	0.352072	14.0195	1.183664957754e-44	4.27031793196376e-42
Eid3	547.801	-4.50556	0.321977	13.9934	1.71000734469488e-44	6.04330554858801e-42
Ankar	324.41	-5.138	0.368745	13.9337	3.95100015631179e-44	1.35386113563976e-41
Fbp1	1948.05	-12.0821	0.867148	13.9331	3.98723323425697e-44	1.35386113563976e-41
Gk2	1049.45	-4.48662	0.322723	13.9024	6.12691006402153e-44	2.04037887651271e-41
Ccdc65	684.234	-3.96548	0.289353	13.7047	9.51920375325727e-43	3.11026512066332e-40
Spata4	856.245	-4.22294	0.310264	13.6108	3.45492574124578e-42	1.10794350113247e-39
Tex40	307.348	-4.69918	0.349512	13.445	3.2944685014008e-41	1.03727838252287e-38
Ccdc30	381.312	-4.07535	0.308688	13.2022	8.52560259782727e-40	2.63639036047455e-37
Hspb9	289.823	-7.05303	0.534527	13.1949	9.38693163107316e-40	2.85181570272445e-37
Rimbp3	1039.86	-4.0094	0.305913	13.1063	3.02901522282301e-39	9.04369941614244e-37
4922502D21Rik	1678.37	-4.26591	0.327174	13.0387	7.37244330175202e-39	2.16387458739728e-36
Ypel1	1835.84	-2.94961	0.226277	13.0354	7.69545819489216e-39	2.22103749268246e-36
1700010B08Rik	333.485	-4.59506	0.353201	13.0098	1.0768193090369e-38	3.05693114337574e-36
Sept12	409.691	-4.91986	0.378257	13.0066	1.12158107101535e-38	3.13264829141497e-36
Fam181a	389.098	-9.01676	0.704537	12.7981	1.67922096246052e-37	4.61572530268713e-35
Arsa	365.377	-4.02522	0.315144	12.7726	2.33100681787841e-37	6.30719454143758e-35
Slc9c1	213.667	-5.48113	0.429237	12.7695	2.42785529982739e-37	6.46818003494013e-35
Fam50b	378.556	-4.88209	0.383474	12.7312	3.96689483748602e-37	1.0408290591022e-34
Ccdc60	737.092	-3.88905	0.307454	12.6492	1.13024886853675e-36	2.92127159051507e-34
Cfap45	329.242	-5.02626	0.397439	12.6466	1.16764562684519e-36	2.97354695883503e-34
Btbd16	181.23	-5.66003	0.447714	12.6421	1.23751724661933e-36	3.10580958836332e-34
Ldhal6b	1288.94	-3.94512	0.313183	12.5968	2.19761070589816e-36	5.4365749420055e-34
Hsf5	911.184	-10.9857	0.872475	12.5914	2.35526643397257e-36	5.74452800522578e-34
Gm5878	210.706	-5.46414	0.435915	12.5349	4.81232132569919e-36	1.15743011662685e-33
Cetn1	484.985	-4.75215	0.379592	12.5191	5.86918499379881e-36	1.39228324024129e-33
Lrrc23	260.782	-5.72434	0.458031	12.4977	7.68364491495614e-36	1.79807674313913e-33
Mdh1b	411.721	-3.74206	0.299855	12.4796	9.65078891027358e-36	2.22830282078944e-33
Tsnaxip1	526.124	-3.96192	0.31802	12.4581	1.2636697561839e-35	2.87933804839954e-33
Ccdc113	341.165	-3.64536	0.293482	12.4211	2.00855753846768e-35	4.51716764852529e-33
Csl	532.163	-4.0615	0.327187	12.4134	2.21073157877025e-35	4.90810753199544e-33
1700011E24Rik	324.147	-8.76658	0.712021	12.3123	7.78136096807397e-35	1.70569402384983e-32
Spag6	1226.73	-4.13361	0.336412	12.2873	1.05948790628432e-34	2.2933940091407e-32
Nlrp14	257.699	-4.1635	0.340665	12.2217	2.38112018883759e-34	5.09059979137044e-32
1700018L02Rik	164.196	-6.14052	0.503205	12.2028	3.00250918621344e-34	6.34078677776319e-32
Gm128	497.648	-3.5843	0.293794	12.2001	3.10586846988278e-34	6.48003907144098e-32
Als2cr12	235.159	-4.964	0.408851	12.1413	6.37775278177867e-34	1.31480410621501e-31
Sphkap	389.376	-4.92028	0.406176	12.1137	8.94223509795405e-34	1.82179629636789e-31
Tcte2	251.174	-4.33229	0.358871	12.072	1.48470819922357e-33	2.9896153355761e-31
4931408D14Rik	171.511	-6.0669	0.503637	12.0462	2.03158874781462e-33	4.04379567194319e-31
Armc3	444.885	-3.96878	0.329718	12.0369	2.27410406180849e-33	4.47507500435654e-31
Drc1	325.184	-4.25028	0.354964	11.9738	4.8729538310663e-33	9.48145410028934e-31
Wdr63	389.78	-4.31936	0.361295	11.9552	6.09689426423802e-33	1.173110199709e-30
Tmem30c	164.94	-5.80626	0.491754	11.8072	3.58132970808327e-32	6.81515236866791e-30
Spag17	783.648	-4.15619	0.352694	11.7841	4.71367382640427e-32	8.87246626650464e-30
Pgk2	165.48	-6.09767	0.518657	11.7567	6.52665647550345e-32	1.2152915073795e-29
Bspry	665.754	-3.24153	0.280113	11.5722	5.69946632275448e-31	1.04997508841638e-28
1700039E15Rik	340.137	-9.1451	0.792229	11.5435	7.9609352295133e-31	1.45115279336297e-28
5330417C22Rik	566.38	-3.50833	0.304899	11.5065	1.22274449730244e-30	2.20565275622774e-28
Drc7	207.275	-5.08779	0.443154	11.4809	1.64636328785893e-30	2.9391827892632e-28
Cage1	562.563	-3.14403	0.274042	11.4728	1.80672096079078e-30	3.19254968143e-28
Lef1	348.733	-3.60418	0.314693	11.453	2.27131693978694e-30	3.97296923699903e-28
Dnah17	674.226	-3.81727	0.33395	11.4307	2.93855073374017e-30	5.08868830561785e-28
Dnali1	466.61	-3.63442	0.31804	11.4276	3.04552270613295e-30	5.22171452496082e-28
Ccdc89	232.592	-5.06172	0.443113	11.4231	3.20683986385205e-30	5.44439665905156e-28
Cmtm2a	1121.32	-13.6774	1.20269	11.3723	5.74357906349912e-30	9.65646200413731e-28
Pfkp	458.725	-3.55419	0.312967	11.3564	6.89034079648437e-30	1.14730799589154e-27
Ggn	213.675	-6.11177	0.539295	11.3329	9.01871020447514e-30	1.4874000439133e-27
4933415F23Rik	490.364	-3.34724	0.296995	11.2704	1.83797343764669e-29	3.00265905846488e-27
Armc4	146.209	-6.58908	0.58596	11.2449	2.45288374882562e-29	3.96977456807601e-27
Cct6b	604.295	-3.00386	0.268246	11.1981	4.16397278751366e-29	6.67662192234945e-27
Acr	289.469	-4.02371	0.361156	11.1412	7.90455819280418e-29	1.25580948830083e-26
Stkld1	464.586	-3.06287	0.276078	11.0942	1.3382670909654e-28	2.10679738311343e-26
Asrgl1	3022.63	-2.81601	0.254797	11.052	2.14460242961e-28	3.34577299761768e-26
Lrrc71	659.414	-4.23392	0.384079	11.0236	2.94203792613363e-28	4.54886346132643e-26
Cfap52	452.851	-4.79517	0.435098	11.0209	3.03046975647102e-28	4.64412785600077e-26
Pdzd9	167.531	-3.95215	0.359102	11.0056	3.58982244601651e-28	5.45306625418139e-26
Ccdc108	943.348	-3.97016	0.361411	10.9852	4.50441392241343e-28	6.78286399082029e-26
Slc2a5	861.539	-4.40256	0.40405	10.8961	1.20306345478981e-27	1.79598705574096e-25
Eps8l3	126.889	-5.05956	0.464672	10.8884	1.30861521802359e-27	1.93686237012945e-25
Ubxn10	615.314	-2.94843	0.272288	10.8284	2.5264237734491e-27	3.70763393939136e-25
Dhx58	142.241	-4.45881	0.412089	10.82	2.76738765812241e-27	4.02713042652989e-25
Ybx3	4221.99	-2.54217	0.23543	10.798	3.51679894797234e-27	5.03770270783561e-25
Fam186b	555.937	-3.69877	0.342544	10.7979	3.52002094847901e-27	5.03770270783561e-25
Pom121l12	161.458	-5.60465	0.519097	10.7969	3.55944125977187e-27	5.05236428651389e-25
4930430A15Rik	127.315	-4.98453	0.464307	10.7354	6.94003707781742e-27	9.7707822826475e-25
Ccdc110	143.203	-6.08666	0.567291	10.7293	7.41283878751817e-27	1.0352268490601e-24
1700010I14Rik	1111.05	-3.41251	0.319276	10.6883	1.15488525148807e-26	1.59993183200151e-24
Catsperb	147.138	-6.91517	0.647786	10.6751	1.33148415580107e-26	1.82994532746089e-24
Tcp10c	633.59	-12.8539	1.21175	10.6077	2.74457690330446e-26	3.74234946728531e-24
Fbxw10	308.865	-9.40421	0.886751	10.6052	2.81713647423106e-26	3.81127752533275e-24
Lin7a	132.638	-6.65477	0.629094	10.5783	3.7554715353286e-26	5.04135663389809e-24
Crtam	140.539	-4.5405	0.430089	10.5571	4.70936174993479e-26	6.27323210950928e-24
Papolb	666.864	-2.85993	0.271359	10.5393	5.69190059550637e-26	7.52417119178502e-24
Ube2d2b	521.569	-3.87624	0.368352	10.5232	6.75414209092987e-26	8.86071807489641e-24
1700026D08Rik	211.896	-3.39299	0.32301	10.5043	8.25312019074229e-26	1.07458107024875e-23
Smco2	114.35	-5.22608	0.49785	10.4973	8.88822812996994e-26	1.14863766064694e-23
Smpd5	1014.83	-3.41775	0.327449	10.4375	1.67098969533643e-25	2.14344655956599e-23
Ccna1	141.751	-5.30619	0.508686	10.4312	1.78699662315844e-25	2.2753985678849e-23
Pde10a	208.465	-3.52972	0.338413	10.4302	1.80494603156776e-25	2.28147813347875e-23
4931417E11Rik	127.809	-4.94792	0.475612	10.4033	2.39602121612416e-25	3.00665937678421e-23
Fhl4	4993.12	-2.4794	0.23925	10.3632	3.64402197188053e-25	4.53982219331333e-23
Ak8	401.64	-3.42351	0.332219	10.305	6.69121530460667e-25	8.27655538784812e-23
Ttc30a2	830.757	-3.86643	0.375708	10.291	7.73302440920248e-25	9.49736054568506e-23
Fabp9	1052.93	-3.06228	0.299363	10.2293	1.46559350449102e-24	1.78730159980782e-22
Cmtm2b	426.002	-12.2811	1.20918	10.1565	3.0988270854409e-24	3.7526145901105e-22
Cfap44	142.244	-5.16662	0.509174	10.1471	3.41465957135561e-24	4.10636526369202e-22
Prps1l1	525.696	-4.4305	0.437359	10.1301	4.06167589037146e-24	4.82978299725988e-22
1700018F24Rik	245.086	-9.0793	0.89629	10.1299	4.07200044811424e-24	4.82978299725988e-22
Ms4a13	195.359	-3.69984	0.365428	10.1247	4.29396848254472e-24	5.05841171511748e-22
Tmem232	159.027	-4.1861	0.415261	10.0807	6.72758255442948e-24	7.87172615507131e-22
Aqp9	104.15	-5.58791	0.554388	10.0794	6.8123643681393e-24	7.89801281358189e-22
Cfap43	436.467	-3.13033	0.310579	10.079	6.84126535795625e-24	7.89801281358189e-22
Zmynd10	1560.81	-3.17831	0.31706	10.0243	1.19202198856907e-23	1.36703607788414e-21
Prdx6b	388.123	-12.1468	1.21212	10.0212	1.23038101681162e-23	1.40174395185045e-21
AY702103	251.396	-4.29663	0.430161	9.98841	1.71300430780762e-23	1.93882977766697e-21
Rpgrip1	218.247	-3.26101	0.327559	9.95549	2.38650013832505e-23	2.68357291528408e-21
Ccdc39	620.342	-2.99435	0.301481	9.93216	3.01661014667781e-23	3.37023470387224e-21
Actl9	135.112	-4.36819	0.440547	9.91539	3.56867004227503e-23	3.96145250782543e-21
Rasl2-9	104.351	-5.52714	0.559597	9.87702	5.23681469263448e-23	5.77617325046824e-21
Lrrc43	100.668	-5.2459	0.532205	9.85691	6.39863887545189e-23	7.01298920292408e-21
Speer1	324.573	-11.8888	1.21287	9.80223	1.10129569324854e-22	1.19944261131981e-20
Nxn	665.255	-2.51547	0.257061	9.78553	1.29916073925697e-22	1.40609790760706e-20
Zmynd15	125.418	-5.70192	0.584359	9.75756	1.71222529181605e-22	1.83364116382226e-20
Dnaaf1	3843.66	-2.33888	0.239704	9.75738	1.71536564381363e-22	1.83364116382226e-20
Efhc1	931.282	-2.69569	0.276425	9.752	1.80876996728703e-22	1.92162389714782e-20
Fam170a	105.292	-5.88679	0.6064	9.70775	2.7942748760348e-22	2.9505157334326e-20
Pifo	189.029	-3.89846	0.402341	9.68944	3.34364625219556e-22	3.50920740298609e-20
Cfap57	839.909	-2.46069	0.254159	9.68171	3.60630705675986e-22	3.76207345192232e-20
Ppp1r36	310.868	-3.12588	0.323556	9.66104	4.41348247358189e-22	4.57654347275554e-20
C530008M17Rik	395.226	-3.11131	0.322751	9.63998	5.41995614286793e-22	5.58674884083595e-20
Slco6c1	300.598	-11.7779	1.22476	9.61645	6.81416070149624e-22	6.98229709276984e-20
Zbbx	101.01	-4.90596	0.515028	9.52562	1.64061768488581e-21	1.6712103793628e-19
Prss43	128.198	-4.37873	0.459748	9.5242	1.663108040505e-21	1.68421297879679e-19
1700029F12Rik	483.384	-11.501	1.20926	9.51077	1.89248827949788e-21	1.905361600934e-19
Capn11	111.057	-5.21984	0.551764	9.46029	3.07094408676321e-21	3.0739617774843e-19
Sord	3858.72	-2.4459	0.258965	9.44491	3.5569380603128e-21	3.53997105692166e-19
Bpi	91.2096	-5.04689	0.534468	9.44284	3.62795714653014e-21	3.59001908036928e-19
Zpbp2	600.108	-2.75717	0.292349	9.43108	4.05906004218135e-21	3.99379220173036e-19
Gsg2	1512.94	-2.03045	0.215443	9.42451	4.3211118697154e-21	4.22760984451195e-19
Pkdrej	95.8044	-4.42425	0.469516	9.42299	4.3841410408345e-21	4.26517811259163e-19
Mroh4	2881.32	-2.87343	0.305491	9.40595	5.15601541195944e-21	4.98808485412858e-19
1700051A21Rik	223.175	-11.3484	1.21837	9.31445	1.225908249018e-20	1.17571744865373e-18
Hdgfl1	1017.75	-2.97498	0.319403	9.31419	1.22887831729702e-20	1.17571744865373e-18
Pou5f2	180.776	-3.86318	0.415013	9.30858	1.2954686872067e-20	1.23261710199771e-18
Ccdc87	143.606	-3.48622	0.374716	9.30364	1.35713627691937e-20	1.28423655231764e-18
Cfap46	342.122	-3.61619	0.389168	9.29212	1.51243800538848e-20	1.42341787713654e-18
Prok2	87.8128	-4.74461	0.510807	9.28846	1.56534017981962e-20	1.46524302129386e-18
1700123L14Rik	223.806	-11.3527	1.22383	9.27635	1.75388011903304e-20	1.63290010867178e-18
3110070M22Rik	164.032	-3.79046	0.409036	9.26681	1.91802130009439e-20	1.77616977827458e-18
Dnah6	89.4619	-5.52757	0.59653	9.26622	1.92866185110429e-20	1.77652325933899e-18
Dkkl1	1377.43	-3.10105	0.33499	9.25716	2.09946608445579e-20	1.92362191452492e-18
Tcte1	93.7913	-5.22249	0.56502	9.24302	2.39646641659991e-20	2.18418994401372e-18
Smim24	643.623	-2.86391	0.311167	9.20376	3.45642307717063e-20	3.13376326844837e-18
Erich2	133.627	-3.77039	0.411573	9.16093	5.14539796785711e-20	4.64077378173862e-18
Spag16	608.059	-3.21148	0.352103	9.12083	7.4548572802903e-20	6.68889966439311e-18
Gm6455	191.611	-11.1284	1.22162	9.10956	8.27134299026258e-20	7.38323951352459e-18
4933406F09Rik	190.979	-11.1236	1.22243	9.09959	9.06765906785742e-20	8.05254626041471e-18
Ttc25	444.115	-3.27015	0.359573	9.09453	9.49976812714795e-20	8.39323901315414e-18
Ccdc13	682.097	-3.12033	0.3444	9.06018	1.30237942861051e-19	1.14483779519027e-17
1700012B09Rik	141.527	-3.34572	0.370055	9.04114	1.55045634142345e-19	1.35602285173888e-17
Gstt3	168.45	-3.27758	0.364336	8.99602	2.34040549675736e-19	2.03662321544458e-17
Odf4	184.424	-11.0735	1.23192	8.98878	2.49979138453993e-19	2.15490457744639e-17
Entpd1	151.784	-3.3041	0.367583	8.98872	2.50121741679693e-19	2.15490457744639e-17
Lypd4	1088.36	-2.28052	0.255107	8.93945	3.91115807915685e-19	3.35294675528511e-17
1700110I01Rik	216.454	-9.50537	1.06535	8.92229	4.56724449110471e-19	3.89610703706701e-17
Trim69	426.503	-2.40947	0.270093	8.92089	4.62560634211558e-19	3.92655024639291e-17
Gtf2a1l	594.372	-3.15731	0.354587	8.9042	5.37735824141186e-19	4.54242500812337e-17
Hoxa4	123.079	-4.00988	0.451566	8.87994	6.68948036233788e-19	5.62338502109734e-17
Galnt3	287.45	-3.62968	0.409099	8.87238	7.16019753863631e-19	5.99000680080024e-17
Abca14	168.837	-10.9456	1.23376	8.87179	7.1981221261935e-19	5.99278273361984e-17
Tekt1	694.087	-3.07743	0.346959	8.86975	7.33131144846717e-19	6.07446508866535e-17
Ccdc83	93.0463	-5.40946	0.611007	8.85335	8.49304111152627e-19	7.00352347277621e-17
1700074P13Rik	297.946	-10.8018	1.22214	8.83844	9.70637280389287e-19	7.96612596421862e-17
Acrbp	743.103	-2.6856	0.304756	8.8123	1.22608092473094e-18	1.00151147988518e-16
Lrrc61	490.993	-2.39351	0.272737	8.77589	1.69557852985093e-18	1.37851330523139e-16
Iqub	210.157	-3.48915	0.397998	8.76674	1.83917870011446e-18	1.48827371728421e-16
Tmem202	123.146	-3.4072	0.388803	8.76332	1.8958930171679e-18	1.52703159899053e-16
Irak3	170.576	-3.05987	0.34945	8.75627	2.01824766638672e-18	1.61626142348798e-16
Fam229b	1005.59	-2.62061	0.299298	8.75587	2.02534347113756e-18	1.61626142348798e-16
Toporsl	147.467	-10.7507	1.22905	8.74718	2.18749669092528e-18	1.73765505489693e-16
4933402N22Rik	146.785	-10.744	1.2285	8.74558	2.21871810864171e-18	1.75440828709353e-16
Adcy10	162.894	-3.74576	0.428476	8.74206	2.28905472646073e-18	1.80179821355093e-16
Hrasls	129.245	-3.71726	0.426139	8.72312	2.70627955203609e-18	2.12057208156601e-16
Tekt3	149.702	-10.7726	1.23581	8.71703	2.85586472293413e-18	2.22770312644371e-16
Adam18	260.758	-10.6095	1.21765	8.71311	2.95647079524566e-18	2.29583877853225e-16
Ccdc40	864.652	-2.43317	0.279557	8.70365	3.21389285828467e-18	2.48459743870159e-16
Comp	411.399	-3.1349	0.360222	8.70268	3.24144007655547e-18	2.4947563469205e-16
Gm3417	900.27	-2.69401	0.309804	8.69588	3.44155019190388e-18	2.62543280498676e-16
Gm3448	900.27	-2.69401	0.309804	8.69588	3.44155019190388e-18	2.62543280498676e-16
Ropn1l	1805.59	-2.43855	0.280958	8.67941	3.97843806917451e-18	3.02169351069715e-16
Shcbp1l	2537.7	-2.3201	0.267553	8.67154	4.26300444476998e-18	3.22368768428305e-16
Ccdc105	75.9746	-5.60408	0.648793	8.6377	5.73579935130655e-18	4.30287372641283e-16
Grtp1	358.33	-2.48473	0.287664	8.63762	5.73981538835459e-18	4.30287372641283e-16
Insl6	137.469	-3.85565	0.447051	8.62464	6.42958199335318e-18	4.79918411115935e-16
Piwil1	3442.65	-2.72746	0.317329	8.59507	8.32136203926129e-18	6.18459340917973e-16
Pebp4	237.486	-10.475	1.22112	8.57818	9.63874209681366e-18	7.13308106369753e-16
Spag8	241.743	-2.92425	0.341978	8.55101	1.22019964147089e-17	8.99157327291551e-16
4933412E24Rik	108.407	-4.47702	0.524095	8.54238	1.31481444268074e-17	9.64772953555187e-16
1700003E16Rik	1033.72	-2.42855	0.284418	8.53865	1.35802554729079e-17	9.92275460018336e-16
Tex22	133.006	-4.18236	0.49282	8.4866	2.12778805623172e-17	1.54818931805734e-15
Gm4871	121.937	-10.4765	1.23502	8.48279	2.19855474211326e-17	1.5929862957814e-15
Abca15	67.2717	-5.39468	0.636493	8.47564	2.3378976786071e-17	1.6868905875183e-15
Thegl	66.953	-5.01532	0.592597	8.46328	2.59953210955518e-17	1.86788786477872e-15
Crybg3	909.338	-2.40815	0.287845	8.36612	5.95472646500603e-17	4.26107430555824e-15
Dnajb13	110.273	-3.76357	0.4519	8.32831	8.20041191156717e-17	5.83978608748862e-15
Ccdc180	143.327	-4.11487	0.494106	8.32791	8.22837561556404e-17	5.83978608748862e-15
Gm11992	237.922	-2.89854	0.348928	8.30697	9.81767890626518e-17	6.93929573958344e-15
Ankrd60	66.6487	-5.2821	0.638386	8.27416	1.29368634673784e-16	9.106815636772e-15
Cdc42ep3	710.776	-2.79162	0.337727	8.26591	1.38629111345788e-16	9.71919158370448e-15
Dnah8	2083.51	-2.55428	0.30918	8.26146	1.43896136967767e-16	1.00477798543179e-14
1700011I03Rik	143.982	-3.54413	0.430157	8.23916	1.73427057228319e-16	1.20611901607342e-14
Slc16a7	123.93	-3.85308	0.470307	8.1927	2.55436704106951e-16	1.76935896200803e-14
1700007G11Rik	133.201	-3.4669	0.424667	8.1638	3.24656651413871e-16	2.23987220419682e-14
Nsun7	275.252	-2.34367	0.287216	8.15993	3.35223987012202e-16	2.30360070757552e-14
Speer2	95.8856	-10.1296	1.24439	8.14019	3.94651526366541e-16	2.70125710754521e-14
Ttll6	113.599	-3.52357	0.434729	8.10522	5.26521592191426e-16	3.58967496534603e-14
Gstm5	3036.83	-1.93055	0.239245	8.06935	7.06724703208973e-16	4.79935360214501e-14
Pde1c	744.443	-2.38158	0.295389	8.06252	7.47388466162194e-16	5.05567424551981e-14
4921525O09Rik	128.036	-3.97029	0.493321	8.04809	8.40937651609672e-16	5.66634914899794e-14
H2afy3	68.3467	-6.13628	0.763651	8.03545	9.32361152407322e-16	6.25802251016961e-14
Prss21	73.0258	-4.28968	0.534026	8.03271	9.53466436149037e-16	6.37497230686984e-14
Gm6567	90.6432	-10.0488	1.25129	8.03073	9.68953723132121e-16	6.45360447056882e-14
Agbl2	1099.04	-1.93358	0.241578	8.00398	1.20463542144098e-15	7.99259448011241e-14
4933432K03Rik	69.7481	-6.79072	0.849142	7.99716	1.27325263144738e-15	8.41561672472303e-14
Ankrd7	76.6695	-4.28582	0.536617	7.98674	1.38556108981071e-15	9.12310319097036e-14
Cdkl4	130.571	-3.26138	0.409044	7.97319	1.54632928002076e-15	1.01431000538332e-13
Adam2	1748.99	-2.64119	0.331579	7.96549	1.64570536081679e-15	1.07542187672696e-13
Cfap53	86.3183	-3.98398	0.502502	7.92827	2.22216839594712e-15	1.44666504182768e-13
Rsph9	258.889	-2.60957	0.333204	7.83173	4.81219949246071e-15	3.12108084685177e-13
Ssmem1	439.305	-2.45758	0.314106	7.82405	5.11495829562008e-15	3.30506465691242e-13
Mospd4	77.1894	-4.88922	0.627866	7.78705	6.85921760817432e-15	4.41565320894999e-13
Gramd1c	417.926	-2.39391	0.307598	7.7826	7.10509947919173e-15	4.55700028448752e-13
Hdhd1a	60.8085	-4.61963	0.59437	7.77232	7.70630740350335e-15	4.92435886739733e-13
1700017D01Rik	78.0036	-9.83145	1.26867	7.74939	9.23360715649246e-15	5.87861673268309e-13
4933409G03Rik	109.918	-3.82016	0.493854	7.7354	1.03081518019796e-14	6.5386910166623e-13
4921524L21Rik	72.4003	-9.72437	1.25877	7.72526	1.11621200348752e-14	7.05454133736983e-13
Poteg	156.846	-3.61726	0.468625	7.71889	1.17345665736158e-14	7.38936324928379e-13
Adam30	187.938	-3.23281	0.421324	7.67297	1.68058853415596e-14	1.05444752340503e-12
Fank1	807.109	-2.23535	0.292708	7.63679	2.22706524980287e-14	1.38982004287754e-12
Iqcd	133.558	-3.27381	0.428723	7.63618	2.23766976464603e-14	1.38982004287754e-12
Ovol2	133.743	-3.33107	0.436227	7.63609	2.23918572479547e-14	1.38982004287754e-12
Ccdc42	57.9428	-6.27982	0.827402	7.5898	3.20389941576995e-14	1.98136679604795e-12
Iqch	531.523	-2.04935	0.27003	7.58935	3.21513004382672e-14	1.98136679604795e-12
Fam205a2	101.546	-3.30192	0.43531	7.58521	3.31944419220447e-14	2.03839769774485e-12
Gsdmcl-ps	93.6503	-8.24706	1.08738	7.58431	3.34263268849918e-14	2.04538410836538e-12
Slco6d1	67.128	-9.61483	1.2746	7.54341	4.57848236429537e-14	2.79174574304588e-12
1700086L19Rik	78.4519	-3.61769	0.480045	7.53614	4.84092292658099e-14	2.94141271296853e-12
Ccdc146	147.588	-2.85595	0.382552	7.46553	8.29670227278232e-14	5.02356619782418e-12
2900011O08Rik	51.9999	-4.93185	0.663944	7.42811	1.10158907636917e-13	6.64676586602262e-12
Oscp1	946.731	-1.93665	0.260851	7.42438	1.13312125732884e-13	6.81328500457065e-12
Gm17359	53.2123	-4.65983	0.628994	7.40838	1.27852979933888e-13	7.66100364538112e-12
Atp6ap1l	50.3369	-5.01834	0.680507	7.37442	1.65063025353409e-13	9.8565393449827e-12
Ankmy1	89.4601	-3.85815	0.524513	7.35569	1.89949656967033e-13	1.13036364594437e-11
0610009L18Rik	160.032	-2.58391	0.351379	7.35363	1.92899246447132e-13	1.14398501737157e-11
Gm2762	449.938	-2.68869	0.365931	7.34753	2.0190549242958e-13	1.19330969706588e-11
Prom1	73.4009	-4.03519	0.549735	7.34025	2.13192114970142e-13	1.25573056290406e-11
Mgat4d	80.7925	-3.44971	0.470075	7.33864	2.15768081438428e-13	1.26659520890483e-11
Dzip1	444.364	-2.01897	0.275307	7.33354	2.24149572968855e-13	1.31135072807489e-11
Lrrc46	1713.97	-2.09634	0.28662	7.31402	2.59263414739123e-13	1.51167156667926e-11
Rnf32	1759.74	-1.93503	0.26497	7.30284	2.81760374280288e-13	1.63733033604421e-11
1700034J05Rik	60.0867	-4.28173	0.587213	7.29161	3.06278985184943e-13	1.77385725299253e-11
Dnajb3	707.423	-2.1222	0.291113	7.28994	3.10095808290661e-13	1.78997637072313e-11
Mapk15	263.169	-3.1199	0.428652	7.2784	3.37796513477563e-13	1.94339608767142e-11
4930455B14Rik	61.2343	-4.1203	0.566794	7.26948	3.60865768491861e-13	2.06924255396475e-11
Art5	191.291	-2.65496	0.365652	7.2609	3.84533596069159e-13	2.19767930136291e-11
1700129C05Rik	54.3578	-9.31108	1.28244	7.26043	3.85862184155264e-13	2.19801823783445e-11
Plcd4	133.458	-3.73975	0.515569	7.25365	4.05693924378239e-13	2.30341038965835e-11
Gm6460	52.4534	-9.25935	1.28082	7.22925	4.85668471827862e-13	2.74847089105983e-11
Oit1	57.1744	-6.98286	0.966969	7.22139	5.14578340476947e-13	2.90259059349814e-11
Lrrc34	368.594	-2.44269	0.340353	7.17694	7.12881000462429e-13	4.00810398863892e-11
Gm21284	124.461	-2.6972	0.375882	7.17565	7.19622642008382e-13	4.03291433387028e-11
Ttc39d	284.719	-2.06355	0.288958	7.14137	9.24083536356157e-13	5.16204987067083e-11
Galntl6	83.3535	-8.96313	1.25543	7.1395	9.36713932136675e-13	5.21577979511601e-11
1700017G19Rik	56.3852	-7.00286	0.983961	7.11701	1.10293003441764e-12	6.12161519423407e-11
Mroh8	539.891	-2.01987	0.28463	7.09649	1.2796712692424e-12	7.07989372826538e-11
Meig1	1148.32	-2.16165	0.305586	7.07381	1.50738254720671e-12	8.31316674203142e-11
Dis3l	2579.56	-1.588	0.225523	7.04139	1.90327071407912e-12	1.04631552240343e-10
Maats1	122.994	-2.70207	0.386947	6.98304	2.8885637224315e-12	1.58295120194134e-10
Lrrc29	296.674	-2.20562	0.316198	6.97544	3.04922439096914e-12	1.66572298985529e-10
Kif9	1273.7	-1.63902	0.235064	6.97265	3.11029552337877e-12	1.69374174774686e-10
Prss39	78.4494	-8.87293	1.27371	6.96619	3.25642703189963e-12	1.76776009126664e-10
AI464131	117.876	-2.86203	0.411779	6.95041	3.64233039519586e-12	1.97106985792521e-10
Zswim2	47.8251	-4.31619	0.62146	6.94524	3.77815814135373e-12	2.03770345255809e-10
Ppp1r32	105.315	-2.81543	0.405399	6.94484	3.78899642965701e-12	2.03770345255809e-10
1700018B08Rik	139.552	-2.52275	0.364555	6.92008	4.51399814997196e-12	2.42008996789673e-10
Spdye4b	356.918	-2.27685	0.330476	6.88961	5.59468156280393e-12	2.9902191550332e-10
Lrrc63	57.8739	-4.231	0.61422	6.88841	5.6418868970076e-12	3.00617093524556e-10
Gm5142	42.52	-8.95668	1.30198	6.87925	6.01690636299305e-12	3.19615851190033e-10
Abhd8	1697.27	-1.6868	0.245411	6.87337	6.2703383606033e-12	3.32059478258616e-10
Ccdc7b	40.9664	-8.90276	1.30321	6.83139	8.40945152962034e-12	4.43983146763522e-10
Fhad1	307.086	-2.84618	0.418032	6.80852	9.86057292800299e-12	5.19013803629871e-10
Hydin	176.435	-3.62346	0.534331	6.78129	1.19106097380368e-11	6.25018269192677e-10
Slamf7	50.8045	-4.57041	0.676455	6.75642	1.41446916093427e-11	7.40010950450113e-10
Egflam	380.98	-2.12335	0.314432	6.75298	1.44839936854243e-11	7.5547987545329e-10
Slc13a5	59.9234	-7.6261	1.13046	6.746	1.51981599359991e-11	7.9034995679188e-10
AI429214	180.769	-3.1227	0.463944	6.73077	1.68767912582337e-11	8.75016150355789e-10
Itprip	102.308	-3.13504	0.46701	6.71301	1.90649236480535e-11	9.85514277054755e-10
Catsperd	381.59	-2.0746	0.309316	6.70705	1.98603598540374e-11	1.02357693926299e-09
1700008K24Rik	946.584	-2.38828	0.356859	6.6925	2.19396987963153e-11	1.12738802390442e-09
Wdr20rt	448.123	-2.70981	0.405518	6.68234	2.35162553901205e-11	1.20482542778319e-09
Gm5861	37.1073	-8.75999	1.31377	6.66782	2.59637835068059e-11	1.3262974601397e-09
Xrra1	935.086	-2.08177	0.312857	6.65407	2.85094345139327e-11	1.45205258081698e-09
Daw1	125.471	-2.81493	0.423606	6.64517	3.02866517514094e-11	1.53804676944034e-09
Agbl5	2947.11	-1.41728	0.213514	6.63791	3.18162643081005e-11	1.61100072813853e-09
1700019N19Rik	41.4294	-4.91407	0.740721	6.63417	3.26330864951102e-11	1.64754273713068e-09
Slc9b1	560.733	-1.83767	0.277552	6.62102	3.56731611629131e-11	1.79579108098304e-09
Gpr62	43.0511	-4.95563	0.750899	6.5996	4.12268621271049e-11	2.06934948247848e-09
Kif4-ps	157.361	-3.21156	0.487785	6.58397	4.5804626651726e-11	2.29248184892468e-09
Ccdc178	57.2596	-8.41637	1.27841	6.58347	4.59591533673473e-11	2.29327293428397e-09
Ubxn11	765.962	-1.74764	0.265475	6.58306	4.60852908200509e-11	2.29327293428397e-09
Lyar	3156.16	-1.55534	0.236285	6.58249	4.62646462941575e-11	2.29560137500265e-09
4933440M02Rik	158.189	-3.30206	0.503031	6.56432	5.22716054962588e-11	2.58624969251061e-09
4930488L21Rik	52.085	-7.42182	1.13403	6.54466	5.96325080939416e-11	2.94204029248657e-09
Kcng4	162.495	-2.30577	0.35292	6.5334	6.42910700228139e-11	3.16286494200304e-09
Phf7	7086.59	-1.50815	0.232757	6.4795	9.20287373141511e-11	4.51462222115908e-09
Nsg1	113.803	-3.08421	0.478587	6.4444	1.16055874736734e-10	5.67723045993226e-09
Wdr78	362.3	-1.71031	0.265726	6.43635	1.2237978025025e-10	5.96972015378472e-09
Abca17	280.639	-2.14401	0.333201	6.43458	1.23814102975394e-10	6.0227214079351e-09
AA467197	404.518	-2.06624	0.321361	6.42965	1.27898174054394e-10	6.20395708711469e-09
Pla2g2c	224.964	-1.97278	0.306873	6.42865	1.28744657170689e-10	6.21883084593694e-09
Spats1	109.326	-2.65786	0.413453	6.42844	1.28923039423189e-10	6.21883084593694e-09
Epha10	147.801	-2.82643	0.439778	6.42694	1.3019674570465e-10	6.26282512602062e-09
Lca5l	939.974	-1.86026	0.290798	6.39709	1.58368404352096e-10	7.59685777885108e-09
Cfap58	52.5777	-7.42141	1.1618	6.38784	1.68250391666664e-10	8.04859677483874e-09
1700065I16Rik	31.4039	-8.51915	1.33438	6.38434	1.72143713417631e-10	8.21215615772207e-09
Asb4	43.7973	-4.94375	0.774649	6.38192	1.74880728589581e-10	8.31980653018068e-09
1700108J01Rik	38.5025	-5.86655	0.922305	6.36074	2.00777649875535e-10	9.52566181614968e-09
Gm597	31.0631	-8.50377	1.33845	6.35344	2.10555254669654e-10	9.96225504129617e-09
4930519G04Rik	30.592	-8.48143	1.33742	6.34163	2.2734555527651e-10	1.07273650700908e-08
1700025F22Rik	30.7223	-8.48731	1.34068	6.33061	2.44199206975981e-10	1.1491298008704e-08
Gm5622	36.8072	-5.09802	0.806103	6.32428	2.54417495558667e-10	1.19387072781395e-08
4930444F02Rik	268.539	-2.26425	0.358048	6.32387	2.55085851643564e-10	1.19387072781395e-08
4930550C14Rik	76.3626	-3.48922	0.552025	6.32077	2.60270435548181e-10	1.21485259633096e-08
Gm15881	152.268	-2.5886	0.410036	6.31311	2.73483133266116e-10	1.27309339214229e-08
Plxdc1	93.9998	-2.86315	0.455049	6.29197	3.13456045976038e-10	1.45525961076865e-08
4933427E11Rik	84.1592	-2.70269	0.43025	6.28168	3.34939394467121e-10	1.55084104117303e-08
Nkapl	156.779	-2.267	0.361726	6.26718	3.67642398533305e-10	1.69772357744033e-08
Ehbp1l1	490.975	-1.7832	0.284944	6.25806	3.897895507262e-10	1.7952089494483e-08
Mesp1	124.765	-2.58332	0.413058	6.25413	3.99731868233177e-10	1.83611585204083e-08
Pdcl2	626.653	-2.48459	0.397824	6.24544	4.22617000250686e-10	1.93610015696855e-08
Lrguk	297.16	-1.88978	0.302608	6.24496	4.23902073502236e-10	1.93686337911298e-08
Ankrd36	1007.19	-2.22536	0.3564	6.244	4.2652133915342e-10	1.9437026395052e-08
Slc30a3	228.412	-2.00355	0.320987	6.24185	4.32411770947769e-10	1.96537392060434e-08
Pcdha2	36.9569	-6.00157	0.964975	6.2194	4.99051619140422e-10	2.26232379284154e-08
Mapk8ip2	504.628	-1.89867	0.306596	6.19275	5.91218719027443e-10	2.67314218208831e-08
Ift140	4291.65	-1.29679	0.20959	6.18725	6.1220954712586e-10	2.76084185614024e-08
Trpd52l3	192.599	-2.24505	0.363535	6.17561	6.59071127899313e-10	2.96445057709933e-08
Cep128	1096.46	-1.73617	0.281667	6.16391	7.09705837905349e-10	3.18393160492408e-08
Pnma1	297.523	-2.24636	0.365173	6.15151	7.67465643894048e-10	3.434160867006e-08
Kcnmb4os1	43.2066	-8.00753	1.30194	6.15045	7.72648343652497e-10	3.44844107397688e-08
Pxt1	211.204	-2.57682	0.419875	6.13711	8.40372062573563e-10	3.74105989912247e-08
4930465K10Rik	110.817	-2.5882	0.422591	6.1246	9.09116882918967e-10	4.03671206705327e-08
Crat	5307.97	-1.3415	0.219551	6.11019	9.95137652521107e-10	4.40736540376164e-08
Ccdc175	40.3384	-4.69256	0.770361	6.09138	1.11942843253427e-09	4.94518932811123e-08
Smpdl3a	110.474	-2.49726	0.411605	6.06712	1.30224031021396e-09	5.73814133638043e-08
4930455J16Rik	27.1739	-8.31115	1.37411	6.04839	1.46301526072325e-09	6.43021199744787e-08
Mpi	1937.22	-1.30376	0.216123	6.03249	1.61447496235139e-09	7.07793998051619e-08
4930503E14Rik	58.764	-3.13733	0.520614	6.02622	1.67841128284779e-09	7.33965863259474e-08
Slc39a8	70.6491	-3.16595	0.52594	6.0196	1.74844878002634e-09	7.62667192033153e-08
Lmf1	415.421	-1.60239	0.266236	6.01868	1.75850428583511e-09	7.65126098437353e-08
4931429I11Rik	110.222	-2.58897	0.43345	5.97294	2.33010938230788e-09	1.01129083141417e-07
Nme8	37.8039	-7.81307	1.30985	5.96487	2.44821701954163e-09	1.05989435318506e-07
Ptpn20	564.101	-1.82944	0.306795	5.96309	2.47511433491463e-09	1.06886670667623e-07
Nudt18	1088.09	-1.407	0.236561	5.94772	2.71911113700418e-09	1.171314615908e-07
Gm10619	24.3372	-8.15156	1.37167	5.94279	2.80204664533108e-09	1.20404570117117e-07
Cmtm1	25.4799	-8.2183	1.38469	5.93512	2.93633759652095e-09	1.25862767720182e-07
Tdrd6	1539.14	-6.82835	1.15368	5.91877	3.24349113356306e-09	1.3868527397509e-07
Atp8b5	487.863	-1.6773	0.28365	5.91326	3.35407553055847e-09	1.43060408775077e-07
Sel1l2	36.4908	-7.76149	1.31306	5.91099	3.40064766355076e-09	1.4469045599437e-07
Ppp1r42	52.6507	-3.57223	0.605227	5.9023	3.58459820948104e-09	1.52143350964665e-07
Nup62-il4i1	711.82	-1.8512	0.314047	5.89465	3.75483518045829e-09	1.58979170709037e-07
Ccdc88b	83.103	-3.67481	0.623717	5.8918	3.82010254115094e-09	1.61348087085636e-07
Mgll	862.054	-1.71365	0.291014	5.88855	3.89609794658442e-09	1.64157489394166e-07
1700040L02Rik	571.826	-1.79667	0.307463	5.84351	5.1111971544028e-09	2.14831556123285e-07
Sun3	35.5221	-4.23642	0.726107	5.83443	5.39758585243897e-09	2.26319598563404e-07
Als2cr11	872.913	-1.55355	0.266715	5.82477	5.7191488606639e-09	2.39223431932649e-07
Mag	199.292	-1.9436	0.334669	5.80754	6.33986509587073e-09	2.6454805750649e-07
Ccdc136	6773.3	-1.42746	0.246161	5.79889	6.67542702087293e-09	2.77880696443405e-07
Stambp	897.75	-1.52943	0.263833	5.79694	6.75339952389448e-09	2.80452325072616e-07
Limd2	1879.12	-1.30267	0.22487	5.79297	6.91539532679462e-09	2.86492585823212e-07
Ccdc74a	152.023	-2.04379	0.352987	5.79	7.03851872772824e-09	2.90897443456014e-07
Shisa3	54.3308	-3.1918	0.552268	5.77945	7.49461630073844e-09	3.09010167809256e-07
Fam13c	69.27	-2.78964	0.485209	5.74937	8.95775873530508e-09	3.6845963900066e-07
Ccdc7a	33.5564	-7.64638	1.33445	5.72997	1.00446591839323e-08	4.12188064189943e-07
Prss45	183.779	-1.88217	0.328648	5.72702	1.02210800995876e-08	4.18436038024961e-07
1700029P11Rik	575.441	-1.72256	0.301189	5.71921	1.0702019707697e-08	4.37091686976861e-07
4930558F17Rik	21.4505	-7.96922	1.39387	5.71733	1.08208732742424e-08	4.40906029388366e-07
Gm1821	1928.71	-1.2365	0.216524	5.71068	1.12523791562007e-08	4.57411854103116e-07
Gramd1b	199.081	-2.1106	0.370529	5.69619	1.22515093990128e-08	4.96860394057857e-07
Wdr93	687.919	-1.42914	0.250951	5.69491	1.23434284717214e-08	4.99418576740184e-07
4931406B18Rik	32.0222	-4.33623	0.767531	5.64959	1.6083285628683e-08	6.4921738282495e-07
Catsperg2	639.235	-1.85018	0.327591	5.64782	1.62491664600149e-08	6.54387943228088e-07
Cptp	827.804	-1.35443	0.240079	5.64161	1.68463377812692e-08	6.76863181805657e-07
Pdzph1	20.6887	-7.91748	1.40481	5.63597	1.74079999452285e-08	6.97810960767411e-07
4932414N04Rik	51.7607	-3.57836	0.635174	5.63367	1.76414375818753e-08	7.05535276224792e-07
1700016K19Rik	135.587	-2.06737	0.368615	5.60848	2.04114318541752e-08	8.14434943361182e-07
4933401H06Rik	30.6973	-4.56619	0.816657	5.59132	2.25350640164034e-08	8.97102766832318e-07
Clgn	2946.87	-1.26074	0.225826	5.58279	2.36683903897024e-08	9.40058523803843e-07
Lrrc27	1695.7	-1.49221	0.268138	5.5651	2.62009266458705e-08	1.03826418015226e-06
Rfx8	194.796	-2.50404	0.450822	5.55438	2.78601796957149e-08	1.10149482143994e-06
Ak7	234.906	-1.75671	0.316541	5.54972	2.86128340137463e-08	1.12867527702972e-06
4933421I07Rik	20.6886	-7.91788	1.42708	5.5483	2.88458120194977e-08	1.13527937895827e-06
Dnajc5g	572.725	-1.35137	0.243995	5.5385	3.05066856555553e-08	1.19792352720465e-06
1700067G17Rik	28.7251	-7.42037	1.34148	5.53148	3.17543090812934e-08	1.24409359810126e-06
Tekt5	96.1589	-2.2814	0.413278	5.52025	3.3851829890397e-08	1.32327796436118e-06
Agbl4	207.791	-1.69561	0.308323	5.49945	3.80973025335365e-08	1.48588060354336e-06
Gsdmcl2	29.5736	-6.57647	1.20101	5.47579	4.35564396208344e-08	1.69498171890784e-06
Mycbpap	468.132	-1.59819	0.293116	5.45242	4.96898848640463e-08	1.92932676275939e-06
Xkr8	359.469	-1.55534	0.285963	5.43896	5.35916534031534e-08	2.07616702904342e-06
Cfap221	65.2644	-3.67295	0.675631	5.43633	5.43891033726678e-08	2.10235737300109e-06
Dnajb2	1047.23	-1.31776	0.24257	5.43249	5.55732103440656e-08	2.14334361587569e-06
Pnmal1	141.29	-2.14684	0.39538	5.42983	5.64089043897543e-08	2.17073999403861e-06
4930567K20Rik	18.6038	-7.76346	1.43003	5.42889	5.67060030572762e-08	2.17733448989546e-06
Mfsd6l	28.4664	-4.90946	0.906322	5.41691	6.06380768823817e-08	2.32316278179691e-06
Nol4l	1308.43	-1.31916	0.243735	5.41227	6.22312380497575e-08	2.37893675343852e-06
Pxdc1	37.0772	-3.55879	0.657996	5.40853	6.35447663041966e-08	2.42379893852373e-06
Hoxd3os1	18.2028	-7.73286	1.43225	5.39911	6.69735262373484e-08	2.54896825022453e-06
Ndufaf3	1585.08	-1.5019	0.278894	5.3852	7.23649514617585e-08	2.74586116476056e-06
Stk39	1055.56	-1.27429	0.23664	5.38495	7.24639690648252e-08	2.74586116476056e-06
Rnaseh2a	1493.57	-1.42741	0.265351	5.37934	7.47582995840792e-08	2.8266145718286e-06
4931440F15Rik	27.0335	-5.05138	0.939691	5.37558	7.63378172228462e-08	2.88004788855779e-06
Rgs22	401.358	-1.70697	0.317698	5.37292	7.74721345706898e-08	2.91648903121877e-06
Frs3os	66.018	-2.52654	0.470538	5.36946	7.89737141180397e-08	2.96656791189174e-06
Prss44	202.604	-1.87879	0.350282	5.36366	8.15501820569281e-08	3.05671970277018e-06
1700028I16Rik	63.2643	-2.62801	0.490436	5.35852	8.39042887938596e-08	3.13816537590338e-06
Gm166	446.672	-1.38097	0.257925	5.35415	8.59596411021118e-08	3.20504722939887e-06
Tspyl4	358.78	-1.7388	0.32477	5.35393	8.60626529809133e-08	3.20504722939887e-06
Cox8c	799.184	-1.71348	0.320092	5.3531	8.6462330098512e-08	3.2130218247123e-06
Pik3r6	32.0656	-3.86196	0.722722	5.34363	9.11013084948512e-08	3.37816136874805e-06
Fcgr3	155.675	-1.94831	0.36545	5.33126	9.75316786306511e-08	3.60888051035681e-06
Kif6	176.936	-1.86736	0.350788	5.32333	1.01885554943704e-07	3.76194489330518e-06
Gm21269	17.6816	-7.69114	1.44688	5.31567	1.0626640085742e-07	3.91535162478285e-06
Svop	61.4213	-2.67451	0.504283	5.30359	1.13549749983793e-07	4.17482169951028e-06
Gm5134	188.426	-1.69588	0.321129	5.281	1.28478513788143e-07	4.71369157472304e-06
4833427G06Rik	31.9477	-3.7986	0.721493	5.26492	1.40249811361457e-07	5.1346849542206e-06
Tmem89	26.4764	-6.41226	1.21893	5.26055	1.43624284731996e-07	5.24713446983963e-06
Bag5	1194.19	-1.19181	0.226695	5.25733	1.46162713750306e-07	5.32348518607924e-06
Itgae	164.736	-1.84759	0.351445	5.25712	1.46328980110511e-07	5.32348518607924e-06
Ccdc176	577.291	-1.33069	0.25334	5.25261	1.49959510164076e-07	5.44412754195241e-06
Ift172	3335.7	-1.29208	0.246115	5.2499	1.52180977849753e-07	5.51321755946481e-06
1700088E04Rik	270.551	-1.64054	0.312808	5.24455	1.56664249346547e-07	5.66378873890222e-06
Fbn2	615.879	-1.89402	0.361421	5.24049	1.60148508134281e-07	5.77769107366947e-06
Fam107b	1173.74	-1.23612	0.236053	5.23662	1.63546598930914e-07	5.88801757523211e-06
4930478P22Rik	26.4296	-7.30033	1.39784	5.22257	1.76461445838441e-07	6.33979845971843e-06
Dnajb14	209.838	-1.55688	0.298397	5.21749	1.81365177026045e-07	6.50248606741204e-06
Dyrk3	280.644	-1.63394	0.313541	5.21125	1.87569295098822e-07	6.71102785790558e-06
Fam161a	117.506	-1.93736	0.371886	5.20954	1.89307475423242e-07	6.75925268433871e-06
Tdrd5	2575.34	-1.37042	0.263837	5.19419	2.05608547682995e-07	7.32617946548647e-06
Ulk4	1818.84	-1.2997	0.250832	5.18155	2.20044654433936e-07	7.82446258897837e-06
Cntnap2	59.5627	-2.54756	0.492571	5.17197	2.31638968901107e-07	8.21986070586161e-06
Cers3	1309.36	-1.61557	0.313136	5.15932	2.47853264355809e-07	8.7772494455001e-06
Cyp2d26	25.3846	-5.6364	1.09346	5.15465	2.54109584021144e-07	8.98044013570235e-06
Ankef1	198.439	-1.79629	0.348681	5.15168	2.58166062649339e-07	9.10521732565906e-06
Dpy19l2	352.855	-4.65643	0.903997	5.15093	2.59198893880029e-07	9.12306350674892e-06
Cln6	461.915	-1.35134	0.262695	5.14413	2.68768131172284e-07	9.44068504566013e-06
Gm15908	23.8887	-5.7848	1.12468	5.1435	2.69666207298266e-07	9.45305609672888e-06
Usp2	1289.22	-1.30615	0.254024	5.14182	2.72090833047651e-07	9.51878172906298e-06
Arhgap33os	98.3338	-2.51948	0.490139	5.14033	2.74255007471153e-07	9.57514912172974e-06
Thsd7b	34.8344	-3.35873	0.653478	5.13977	2.75081007210963e-07	9.58466358525601e-06
Dnah7a	303.546	-2.04478	0.39812	5.1361	2.80497488193796e-07	9.7537650663694e-06
Rdh11	1463.44	-1.41281	0.275632	5.12569	2.96450697477819e-07	1.02878491547563e-05
Ttc12	433.552	-1.82013	0.35542	5.12106	3.03829148611136e-07	1.05228187329981e-05
Mak	342.366	-1.67073	0.326964	5.10984	3.22429569596848e-07	1.11262112913896e-05
1700021F07Rik	45.9766	-2.98071	0.583371	5.10946	3.23081116865542e-07	1.11262112913896e-05
Cdkl1	29.7196	-4.10484	0.803389	5.1094	3.23178626758038e-07	1.11262112913896e-05
Lrrcc1	684.733	-1.65554	0.32412	5.1078	3.25927845039096e-07	1.11985962153612e-05
Rfx4	299.22	-2.34991	0.460939	5.0981	3.4308712738271e-07	1.17648312572008e-05
Pecam1	61.0327	-2.44505	0.481736	5.0755	3.86468996349933e-07	1.32262521932644e-05
BC049730	803.199	-1.75586	0.346003	5.07468	3.8815182974427e-07	1.32576434628827e-05
Pih1d3	40.1973	-3.06466	0.605062	5.06504	4.08318727273833e-07	1.3919006693309e-05
Ntpcr	407.167	-1.50411	0.297301	5.05921	4.21001209429446e-07	1.43231393785653e-05
Spef2	150.741	-1.6919	0.334921	5.05163	4.38052062020543e-07	1.48740148196269e-05
Vit	104.422	-2.01634	0.400188	5.03849	4.69224027049795e-07	1.59012768618812e-05
Mmrn2	54.4199	-2.78849	0.55391	5.0342	4.79836712056347e-07	1.61903803116508e-05
Mxra8	322.054	-1.44856	0.287745	5.03417	4.7992923709479e-07	1.61903803116508e-05
Gm6639	23.5139	-4.3977	0.873615	5.03392	4.80559882207571e-07	1.61903803116508e-05
Znhit2	848.833	-1.45982	0.290108	5.032	4.85380391953477e-07	1.63210334902104e-05
1700007F19Rik	14.8148	-7.43572	1.47971	5.02513	5.03079197689199e-07	1.68576068278216e-05
Tmem45b	27.6625	-4.23024	0.841829	5.02506	5.03284791244658e-07	1.68576068278216e-05
Peli2	94.8334	-2.16286	0.431126	5.01678	5.25457541643212e-07	1.75663093603002e-05
Gm5617	363.525	-1.6089	0.320993	5.01227	5.37913523187728e-07	1.79480702910248e-05
Dpp10	15.0755	-7.45981	1.49186	5.00033	5.72333270804453e-07	1.90597985586937e-05
Slc25a54	20.8465	-6.95454	1.39178	4.99686	5.82717516009932e-07	1.93683670340576e-05
Dynlrb2	74.0886	-2.5867	0.517869	4.9949	5.88677355525633e-07	1.95289765625237e-05
Loxhd1	21.7628	-5.5582	1.1182	4.97066	6.67261551464204e-07	2.20936296112918e-05
Ttc23	371.731	-1.29052	0.259649	4.97025	6.68675141901317e-07	2.20981821227197e-05
6430531B16Rik	289.565	-1.76765	0.356027	4.96492	6.87276863156377e-07	2.26696636938647e-05
Lrrc6	335.522	-1.42334	0.286885	4.96135	7.00044212308914e-07	2.3046892822345e-05
Sox17	32.1996	-3.50647	0.706895	4.96038	7.03564260319563e-07	2.31188278860605e-05
Morn5	481.309	-1.63137	0.328937	4.95951	7.06696884736612e-07	2.31777840018635e-05
Gm1661	262.626	-1.68618	0.340198	4.95647	7.17849358539219e-07	2.34990497955078e-05
Ica1l	447.537	-1.27958	0.258454	4.95089	7.38753102852697e-07	2.41377122303776e-05
Rsph14	20.4551	-6.9225	1.39972	4.94564	7.58930272517975e-07	2.47502740662783e-05
Col16a1	625.597	-1.40381	0.283955	4.94379	7.66174660102817e-07	2.49395612575197e-05
Gpr160	1376.85	-1.32322	0.268217	4.9334	8.08123922474327e-07	2.62556884905965e-05
Rsph3b	4093.2	-1.13801	0.230779	4.93117	8.17367916801904e-07	2.65062925379374e-05
Zbtb42	57.8985	-2.54306	0.516012	4.9283	8.29471226106508e-07	2.68485106962362e-05
Efcab5	791.132	-1.44566	0.2935	4.92558	8.41088639894521e-07	2.71737536885325e-05
Cetn4	278.136	-1.48182	0.300929	4.92416	8.47238065523568e-07	2.73214554574891e-05
1700029M20Rik	2114.92	-1.47892	0.301287	4.90869	9.16889918846498e-07	2.9512607294916e-05
Nkx6-2	90.6021	-2.11827	0.432157	4.90162	9.50475677758578e-07	3.05368966822733e-05
Fam98c	616.495	-1.61966	0.330654	4.89836	9.66419307572684e-07	3.09916354615485e-05
Tekt2	246.573	-1.67932	0.343567	4.88788	1.01927134361569e-06	3.26261032484158e-05
Fam184a	191.352	-2.11303	0.432389	4.88687	1.02452184909201e-06	3.27336621046612e-05
C8b	77.2642	-2.15479	0.44124	4.88348	1.0422932161272e-06	3.32401319036366e-05
Ceacam20	42.9969	-3.68919	0.756868	4.87428	1.09204027838879e-06	3.46988284419424e-05
Acyp1	292.615	-1.52617	0.314065	4.8594	1.17740095958468e-06	3.73425868445566e-05
Tekt4	108.224	-2.89545	0.59714	4.84886	1.24171992831659e-06	3.93105374746953e-05
Gm10638	150.774	-1.93748	0.400097	4.84252	1.2820105531553e-06	4.05120013667707e-05
C7	21.1993	-4.45805	0.923047	4.82971	1.36730399239129e-06	4.31286033446994e-05
4933405L10Rik	47.1157	-2.81838	0.58437	4.82294	1.4146019694834e-06	4.45393860100802e-05
Mad2l2	1630.44	-1.04098	0.216187	4.81517	1.47072950080278e-06	4.62225458537237e-05
Ppp1r27	21.7882	-4.43405	0.923042	4.80373	1.55734943047442e-06	4.88561958107346e-05
Rxfp2	25.4495	-3.94272	0.821156	4.80143	1.57537496283118e-06	4.93323114490915e-05
A730090N16Rik	20.4847	-4.75826	0.991434	4.79937	1.59163106883346e-06	4.97513993122546e-05
9530077C05Rik	1056.76	-1.1139	0.232363	4.79381	1.63643668208982e-06	5.10597730157648e-05
Alx1	126.373	-2.22954	0.465798	4.7865	1.69714891461325e-06	5.28588628675496e-05
Tcea2	1990.9	-1.28016	0.267625	4.78342	1.72335191111774e-06	5.35786086980717e-05
D6Ertd474e	18.4885	-6.76824	1.41532	4.78213	1.73445878091148e-06	5.38272808405807e-05
1700003H04Rik	12.8703	-7.23241	1.51309	4.77989	1.7539312244177e-06	5.4334216481648e-05
Gm8267	23.5009	-4.30048	0.900011	4.77825	1.76827350959512e-06	5.4680700652962e-05
Rfx2	1436.5	-1.22108	0.255754	4.77443	1.80219573177822e-06	5.56018743997135e-05
4930513N10Rik	472.26	-1.25185	0.262215	4.77415	1.80463495997877e-06	5.56018743997135e-05
Tpi1	812.695	-1.21364	0.254228	4.77381	1.80769505613205e-06	5.56018743997135e-05
Prss56	85.1187	-2.12541	0.446197	4.7634	1.90357289623767e-06	5.84471131988434e-05
Ttll13	976.001	-1.46465	0.307588	4.76174	1.91932400187984e-06	5.88264313992091e-05
Pdha2	1717.3	-1.10422	0.232208	4.75531	1.98141660387124e-06	6.06222461647318e-05
Samd7	56.8717	-2.34216	0.494785	4.73369	2.20477583246751e-06	6.73370424882539e-05
Ndst4	22.55	-4.21501	0.891319	4.72896	2.25676767586371e-06	6.88036018361477e-05
Lrriq1	93.7754	-2.16965	0.459207	4.72478	2.30361309222299e-06	7.01083794692892e-05
Plekhn1	107.605	-1.76957	0.374791	4.72148	2.34130822855601e-06	7.11305870068498e-05
Sgpp2	115.26	-2.44613	0.518663	4.71622	2.40269915051086e-06	7.28678479674196e-05
1700100I10Rik	61.3529	-2.5122	0.532912	4.71409	2.42791602348484e-06	7.35038842284736e-05
Art3	1107.08	-1.41684	0.301688	4.69639	2.64804941390772e-06	8.00283973833159e-05
Kcnmb4	109.39	-1.74209	0.371503	4.68929	2.74158765737943e-06	8.27109293777693e-05
Phospho2	1636.24	-1.17419	0.250649	4.6846	2.80501888081368e-06	8.44774121026966e-05
Amdhd2	595.01	-1.18765	0.253638	4.68247	2.83432641876548e-06	8.50865591133541e-05
Rgs10	42.026	-2.67268	0.570791	4.68242	2.83507216079028e-06	8.50865591133541e-05
Aldh3b2	12.4392	-7.18387	1.54045	4.66347	3.1091511187961e-06	9.31508130176332e-05
Sgca	68.9615	-2.39572	0.513787	4.66288	3.11816762000327e-06	9.32596004759874e-05
Rwdd2a	188.919	-1.47412	0.316505	4.6575	3.20075733506094e-06	9.55646806400868e-05
Gnao1	294.433	-1.33772	0.28774	4.64906	3.33451189848004e-06	9.93868202168311e-05
Zbtb3	294.738	-1.35441	0.291807	4.64145	3.45976720956474e-06	0.000102806
Lkaaear1	20.0471	-5.91324	1.27403	4.64137	3.46110679671201e-06	0.000102806
Wdpcp	513.922	-1.21695	0.262655	4.63326	3.59950182959648e-06	0.000106734
1700065L07Rik	21.3593	-4.59573	0.993814	4.62433	3.75808095895754e-06	0.000111246
Gm5458	11.8779	-7.11699	1.54263	4.61354	3.95870931421938e-06	0.000116985
Ccdc154	34.2874	-3.90308	0.846167	4.61266	3.97556345448638e-06	0.000117283
4930570G19Rik	18.3723	-4.90715	1.06468	4.60905	4.04515014775478e-06	0.000119132
Ccdc144b	21.5927	-4.02778	0.874078	4.60803	4.06506244845496e-06	0.000119516
Trim11	1222.76	-1.19494	0.259713	4.60102	4.20434098858252e-06	0.000123401
Pcsk4	515.43	-1.57336	0.342488	4.59393	4.34985014297309e-06	0.000127456
Aurkc	165.211	-1.49426	0.326213	4.58064	4.63564703008591e-06	0.000135601
Ptprb	151.17	-1.54685	0.337922	4.57753	4.70501797123615e-06	0.000137398
Dnah1	606.381	-1.53163	0.334743	4.57554	4.74988379545512e-06	0.000138474
Svip	265.692	-1.58621	0.346947	4.57192	4.83273319776485e-06	0.000140653
1700016G22Rik	11.477	-7.0671	1.54782	4.56584	4.97487750535294e-06	0.000144547
1700028P14Rik	22.0604	-3.74738	0.82127	4.5629	5.04513624048447e-06	0.000146343
Kcnk10	18.5461	-5.42822	1.19145	4.55597	5.2143870009052e-06	0.000150999
4931423N10Rik	42.677	-2.6329	0.577989	4.55528	5.23150876344031e-06	0.000151242
Atp2a3	152.512	-1.79491	0.394251	4.55271	5.29598130187329e-06	0.000152851
Gm5538	11.4369	-7.06228	1.55151	4.55187	5.31719371987343e-06	0.000153208
Ankrd45	525.251	-1.35685	0.298818	4.5407	5.60668138157331e-06	0.000161281
Glipr1l1	11.3868	-7.05535	1.55397	4.54021	5.61974547848197e-06	0.000161388
Ddx25	3626.18	-0.951302	0.209774	4.53489	5.76330980727542e-06	0.000165237
Dnaic1	762.886	-1.23145	0.272353	4.52154	6.13905783737271e-06	0.000175719
Ttc21b	2329.1	-0.994163	0.220105	4.51676	6.27931284416843e-06	0.000179437
Pex11g	233.406	-1.45914	0.323344	4.51267	6.40157383299708e-06	0.000182629
Spag1	546.601	-1.10361	0.245452	4.49621	6.91752230368344e-06	0.000197024
Susd5	152.345	-1.63974	0.365235	4.48955	7.13729730101167e-06	0.00020295
Spesp1	504.183	-1.52075	0.339	4.486	7.25729149513971e-06	0.000206024
Ankrd54	5134.09	-1.03363	0.231135	4.47197	7.75021149096685e-06	0.000219657
Tomm20l	10.9558	-7.00038	1.56785	4.46495	8.00866244230473e-06	0.000226611
AI467606	52.4095	-2.49924	0.559915	4.4636	8.05924124851251e-06	0.00022767
1700020N18Rik	45.1106	-2.53963	0.569275	4.46116	8.15184326980822e-06	0.000229911
Rsph1	7086.83	-1.40098	0.314077	4.46062	8.17213013212782e-06	0.000230109
Tex21	19.8291	-4.46881	1.00242	4.458	8.27260418581703e-06	0.00023256
Hunk	90.7989	-1.85867	0.418073	4.4458	8.75652162436289e-06	0.000245764
Flywch1	2516.72	-1.04958	0.23628	4.4421	8.90866652982951e-06	0.00024963
4930444P10Rik	94.216	-2.28702	0.515253	4.43864	9.05290987654892e-06	0.000253262
1700025F24Rik	27.3493	-3.30555	0.746509	4.42801	9.51065012119415e-06	0.000265639
4921511H03Rik	11.0359	-7.01129	1.58473	4.42429	9.67610827667158e-06	0.000269825
1700026D11Rik	25.3556	-3.63231	0.821141	4.42349	9.71184719995847e-06	0.000270386
Tymp	69.5245	-2.18938	0.495055	4.42249	9.75693997642884e-06	0.000271205
C1qtnf4	454.976	-1.3812	0.312858	4.4148	1.01102713924797e-05	0.000280576
Ccdc24	180.599	-1.49852	0.339572	4.41296	1.01966682287721e-05	0.000282521
4930452G13Rik	99.802	-2.04986	0.464893	4.40933	1.03693002241278e-05	0.000286845
Gm13889	18.2841	-4.22056	0.958249	4.40445	1.06052433209513e-05	0.000292904
Dock2	32.2353	-2.94073	0.669037	4.39546	1.10538706807486e-05	0.000304809
9330159M07Rik	41.8193	-2.50802	0.570851	4.39347	1.11556196248253e-05	0.000307125
Hspa2	14839.6	-1.04398	0.238305	4.38084	1.18220650420691e-05	0.000324957
Me3	22.4552	-4.35761	0.994876	4.38005	1.18650163676484e-05	0.00032562
Slc25a2	26.1411	-3.29236	0.752717	4.37397	1.22005264507537e-05	0.000334298
4930578E11Rik	14.7897	-6.44052	1.47366	4.37043	1.23999337891768e-05	0.000339225
Tgfa	62.5084	-3.1094	0.712346	4.36502	1.27112718449744e-05	0.000347194
Ttc9	186.782	-1.48365	0.340168	4.36153	1.29153823114829e-05	0.000352214
1700001G11Rik	81.6116	-1.9865	0.455772	4.35853	1.30940726865798e-05	0.000356525
Usp44	165.1	-1.47709	0.338994	4.35727	1.31694824472661e-05	0.000358016
Gm5795	10.3343	-6.91616	1.58831	4.35441	1.33425689523834e-05	0.000362152
Bscl2	4127.42	-0.979521	0.225233	4.34893	1.36802236939054e-05	0.000370736
Odf2	6952.36	-1.17032	0.269312	4.34559	1.38904639941764e-05	0.000375846
Zfp110	1537.79	-1.01277	0.23318	4.3433	1.40356938457408e-05	0.000379183
1700003I22Rik	18.5736	-4.46386	1.02794	4.34252	1.40857341818349e-05	0.000379942
Tdrd1	5021.31	-1.01219	0.233478	4.33525	1.45595407095856e-05	0.000392111
Sephs2	3238.54	-0.981366	0.226448	4.33373	1.46600861924733e-05	0.000394206
Msl3l2	582.505	-1.39559	0.324759	4.29732	1.72874139200843e-05	0.000464134
Cds1	1321.68	-0.952818	0.222205	4.28801	1.80283855313803e-05	0.000483278
Ppp1r2-ps3	58.1572	-2.27578	0.530965	4.28613	1.81811557889161e-05	0.00048662
Spata20	66.1256	-2.59107	0.605102	4.28204	1.85187262020784e-05	0.00049489
Ccdc151	554.268	-1.31003	0.305992	4.28125	1.85844612740217e-05	0.000495541
Spdye4a	36.4431	-2.68581	0.627369	4.28106	1.86003235994394e-05	0.000495541
9530082P21Rik	689.981	-1.13408	0.266254	4.25938	2.04992281625118e-05	0.000544684
Sprtn	750.242	-1.01177	0.237546	4.25929	2.05078210973997e-05	0.000544684
1700019L03Rik	49.7478	-2.25874	0.530477	4.25794	2.06316754160592e-05	0.000547134
Sap30	295.334	-1.2248	0.287704	4.25716	2.070372360544e-05	0.000548205
4930442J19Rik	171.631	-1.5634	0.36826	4.24538	2.18221982979617e-05	0.000576939
4921536K21Rik	143.739	-1.59125	0.375127	4.24189	2.21648243683896e-05	0.000585104
Cfap69	807.362	-1.28163	0.302413	4.23802	2.25494947996502e-05	0.000594353
Ybx2	2491.41	-1.15737	0.273385	4.23349	2.30088808009135e-05	0.000605539
Fbxw5	3810.41	-0.973598	0.231206	4.21096	2.54286871589666e-05	0.000668207
Dnaaf3	172.976	-1.53174	0.364277	4.20487	2.61234971568679e-05	0.000685425
Gcnt3	26.404	-3.37681	0.80463	4.19672	2.70809463703248e-05	0.000709472
Cd93	30.431	-3.10379	0.739921	4.19476	2.73159584008613e-05	0.000714548
4930520O04Rik	54.3386	-2.44626	0.583244	4.19423	2.7379427689649e-05	0.000715128
Rnls	1916.65	-1.07342	0.256054	4.19216	2.76311256196729e-05	0.000720615
Mzt2	281.799	-1.31111	0.31313	4.18711	2.82533983723429e-05	0.000735735
Tcfl5	4092.34	-0.878457	0.209902	4.18509	2.85058880789457e-05	0.000741196
Actl7b	167.743	-4.49935	1.07527	4.18439	2.85927401997379e-05	0.00074234
Pvrl3	2343.86	-0.984241	0.235256	4.1837	2.86803467245321e-05	0.000743499
Spata31d1a	43.6663	-2.94321	0.704195	4.17953	2.92106444338667e-05	0.000756115
Nme5	243.531	-1.45166	0.34746	4.17791	2.94205566274474e-05	0.000760412
Mns1	1192.67	-1.03635	0.248686	4.16731	3.08216970145553e-05	0.000795439
BC100451	22.8126	-3.6053	0.86542	4.16596	3.10044721967035e-05	0.000798965
Lrriq3	326.89	-1.43342	0.344215	4.16432	3.12275633465628e-05	0.000803518
Spef1	203.661	-1.26316	0.303802	4.15784	3.21264476656128e-05	0.000825421
Slco6b1	15.5365	-5.51278	1.32629	4.15655	3.23094917564597e-05	0.000828894
Cbx7	333.177	-1.26165	0.303955	4.15079	3.31323246283695e-05	0.000848746
Stard6	1020.14	-1.26434	0.304765	4.14857	3.34562606992629e-05	0.000855779
Slc1a2	34.2799	-2.68652	0.648444	4.14302	3.42756525496519e-05	0.000875445
Ppp1r1c	12.737	-6.22792	1.50625	4.13473	3.55377141188552e-05	0.000906343
Epsti1	17.5909	-4.0263	0.973986	4.13384	3.56750998569043e-05	0.000908508
Slc26a8	1110	-1.06028	0.256719	4.13012	3.62576018157478e-05	0.000921987
Cfap97	2024.54	-1.00012	0.24252	4.12387	3.72562188105161e-05	0.000945991
Pkmyt1	1183.21	-0.969765	0.235571	4.11665	3.84415897621654e-05	0.00097466
Dnah7b	1147.22	-1.06162	0.25819	4.11177	3.92635334566599e-05	0.000994045
Tmem97	4554.19	-0.914524	0.222511	4.11002	3.95628962076821e-05	0.00100016
BC048644	58.2106	-2.32432	0.565965	4.10683	4.01131499243939e-05	0.00101259
Nphp1	6181.56	-0.915886	0.223668	4.09485	4.22437917190598e-05	0.00106483
Enpp6	21.6865	-3.22455	0.787714	4.09356	4.248077427879e-05	0.0010688
Acsl6	463.451	-1.08652	0.265438	4.09332	4.25247914290163e-05	0.0010688
Akr1e1	312.978	-1.19684	0.293788	4.07383	4.62455475965955e-05	0.00116063
Tchp	1607.8	-1.00554	0.247502	4.06278	4.84923809430186e-05	0.00121526
Kif19a	21.6524	-3.37525	0.831954	4.05702	4.97032375677305e-05	0.0012438
Htr5b	16.7618	-4.59129	1.13214	4.05542	5.00438291703808e-05	0.00125052
Fam227b	212.255	-1.48381	0.36657	4.04783	5.16937672724261e-05	0.00128989
Tmem120a	941.124	-1.08275	0.267569	4.0466	5.19675587405671e-05	0.00129485
1700018A04Rik	8.77062	-6.67962	1.65425	4.03784	5.39452300037836e-05	0.0013422
Clhc1	228.274	-1.4401	0.356796	4.0362	5.43230541294961e-05	0.00134966
1700001C02Rik	11.933	-6.12294	1.52077	4.0262	5.66858175055507e-05	0.00140634
Dnah2	606.688	-1.15841	0.287763	4.02559	5.68327569889087e-05	0.00140797
Dnm3	282.927	-1.29935	0.323336	4.01857	5.85519358515071e-05	0.00144849
Lrrc56	1449.34	-1.00186	0.249455	4.01622	5.91402006167766e-05	0.00146096
Cldn5	95.8223	-1.97979	0.49322	4.014	5.96991948554985e-05	0.00147267
Fbxo43	372.625	-1.36697	0.340723	4.01198	6.0212287820295e-05	0.00148321
Serf1	529.467	-0.985475	0.245686	4.01111	6.04344552158167e-05	0.00148657
Cfap74	318.924	-1.35962	0.339237	4.00788	6.12659083296161e-05	0.00150488
Fam178b	3427.75	-0.927461	0.231779	4.00148	6.29464445326412e-05	0.00154397
Pbx4	718.943	-1.29434	0.324196	3.99245	6.5394101053996e-05	0.00160174
Cd55b	146.472	-4.46229	1.12035	3.98295	6.80664915155628e-05	0.00166484
4933429O19Rik	8.40979	-6.61822	1.66189	3.98234	6.82410966726811e-05	0.00166676
Dydc1	17.0436	-3.64336	0.916452	3.97551	7.0229713612645e-05	0.0017105
Rcor3	410.017	-1.13335	0.28512	3.97497	7.03875188572179e-05	0.00171194
Raet1e	8.35966	-6.60999	1.66364	3.97322	7.09079228454005e-05	0.00172218
Ttc30a1	749.662	-1.00962	0.254952	3.96006	7.49305960450417e-05	0.00181733
4932415M13Rik	24.1534	-3.08882	0.781282	3.95353	7.70068004809788e-05	0.00186507
Tkfc	1102.79	-1.07266	0.271891	3.9452	7.97340612233324e-05	0.00192843
Fam20a	15.1217	-4.46564	1.13427	3.93702	8.25012602833854e-05	0.00199132
Rsph3a	1818.48	-0.915402	0.232522	3.93683	8.25642083735511e-05	0.00199132
Dand5	142.933	-1.36213	0.346279	3.93361	8.36808507855161e-05	0.00201544
Exph5	13.0357	-5.48684	1.39572	3.9312	8.45211660834354e-05	0.00203285
4921504A21Rik	15.5791	-4.27403	1.08775	3.92924	8.52153522472767e-05	0.0020467
Efhd1	2183.9	-0.909843	0.232346	3.9159	9.0069176287905e-05	0.00216029
Eln	725.918	-1.62909	0.416451	3.91185	9.15918791342696e-05	0.00219377
Pou6f1	737.335	-1.10215	0.281932	3.90928	9.2571462950242e-05	0.00221417
Phf2	273.412	-1.3244	0.338816	3.90891	9.2714571936748e-05	0.00221454
Ccdc96	845.62	-1.14201	0.292572	3.90336	9.48683259764005e-05	0.00226286
Ube2u	262.841	-1.66584	0.426809	3.90301	9.50047941300748e-05	0.002263
Slc34a2	159.698	-7.56253	1.94026	3.89768	9.71179365174235e-05	0.00231015
Pla2g6	3011.82	-0.908607	0.233209	3.8961	9.77530358731455e-05	0.00232207
Trafd1	1501.96	-1.14853	0.294869	3.89504	9.81810843662589e-05	0.00232904
Gm7120	95.7086	-1.65019	0.423893	3.89295	9.90318727420533e-05	0.00234601
Tprn	1129.72	-1.01983	0.262147	3.89032	0.000100111	0.00236834
Grik2	16.1224	-4.20022	1.08159	3.88339	0.000103012	0.00243364
Immp2l	195.547	-1.21312	0.312506	3.8819	0.000103642	0.00244186
Ifitm7	11.8929	-6.11893	1.57745	3.87901	0.000104883	0.00246774
Rnase10	7.93868	-6.53508	1.68552	3.8772	0.000105666	0.0024828
4933404O12Rik	589.829	-0.940154	0.242728	3.87329	0.000107377	0.00251958
Syndig1l	21.2965	-3.19074	0.824905	3.86801	0.000109727	0.00257123
4933400L20Rik	7.87853	-6.52461	1.69065	3.85924	0.000113741	0.00266168
Cep63	3898.67	-0.935703	0.243094	3.84913	0.000118536	0.00277017
Rtn1	182.12	-1.27651	0.332006	3.84484	0.000120629	0.00281528
A330076C08Rik	13.4416	-5.27753	1.37385	3.84143	0.000122319	0.00285086
Gm6194	14.8369	-4.14817	1.08086	3.83783	0.000124126	0.00288909
1700102P08Rik	1488.99	-1.30833	0.34138	3.83246	0.000126867	0.00294894
1700019A02Rik	101.732	-1.88998	0.493956	3.8262	0.000130135	0.00302083
Enkur	157.35	-1.31895	0.345797	3.81423	0.000136606	0.0031668
Prdm8	12.7014	-4.75414	1.24666	3.81351	0.000137006	0.00317183
Armc9	1338.36	-0.992519	0.260618	3.80832	0.000139913	0.00323482
Gm5797	7.62795	-6.47748	1.70288	3.80384	0.000142468	0.0032895
Syce1l	88.9698	-1.61621	0.425055	3.80236	0.000143325	0.00330486
Fam188b	759.561	-1.22792	0.323159	3.79973	0.000144855	0.00333572
Fbxo36	506.868	-1.01565	0.267341	3.79909	0.00014523	0.0033399
Kdm4d	1217.82	-1.08441	0.285638	3.79644	0.000146789	0.00337128
Abhd14a	876.967	-1.01801	0.268197	3.79575	0.000147199	0.00337621
Lpxn	387.846	-1.1531	0.304064	3.7923	0.000149257	0.00341889
Smim13	899.262	-1.04241	0.274968	3.79104	0.000150017	0.00343176
Hrh4	12.2208	-5.19646	1.37116	3.78981	0.00015076	0.00344421
Lrrc36	371.851	-1.15441	0.304789	3.78757	0.000152129	0.00347091
Morn4	986.564	-0.87288	0.231035	3.77812	0.000158015	0.00360045
Zfp35	2351.57	-0.857639	0.227213	3.77461	0.000160256	0.00364672
Khdrbs3	712.711	-0.927182	0.247508	3.74607	0.000179625	0.00408212
Gm4763	367.766	-1.38533	0.369951	3.74465	0.000180649	0.00409999
Zfp608	68.9186	-1.94205	0.519052	3.74153	0.000182904	0.00414573
Agtr1a	21.924	-3.46439	0.926747	3.73822	0.000185326	0.00419515
Zcchc2	654.561	-0.906734	0.242772	3.73492	0.000187777	0.00424508
Atoh8	131.106	-1.49461	0.401672	3.72096	0.000198466	0.00448087
Meikin	261.006	-1.0519	0.283046	3.71637	0.000202102	0.00455703
Elmod3	435.72	-1.1413	0.30721	3.71506	0.000203153	0.00457478
Pon2	82.8326	-1.66391	0.448032	3.71381	0.000204165	0.0045916
Plekhd1os	9.92833	-5.84959	1.57659	3.71029	0.000207024	0.00464277
Atxn7l3b	2556.57	-0.817008	0.220203	3.71024	0.00020706	0.00464277
Miat	19.4283	-3.35691	0.904824	3.71002	0.000207245	0.00464277
Gsg1	12.7215	-4.75843	1.28434	3.70495	0.000211431	0.00473042
Katnal2	348.989	-1.2002	0.324016	3.70414	0.000212111	0.00473951
4932416H05Rik	391.966	-1.04433	0.282081	3.70223	0.000213716	0.00476924
Gsto2	893.156	-0.980646	0.264945	3.70132	0.000214482	0.00478017
Atxn7l1	124.696	-1.31849	0.356667	3.6967	0.000218422	0.00486171
Tcam1	3032.64	-1.05456	0.286393	3.6822	0.000231227	0.00514013
Adrbk2	123.648	-1.29771	0.354303	3.66271	0.000249562	0.0055406
Nup210l	1541.93	-0.907261	0.248937	3.64454	0.000267867	0.00593939
LOC100125594	57.7078	-2.06206	0.566871	3.63762	0.000275174	0.0060936
Apba1	581.623	-1.03143	0.283655	3.63622	0.000276673	0.00611897
Abca16	275.547	-1.33484	0.367392	3.63329	0.000279827	0.00618083
Gipc2	12.5369	-4.3481	1.19789	3.62978	0.000283658	0.00625745
4930453N24Rik	1754.46	-0.879314	0.242314	3.62881	0.000284726	0.00627302
Supt20	4648.57	-0.806464	0.223351	3.61075	0.000305317	0.00671815
Ahi1	1075.65	-0.789162	0.218587	3.61029	0.000305854	0.00672142
Krt8	6.86616	-6.32552	1.75375	3.60685	0.000309932	0.00679525
Pgp	4585.47	-0.965354	0.267648	3.6068	0.000309999	0.00679525
Fam228a	278.069	-1.1954	0.33159	3.60507	0.000312065	0.00683189
Rabepk	759.875	-0.821977	0.228085	3.60382	0.000313571	0.0068562
4931419H13Rik	9.32898	-5.7696	1.60122	3.60325	0.000314262	0.00686264
Ptar1	131.923	-1.31348	0.364659	3.60194	0.000315848	0.0068886
Tie1	51.5985	-1.85246	0.514761	3.59868	0.000319837	0.00696681
Tram1	1824.17	-0.757649	0.210807	3.59404	0.000325593	0.00708328
Gkap1	2044.25	-0.778287	0.216794	3.58999	0.000330697	0.00718529
Fmn1	60.0024	-1.67464	0.466638	3.58874	0.000332276	0.00721055
4933412E12Rik	46.9632	-2.00697	0.559667	3.58601	0.00033578	0.00727747
Armt1	2276.98	-0.897273	0.250321	3.58449	0.000337733	0.00731065
Rai14	945.022	-0.966543	0.269985	3.57999	0.000343607	0.00742852
Stk33	1991.16	-0.947532	0.265029	3.5752	0.000349959	0.0075564
Armc2	93.9809	-1.41396	0.395536	3.57478	0.000350517	0.00755903
Morn2	341.409	-1.0729	0.300221	3.5737	0.000351969	0.0075809
4930473A02Rik	32.3982	-2.41295	0.675928	3.56984	0.000357206	0.00768415
Ankrd55	13.2135	-4.20938	1.18075	3.56502	0.000363824	0.00781681
Clec4g	6.67571	-6.28528	1.76338	3.56433	0.000364785	0.00782774
Acox3	241.329	-1.07669	0.302307	3.56159	0.00036862	0.00790024
Id4	417.788	-1.1678	0.328219	3.55799	0.000373703	0.00799927
1700069L16Rik	8.97861	-5.72414	1.60928	3.55697	0.000375161	0.00802057
Zfand4	1478.69	-0.871812	0.246833	3.53199	0.000412446	0.00879597
Aven	953.443	-0.875785	0.248025	3.53103	0.000413943	0.00881704
4921506M07Rik	107.422	-1.47419	0.418104	3.5259	0.000422046	0.00897858
4933416M07Rik	52.5861	-1.9842	0.564178	3.51696	0.000436512	0.00926716
Nlrc5	6.5053	-6.24813	1.77662	3.51686	0.000436681	0.00926716
Mypn	62.73	-1.70115	0.483998	3.51479	0.000440095	0.00932819
Gm10324	82.0197	-1.53751	0.437972	3.51053	0.00044721	0.00946741
1700019G24Rik	11.6239	-4.11032	1.17304	3.50401	0.000458315	0.00969064
Gm9731	23.5369	-2.57099	0.735154	3.49721	0.000470157	0.00991682
1700064M15Rik	22.5142	-2.69752	0.771537	3.49629	0.000471769	0.00993871
Tuba3b	27303.1	-0.843106	0.241274	3.49439	0.000475152	0.00999782
Izumo4	186.312	-1.407	0.402807	3.493	0.000477635	0.0100379
Tsga8	30.5583	-2.59899	0.745535	3.48608	0.000490163	0.0102887
Zpbp	868.449	-1.12348	0.322493	3.48374	0.000494458	0.0103662
Cenpv	1491.84	-0.737845	0.211922	3.48167	0.00049829	0.010434
Dnaic2	79.8976	-4.90236	1.409	3.47931	0.000502705	0.0105137
1700047G03Rik	12.8126	-4.15732	1.19552	3.47741	0.000506279	0.0105695
Herc6	95.276	-1.71115	0.492098	3.47725	0.000506592	0.0105695
Dennd5b	741.19	-0.82879	0.238384	3.4767	0.000507633	0.0105784
Fbln2	271.239	-1.17496	0.33819	3.47427	0.000512249	0.0106618
Cav1	149.207	-1.35603	0.390571	3.47191	0.00051676	0.0107428
Zfp54	99.4858	-1.572	0.456016	3.44724	0.000566342	0.0117594
Pnpla2	1627.41	-0.785811	0.228073	3.44543	0.000570147	0.0118242
Ttc21a	179.942	-1.32064	0.383372	3.4448	0.000571479	0.0118377
Thumpd3	1613.56	-0.784729	0.228243	3.43813	0.000585753	0.0121189
BC048502	11.0434	-4.42726	1.28813	3.43696	0.000588272	0.0121564
Cntln	484.595	-0.869365	0.253168	3.43394	0.000594873	0.0122782
Cdh26	15.108	-3.9418	1.14812	3.43326	0.00059636	0.0122942
Gm20125	6.26475	-6.19305	1.80591	3.42933	0.000605075	0.0124591
Med9os	133.784	-1.27806	0.373007	3.42636	0.000611728	0.0125811
Riiad1	50.1656	-1.9153	0.55935	3.42416	0.000616705	0.0126684
Morn1	348.355	-1.01029	0.295141	3.42308	0.000619153	0.0127036
Eya4	14.5808	-3.61035	1.05557	3.42029	0.000625544	0.0128196
D7Ertd443e	8.35462	-5.59188	1.63888	3.41202	0.000644845	0.0131995
Ttc16	878.2	-0.884132	0.259284	3.4099	0.000649876	0.0132868
Rp1	22.7699	-3.17897	0.933023	3.40718	0.000656381	0.0134039
Spata24	357.939	-1.06184	0.312388	3.39909	0.000676097	0.0137716
Tm4sf1	55.989	-1.83736	0.540587	3.39882	0.00067677	0.0137716
Abcc3	119.961	-4.07444	1.19891	3.39845	0.0006777	0.0137743
Vamp5	116.272	-1.3911	0.409664	3.3957	0.000684523	0.0138967
BC051628	23.7582	-3.00457	0.885056	3.39478	0.000686837	0.0139273
Cyp2u1	58.1391	-1.5898	0.468521	3.39322	0.000690751	0.0139811
Galnt10	520.407	-1.02871	0.303178	3.39308	0.000691103	0.0139811
Kcng1	40.1966	-1.99594	0.589729	3.3845	0.00071307	0.0144087
Nudt4	2678.34	-0.975481	0.288458	3.38171	0.000720359	0.014539
4930556C24Rik	10.4762	-4.46262	1.32397	3.37065	0.000749923	0.0151181
Crhr1	6.01414	-6.13516	1.82155	3.36809	0.000756901	0.015241
Cchcr1	1320.84	-1.03038	0.306267	3.36432	0.000767325	0.015433
Mirg	8.08399	-5.54211	1.64934	3.3602	0.000778847	0.0156284
Efhb	67.5736	-2.08149	0.620832	3.35274	0.000800171	0.0160191
Gldnos	5.92394	-6.11264	1.82655	3.34654	0.00081826	0.0163624
Gmcl1	5343.33	-0.687079	0.205631	3.34133	0.000833789	0.0166537
8430419L09Rik	476.297	-0.893934	0.267682	3.33953	0.00083919	0.0167422
1110006O24Rik	57.9713	-1.73684	0.521236	3.33215	0.000861763	0.0171728
Sema3g	18.3126	-3.39413	1.01891	3.33114	0.000864913	0.0172157
S1pr1	25.7849	-2.66855	0.803438	3.32141	0.000895625	0.0177862
Eno4	232.776	-1.04516	0.315328	3.31452	0.00091802	0.01821
Cdkn2c	1243.72	-0.856392	0.258636	3.31119	0.000929014	0.0183796
4930522O17Rik	7.74571	-5.50663	1.66315	3.31097	0.000929726	0.0183796
4933430H16Rik	7.84596	-5.52466	1.66874	3.31067	0.000930715	0.0183796
Spata18	29.8853	-2.4849	0.750579	3.31064	0.000930813	0.0183796
Zfp286	175.178	-1.3823	0.418895	3.29988	0.000967271	0.0190777
4930519D14Rik	5.75354	-6.0707	1.84014	3.29904	0.000970169	0.0191131
Irak1bp1	262.765	-1.01815	0.308855	3.29652	0.000978913	0.0192634
2810025M15Rik	820.284	-0.746833	0.226954	3.29068	0.000999451	0.0196453
Hoxa3	14.6731	-3.08034	0.936831	3.28804	0.00100887	0.019808
Gdpd4	439.713	-0.851988	0.259374	3.28478	0.00102062	0.0200159
Wdr17	256.862	-0.915274	0.278898	3.28175	0.00103165	0.0202094
Pik3cd	360.575	-1.14283	0.348999	3.2746	0.00105813	0.0207046
Dnajc28	314.309	-0.907054	0.277085	3.27355	0.00106204	0.0207577
Gfra4	219.153	-1.31466	0.403152	3.26096	0.00111034	0.0216774
Caps2	29.7165	-2.61206	0.801092	3.26062	0.00111168	0.021679
Cfap126	47.3105	-1.66424	0.512021	3.25034	0.00115269	0.0224191
4933402J10Rik	5.59316	-6.02997	1.85527	3.25018	0.00115331	0.0224191
Snhg3	138.159	-1.26453	0.38907	3.25013	0.00115351	0.0224191
Tesk1	3132.47	-0.774529	0.238694	3.24486	0.00117508	0.0228125
Phf1	891.699	-0.936023	0.288801	3.24106	0.00119084	0.0230927
Cdsn	50.6346	-1.62454	0.501402	3.23999	0.00119533	0.0231294
Pacrg	696.516	-1.08591	0.335161	3.23997	0.00119541	0.0231294
Col6a4	48.6737	-2.02338	0.624652	3.2392	0.00119864	0.0231661
Kdr	57.0964	-1.58882	0.49095	3.23623	0.00121122	0.0233831
Ccdc67	52.3901	-1.65306	0.511133	3.23411	0.00122022	0.0235306
Rgs4	35.305	-1.90643	0.589581	3.23353	0.00122272	0.0235526
B430306N03Rik	35.5022	-2.10227	0.650538	3.23159	0.00123104	0.0236866
1700110K17Rik	9.82306	-4.76666	1.47554	3.23046	0.00123593	0.0237542
Tmc1	8.85582	-4.93346	1.52996	3.22457	0.00126161	0.024221
Pfn4	505.154	-1.04044	0.322713	3.22404	0.00126398	0.0242395
Hagh	2591.95	-0.652061	0.202526	3.21965	0.00128349	0.0245865
Myh11	415.133	-1.36942	0.425928	3.21515	0.00130378	0.0249476
Ckmt2	8.72299	-4.76102	1.4831	3.21019	0.00132647	0.0253538
Cap2	22.2779	-2.54681	0.796126	3.19901	0.00137901	0.0263289
Amz2	2535.34	-0.702246	0.219753	3.19562	0.00139532	0.026611
Gm7337	15.0102	-3.88514	1.21694	3.19256	0.00141018	0.0268648
Adgrf5	35.0877	-2.16685	0.679529	3.18876	0.00142886	0.0271908
Sell	14.0971	-3.57203	1.12183	3.18412	0.00145195	0.0275753
Tmed6	10.1429	-4.27256	1.34186	3.18406	0.00145225	0.0275753
Rab3ip	853.398	-0.735419	0.231345	3.17888	0.00147846	0.0280421
Usp1	3010.13	-0.705941	0.222326	3.17525	0.00149708	0.0283642
Ush2a	47.4786	-2.08537	0.659329	3.16287	0.00156223	0.029534
Dcp1b	558.794	-0.951015	0.300894	3.16063	0.00157429	0.0297295
Otud7a	188.77	-1.21557	0.385486	3.15334	0.00161412	0.0304486
Tmem217	79.528	-1.39297	0.44201	3.15144	0.00162466	0.0306139
1110020A21Rik	26.2227	-2.1292	0.676453	3.1476	0.0016462	0.030986
Ralgds	2916.09	-0.814638	0.25927	3.14205	0.0016777	0.0315448
Pde4dip	2367.65	-0.876124	0.279184	3.13816	0.00170014	0.0319171
Zfp677	74.4453	-1.50823	0.480639	3.13798	0.00170119	0.0319171
Ccdc66	647.428	-0.741312	0.236413	3.13566	0.00171468	0.0321353
Ttc34	237.341	-1.00152	0.320357	3.12626	0.00177044	0.0331446
Magi2	84.47	-1.56175	0.500057	3.12314	0.00178931	0.0334617
Nubp2	2658.85	-0.656909	0.210402	3.12215	0.00179534	0.0335382
Alas1	1279.1	-0.765841	0.245329	3.12169	0.00179818	0.033555
Cdkl3	938.872	-0.800428	0.256461	3.12105	0.00180205	0.033591
Ghrl	5.2323	-5.93438	1.90213	3.11987	0.00180933	0.0336905
Stpg2	160.543	-1.17738	0.378613	3.10972	0.00187263	0.0348317
Pfkfb4	267.908	-0.991381	0.319382	3.10406	0.00190885	0.0354673
Dgkeos	20.3419	-2.40727	0.775946	3.10237	0.00191976	0.0356318
Prob1	106.446	-1.35379	0.436631	3.10055	0.00193164	0.0358139
Cyb5r2	9.63172	-3.93169	1.26833	3.09989	0.00193593	0.0358397
Poll	532.132	-0.838093	0.270379	3.0997	0.00193717	0.0358397
Nek10	11.1812	-4.27724	1.38225	3.0944	0.00197209	0.0364469
Slc14a2	20.9103	-2.97978	0.963296	3.09331	0.00197935	0.036542
Scgb2b23-ps	24.2547	-2.29385	0.741945	3.09167	0.00199031	0.0367052
Zfa-ps	107.458	-1.27113	0.41242	3.08213	0.00205526	0.0378627
Epyc	41.9529	-2.11702	0.687051	3.08132	0.00206086	0.0379254
Hnf1b	11.0855	-3.42625	1.11305	3.07826	0.00208216	0.0382768
Ttll1	400.237	-0.881715	0.286575	3.07674	0.0020928	0.0384315
Cep131	1655.71	-0.897892	0.291949	3.07551	0.00210142	0.038549
Ercc4	620.273	-0.858114	0.279087	3.07472	0.00210701	0.0386107
Ccpg1os	419.798	-0.865351	0.282059	3.06798	0.0021551	0.0394501
Hmx1	402.154	-1.07988	0.352082	3.06713	0.00216126	0.0395211
Rapgef4	90.9431	-1.41057	0.459989	3.06652	0.00216563	0.0395594
Ppap2a	1235.46	-0.77873	0.254551	3.05923	0.00221904	0.0404819
4930515G01Rik	30.8337	-1.9008	0.621381	3.05899	0.00222081	0.0404819
Timm8a2	154.535	-1.03335	0.338907	3.04908	0.0022954	0.0417098
Btg4	29.4509	-1.97676	0.649461	3.04369	0.00233694	0.0424202
4930504O13Rik	86.4317	-1.31826	0.433345	3.04205	0.00234972	0.0425629
4933406K04Rik	14.8304	-3.06134	1.00787	3.03744	0.00238596	0.0431741
Prss40	8.87082	-4.59771	1.51411	3.03657	0.00239284	0.0432534
Gm973	166.88	-1.10507	0.364163	3.03454	0.00240901	0.0435003
Ap5b1	300.108	-0.938432	0.30943	3.03277	0.00242319	0.0436834
Tubd1	536.034	-0.786773	0.259434	3.03265	0.00242419	0.0436834
Fam131a	135.319	-1.02799	0.339192	3.0307	0.00243991	0.0439209
Iqce	639.376	-0.889023	0.293946	3.02444	0.00249092	0.0447925
Tmprss12	246.622	-0.999002	0.330357	3.02401	0.00249452	0.0448108
Zkscan17	1478.99	-0.719654	0.238016	3.02355	0.00249826	0.0448315
Srms	38.9736	-1.7765	0.590522	3.00836	0.00262661	0.0470792
Slc22a15	57.3822	-1.65815	0.55123	3.00809	0.00262895	0.0470792
Iqcg	1357.45	-0.82753	0.275355	3.00532	0.002653	0.0474033
1700046C09Rik	6.56041	-5.22678	1.73943	3.00488	0.0026569	0.0474033
Gm11837	601.803	-1.08324	0.36051	3.00475	0.002658	0.0474033
Dusp19	100.198	-1.13737	0.379702	2.99544	0.0027405	0.0488243

## Sheet: Up_Metascape
GroupID	Category	Term	Description	LogP	Log(q-value)	InTerm_InList	Genes	Symbols
1_Summary	GO Biological Processes	GO:0042445	hormone metabolic process	-3.61529	0	3/203	15492,19659,30052	Hsd3b1,Rbp1,Pcsk1n
1_Member	GO Biological Processes	GO:0042445	hormone metabolic process	-3.61529	0	3/203	15492,19659,30052	Hsd3b1,Rbp1,Pcsk1n
1_Member	GO Biological Processes	GO:0010817	regulation of hormone levels	-2.20445	0	3/629	15492,19659,30052	Hsd3b1,Rbp1,Pcsk1n
2_Summary	KEGG Pathway	mmu05014	Amyotrophic lateral sclerosis - Mus musculus (house mouse)	-2.85985	0	3/369	66594,110323,233908	Uqcr11,Cox6b1,Fus
2_Member	KEGG Pathway	mmu05014	Amyotrophic lateral sclerosis - Mus musculus (house mouse)	-2.85985	0	3/369	66594,110323,233908	Uqcr11,Cox6b1,Fus
2_Member	KEGG Pathway	mmu05022	Pathways of neurodegeneration - multiple diseases - Mus musculus (house mouse)	-2.55714	0	3/471	66594,110323,233908	Uqcr11,Cox6b1,Fus
3_Summary	GO Biological Processes	GO:0009725	response to hormone	-2.14474	0	3/661	15492,16362,74747	Hsd3b1,Irf1,Ddit4
3_Member	GO Biological Processes	GO:0009725	response to hormone	-2.14474	0	3/661	15492,16362,74747	Hsd3b1,Irf1,Ddit4

## Sheet: Down_Metascape
GroupID	Category	Term	Description	LogP	Log(q-value)	InTerm_InList	Genes	Symbols
1_Summary	GO Biological Processes	GO:0003341	cilium movement	-74.0075	-69.7386	86/195	11497,12009,14626,16833,17427,18663,20322,21645,21689,24084,27356,51938,54562,66573,66722,68270,68922,69329,69707,69926,70426,70840,70918,70989,70997,71062,71089,71227,71233,71840,71860,71870,73301,73412,73463,74052,74362,74407,74446,74453,74708,74934,75533,75563,75564,76670,77609,78801,83434,104362,106757,110084,114602,207607,207686,208169,209012,212517,213402,217341,224661,226265,226356,227058,…	Adam3,Cep131,Gk2,Ldhc,Mns1,Pgk2,Sord,Tcte1,Tekt1,Tekt2,Insl6,Ccdc39,Dnaaf11,Dzip1,Spag16,Dnaaf1,Dnai1,Cfap206,Iqcg,Dnah17,Tekt5,Slc22a16,Nsun7,Jhy,Spef1,Tekt3,Septin12,Daw1,Enkur,Tekt4,Cfap52,Cfap45,Ttc29,Nme8,C2cd6,Ttc21a,Spag17,Odad4,Slc9b1,Cfap53,Dnaaf6,Odad2,Nme5,Dnali1,Rsph9,Cfap70,Odad3,Ak7,Rsph6a,Meig1,Catsperd,Dnah1,Zmynd10,Ccdc40,Cfap69,Slc9c1,Ulk4,Cfap44,Armc2,Qrich2,Slc26a8,Eno4,Cfap22…
1_Member	GO Biological Processes	GO:0003341	cilium movement	-74.0075	-69.7386	86/195	11497,12009,14626,16833,17427,18663,20322,21645,21689,24084,27356,51938,54562,66573,66722,68270,68922,69329,69707,69926,70426,70840,70918,70989,70997,71062,71089,71227,71233,71840,71860,71870,73301,73412,73463,74052,74362,74407,74446,74453,74708,74934,75533,75563,75564,76670,77609,78801,83434,104362,106757,110084,114602,207607,207686,208169,209012,212517,213402,217341,224661,226265,226356,227058,…	Adam3,Cep131,Gk2,Ldhc,Mns1,Pgk2,Sord,Tcte1,Tekt1,Tekt2,Insl6,Ccdc39,Dnaaf11,Dzip1,Spag16,Dnaaf1,Dnai1,Cfap206,Iqcg,Dnah17,Tekt5,Slc22a16,Nsun7,Jhy,Spef1,Tekt3,Septin12,Daw1,Enkur,Tekt4,Cfap52,Cfap45,Ttc29,Nme8,C2cd6,Ttc21a,Spag17,Odad4,Slc9b1,Cfap53,Dnaaf6,Odad2,Nme5,Dnali1,Rsph9,Cfap70,Odad3,Ak7,Rsph6a,Meig1,Catsperd,Dnah1,Zmynd10,Ccdc40,Cfap69,Slc9c1,Ulk4,Cfap44,Armc2,Qrich2,Slc26a8,Eno4,Cfap22…
1_Member	GO Biological Processes	GO:0044782	cilium organization	-67.0786	-63.1107	104/365	12009,13417,14626,17152,17427,18286,19725,19888,21461,21462,21689,22092,24084,26942,51938,52906,54562,66573,66717,66722,67661,68270,68922,69329,69387,69707,69926,70426,70989,70997,71062,71137,71227,71840,73301,73412,73668,73873,74052,74354,74362,74407,74453,74708,74934,75472,75533,75556,75564,76670,77609,77945,78795,78801,78802,83434,104362,105833,106633,110084,114602,207607,207686,209012,212190,…	Cep131,Dnah8,Gk2,Mak,Mns1,Odf2,Rfx2,Rp1,Tcp10a,Tcp10b,Tekt1,Rsph1,Tekt2,Spag1,Ccdc39,Ahi1,Dnaaf11,Dzip1,Ccdc96,Spag16,Ift172,Dnaaf1,Dnai1,Cfap206,Dnajb13,Iqcg,Dnah17,Tekt5,Jhy,Spef1,Tekt3,Rfx4,Daw1,Tekt4,Ttc29,Nme8,Ttc21b,Fam161a,Ttc21a,Lrguk,Spag17,Odad4,Cfap53,Dnaaf6,Odad2,Cfap126,Nme5,Cfap161,Rsph9,Cfap70,Odad3,Rpgrip1,Armc9,Ak7,Ttc30a1,Rsph6a,Meig1,Ccdc65,Ift140,Dnah1,Zmynd10,Ccdc40,Cfap69,Ul…
1_Member	GO Biological Processes	GO:0035082	axoneme assembly	-63.3939	-59.6021	60/97	12009,13417,17427,19888,22092,24084,26942,51938,54562,66722,68270,68922,69329,69387,69707,69926,70989,70997,71227,74354,74362,74407,74708,74934,75564,77609,78801,83434,104362,105833,110084,114602,207607,207686,209012,212517,213402,227058,227736,235330,235345,241116,242253,242584,243371,244653,319953,320214,320277,327954,330830,381229,381350,381738,381741,432611,436022,546143,627872,100048534	Cep131,Dnah8,Mns1,Rp1,Rsph1,Tekt2,Spag1,Ccdc39,Dnaaf11,Spag16,Dnaaf1,Dnai1,Cfap206,Dnajb13,Iqcg,Dnah17,Jhy,Spef1,Daw1,Lrguk,Spag17,Odad4,Dnaaf6,Odad2,Rsph9,Odad3,Ak7,Rsph6a,Meig1,Ccdc65,Dnah1,Zmynd10,Ccdc40,Cfap69,Ulk4,Cfap44,Armc2,Dnah7b,Cfap157,Ttc12,Hoatz,Cfap65,Dnai3,Dnai4,Lrrc61,Hydin,Ttll1,Cfap91,Spef2,Dnah2,Drc7,Cfap58,Spag6,Drc1,Lrrc43,Dnai2,Dnaaf3,Pierce2,Dnah7a,Cfap43
1_Member	GO Biological Processes	GO:0060271	cilium assembly	-60.4502	-56.7833	94/330	12009,13417,14626,17152,17427,19725,19888,21461,21462,21689,22092,24084,26942,51938,52906,54562,66573,66717,66722,67661,68270,68922,69329,69387,69707,69926,70426,70989,70997,71062,71137,71227,71840,73412,73668,73873,74354,74362,74407,74453,74708,74934,75533,75556,75564,76670,77609,77945,78795,78801,83434,104362,105833,106633,110084,114602,207607,207686,209012,212190,212517,213402,214704,216363,21…	Cep131,Dnah8,Gk2,Mak,Mns1,Rfx2,Rp1,Tcp10a,Tcp10b,Tekt1,Rsph1,Tekt2,Spag1,Ccdc39,Ahi1,Dnaaf11,Dzip1,Ccdc96,Spag16,Ift172,Dnaaf1,Dnai1,Cfap206,Dnajb13,Iqcg,Dnah17,Tekt5,Jhy,Spef1,Tekt3,Rfx4,Daw1,Tekt4,Nme8,Ttc21b,Fam161a,Lrguk,Spag17,Odad4,Cfap53,Dnaaf6,Odad2,Nme5,Cfap161,Rsph9,Cfap70,Odad3,Rpgrip1,Armc9,Ak7,Rsph6a,Meig1,Ccdc65,Ift140,Dnah1,Zmynd10,Ccdc40,Cfap69,Ulk4,Ubxn10,Cfap44,Armc2,Iqub,Rab3ip…
1_Member	GO Biological Processes	GO:0007018	microtubule-based movement	-57.7791	-54.2092	100/406	11497,12009,13417,14626,16578,16833,17152,17427,18663,20322,21645,21689,24084,27356,51938,54562,66573,66722,67661,68270,68922,69329,69707,69926,70426,70840,70918,70989,70997,71062,71089,71227,71233,71840,71860,71870,73301,73412,73463,73668,74052,74362,74407,74446,74453,74708,74934,75465,75533,75563,75564,76670,77609,78801,78802,78933,83434,104362,106633,106757,110084,114602,207607,207686,208169,2…	Adam3,Cep131,Dnah8,Gk2,Kif9,Ldhc,Mak,Mns1,Pgk2,Sord,Tcte1,Tekt1,Tekt2,Insl6,Ccdc39,Dnaaf11,Dzip1,Spag16,Ift172,Dnaaf1,Dnai1,Cfap206,Iqcg,Dnah17,Tekt5,Slc22a16,Nsun7,Jhy,Spef1,Tekt3,Septin12,Daw1,Enkur,Tekt4,Cfap52,Cfap45,Ttc29,Nme8,C2cd6,Ttc21b,Ttc21a,Spag17,Odad4,Slc9b1,Cfap53,Dnaaf6,Odad2,Dynlrb2,Nme5,Dnali1,Rsph9,Cfap70,Odad3,Ak7,Ttc30a1,Agbl4,Rsph6a,Meig1,Ift140,Catsperd,Dnah1,Zmynd10,Ccdc40,…
1_Member	GO Biological Processes	GO:0001578	microtubule bundle formation	-55.8417	-52.3509	62/130	12009,13417,17427,19888,22092,24084,26942,51938,54562,66722,68270,68922,69329,69387,69707,69926,70989,70997,71227,74354,74362,74407,74708,74934,75564,77609,78801,83434,104362,105833,110084,114602,207607,207686,209012,212517,213402,227058,227736,235330,235345,237930,241116,242253,242584,243371,244653,319953,320214,320234,320277,327954,330830,381229,381350,381738,381741,432611,436022,546143,627872,…	Cep131,Dnah8,Mns1,Rp1,Rsph1,Tekt2,Spag1,Ccdc39,Dnaaf11,Spag16,Dnaaf1,Dnai1,Cfap206,Dnajb13,Iqcg,Dnah17,Jhy,Spef1,Daw1,Lrguk,Spag17,Odad4,Dnaaf6,Odad2,Rsph9,Odad3,Ak7,Rsph6a,Meig1,Ccdc65,Dnah1,Zmynd10,Ccdc40,Cfap69,Ulk4,Cfap44,Armc2,Dnah7b,Cfap157,Ttc12,Hoatz,Ttll6,Cfap65,Dnai3,Dnai4,Lrrc61,Hydin,Ttll1,Cfap91,Ccdc66,Spef2,Dnah2,Drc7,Cfap58,Spag6,Drc1,Lrrc43,Dnai2,Dnaaf3,Pierce2,Dnah7a,Cfap43
1_Member	GO Biological Processes	GO:0001539	cilium or flagellum-dependent cell motility	-54.4583	-51.0924	65/153	11497,12009,14626,16833,17427,18663,20322,21645,21689,24084,27356,51938,54562,66573,66722,68922,69329,69707,70426,70840,70918,71062,71089,71233,71840,71860,71870,71877,73412,73463,74052,74446,74453,74708,75564,77609,83434,104362,105833,106757,110084,207607,207686,208169,212517,213402,217341,224661,226265,226356,227736,235330,235345,241116,242253,252967,319953,320277,327954,330830,381229,381350,38…	Adam3,Cep131,Gk2,Ldhc,Mns1,Pgk2,Sord,Tcte1,Tekt1,Tekt2,Insl6,Ccdc39,Dnaaf11,Dzip1,Spag16,Dnai1,Cfap206,Iqcg,Tekt5,Slc22a16,Nsun7,Tekt3,Septin12,Enkur,Tekt4,Cfap52,Cfap45,Efhc1,Nme8,C2cd6,Ttc21a,Slc9b1,Cfap53,Dnaaf6,Rsph9,Odad3,Rsph6a,Meig1,Ccdc65,Catsperd,Dnah1,Ccdc40,Cfap69,Slc9c1,Cfap44,Armc2,Qrich2,Slc26a8,Eno4,Cfap221,Cfap157,Ttc12,Hoatz,Cfap65,Dnai3,Ropn1l,Ttll1,Spef2,Dnah2,Drc7,Cfap58,Spag6…
1_Member	GO Biological Processes	GO:0060285	cilium-dependent cell motility	-54.4583	-51.0924	65/153	11497,12009,14626,16833,17427,18663,20322,21645,21689,24084,27356,51938,54562,66573,66722,68922,69329,69707,70426,70840,70918,71062,71089,71233,71840,71860,71870,71877,73412,73463,74052,74446,74453,74708,75564,77609,83434,104362,105833,106757,110084,207607,207686,208169,212517,213402,217341,224661,226265,226356,227736,235330,235345,241116,242253,252967,319953,320277,327954,330830,381229,381350,38…	Adam3,Cep131,Gk2,Ldhc,Mns1,Pgk2,Sord,Tcte1,Tekt1,Tekt2,Insl6,Ccdc39,Dnaaf11,Dzip1,Spag16,Dnai1,Cfap206,Iqcg,Tekt5,Slc22a16,Nsun7,Tekt3,Septin12,Enkur,Tekt4,Cfap52,Cfap45,Efhc1,Nme8,C2cd6,Ttc21a,Slc9b1,Cfap53,Dnaaf6,Rsph9,Odad3,Rsph6a,Meig1,Ccdc65,Catsperd,Dnah1,Ccdc40,Cfap69,Slc9c1,Cfap44,Armc2,Qrich2,Slc26a8,Eno4,Cfap221,Cfap157,Ttc12,Hoatz,Cfap65,Dnai3,Ropn1l,Ttll1,Spef2,Dnah2,Drc7,Cfap58,Spag6…
1_Member	GO Biological Processes	GO:0120031	plasma membrane bounded cell projection assembly	-51.158	-47.8433	96/431	12009,13417,13609,14626,17152,17427,19725,19888,21461,21462,21689,22092,24084,26942,51938,52906,54562,66573,66717,66722,67661,68270,68922,69329,69387,69707,69926,70426,70989,70997,71062,71137,71227,71840,73412,73668,73873,74354,74362,74407,74453,74708,74934,75533,75556,75564,76670,77609,77945,78795,78801,83434,103967,104362,105833,106633,110084,114602,207607,207686,209012,212190,212517,213402,214…	Cep131,Dnah8,S1pr1,Gk2,Mak,Mns1,Rfx2,Rp1,Tcp10a,Tcp10b,Tekt1,Rsph1,Tekt2,Spag1,Ccdc39,Ahi1,Dnaaf11,Dzip1,Ccdc96,Spag16,Ift172,Dnaaf1,Dnai1,Cfap206,Dnajb13,Iqcg,Dnah17,Tekt5,Jhy,Spef1,Tekt3,Rfx4,Daw1,Tekt4,Nme8,Ttc21b,Fam161a,Lrguk,Spag17,Odad4,Cfap53,Dnaaf6,Odad2,Nme5,Cfap161,Rsph9,Cfap70,Odad3,Rpgrip1,Armc9,Ak7,Rsph6a,Dnm3,Meig1,Ccdc65,Ift140,Dnah1,Zmynd10,Ccdc40,Cfap69,Ulk4,Ubxn10,Cfap44,Armc2,…
1_Member	GO Biological Processes	GO:0030031	cell projection assembly	-51.0828	-47.8138	97/442	12009,13417,13609,14626,17152,17427,19725,19888,21461,21462,21689,22092,24084,26942,51938,52906,54562,66573,66717,66722,67661,68270,68922,69329,69387,69707,69926,70426,70989,70997,71062,71137,71227,71840,73412,73668,73873,74354,74362,74407,74453,74708,74934,75533,75556,75564,76670,77609,77945,78795,78801,83434,103967,104362,105833,106633,110084,114602,207607,207686,209012,212190,212517,213402,214…	Cep131,Dnah8,S1pr1,Gk2,Mak,Mns1,Rfx2,Rp1,Tcp10a,Tcp10b,Tekt1,Rsph1,Tekt2,Spag1,Ccdc39,Ahi1,Dnaaf11,Dzip1,Ccdc96,Spag16,Ift172,Dnaaf1,Dnai1,Cfap206,Dnajb13,Iqcg,Dnah17,Tekt5,Jhy,Spef1,Tekt3,Rfx4,Daw1,Tekt4,Nme8,Ttc21b,Fam161a,Lrguk,Spag17,Odad4,Cfap53,Dnaaf6,Odad2,Nme5,Cfap161,Rsph9,Cfap70,Odad3,Rpgrip1,Armc9,Ak7,Rsph6a,Dnm3,Meig1,Ccdc65,Ift140,Dnah1,Zmynd10,Ccdc40,Cfap69,Ulk4,Ubxn10,Cfap44,Armc2,…
1_Member	GO Biological Processes	GO:0060294	cilium movement involved in cell motility	-50.7753	-47.5478	61/145	11497,12009,14626,16833,17427,18663,20322,21645,21689,24084,27356,51938,54562,66573,66722,68922,69329,69707,70426,70840,70918,71062,71089,71233,71840,71860,71870,73412,73463,74052,74446,74453,74708,75564,77609,83434,104362,106757,110084,207607,207686,208169,212517,213402,217341,224661,226265,226356,227736,235330,235345,241116,242253,252967,319953,320277,330830,381229,381350,382562,100048534	Adam3,Cep131,Gk2,Ldhc,Mns1,Pgk2,Sord,Tcte1,Tekt1,Tekt2,Insl6,Ccdc39,Dnaaf11,Dzip1,Spag16,Dnai1,Cfap206,Iqcg,Tekt5,Slc22a16,Nsun7,Tekt3,Septin12,Enkur,Tekt4,Cfap52,Cfap45,Nme8,C2cd6,Ttc21a,Slc9b1,Cfap53,Dnaaf6,Rsph9,Odad3,Rsph6a,Meig1,Catsperd,Dnah1,Ccdc40,Cfap69,Slc9c1,Cfap44,Armc2,Qrich2,Slc26a8,Eno4,Cfap221,Cfap157,Ttc12,Hoatz,Cfap65,Dnai3,Ropn1l,Ttll1,Spef2,Drc7,Cfap58,Spag6,Pfn4,Cfap43
1_Member	GO Biological Processes	GO:0097722	sperm motility	-45.6244	-42.4347	57/144	11497,12009,14626,16833,17427,18663,20322,21645,24084,27356,51938,54562,66573,66722,68922,69329,69707,70840,70918,71062,71089,71233,71860,71870,73412,73463,74052,74446,74453,74708,75002,77609,104362,106757,110084,114602,207607,207686,208169,212517,213402,217341,224661,226265,226356,227736,235330,235345,241116,252967,319953,320277,330830,381229,381350,382562,100048534	Adam3,Cep131,Gk2,Ldhc,Mns1,Pgk2,Sord,Tcte1,Tekt2,Insl6,Ccdc39,Dnaaf11,Dzip1,Spag16,Dnai1,Cfap206,Iqcg,Slc22a16,Nsun7,Tekt3,Septin12,Enkur,Cfap52,Cfap45,Nme8,C2cd6,Ttc21a,Slc9b1,Cfap53,Dnaaf6,Tmprss12,Odad3,Meig1,Catsperd,Dnah1,Zmynd10,Ccdc40,Cfap69,Slc9c1,Cfap44,Armc2,Qrich2,Slc26a8,Eno4,Cfap221,Cfap157,Ttc12,Hoatz,Cfap65,Ropn1l,Ttll1,Spef2,Drc7,Cfap58,Spag6,Pfn4,Cfap43
1_Member	GO Biological Processes	GO:0030317	flagellated sperm motility	-44.2188	-41.0638	55/138	11497,12009,14626,16833,17427,18663,20322,21645,24084,27356,51938,54562,66573,66722,68922,69329,69707,70840,70918,71062,71089,71233,71860,71870,73412,73463,74052,74446,74453,74708,77609,104362,106757,110084,207607,207686,208169,212517,213402,217341,224661,226265,226356,227736,235330,235345,241116,252967,319953,320277,330830,381229,381350,382562,100048534	Adam3,Cep131,Gk2,Ldhc,Mns1,Pgk2,Sord,Tcte1,Tekt2,Insl6,Ccdc39,Dnaaf11,Dzip1,Spag16,Dnai1,Cfap206,Iqcg,Slc22a16,Nsun7,Tekt3,Septin12,Enkur,Cfap52,Cfap45,Nme8,C2cd6,Ttc21a,Slc9b1,Cfap53,Dnaaf6,Odad3,Meig1,Catsperd,Dnah1,Ccdc40,Cfap69,Slc9c1,Cfap44,Armc2,Qrich2,Slc26a8,Eno4,Cfap221,Cfap157,Ttc12,Hoatz,Cfap65,Ropn1l,Ttll1,Spef2,Drc7,Cfap58,Spag6,Pfn4,Cfap43
1_Member	GO Biological Processes	GO:0044458	motile cilium assembly	-31.7195	-28.6547	35/73	12009,14626,17427,51938,52906,54562,66573,66722,68270,69329,69707,70989,74362,75564,83434,104362,110084,114602,207607,207686,209012,212517,213402,226356,227736,235330,241116,319953,320277,330830,381229,381350,382562,436022,100048534	Cep131,Gk2,Mns1,Ccdc39,Ahi1,Dnaaf11,Dzip1,Spag16,Dnaaf1,Cfap206,Iqcg,Jhy,Spag17,Rsph9,Rsph6a,Meig1,Dnah1,Zmynd10,Ccdc40,Cfap69,Ulk4,Cfap44,Armc2,Cfap221,Cfap157,Ttc12,Cfap65,Ttll1,Spef2,Drc7,Cfap58,Spag6,Pfn4,Dnaaf3,Cfap43
1_Member	GO Biological Processes	GO:0000226	microtubule cytoskeleton organization	-31.0697	-28.056	83/547	12009,12389,13417,17427,18286,19888,20871,21461,21462,22092,24084,26369,26942,28135,51938,54562,56427,66573,66722,67254,67661,68270,68922,69329,69387,69707,69926,70989,70997,71227,71877,74354,74362,74407,74708,74934,75564,77609,78317,78801,83434,83679,104362,105833,110084,114602,207175,207607,207686,209012,212517,213402,227058,227736,234964,235330,235345,237930,241116,242253,242584,243371,244653,…	Cep131,Cav1,Dnah8,Mns1,Odf2,Rp1,Aurkc,Tcp10a,Tcp10b,Rsph1,Tekt2,Cetn1,Spag1,Cep63,Ccdc39,Dnaaf11,Tubd1,Dzip1,Spag16,Bmerb1,Ift172,Dnaaf1,Dnai1,Cfap206,Dnajb13,Iqcg,Dnah17,Jhy,Spef1,Daw1,Efhc1,Lrguk,Spag17,Odad4,Dnaaf6,Odad2,Rsph9,Odad3,Ccdc88b,Ak7,Rsph6a,Pde4dip,Meig1,Ccdc65,Dnah1,Zmynd10,Cetn4,Ccdc40,Cfap69,Ulk4,Cfap44,Armc2,Dnah7b,Cfap157,Deup1,Ttc12,Hoatz,Ttll6,Cfap65,Dnai3,Dnai4,Lrrc61,Hydin,…
1_Member	GO Biological Processes	GO:0120316	sperm flagellum assembly	-22.7736	-19.8471	23/42	12009,14626,17427,66573,66722,69329,69707,104362,110084,207686,212517,213402,226356,227736,235330,241116,319953,320277,330830,381229,381350,382562,100048534	Cep131,Gk2,Mns1,Dzip1,Spag16,Cfap206,Iqcg,Meig1,Dnah1,Cfap69,Cfap44,Armc2,Cfap221,Cfap157,Ttc12,Cfap65,Ttll1,Spef2,Drc7,Cfap58,Spag6,Pfn4,Cfap43
1_Member	GO Biological Processes	GO:0007288	sperm axoneme assembly	-20.2131	-17.3591	19/31	12009,17427,66722,69329,69707,104362,110084,207686,212517,213402,227736,235330,241116,319953,320277,330830,381229,381350,100048534	Cep131,Mns1,Spag16,Cfap206,Iqcg,Meig1,Dnah1,Cfap69,Cfap44,Armc2,Cfap157,Ttc12,Cfap65,Ttll1,Spef2,Drc7,Cfap58,Spag6,Cfap43
2_Summary	GO Biological Processes	GO:0048232	male gamete generation	-43.8373	-40.7145	109/674	12009,12427,12745,13524,14425,14626,14705,15512,17427,18286,18551,19725,20671,20871,21463,22092,22694,23885,27356,30959,50501,53422,53604,53885,54137,56449,57256,57749,58998,66573,66707,66722,66756,67555,69307,69310,69329,69376,69481,69707,69982,70375,70772,70840,70862,71242,71836,72236,73336,73412,73463,73472,74052,74354,74362,74847,75533,75646,76718,76858,77595,77609,78801,83434,83561,93757,104…	Cep131,Ccna1,Clgn,Adam18,Galnt3,Gk2,Bscl2,Hspa2,Mns1,Odf2,Pcsk4,Rfx2,Sox17,Aurkc,Tcp11,Rsph1,Zfp35,Gmcl1,Insl6,Ddx25,Prok2,Ybx2,Zpbp,Nphp1,Acrbp,Ybx3,Prss21,Piwil1,Nectin3,Dzip1,Nkapl,Spag16,Cfap97,Mgat4d,Pxt1,Pacrg,Cfap206,Zpbp2,Actl9,Iqcg,Spink2,Ica1l,Ggnbp1,Slc22a16,Spata16,Spata24,Shcbp1l,Tsnaxip1,Prss44,Nme8,C2cd6,Spata18,Ttc21a,Lrguk,Spag17,Meikin,Nme5,Rai14,Catsperg2,Nlrp14,Nup210l,Odad3,A…
2_Member	GO Biological Processes	GO:0048232	male gamete generation	-43.8373	-40.7145	109/674	12009,12427,12745,13524,14425,14626,14705,15512,17427,18286,18551,19725,20671,20871,21463,22092,22694,23885,27356,30959,50501,53422,53604,53885,54137,56449,57256,57749,58998,66573,66707,66722,66756,67555,69307,69310,69329,69376,69481,69707,69982,70375,70772,70840,70862,71242,71836,72236,73336,73412,73463,73472,74052,74354,74362,74847,75533,75646,76718,76858,77595,77609,78801,83434,83561,93757,104…	Cep131,Ccna1,Clgn,Adam18,Galnt3,Gk2,Bscl2,Hspa2,Mns1,Odf2,Pcsk4,Rfx2,Sox17,Aurkc,Tcp11,Rsph1,Zfp35,Gmcl1,Insl6,Ddx25,Prok2,Ybx2,Zpbp,Nphp1,Acrbp,Ybx3,Prss21,Piwil1,Nectin3,Dzip1,Nkapl,Spag16,Cfap97,Mgat4d,Pxt1,Pacrg,Cfap206,Zpbp2,Actl9,Iqcg,Spink2,Ica1l,Ggnbp1,Slc22a16,Spata16,Spata24,Shcbp1l,Tsnaxip1,Prss44,Nme8,C2cd6,Spata18,Ttc21a,Lrguk,Spag17,Meikin,Nme5,Rai14,Catsperg2,Nlrp14,Nup210l,Odad3,A…
2_Member	GO Biological Processes	GO:0007283	spermatogenesis	-43.6234	-40.5305	107/652	12009,12427,12745,13524,14425,14626,14705,15512,17427,18286,18551,19725,20671,20871,21463,22092,22694,23885,27356,30959,50501,53422,53604,53885,54137,56449,57256,57749,58998,66573,66707,66722,66756,67555,69307,69310,69329,69376,69481,69707,69982,70375,70772,70840,70862,71242,71836,72236,73336,73412,73463,73472,74052,74354,74362,75533,75646,76718,76858,77595,77609,78801,83434,83561,93757,104362,10…	Cep131,Ccna1,Clgn,Adam18,Galnt3,Gk2,Bscl2,Hspa2,Mns1,Odf2,Pcsk4,Rfx2,Sox17,Aurkc,Tcp11,Rsph1,Zfp35,Gmcl1,Insl6,Ddx25,Prok2,Ybx2,Zpbp,Nphp1,Acrbp,Ybx3,Prss21,Piwil1,Nectin3,Dzip1,Nkapl,Spag16,Cfap97,Mgat4d,Pxt1,Pacrg,Cfap206,Zpbp2,Actl9,Iqcg,Spink2,Ica1l,Ggnbp1,Slc22a16,Spata16,Spata24,Shcbp1l,Tsnaxip1,Prss44,Nme8,C2cd6,Spata18,Ttc21a,Lrguk,Spag17,Nme5,Rai14,Catsperg2,Nlrp14,Nup210l,Odad3,Ak7,Rsph…
2_Member	GO Biological Processes	GO:0048515	spermatid differentiation	-28.769	-25.7788	58/282	12009,14626,14705,15512,17427,18551,19725,22092,27356,30959,53422,53604,53885,54137,57749,58998,66573,66722,69310,69329,69376,69481,69707,69982,70375,70862,73463,74052,74362,75533,77595,83434,104362,106757,110084,207686,212517,213402,214575,224661,226356,227736,232664,235330,239731,241116,252967,271036,276920,319953,320277,320752,330830,381229,381350,382562,574428,100048534	Cep131,Gk2,Bscl2,Hspa2,Mns1,Pcsk4,Rfx2,Rsph1,Insl6,Ddx25,Ybx2,Zpbp,Nphp1,Acrbp,Piwil1,Nectin3,Dzip1,Spag16,Pacrg,Cfap206,Zpbp2,Actl9,Iqcg,Spink2,Ica1l,Spata16,C2cd6,Ttc21a,Spag17,Nme5,Nup210l,Rsph6a,Meig1,Catsperd,Dnah1,Cfap69,Cfap44,Armc2,Tdrd5,Slc26a8,Cfap221,Cfap157,Ccdc136,Ttc12,Rimbp3,Cfap65,Ropn1l,Catsperb,Ccdc42,Ttll1,Spef2,Dpy19l2,Drc7,Cfap58,Spag6,Pfn4,Zmynd15,Cfap43
2_Member	GO Biological Processes	GO:0007286	spermatid development	-27.8062	-24.8382	56/272	12009,14626,15512,17427,18551,19725,22092,27356,30959,53422,53604,54137,57749,58998,66573,66722,69310,69329,69376,69481,69707,69982,70375,70862,73463,74052,74362,75533,77595,83434,104362,106757,110084,207686,212517,213402,214575,224661,226356,227736,232664,235330,239731,241116,252967,271036,276920,319953,320277,320752,330830,381229,381350,382562,574428,100048534	Cep131,Gk2,Hspa2,Mns1,Pcsk4,Rfx2,Rsph1,Insl6,Ddx25,Ybx2,Zpbp,Acrbp,Piwil1,Nectin3,Dzip1,Spag16,Pacrg,Cfap206,Zpbp2,Actl9,Iqcg,Spink2,Ica1l,Spata16,C2cd6,Ttc21a,Spag17,Nme5,Nup210l,Rsph6a,Meig1,Catsperd,Dnah1,Cfap69,Cfap44,Armc2,Tdrd5,Slc26a8,Cfap221,Cfap157,Ccdc136,Ttc12,Rimbp3,Cfap65,Ropn1l,Catsperb,Ccdc42,Ttll1,Spef2,Dpy19l2,Drc7,Cfap58,Spag6,Pfn4,Zmynd15,Cfap43
2_Member	GO Biological Processes	GO:0007281	germ cell development	-24.0263	-21.0796	63/407	12009,14626,15512,17427,18551,19725,20871,22092,23885,27356,30959,53422,53604,54137,57749,58998,66573,66722,69310,69329,69376,69481,69707,69982,70375,70862,73336,73463,74052,74362,75533,77595,83434,83561,104362,106757,110084,140498,207686,210510,212517,213402,214575,224661,226356,227736,232664,235330,239731,241116,252967,271036,272643,276920,319953,320277,320752,330830,381229,381350,382562,574428…	Cep131,Gk2,Hspa2,Mns1,Pcsk4,Rfx2,Aurkc,Rsph1,Gmcl1,Insl6,Ddx25,Ybx2,Zpbp,Acrbp,Piwil1,Nectin3,Dzip1,Spag16,Pacrg,Cfap206,Zpbp2,Actl9,Iqcg,Spink2,Ica1l,Spata16,Prss44,C2cd6,Ttc21a,Spag17,Nme5,Nup210l,Rsph6a,Tdrd1,Meig1,Catsperd,Dnah1,Rxfp2,Cfap69,Tdrd6,Cfap44,Armc2,Tdrd5,Slc26a8,Cfap221,Cfap157,Ccdc136,Ttc12,Rimbp3,Cfap65,Ropn1l,Catsperb,Prss43,Ccdc42,Ttll1,Spef2,Dpy19l2,Drc7,Cfap58,Spag6,Pfn4,Zmy…
2_Member	GO Biological Processes	GO:0022412	cellular process involved in reproduction in multicellular organism	-22.3804	-19.4917	70/533	12009,14626,14705,15512,17427,18551,19725,20871,22092,23885,27356,30959,53422,53604,53885,54137,57749,58998,66573,66712,66722,69286,69310,69329,69376,69481,69707,69982,70375,70862,71836,73336,73463,74052,74362,74847,75533,77595,83434,83561,104362,106757,110084,140498,207686,210510,212517,213402,214575,224661,226356,227736,232664,235330,239731,241116,252967,271036,272643,276920,319953,320277,32075…	Cep131,Gk2,Bscl2,Hspa2,Mns1,Pcsk4,Rfx2,Aurkc,Rsph1,Gmcl1,Insl6,Ddx25,Ybx2,Zpbp,Nphp1,Acrbp,Piwil1,Nectin3,Dzip1,Spesp1,Spag16,Glipr1l1,Pacrg,Cfap206,Zpbp2,Actl9,Iqcg,Spink2,Ica1l,Spata16,Shcbp1l,Prss44,C2cd6,Ttc21a,Spag17,Meikin,Nme5,Nup210l,Rsph6a,Tdrd1,Meig1,Catsperd,Dnah1,Rxfp2,Cfap69,Tdrd6,Cfap44,Armc2,Tdrd5,Slc26a8,Cfap221,Cfap157,Ccdc136,Ttc12,Rimbp3,Cfap65,Ropn1l,Catsperb,Prss43,Ccdc42,Ttl…
3_Summary	GO Biological Processes	GO:0070286	axonemal dynein complex assembly	-31.2101	-28.1716	27/38	13417,24084,26942,51938,54562,68270,68922,69926,71227,74407,74708,74934,77609,105833,110084,114602,207607,227058,235330,242253,242584,243371,327954,381738,432611,436022,627872	Dnah8,Tekt2,Spag1,Ccdc39,Dnaaf11,Dnaaf1,Dnai1,Dnah17,Daw1,Odad4,Dnaaf6,Odad2,Odad3,Ccdc65,Dnah1,Zmynd10,Ccdc40,Dnah7b,Ttc12,Dnai3,Dnai4,Lrrc61,Dnah2,Drc1,Dnai2,Dnaaf3,Dnah7a
3_Member	GO Biological Processes	GO:0070286	axonemal dynein complex assembly	-31.2101	-28.1716	27/38	13417,24084,26942,51938,54562,68270,68922,69926,71227,74407,74708,74934,77609,105833,110084,114602,207607,227058,235330,242253,242584,243371,327954,381738,432611,436022,627872	Dnah8,Tekt2,Spag1,Ccdc39,Dnaaf11,Dnaaf1,Dnai1,Dnah17,Daw1,Odad4,Dnaaf6,Odad2,Odad3,Ccdc65,Dnah1,Zmynd10,Ccdc40,Dnah7b,Ttc12,Dnai3,Dnai4,Lrrc61,Dnah2,Drc1,Dnai2,Dnaaf3,Dnah7a
3_Member	GO Biological Processes	GO:0036159	inner dynein arm assembly	-13.5958	-10.804	12/18	24084,51938,54562,68270,74708,110084,114602,207607,227058,242253,327954,627872	Tekt2,Ccdc39,Dnaaf11,Dnaaf1,Dnaaf6,Dnah1,Zmynd10,Ccdc40,Dnah7b,Dnai3,Dnah2,Dnah7a
3_Member	GO Biological Processes	GO:0036158	outer dynein arm assembly	-13.3458	-10.5682	13/23	13417,54562,68270,68922,69926,71227,74407,74708,74934,77609,114602,243371,432611	Dnah8,Dnaaf11,Dnaaf1,Dnai1,Dnah17,Daw1,Odad4,Dnaaf6,Odad2,Odad3,Zmynd10,Lrrc61,Dnai2
4_Summary	GO Biological Processes	GO:0003351	epithelial cilium movement involved in extracellular fluid movement	-22.4548	-19.5475	23/43	51938,54562,66722,68922,70989,71227,71870,74362,74407,74453,75533,77609,78801,110084,207607,209012,226356,271639,319953,320277,381350,674895,100048534,12009,17152,67661,73668,74052,78802,78933,106633,216560,385668,620631	Ccdc39,Dnaaf11,Spag16,Dnai1,Jhy,Daw1,Cfap45,Spag17,Odad4,Cfap53,Nme5,Odad3,Ak7,Dnah1,Ccdc40,Ulk4,Cfap221,Adcy10,Ttll1,Spef2,Spag6,Nek10,Cfap43,Cep131,Mak,Ift172,Ttc21b,Ttc21a,Ttc30a1,Agbl4,Ift140,Wdpcp,Lca5l,Ttc30a2
4_Member	GO Biological Processes	GO:0003351	epithelial cilium movement involved in extracellular fluid movement	-22.4548	-19.5475	23/43	51938,54562,66722,68922,70989,71227,71870,74362,74407,74453,75533,77609,78801,110084,207607,209012,226356,271639,319953,320277,381350,674895,100048534	Ccdc39,Dnaaf11,Spag16,Dnai1,Jhy,Daw1,Cfap45,Spag17,Odad4,Cfap53,Nme5,Odad3,Ak7,Dnah1,Ccdc40,Ulk4,Cfap221,Adcy10,Ttll1,Spef2,Spag6,Nek10,Cfap43
4_Member	GO Biological Processes	GO:0006858	extracellular transport	-21.5625	-18.6914	23/46	51938,54562,66722,68922,70989,71227,71870,74362,74407,74453,75533,77609,78801,110084,207607,209012,226356,271639,319953,320277,381350,674895,100048534	Ccdc39,Dnaaf11,Spag16,Dnai1,Jhy,Daw1,Cfap45,Spag17,Odad4,Cfap53,Nme5,Odad3,Ak7,Dnah1,Ccdc40,Ulk4,Cfap221,Adcy10,Ttll1,Spef2,Spag6,Nek10,Cfap43
4_Member	GO Biological Processes	GO:0090660	cerebrospinal fluid circulation	-14.9174	-12.0799	13/19	51938,54562,66722,70989,71227,71870,74407,74453,77609,209012,226356,320277,100048534	Ccdc39,Dnaaf11,Spag16,Jhy,Daw1,Cfap45,Odad4,Cfap53,Odad3,Ulk4,Cfap221,Spef2,Cfap43
4_Member	GO Biological Processes	GO:0099111	microtubule-based transport	-13.6286	-10.822	34/212	12009,17152,51938,54562,66722,67661,68922,70989,71227,71870,73668,74052,74362,74407,74453,75533,77609,78801,78802,78933,106633,110084,207607,209012,216560,226356,271639,319953,320277,381350,385668,620631,674895,100048534	Cep131,Mak,Ccdc39,Dnaaf11,Spag16,Ift172,Dnai1,Jhy,Daw1,Cfap45,Ttc21b,Ttc21a,Spag17,Odad4,Cfap53,Nme5,Odad3,Ak7,Ttc30a1,Agbl4,Ift140,Dnah1,Ccdc40,Ulk4,Wdpcp,Cfap221,Adcy10,Ttll1,Spef2,Spag6,Lca5l,Ttc30a2,Nek10,Cfap43
4_Member	GO Biological Processes	GO:0120197	mucociliary clearance	-7.89592	-5.28018	7/11	66722,74407,226356,319953,320277,674895,100048534	Spag16,Odad4,Cfap221,Ttll1,Spef2,Nek10,Cfap43
4_Member	GO Biological Processes	GO:0003016	respiratory system process	-4.2466	-1.77699	7/31	66722,74407,226356,319953,320277,674895,100048534	Spag16,Odad4,Cfap221,Ttll1,Spef2,Nek10,Cfap43
4_Member	GO Biological Processes	GO:0007585	respiratory gaseous exchange by respiratory system	-2.9572	-0.683887	7/49	66722,74407,226356,319953,320277,674895,100048534	Spag16,Odad4,Cfap221,Ttll1,Spef2,Nek10,Cfap43
5_Summary	GO Biological Processes	GO:0009566	fertilization	-13.9442	-11.1224	34/207	11434,11495,11497,11499,11883,12745,13524,18551,18802,19059,26942,27356,50722,53604,54137,56449,58998,66712,67331,69286,69376,69481,69982,70840,74446,75002,75019,225497,232664,239731,280667,353188,399599,433700,94176,14131,54698,66797,68802	Acr,Adam2,Adam3,Adam5,Arsa,Clgn,Adam18,Pcsk4,Plcd4,Ppp3r2,Spag1,Insl6,Dkkl1,Zpbp,Acrbp,Ybx3,Nectin3,Spesp1,Atp8b3,Glipr1l1,Zpbp2,Actl9,Spink2,Slc22a16,Slc9b1,Tmprss12,Rnase10,Fam170a,Ccdc136,Rimbp3,Adam1b,Adam32,Ccdc87,Spag8,Dock2,Fcgr3,Crtam,Cntnap2,Mypn
5_Member	GO Biological Processes	GO:0009566	fertilization	-13.9442	-11.1224	34/207	11434,11495,11497,11499,11883,12745,13524,18551,18802,19059,26942,27356,50722,53604,54137,56449,58998,66712,67331,69286,69376,69481,69982,70840,74446,75002,75019,225497,232664,239731,280667,353188,399599,433700	Acr,Adam2,Adam3,Adam5,Arsa,Clgn,Adam18,Pcsk4,Plcd4,Ppp3r2,Spag1,Insl6,Dkkl1,Zpbp,Acrbp,Ybx3,Nectin3,Spesp1,Atp8b3,Glipr1l1,Zpbp2,Actl9,Spink2,Slc22a16,Slc9b1,Tmprss12,Rnase10,Fam170a,Ccdc136,Rimbp3,Adam1b,Adam32,Ccdc87,Spag8
5_Member	GO Biological Processes	GO:0007338	single fertilization	-11.6189	-8.86848	27/158	11434,11495,11497,11499,11883,12745,13524,18551,18802,19059,26942,50722,53604,66712,67331,69286,69376,69481,70840,74446,75002,75019,232664,280667,353188,399599,433700	Acr,Adam2,Adam3,Adam5,Arsa,Clgn,Adam18,Pcsk4,Plcd4,Ppp3r2,Spag1,Dkkl1,Zpbp,Spesp1,Atp8b3,Glipr1l1,Zpbp2,Actl9,Slc22a16,Slc9b1,Tmprss12,Rnase10,Ccdc136,Adam1b,Adam32,Ccdc87,Spag8
5_Member	GO Biological Processes	GO:0007339	binding of sperm to zona pellucida	-10.7985	-8.07358	15/47	11434,11495,11497,11499,11883,12745,13524,18551,53604,67331,69286,69376,75002,280667,353188	Acr,Adam2,Adam3,Adam5,Arsa,Clgn,Adam18,Pcsk4,Zpbp,Atp8b3,Glipr1l1,Zpbp2,Tmprss12,Adam1b,Adam32
5_Member	GO Biological Processes	GO:0035036	sperm-egg recognition	-10.3951	-7.70595	16/58	11434,11495,11497,11499,11883,12745,13524,18551,53604,66712,67331,69286,69376,75002,280667,353188	Acr,Adam2,Adam3,Adam5,Arsa,Clgn,Adam18,Pcsk4,Zpbp,Spesp1,Atp8b3,Glipr1l1,Zpbp2,Tmprss12,Adam1b,Adam32
5_Member	GO Biological Processes	GO:0009988	cell-cell recognition	-9.62909	-6.95121	17/74	11434,11495,11497,11499,11883,12745,13524,18551,53604,66712,67331,69286,69376,75002,94176,280667,353188	Acr,Adam2,Adam3,Adam5,Arsa,Clgn,Adam18,Pcsk4,Zpbp,Spesp1,Atp8b3,Glipr1l1,Zpbp2,Tmprss12,Dock2,Adam1b,Adam32
5_Member	GO Biological Processes	GO:0008037	cell recognition	-7.89675	-5.28018	21/144	11434,11495,11497,11499,11883,12745,13524,14131,18551,53604,54698,66712,66797,67331,68802,69286,69376,75002,94176,280667,353188	Acr,Adam2,Adam3,Adam5,Arsa,Clgn,Adam18,Fcgr3,Pcsk4,Zpbp,Crtam,Spesp1,Cntnap2,Atp8b3,Mypn,Glipr1l1,Zpbp2,Tmprss12,Dock2,Adam1b,Adam32
6_Summary	GO Biological Processes	GO:0060972	left/right pattern formation	-12.3847	-9.62085	26/136	17292,17427,20671,23863,51938,52906,54562,67661,68270,68922,71227,71233,71860,71870,74407,74453,74934,77609,106633,107586,207607,381738,432611,436022,546143,100503311,15400,15401,16842,21410,71137,73668,214575,216285,619289	Mesp1,Mns1,Sox17,Dand5,Ccdc39,Ahi1,Dnaaf11,Ift172,Dnaaf1,Dnai1,Daw1,Enkur,Cfap52,Cfap45,Odad4,Cfap53,Odad2,Odad3,Ift140,Ovol2,Ccdc40,Drc1,Dnai2,Dnaaf3,Pierce2,Pifo,Hoxa3,Hoxa4,Lef1,Hnf1b,Rfx4,Ttc21b,Tdrd5,Alx1,Rfx8
6_Member	GO Biological Processes	GO:0060972	left/right pattern formation	-12.3847	-9.62085	26/136	17292,17427,20671,23863,51938,52906,54562,67661,68270,68922,71227,71233,71860,71870,74407,74453,74934,77609,106633,107586,207607,381738,432611,436022,546143,100503311	Mesp1,Mns1,Sox17,Dand5,Ccdc39,Ahi1,Dnaaf11,Ift172,Dnaaf1,Dnai1,Daw1,Enkur,Cfap52,Cfap45,Odad4,Cfap53,Odad2,Odad3,Ift140,Ovol2,Ccdc40,Drc1,Dnai2,Dnaaf3,Pierce2,Pifo
6_Member	GO Biological Processes	GO:0007368	determination of left/right symmetry	-11.1398	-8.40235	24/130	17292,20671,23863,51938,52906,54562,67661,68270,68922,71227,71233,71860,71870,74407,74453,74934,77609,106633,107586,207607,381738,432611,436022,546143	Mesp1,Sox17,Dand5,Ccdc39,Ahi1,Dnaaf11,Ift172,Dnaaf1,Dnai1,Daw1,Enkur,Cfap52,Cfap45,Odad4,Cfap53,Odad2,Odad3,Ift140,Ovol2,Ccdc40,Drc1,Dnai2,Dnaaf3,Pierce2
6_Member	GO Biological Processes	GO:0009855	determination of bilateral symmetry	-10.7048	-7.99211	24/136	17292,20671,23863,51938,52906,54562,67661,68270,68922,71227,71233,71860,71870,74407,74453,74934,77609,106633,107586,207607,381738,432611,436022,546143	Mesp1,Sox17,Dand5,Ccdc39,Ahi1,Dnaaf11,Ift172,Dnaaf1,Dnai1,Daw1,Enkur,Cfap52,Cfap45,Odad4,Cfap53,Odad2,Odad3,Ift140,Ovol2,Ccdc40,Drc1,Dnai2,Dnaaf3,Pierce2
6_Member	GO Biological Processes	GO:0009799	specification of symmetry	-10.6347	-7.93394	24/137	17292,20671,23863,51938,52906,54562,67661,68270,68922,71227,71233,71860,71870,74407,74453,74934,77609,106633,107586,207607,381738,432611,436022,546143	Mesp1,Sox17,Dand5,Ccdc39,Ahi1,Dnaaf11,Ift172,Dnaaf1,Dnai1,Daw1,Enkur,Cfap52,Cfap45,Odad4,Cfap53,Odad2,Odad3,Ift140,Ovol2,Ccdc40,Drc1,Dnai2,Dnaaf3,Pierce2
6_Member	GO Biological Processes	GO:0003002	regionalization	-6.06622	-3.48746	35/425	15400,15401,16842,17292,17427,20671,21410,23863,51938,52906,54562,67661,68270,68922,71137,71227,71233,71860,71870,73668,74407,74453,74934,77609,106633,107586,207607,214575,216285,381738,432611,436022,546143,619289,100503311	Hoxa3,Hoxa4,Lef1,Mesp1,Mns1,Sox17,Hnf1b,Dand5,Ccdc39,Ahi1,Dnaaf11,Ift172,Dnaaf1,Dnai1,Rfx4,Daw1,Enkur,Cfap52,Cfap45,Ttc21b,Odad4,Cfap53,Odad2,Odad3,Ift140,Ovol2,Ccdc40,Tdrd5,Alx1,Drc1,Dnai2,Dnaaf3,Pierce2,Rfx8,Pifo
6_Member	GO Biological Processes	GO:0007389	pattern specification process	-5.10686	-2.5703	35/469	15400,15401,16842,17292,17427,20671,21410,23863,51938,52906,54562,67661,68270,68922,71137,71227,71233,71860,71870,73668,74407,74453,74934,77609,106633,107586,207607,214575,216285,381738,432611,436022,546143,619289,100503311	Hoxa3,Hoxa4,Lef1,Mesp1,Mns1,Sox17,Hnf1b,Dand5,Ccdc39,Ahi1,Dnaaf11,Ift172,Dnaaf1,Dnai1,Rfx4,Daw1,Enkur,Cfap52,Cfap45,Ttc21b,Odad4,Cfap53,Odad2,Odad3,Ift140,Ovol2,Ccdc40,Tdrd5,Alx1,Drc1,Dnai2,Dnaaf3,Pierce2,Rfx8,Pifo
6_Member	GO Biological Processes	GO:0061371	determination of heart left/right asymmetry	-4.1071	-1.65769	10/68	17292,20671,23863,51938,52906,67661,68270,77609,107586,207607	Mesp1,Sox17,Dand5,Ccdc39,Ahi1,Ift172,Dnaaf1,Odad3,Ovol2,Ccdc40
6_Member	GO Biological Processes	GO:0035469	determination of pancreatic left/right asymmetry	-3.45975	-1.08842	3/5	51938,68270,207607	Ccdc39,Dnaaf1,Ccdc40
6_Member	GO Biological Processes	GO:0071910	determination of liver left/right asymmetry	-3.16959	-0.850025	3/6	51938,68270,207607	Ccdc39,Dnaaf1,Ccdc40
6_Member	GO Biological Processes	GO:0001947	heart looping	-3.00558	-0.709753	8/62	17292,20671,51938,52906,67661,68270,107586,207607	Mesp1,Sox17,Ccdc39,Ahi1,Ift172,Dnaaf1,Ovol2,Ccdc40
6_Member	GO Biological Processes	GO:0071907	determination of digestive tract left/right asymmetry	-2.9374	-0.672771	3/7	51938,68270,207607	Ccdc39,Dnaaf1,Ccdc40
6_Member	GO Biological Processes	GO:0003143	embryonic heart tube morphogenesis	-2.70038	-0.476753	8/69	17292,20671,51938,52906,67661,68270,107586,207607	Mesp1,Sox17,Ccdc39,Ahi1,Ift172,Dnaaf1,Ovol2,Ccdc40
6_Member	GO Biological Processes	GO:0035050	embryonic heart tube development	-2.42596	-0.213908	9/93	17292,20671,51938,52906,67661,68270,107586,207607,100503311	Mesp1,Sox17,Ccdc39,Ahi1,Ift172,Dnaaf1,Ovol2,Ccdc40,Pifo
7_Summary	GO Biological Processes	GO:0003352	regulation of cilium movement	-9.10751	-6.44061	13/43	16578,51938,68270,69329,71870,74934,75019,105833,207607,207686,237930,381738,100048534,73668,12009,12389,19888,30839,67254,70997,71007,83679,332110	Kif9,Ccdc39,Dnaaf1,Cfap206,Cfap45,Odad2,Rnase10,Ccdc65,Ccdc40,Cfap69,Ttll6,Drc1,Cfap43,Ttc21b,Cep131,Cav1,Rp1,Fbxw5,Bmerb1,Spef1,D7Ertd443e,Pde4dip,Mapk15
7_Member	GO Biological Processes	GO:0003352	regulation of cilium movement	-9.10751	-6.44061	13/43	16578,51938,68270,69329,71870,74934,75019,105833,207607,207686,237930,381738,100048534	Kif9,Ccdc39,Dnaaf1,Cfap206,Cfap45,Odad2,Rnase10,Ccdc65,Ccdc40,Cfap69,Ttll6,Drc1,Cfap43
7_Member	GO Biological Processes	GO:0060632	regulation of microtubule-based movement	-8.13341	-5.48771	14/60	16578,51938,68270,69329,71870,73668,74934,75019,105833,207607,207686,237930,381738,100048534	Kif9,Ccdc39,Dnaaf1,Cfap206,Cfap45,Ttc21b,Odad2,Rnase10,Ccdc65,Ccdc40,Cfap69,Ttll6,Drc1,Cfap43
7_Member	GO Biological Processes	GO:0003356	regulation of cilium beat frequency	-7.57657	-4.97038	8/17	51938,68270,69329,71870,74934,207607,237930,100048534	Ccdc39,Dnaaf1,Cfap206,Cfap45,Odad2,Ccdc40,Ttll6,Cfap43
7_Member	GO Biological Processes	GO:0032886	regulation of microtubule-based process	-4.47239	-1.97428	23/268	12009,12389,16578,19888,30839,51938,67254,68270,69329,70997,71007,71870,73668,74934,75019,83679,105833,207607,207686,237930,332110,381738,100048534	Cep131,Cav1,Kif9,Rp1,Fbxw5,Ccdc39,Bmerb1,Dnaaf1,Cfap206,Spef1,D7Ertd443e,Cfap45,Ttc21b,Odad2,Rnase10,Pde4dip,Ccdc65,Ccdc40,Cfap69,Ttll6,Mapk15,Drc1,Cfap43
7_Member	GO Biological Processes	GO:0060295	regulation of cilium movement involved in cell motility	-3.24506	-0.900391	6/32	16578,69329,71870,75019,207686,237930	Kif9,Cfap206,Cfap45,Rnase10,Cfap69,Ttll6
7_Member	GO Biological Processes	GO:1902019	regulation of cilium-dependent cell motility	-3.24506	-0.900391	6/32	16578,69329,71870,75019,207686,237930	Kif9,Cfap206,Cfap45,Rnase10,Cfap69,Ttll6
7_Member	GO Biological Processes	GO:1901317	regulation of flagellated sperm motility	-2.18996	-0.0213796	4/23	16578,69329,75019,207686	Kif9,Cfap206,Rnase10,Cfap69
8_Summary	GO Biological Processes	GO:1904158	axonemal central apparatus assembly	-8.88138	-6.22521	6/6	69387,70997,74362,75564,244653,320214	Dnajb13,Spef1,Spag17,Rsph9,Hydin,Cfap91
8_Member	GO Biological Processes	GO:1904158	axonemal central apparatus assembly	-8.88138	-6.22521	6/6	69387,70997,74362,75564,244653,320214	Dnajb13,Spef1,Spag17,Rsph9,Hydin,Cfap91
9_Summary	GO Biological Processes	GO:0060287	epithelial cilium movement involved in determination of left/right asymmetry	-7.89592	-5.28018	7/11	51938,54562,71870,74407,74453,77609,207607,66573,73668,74052,106633,114602,332110,381229	Ccdc39,Dnaaf11,Cfap45,Odad4,Cfap53,Odad3,Ccdc40,Dzip1,Ttc21b,Ttc21a,Ift140,Zmynd10,Mapk15,Cfap58
9_Member	GO Biological Processes	GO:0060287	epithelial cilium movement involved in determination of left/right asymmetry	-7.89592	-5.28018	7/11	51938,54562,71870,74407,74453,77609,207607	Ccdc39,Dnaaf11,Cfap45,Odad4,Cfap53,Odad3,Ccdc40
9_Member	GO Biological Processes	GO:0061512	protein localization to cilium	-6.11237	-3.52466	12/62	51938,54562,66573,73668,74052,74407,74453,106633,114602,207607,332110,381229	Ccdc39,Dnaaf11,Dzip1,Ttc21b,Ttc21a,Odad4,Cfap53,Ift140,Zmynd10,Ccdc40,Mapk15,Cfap58
9_Member	GO Biological Processes	GO:0120229	protein localization to motile cilium	-5.23114	-2.67819	4/5	54562,74407,74453,381229	Dnaaf11,Odad4,Cfap53,Cfap58
10_Summary	WikiPathways	WP157	Glycolysis and gluconeogenesis	-6.33544	-3.73859	11/49	14121,16828,16833,18598,18663,20527,21991,56012,56421,56485,106557,226265,621603,14651,66204,109264,18707	Fbp1,Ldha,Ldhc,Pdha2,Pgk2,Slc2a3,Tpi1,Pgam2,Pfkp,Slc2a5,Ldhal6b,Eno4,Aldh3b2,Hagh,Acyp1,Me3,Pik3cd
10_Member	WikiPathways	WP157	Glycolysis and gluconeogenesis	-6.33544	-3.73859	11/49	14121,16828,16833,18598,18663,20527,21991,56012,56421,56485,106557	Fbp1,Ldha,Ldhc,Pdha2,Pgk2,Slc2a3,Tpi1,Pgam2,Pfkp,Slc2a5,Ldhal6b
10_Member	KEGG Pathway	mmu00010	Glycolysis / Gluconeogenesis - Mus musculus (house mouse)	-4.92668	-2.39809	11/67	14121,16828,16833,18598,18663,21991,56012,56421,106557,226265,621603	Fbp1,Ldha,Ldhc,Pdha2,Pgk2,Tpi1,Pgam2,Pfkp,Ldhal6b,Eno4,Aldh3b2
10_Member	KEGG Pathway	mmu00620	Pyruvate metabolism - Mus musculus (house mouse)	-3.24557	-0.900391	7/44	14651,16828,16833,18598,66204,106557,109264	Hagh,Ldha,Ldhc,Pdha2,Acyp1,Ldhal6b,Me3
10_Member	Reactome Gene Sets	R-MMU-70268	Pyruvate metabolism	-2.99948	-0.708252	5/24	14651,16828,16833,18598,106557	Hagh,Ldha,Ldhc,Pdha2,Ldhal6b
10_Member	Reactome Gene Sets	R-MMU-71406	Pyruvate metabolism and Citric Acid (TCA) cycle	-2.35404	-0.149543	6/47	14651,16828,16833,18598,106557,109264	Hagh,Ldha,Ldhc,Pdha2,Ldhal6b,Me3
10_Member	KEGG Pathway	mmu05230	Central carbon metabolism in cancer - Mus musculus (house mouse)	-2.10524	0	7/69	16828,16833,18598,18707,56012,56421,106557	Ldha,Ldhc,Pdha2,Pik3cd,Pgam2,Pfkp,Ldhal6b
11_Summary	GO Biological Processes	GO:0001675	acrosome assembly	-5.48329	-2.91331	8/29	19725,53604,54137,69376,69481,69982,232664,382562,16691,17136,68802	Rfx2,Zpbp,Acrbp,Zpbp2,Actl9,Spink2,Ccdc136,Pfn4,Krt8,Mag,Mypn
11_Member	GO Biological Processes	GO:0001675	acrosome assembly	-5.48329	-2.91331	8/29	19725,53604,54137,69376,69481,69982,232664,382562	Rfx2,Zpbp,Acrbp,Zpbp2,Actl9,Spink2,Ccdc136,Pfn4
11_Member	GO Biological Processes	GO:0033363	secretory granule organization	-2.95919	-0.683887	8/63	19725,53604,54137,69376,69481,69982,232664,382562	Rfx2,Zpbp,Acrbp,Zpbp2,Actl9,Spink2,Ccdc136,Pfn4
11_Member	GO Biological Processes	GO:0010927	cellular component assembly involved in morphogenesis	-2.7169	-0.489343	11/118	16691,17136,19725,53604,54137,68802,69376,69481,69982,232664,382562	Krt8,Mag,Rfx2,Zpbp,Acrbp,Mypn,Zpbp2,Actl9,Spink2,Ccdc136,Pfn4
12_Summary	GO Biological Processes	GO:1902017	regulation of cilium assembly	-5.3921	-2.83071	12/72	17152,17427,18286,19888,21754,66573,77609,77832,106633,114602,216560,332110,12389,99662,103967,216363,16578,71007,229722	Mak,Mns1,Odf2,Rp1,Tesk1,Dzip1,Odad3,Tchp,Ift140,Zmynd10,Wdpcp,Mapk15,Cav1,Eps8l3,Dnm3,Rab3ip,Kif9,D7Ertd443e,Elapor1
12_Member	GO Biological Processes	GO:1902017	regulation of cilium assembly	-5.3921	-2.83071	12/72	17152,17427,18286,19888,21754,66573,77609,77832,106633,114602,216560,332110	Mak,Mns1,Odf2,Rp1,Tesk1,Dzip1,Odad3,Tchp,Ift140,Zmynd10,Wdpcp,Mapk15
12_Member	GO Biological Processes	GO:0120032	regulation of plasma membrane bounded cell projection assembly	-2.82922	-0.59369	16/206	12389,17152,17427,18286,19888,21754,66573,77609,77832,99662,103967,106633,114602,216363,216560,332110	Cav1,Mak,Mns1,Odf2,Rp1,Tesk1,Dzip1,Odad3,Tchp,Eps8l3,Dnm3,Ift140,Zmynd10,Rab3ip,Wdpcp,Mapk15
12_Member	GO Biological Processes	GO:0060491	regulation of cell projection assembly	-2.7645	-0.532972	16/209	12389,17152,17427,18286,19888,21754,66573,77609,77832,99662,103967,106633,114602,216363,216560,332110	Cav1,Mak,Mns1,Odf2,Rp1,Tesk1,Dzip1,Odad3,Tchp,Eps8l3,Dnm3,Ift140,Zmynd10,Rab3ip,Wdpcp,Mapk15
12_Member	GO Biological Processes	GO:1902115	regulation of organelle assembly	-2.19555	-0.0213796	15/218	16578,17152,17427,18286,19888,21754,66573,71007,77609,77832,106633,114602,216560,229722,332110	Kif9,Mak,Mns1,Odf2,Rp1,Tesk1,Dzip1,D7Ertd443e,Odad3,Tchp,Ift140,Zmynd10,Wdpcp,Elapor1,Mapk15
13_Summary	GO Biological Processes	GO:0042073	intraciliary transport	-5.16397	-2.61929	10/52	12009,17152,67661,73668,74052,78802,106633,216560,385668,620631,22147,75465,100041586,100041639,18196,19428,66573,74362,103967,52906,77945,100502861,18286,28135,53885,216363	Cep131,Mak,Ift172,Ttc21b,Ttc21a,Ttc30a1,Ift140,Wdpcp,Lca5l,Ttc30a2,Tuba3b,Dynlrb2,Dynlt2a3,Dynlt2a2,Nsg1,Rasl2-9,Dzip1,Spag17,Dnm3,Ahi1,Rpgrip1,Ccdc13,Odf2,Cep63,Nphp1,Rab3ip
13_Member	GO Biological Processes	GO:0042073	intraciliary transport	-5.16397	-2.61929	10/52	12009,17152,67661,73668,74052,78802,106633,216560,385668,620631	Cep131,Mak,Ift172,Ttc21b,Ttc21a,Ttc30a1,Ift140,Wdpcp,Lca5l,Ttc30a2
13_Member	Reactome Gene Sets	R-MMU-5620924	Intraflagellar transport	-3.30651	-0.940653	8/56	22147,67661,73668,75465,78802,106633,100041586,100041639	Tuba3b,Ift172,Ttc21b,Dynlrb2,Ttc30a1,Ift140,Dynlt2a3,Dynlt2a2
13_Member	GO Biological Processes	GO:0031503	protein-containing complex localization	-2.91875	-0.658403	15/183	12009,17152,18196,19428,66573,67661,73668,74052,74362,78802,103967,106633,216560,385668,620631	Cep131,Mak,Nsg1,Rasl2-9,Dzip1,Ift172,Ttc21b,Ttc21a,Spag17,Ttc30a1,Dnm3,Ift140,Wdpcp,Lca5l,Ttc30a2
13_Member	GO Biological Processes	GO:1905515	non-motile cilium assembly	-2.36032	-0.152062	7/62	12009,17152,52906,67661,77945,106633,100502861	Cep131,Mak,Ahi1,Ift172,Rpgrip1,Ift140,Ccdc13
13_Member	Reactome Gene Sets	R-MMU-5617833	Cilium Assembly	-2.04442	0	13/185	12009,18286,22147,28135,53885,67661,73668,75465,78802,106633,216363,100041586,100041639	Cep131,Odf2,Tuba3b,Cep63,Nphp1,Ift172,Ttc21b,Dynlrb2,Ttc30a1,Ift140,Rab3ip,Dynlt2a3,Dynlt2a2
14_Summary	GO Biological Processes	GO:1905198	manchette assembly	-4.76563	-2.25256	4/6	12009,74362,104362,382562	Cep131,Spag17,Meig1,Pfn4
14_Member	GO Biological Processes	GO:1905198	manchette assembly	-4.76563	-2.25256	4/6	12009,74362,104362,382562	Cep131,Spag17,Meig1,Pfn4
15_Summary	GO Biological Processes	GO:0061966	establishment of left/right asymmetry	-4.76563	-2.25256	4/6	51938,71233,71860,71870	Ccdc39,Enkur,Cfap52,Cfap45
15_Member	GO Biological Processes	GO:0061966	establishment of left/right asymmetry	-4.76563	-2.25256	4/6	51938,71233,71860,71870	Ccdc39,Enkur,Cfap52,Cfap45
16_Summary	GO Biological Processes	GO:0007099	centriole replication	-4.66784	-2.16232	7/27	21461,21462,26369,28135,207175,234964,100041352,18286,66573,83679,209012,338349	Tcp10a,Tcp10b,Cetn1,Cep63,Cetn4,Deup1,Tcp10c,Odf2,Dzip1,Pde4dip,Ulk4,Cntln
16_Member	GO Biological Processes	GO:0007099	centriole replication	-4.66784	-2.16232	7/27	21461,21462,26369,28135,207175,234964,100041352	Tcp10a,Tcp10b,Cetn1,Cep63,Cetn4,Deup1,Tcp10c
16_Member	GO Biological Processes	GO:0098534	centriole assembly	-4.2466	-1.77699	7/31	21461,21462,26369,28135,207175,234964,100041352	Tcp10a,Tcp10b,Cetn1,Cep63,Cetn4,Deup1,Tcp10c
16_Member	GO Biological Processes	GO:0031023	microtubule organizing center organization	-3.80079	-1.38917	12/103	18286,21461,21462,26369,28135,66573,83679,207175,209012,234964,338349,100041352	Odf2,Tcp10a,Tcp10b,Cetn1,Cep63,Dzip1,Pde4dip,Cetn4,Ulk4,Deup1,Cntln,Tcp10c
16_Member	GO Biological Processes	GO:0051298	centrosome duplication	-3.57964	-1.19718	7/39	21461,21462,26369,28135,207175,234964,100041352	Tcp10a,Tcp10b,Cetn1,Cep63,Cetn4,Deup1,Tcp10c
16_Member	GO Biological Processes	GO:0061511	centriole elongation	-3.45975	-1.08842	3/5	21461,21462,100041352	Tcp10a,Tcp10b,Tcp10c
16_Member	GO Biological Processes	GO:0007098	centrosome cycle	-3.17402	-0.850025	10/88	18286,21461,21462,26369,28135,83679,207175,234964,338349,100041352	Odf2,Tcp10a,Tcp10b,Cetn1,Cep63,Pde4dip,Cetn4,Deup1,Cntln,Tcp10c
17_Summary	GO Biological Processes	GO:0019405	alditol catabolic process	-4.43795	-1.94715	3/3	20322,21991,225913,14625,14626,67078,14121,56421,110119,270198,19012,71207,320129,433323	Sord,Tpi1,Tkfc,Gykl1,Gk2,Pgp,Fbp1,Pfkp,Mpi,Pfkfb4,Plpp1,Nudt4,Grk3,Sgpp2
17_Member	GO Biological Processes	GO:0019405	alditol catabolic process	-4.43795	-1.94715	3/3	20322,21991,225913	Sord,Tpi1,Tkfc
17_Member	GO Biological Processes	GO:0019400	alditol metabolic process	-3.97507	-1.55121	6/24	14625,14626,20322,21991,67078,225913	Gykl1,Gk2,Sord,Tpi1,Pgp,Tkfc
17_Member	KEGG Pathway	mmu00051	Fructose and mannose metabolism - Mus musculus (house mouse)	-3.80756	-1.38986	7/36	14121,20322,21991,56421,110119,225913,270198	Fbp1,Sord,Tpi1,Pfkp,Mpi,Tkfc,Pfkfb4
17_Member	GO Biological Processes	GO:0006071	glycerol metabolic process	-3.28356	-0.923096	5/21	14625,14626,21991,67078,225913	Gykl1,Gk2,Tpi1,Pgp,Tkfc
17_Member	GO Biological Processes	GO:0006000	fructose metabolic process	-3.03375	-0.733276	4/14	14121,20322,225913,270198	Fbp1,Sord,Tkfc,Pfkfb4
17_Member	GO Biological Processes	GO:0019751	polyol metabolic process	-2.87895	-0.635302	10/96	14625,14626,19012,20322,21991,67078,71207,225913,320129,433323	Gykl1,Gk2,Plpp1,Sord,Tpi1,Pgp,Nudt4,Tkfc,Grk3,Sgpp2
18_Summary	GO Biological Processes	GO:0006090	pyruvate metabolic process	-4.34125	-1.85763	11/77	16828,16833,18598,18663,21991,56012,56421,109264,110119,225913,226265,12495,68870,75533,78801,213484,14121,67078,71832,75456,80911,20322	Ldha,Ldhc,Pdha2,Pgk2,Tpi1,Pgam2,Pfkp,Me3,Mpi,Tkfc,Eno4,Entpd1,Ak8,Nme5,Ak7,Nudt18,Fbp1,Pgp,Csl,Prps1l1,Acox3,Sord
18_Member	GO Biological Processes	GO:0006090	pyruvate metabolic process	-4.34125	-1.85763	11/77	16828,16833,18598,18663,21991,56012,56421,109264,110119,225913,226265	Ldha,Ldhc,Pdha2,Pgk2,Tpi1,Pgam2,Pfkp,Me3,Mpi,Tkfc,Eno4
18_Member	GO Biological Processes	GO:0009132	nucleoside diphosphate metabolic process	-4.23465	-1.77188	12/93	12495,18663,21991,56012,56421,68870,75533,78801,110119,213484,225913,226265	Entpd1,Pgk2,Tpi1,Pgam2,Pfkp,Ak8,Nme5,Ak7,Mpi,Nudt18,Tkfc,Eno4
18_Member	GO Biological Processes	GO:0006165	nucleoside diphosphate phosphorylation	-4.2205	-1.76446	10/66	18663,21991,56012,56421,68870,75533,78801,110119,225913,226265	Pgk2,Tpi1,Pgam2,Pfkp,Ak8,Nme5,Ak7,Mpi,Tkfc,Eno4
18_Member	GO Biological Processes	GO:0046939	nucleotide phosphorylation	-3.99802	-1.55515	10/70	18663,21991,56012,56421,68870,75533,78801,110119,225913,226265	Pgk2,Tpi1,Pgam2,Pfkp,Ak8,Nme5,Ak7,Mpi,Tkfc,Eno4
18_Member	KEGG Pathway	mmu01200	Carbon metabolism - Mus musculus (house mouse)	-3.7102	-1.30458	13/121	14121,18598,18663,21991,56012,56421,67078,71832,75456,80911,109264,225913,226265	Fbp1,Pdha2,Pgk2,Tpi1,Pgam2,Pfkp,Pgp,Csl,Prps1l1,Acox3,Me3,Tkfc,Eno4
18_Member	GO Biological Processes	GO:0009135	purine nucleoside diphosphate metabolic process	-3.65326	-1.26512	9/63	12495,18663,21991,56012,56421,110119,213484,225913,226265	Entpd1,Pgk2,Tpi1,Pgam2,Pfkp,Mpi,Nudt18,Tkfc,Eno4
18_Member	GO Biological Processes	GO:0009179	purine ribonucleoside diphosphate metabolic process	-3.65326	-1.26512	9/63	12495,18663,21991,56012,56421,110119,213484,225913,226265	Entpd1,Pgk2,Tpi1,Pgam2,Pfkp,Mpi,Nudt18,Tkfc,Eno4
18_Member	GO Biological Processes	GO:0046031	ADP metabolic process	-3.20163	-0.862095	8/58	12495,18663,21991,56012,56421,110119,225913,226265	Entpd1,Pgk2,Tpi1,Pgam2,Pfkp,Mpi,Tkfc,Eno4
18_Member	GO Biological Processes	GO:0009185	ribonucleoside diphosphate metabolic process	-3.12441	-0.809704	9/74	12495,18663,21991,56012,56421,110119,213484,225913,226265	Entpd1,Pgk2,Tpi1,Pgam2,Pfkp,Mpi,Nudt18,Tkfc,Eno4
18_Member	GO Biological Processes	GO:0019320	hexose catabolic process	-3.09806	-0.788147	6/34	16828,21991,56012,56421,110119,225913	Ldha,Tpi1,Pgam2,Pfkp,Mpi,Tkfc
18_Member	GO Biological Processes	GO:0046365	monosaccharide catabolic process	-2.96164	-0.683887	6/36	16828,21991,56012,56421,110119,225913	Ldha,Tpi1,Pgam2,Pfkp,Mpi,Tkfc
18_Member	GO Biological Processes	GO:0006096	glycolytic process	-2.9572	-0.683887	7/49	18663,21991,56012,56421,110119,225913,226265	Pgk2,Tpi1,Pgam2,Pfkp,Mpi,Tkfc,Eno4
18_Member	GO Biological Processes	GO:0006757	ATP generation from ADP	-2.90412	-0.652204	7/50	18663,21991,56012,56421,110119,225913,226265	Pgk2,Tpi1,Pgam2,Pfkp,Mpi,Tkfc,Eno4
18_Member	GO Biological Processes	GO:0006007	glucose catabolic process	-2.26155	-0.0789581	4/22	16828,21991,56012,56421	Ldha,Tpi1,Pgam2,Pfkp
18_Member	GO Biological Processes	GO:0061615	glycolytic process through fructose-6-phosphate	-2.26155	-0.0789581	4/22	21991,56012,56421,110119	Tpi1,Pgam2,Pfkp,Mpi
18_Member	GO Biological Processes	GO:0016052	carbohydrate catabolic process	-2.16271	0	9/102	16828,18663,20322,21991,56012,56421,110119,225913,226265	Ldha,Pgk2,Sord,Tpi1,Pgam2,Pfkp,Mpi,Tkfc,Eno4
19_Summary	Reactome Gene Sets	R-MMU-1187000	Fertilization	-3.97507	-1.55121	6/24	11434,11495,71078,71564,106757,271036,76718,18551,73463,224661,252967	Acr,Adam2,Adam30,Izumo4,Catsperd,Catsperb,Catsperg2,Pcsk4,C2cd6,Slc26a8,Ropn1l
19_Member	Reactome Gene Sets	R-MMU-1187000	Fertilization	-3.97507	-1.55121	6/24	11434,11495,71078,71564,106757,271036	Acr,Adam2,Adam30,Izumo4,Catsperd,Catsperb
19_Member	Reactome Gene Sets	R-MMU-1474165	Reproduction	-3.97507	-1.55121	6/24	11434,11495,71078,71564,106757,271036	Acr,Adam2,Adam30,Izumo4,Catsperd,Catsperb
19_Member	CORUM	CORUM:7455	Catsper complex, testis-specific	-2.9374	-0.672771	3/7	76718,106757,271036	Catsperg2,Catsperd,Catsperb
19_Member	GO Biological Processes	GO:0048240	sperm capacitation	-2.897	-0.649239	6/37	18551,73463,106757,224661,252967,271036	Pcsk4,C2cd6,Catsperd,Slc26a8,Ropn1l,Catsperb
20_Summary	GO Biological Processes	GO:0018200	peptidyl-glutamic acid modification	-3.66967	-1.26995	6/27	78933,231093,237930,269954,271813,319953	Agbl4,Agbl5,Ttll6,Ttll13,Agbl2,Ttll1
20_Member	GO Biological Processes	GO:0018200	peptidyl-glutamic acid modification	-3.66967	-1.26995	6/27	78933,231093,237930,269954,271813,319953	Agbl4,Agbl5,Ttll6,Ttll13,Agbl2,Ttll1
20_Member	GO Biological Processes	GO:0035608	protein deglutamylation	-3.16959	-0.850025	3/6	78933,231093,271813	Agbl4,Agbl5,Agbl2
20_Member	GO Biological Processes	GO:0035610	protein side chain deglutamylation	-3.16959	-0.850025	3/6	78933,231093,271813	Agbl4,Agbl5,Agbl2
20_Member	GO Biological Processes	GO:0018095	protein polyglutamylation	-2.08983	0	3/13	237930,269954,319953	Ttll6,Ttll13,Ttll1

## Sheet: Pseudotime_Cluster_genes
The down-regulated genes in Hsf5 KO that are shown across pseudotime in the heatmap.
Cluster 1	Cluster 2	Cluster 3	Cluster 4	Cluster 5
Dnaaf1	Gsto2	Phf7	Tie1	BC051628
Smco2	Qrich2	Limd2	Rgs4	Dnaaf3
Smim13	Prom1	Cdh26	Ceacam20	Tsga8
Nlrp14	D7Ertd443e	Tymp	Gm7120	Dnajb13
4931417E11Rik	Cap2	Exph5	Tdrd1	Mycbpap
Rsph6a	Ttc39d	Srms	Lrrc61	Cep128
Pabpc2	1700074P13Rik	Gdpd4	Fbn2	Plcd4
Fam98c	Ubxn11	Zbtb42	Dennd5b	Ccdc67
Tex40	Tcp11	A730090N16Rik	Wdr17	Slc16a7
Ldhc	Stard6	Egflam	Raet1e	Ckmt2
Ccdc110	Morn2	Gm5134	Eln	Sun3
Ccdc96	Hdhd1a	Gipc2	Stambp	Ankrd45
Pla2g6	Dnajb3	Slc13a5	Tdrd5	Dzip1
Caps2	Odf2	Gstt3	Mgll	Adcy10
1700039E15Rik	Xrra1	Ppp1r27	Cers3	4933402J10Rik
Adam1b	Pgk2	Pik3r6	Id4	1700016K19Rik
Slc9c1	Spata24	Ccdc40	Cyp2u1	Pacrg
1700016G22Rik	Bag5	Tubd1	Gm10619	Dnali1
Toporsl	March10	Crtam	Sap30	Lrrc43
Slc30a3	Fam229b	Dnajc28	Gm5878	Ttc21a
Entpd1	Aldh3b2	Ap5b1	Fam13c	1700034J05Rik
Gm4871	Gm5617	1700008K24Rik	Gm6639	Cfap126
Drc1	Ccdc189	Me3	Pnmal1	Ttll13
Galnt3	1700003E16Rik	Rsph3a	Gm4763	Cfap69
Gm2762	4930453N24Rik	1700028I16Rik	1700006A11Rik	Lkaaear1
4930455B14Rik	Ankrd60	1700046C09Rik	Piwil1	1700018B08Rik
Lrrc29	Usp44	Lrrc63	BC049730	4933406K04Rik
Art3	Papolb	Mirg	Fam181a	4921511H03Rik
Prps1l1	Prss39	Ttc9	Otud7a	Slc14a2
Rbakdn	Rabepk	1700047G03Rik	Fcgr3	Gramd1b
Ldhal6b	Adam3	Dock2	Zfp677	Erich2
Lrguk	Dnajb14	Thsd7b	Dnah7b	Mak
Kcnk10	4931419H13Rik	Ppp1r1c	Ttc30a1	1700021F07Rik
Ccdc146	Prss40	Slc34a2	Gm10324	Ankmy1
Tdrd6	Btg4	1700007F19Rik	Pkmyt1	Ush2a
Spag8	Fam131a	4930478P22Rik	Abhd14a	4932415M13Rik
Lrriq1	1700029F12Rik	Epyc	Dnah7a	4930519D14Rik
4930544G11Rik	Atp8b3	Asb4	1700102P08Rik	4933421I07Rik
Zpbp2	Kcnmb4os1	Cdkl1	Cntln	Col6a4
1700018F24Rik	4933409G03Rik	2900011O08Rik	4933404O12Rik	Cfap58
Rwdd2a	Hspb9	Slamf7	Gmcl1	Rsph14
Ccdc113	Gstm5	Rnase10	Hsf5	Slc22a15
1700011E24Rik	Fabp9	Plekhd1os	Prok2	Lrrc36
Bbof1	Pom121l2	Pxdc1	Cdc42ep3	Armc4
Fam170a	Nme8	Syndig1l	Tcfl5	Glipr1l1
Mzt2	Dgkeos	Dnaic2		Ccdc89
Ccdc38	Hrasls5	Pxt1		Tekt2
Pbp2	Crisp2	Sox17		4833427G06Rik
Rasl2-9	1700017D01Rik	D6Ertd474e		BC048502
Acsl6	Ms4a13	Spdye4a		Ankrd7
Sphkap	Svip	Htr5b		Nme5
Tprn	Atp2a3	Shisa3		Gm17359
4930522O17Rik	Myh11	Gcnt3		Oit1
Cfap52	Pfkfb4	Aurkc		Gm5142
Nsg1	Ttc23	1700069L16Rik		Tex21
Dnaic1	Morn4	CK137956		Tmem232
Pex11g	Cav1	Loxhd1		1700028P14Rik
Cfap43	S1pr1	Kcnj9		Sel1l2
Hdgfl1	Svop	Capn11		Ppp1r32
Ccna1	Aven	Pnma1		Actl7b
Tcte1	Iqce	Kif19a		Spag6
Dnajc5g	1700042G15Rik	Galnt10		4930519G04Rik
Rtn1	4932414N04Rik	Mfsd6l		Cfap221
Rfx8	Tekt5	9530082P21Rik		Rfx4
4931406B18Rik	1700019N19Rik	Zkscan17		Ccdc105
Ankrd55	Rgs22	Mroh8		Sgca
Xkr8	Spata20	Kcnmb4		Kdr
Prss56	Ankef1	Mapk8ip2		Btbd16
Arsa	BC100451	Kcng4		Cfap157
Abca14	Fam161a	Cdsn		Pdha2
Tmem202	Riiad1	Irak3		Armt1
Fam228a	Cdkl3	Elmod3		Cbx7
Cfap161	Fhad1	Abca17		Miat
Stkld1	1700001C02Rik	Ptpn20
Ovol2	Zbbx	AY702103
Bpi	1700129C05Rik	AI429214
Gm11992	Nlrc5	Vit
Dpy19l2	Gldnos	4930515G01Rik
Syce1l	Ift172	Aqp9
1700110I01Rik	Spata31d1a	Kcng1
Abcc3	Eya4	Pik3cd
1700065L07Rik	Fam107b	Ccdc151
Pdzd9	Gm10638	Kdm4d
1700003I22Rik	Tpi1	Zfp54
Fam186b	Gm597	Plekhn1
Catsperb	Rai14	1110006O24Rik
Abca15	Actl9	Prob1
Rimbp3	Gsg1	Trpd52l3
Galntl6	4921536K21Rik	Ttc12
Ccdc87	Spata18	Alx1
Wdr78	Thegl	Lrrc56
Poteg	Fmn1	Nol4l
Rxfp2		Rcor3
Rsph3b		Hoxa4
Ypel1		0610009L18Rik
Comp		Iqcg
Ggn		Morc2b
Ica1l		Nup210l
Clec4g		Nkx6-2
Hydin		1700010B08Rik
Gpr62		AA467197
Agtr1a		C8b
Cyb5r2		4933416M07Rik
4930570G19Rik		Msl3l2
Ptar1		Pvrl3
Cyp2d26		Cdkl4
Art5		Abcc12
4931423N10Rik		Zfp110
Fank1		1700040L02Rik
Asrgl1		9530077C05Rik
Pla2g2c		Stk33
Cct6b		1700064M15Rik
Lin7a		Ntpcr
Cep63		Grtp1
Spata4		Crat
Ube2d2b		Adgrf5
Pon2		Pde4dip
Tcte2		Mad2l2
Rab3ip		Mpi
Lrrc71		Fbxw5
3110070M22Rik		Shcbp1l
Peli2		Wdr93
Prss21		Armc9
Pdzph1		Prss45
Slco6d1		Mdh1b
Atxn7l1		Khdrbs3
Maats1		Abca16
Dydc1		Ccdc39
Cetn1		Gpr160
Cmtm2b		Ankar
Prdx6b		1700067G17Rik
1700123L14Rik		Ccdc144b
Pdcl2		Mroh2a
Fam227b		Efcab5
4921524L21Rik		Flywch1
Ccdc178		Pih1d3
Ppp3r2		Poll
Cptp		Dusp19
4930504O13Rik		Rfx2
Pifo		Speer1
Itgae		Lrrc23
4931440F15Rik		Slc26a8
Grik2		BC048644
Slc25a54		Dhx58
4921504A21Rik		Spag1
Epsti1		Eps8l3
Plxdc1		Ccdc24
Tmed6		Dnah6
Gm5861		4933427E11Rik
Pcdha2		Cntnap2
Mxra8		Rpgrip1
Adrbk2		Tcea2
Pfkp		Amdhd2
Herc6		Plpp1
Pkdrej		Speer2
Cldn5		Mgat4d
Ghrl		Wdr63
Ercc4		Agbl5
Krt8		Catsperg2
1700017G19Rik		Clhc1
Prdm8		Cfap57
Gm11837		AI464131
Nphp1		Ccdc88b
Ccpg1os		Wdr20rt
Dcp1b		Cchcr1
Ccdc42		Rgs10
Ccdc74a		Mesp1
Gm3448		Efhd1
Ccdc60		Ccdc180
1700007G11Rik		Stpg2
Efhc1		Cfap70
2023-03-11		Daw1
1700108J01Rik		Sephs2
Dpp10		Tuba3b
Ccdc65		Cox8c
4930444P10Rik		1700026D11Rik
Als2cr11		Akr1e1
Morn5		Cenpv
Clgn		Ccdc66
Ube2u		Acox3
4931429I11Rik		Pbx4
Zfp608		Abhd8
1700019A02Rik		Fam234b
Zfand4		Pde10a
Rsph9		Dnah17
Cfap206		Rsph1
1700011I03Rik		Ndufaf3
Fbxo36		Tesk1
Gm973		Atxn7l3b
4930550C14Rik		Mapk15
Lrrc6		Gnao1
Armc3		6430531B16Rik
Iqcd		Zmynd10
Spesp1		Dis3l
Adam32		Gm5622
Slc2a5		Ift140
Hunk		Nxn
5330417C22Rik		Dnah8
Adam18		Slc2a3
Izumo4		Mypn
Ccdc83		Cep131
Ttc16		Ankrd54
Gramd1c		Hmx1
4930430A15Rik		Mag
Adam30		Sell
Fam184a		Zfp35
Spef2		Cdkn2c
Armc2		4933440M02Rik
Spink2		Ccdc108
Gk2		Dnm3
Stk39		Tmem30c
Csl		Rnls
Cfap53		Ybx3
Fam50b		1700029M20Rik
Insl6		Tkfc
Trim69		Spef1
Slc22a16		Gfra4
Ttc25		Lef1
Slco6c1		Magi2
Lmf1		Spats1
Col16a1		Cfap74
Hspa2		Zcchc2
Mroh4		Atp8b5
Irak1bp1		Alas1
Ttc21b		Lrrcc1
Meikin		Smpd5
1700018L02Rik		1700029P11Rik
Wdpcp		Crybg3
Cds1		Gm6455
Ggnbp1		Zbtb3
1700010I14Rik		Smpdl3a
4933402N22Rik		Pabpc6
Immp2l		Ttll1
Gkap1		Prss43
Usp1		Fam188b
Als2cr12		Ttc34
Pnpla2		Tmem120a
Ccdc13		Thumpd3
Slc9b1		1700020N18Rik
Mns1		Nubp2
Hagh		Cd93
Rnf32		Ybx2
Spag16		Morn1
Katnal2		Samd7
Lca5l		Susd5
Serf1		AI467606
Phospho2		Fbxo43
Spata16		Pou6f1
Ttc30a2		Sgpp2
Rdh11		Hrh4
1700028J19Rik		Timm8a2
Trafd1		Apba1
Ahi1		4930503E14Rik
Pde1c		Arhgap33os
Dnah1		Tchp
Ralgds		Spdye4b
Sprtn		Kif6
Tmem97		Phf2
Tmbim7		4933412E24Rik
Cfap97		Tspyl4
Nkapl		Pou5f2
Supt20		Crhr1
Adam2		Prss44
1700088E04Rik		4930442J19Rik
Acyp1		Hoxa3
Ldha		Lpxn
Tram1		Tgfa
Zfp286		Fbln2
Lyar		Tmprss12
Bscl2		Agbl2
Fam178b		Cln6
Fbp1		Dnah2
Ddx25		Pecam1
Cfap44		Tmem45b
Tomm20l		Rp1
Eno4		Epha10
Iqub		Vamp5
C530008M17Rik		Tcam1
Acrbp		Gm13889
Nek10		B430306N03Rik
Drc7		Gm5538
Slc39a8		Rapgef4
1700020D05Rik		Phf1
Cetn4		Cfap46
Gtf2a1l		Trim11
Tekt3
Dyrk3
Usp2
Cmtm2a
Atp6ap1l
Slc25a2
Ccdc154
Slc1a2
Gm5797
Ttll6
C7
Oscp1
Tsnaxip1
1700025F22Rik
4933405L10Rik
Agbl4
Gm1661
Ak7
Tmem217
Spag17
Tex22
Lrrc46
Cage1
Hrasls
Lrrc34
Dynlrb2
Ropn1l
Dkkl1
1700012B09Rik
Tekt1
Lypd4
Ssmem1
Zpbp
Cfap45
Acr
Efhb
Iqch
Pcsk4
Pfn4
Gm128
Ccdc175
Tmc1
Hnf1b
Gm5795
Gm8267
Gm5458
Ccdc30
Ubxn10
Med9os
4921506M07Rik
Ttc29
Ak8
Ppp1r42
Zswim2
1700018A04Rik
Tekt4
Tmem89
Enkur
Gykl1
Ulk4
1700086L19Rik
1700003H04Rik
Ptprb
Amz2
Smim24
Catsperd
Ehbp1l1
Atoh8
Lrrc27
Lrriq3
Frs3os
Ndst4
Ankrd36
Znhit2
Fbxw10
Kif9
1700019G24Rik
2023-09-12
Hoxd3os1
Tcp10a
Nudt4
Tcp10b
Rnaseh2a
Enpp6
Dand5
Ccdc7a
Cmtm1
1700025F24Rik
Adam5
Efcab6
Pebp4
Cd55b
Meig1
Nudt18
C1qtnf4
Zmynd15
Odf4
Nsun7
Fam20a
1110020A21Rik
Tcp10c
Sord
Mroh2b
Ppp1r36
Ccdc7b
Pgam2
4933415F23Rik
Dnajb2
Ifitm7
4922502D21Rik
Ccdc136
Pgp
Fhl4
Bspry
Gsg2

## Sheet: Cluster 1
GroupID	Category	Term	Description	LogP	Log(q-value)	InTerm_InList	Genes	Symbols
1_Summary	GO Biological Processes	GO:0003341	cilium movement	-42.9493	-38.6803	47/195	14626,16833,17427,20322,21645,21689,27356,54562,66722,68270,68922,69329,70840,70918,70989,71062,71089,71233,71840,71860,71870,73301,73463,74362,74407,74446,74453,75564,78801,83434,104362,106757,110084,208169,209012,212517,213402,226265,242584,244653,252967,320277,330830,382562,546143,674895,100048534,71877,105833,381738,16578,73668,75465,78933,216560,385668,620631,21461,21462,52906,66717,74354,75…	Gk2,Ldhc,Mns1,Sord,Tcte1,Tekt1,Insl6,Dnaaf11,Spag16,Dnaaf1,Dnai1,Cfap206,Slc22a16,Nsun7,Jhy,Tekt3,Septin12,Enkur,Tekt4,Cfap52,Cfap45,Ttc29,C2cd6,Spag17,Odad4,Slc9b1,Cfap53,Rsph9,Ak7,Rsph6a,Meig1,Catsperd,Dnah1,Slc9c1,Ulk4,Cfap44,Armc2,Eno4,Dnai4,Hydin,Ropn1l,Spef2,Drc7,Pfn4,Pierce2,Nek10,Cfap43,Efhc1,Ccdc65,Drc1,Kif9,Ttc21b,Dynlrb2,Agbl4,Wdpcp,Lca5l,Ttc30a2,Tcp10a,Tcp10b,Ahi1,Ccdc96,Lrguk,Cfap161…
1_Member	GO Biological Processes	GO:0003341	cilium movement	-42.9493	-38.6803	47/195	14626,16833,17427,20322,21645,21689,27356,54562,66722,68270,68922,69329,70840,70918,70989,71062,71089,71233,71840,71860,71870,73301,73463,74362,74407,74446,74453,75564,78801,83434,104362,106757,110084,208169,209012,212517,213402,226265,242584,244653,252967,320277,330830,382562,546143,674895,100048534	Gk2,Ldhc,Mns1,Sord,Tcte1,Tekt1,Insl6,Dnaaf11,Spag16,Dnaaf1,Dnai1,Cfap206,Slc22a16,Nsun7,Jhy,Tekt3,Septin12,Enkur,Tekt4,Cfap52,Cfap45,Ttc29,C2cd6,Spag17,Odad4,Slc9b1,Cfap53,Rsph9,Ak7,Rsph6a,Meig1,Catsperd,Dnah1,Slc9c1,Ulk4,Cfap44,Armc2,Eno4,Dnai4,Hydin,Ropn1l,Spef2,Drc7,Pfn4,Pierce2,Nek10,Cfap43
1_Member	GO Biological Processes	GO:0001539	cilium or flagellum-dependent cell motility	-36.6116	-32.8198	39/153	14626,16833,17427,20322,21645,21689,27356,54562,66722,68922,69329,70840,70918,71062,71089,71233,71840,71860,71870,71877,73463,74446,74453,75564,83434,104362,105833,106757,110084,208169,212517,213402,226265,252967,320277,330830,381738,382562,100048534	Gk2,Ldhc,Mns1,Sord,Tcte1,Tekt1,Insl6,Dnaaf11,Spag16,Dnai1,Cfap206,Slc22a16,Nsun7,Tekt3,Septin12,Enkur,Tekt4,Cfap52,Cfap45,Efhc1,C2cd6,Slc9b1,Cfap53,Rsph9,Rsph6a,Meig1,Ccdc65,Catsperd,Dnah1,Slc9c1,Cfap44,Armc2,Eno4,Ropn1l,Spef2,Drc7,Drc1,Pfn4,Cfap43
1_Member	GO Biological Processes	GO:0060285	cilium-dependent cell motility	-36.6116	-32.8198	39/153	14626,16833,17427,20322,21645,21689,27356,54562,66722,68922,69329,70840,70918,71062,71089,71233,71840,71860,71870,71877,73463,74446,74453,75564,83434,104362,105833,106757,110084,208169,212517,213402,226265,252967,320277,330830,381738,382562,100048534	Gk2,Ldhc,Mns1,Sord,Tcte1,Tekt1,Insl6,Dnaaf11,Spag16,Dnai1,Cfap206,Slc22a16,Nsun7,Tekt3,Septin12,Enkur,Tekt4,Cfap52,Cfap45,Efhc1,C2cd6,Slc9b1,Cfap53,Rsph9,Rsph6a,Meig1,Ccdc65,Catsperd,Dnah1,Slc9c1,Cfap44,Armc2,Eno4,Ropn1l,Spef2,Drc7,Drc1,Pfn4,Cfap43
1_Member	GO Biological Processes	GO:0007018	microtubule-based movement	-35.0687	-31.4018	54/406	14626,16578,16833,17427,20322,21645,21689,27356,54562,66722,68270,68922,69329,70840,70918,70989,71062,71089,71233,71840,71860,71870,73301,73463,73668,74362,74407,74446,74453,75465,75564,78801,78933,83434,104362,106757,110084,208169,209012,212517,213402,216560,226265,242584,244653,252967,320277,330830,382562,385668,546143,620631,674895,100048534	Gk2,Kif9,Ldhc,Mns1,Sord,Tcte1,Tekt1,Insl6,Dnaaf11,Spag16,Dnaaf1,Dnai1,Cfap206,Slc22a16,Nsun7,Jhy,Tekt3,Septin12,Enkur,Tekt4,Cfap52,Cfap45,Ttc29,C2cd6,Ttc21b,Spag17,Odad4,Slc9b1,Cfap53,Dynlrb2,Rsph9,Ak7,Agbl4,Rsph6a,Meig1,Catsperd,Dnah1,Slc9c1,Ulk4,Cfap44,Armc2,Wdpcp,Eno4,Dnai4,Hydin,Ropn1l,Spef2,Drc7,Pfn4,Lca5l,Pierce2,Ttc30a2,Nek10,Cfap43
1_Member	GO Biological Processes	GO:0044782	cilium organization	-34.1473	-30.5773	51/365	14626,17427,21461,21462,21689,52906,54562,66717,66722,68270,68922,69329,70989,71062,71840,73301,73668,74354,74362,74407,74453,75556,75564,78801,83434,104362,105833,110084,209012,212190,212517,213402,214704,216363,216560,226265,242584,244608,244653,320214,320277,330830,381738,382562,385668,546143,620631,100041352,100048534,100502861,100503311	Gk2,Mns1,Tcp10a,Tcp10b,Tekt1,Ahi1,Dnaaf11,Ccdc96,Spag16,Dnaaf1,Dnai1,Cfap206,Jhy,Tekt3,Tekt4,Ttc29,Ttc21b,Lrguk,Spag17,Odad4,Cfap53,Cfap161,Rsph9,Ak7,Rsph6a,Meig1,Ccdc65,Dnah1,Ulk4,Ubxn10,Cfap44,Armc2,Iqub,Rab3ip,Wdpcp,Eno4,Dnai4,Ccdc113,Hydin,Cfap91,Spef2,Drc7,Drc1,Pfn4,Lca5l,Pierce2,Ttc30a2,Tcp10c,Cfap43,Ccdc13,Pifo
1_Member	GO Biological Processes	GO:0060294	cilium movement involved in cell motility	-33.3364	-29.8456	36/145	14626,16833,17427,20322,21645,21689,27356,54562,66722,68922,69329,70840,70918,71062,71089,71233,71840,71860,71870,73463,74446,74453,75564,83434,104362,106757,110084,208169,212517,213402,226265,252967,320277,330830,382562,100048534	Gk2,Ldhc,Mns1,Sord,Tcte1,Tekt1,Insl6,Dnaaf11,Spag16,Dnai1,Cfap206,Slc22a16,Nsun7,Tekt3,Septin12,Enkur,Tekt4,Cfap52,Cfap45,C2cd6,Slc9b1,Cfap53,Rsph9,Rsph6a,Meig1,Catsperd,Dnah1,Slc9c1,Cfap44,Armc2,Eno4,Ropn1l,Spef2,Drc7,Pfn4,Cfap43
1_Member	GO Biological Processes	GO:0060271	cilium assembly	-30.6947	-27.2708	46/330	14626,17427,21461,21462,21689,52906,54562,66717,66722,68270,68922,69329,70989,71062,71840,73668,74354,74362,74407,74453,75556,75564,78801,83434,104362,105833,110084,209012,212190,212517,213402,214704,216363,216560,242584,244608,244653,320214,320277,330830,381738,382562,546143,100041352,100048534,100502861	Gk2,Mns1,Tcp10a,Tcp10b,Tekt1,Ahi1,Dnaaf11,Ccdc96,Spag16,Dnaaf1,Dnai1,Cfap206,Jhy,Tekt3,Tekt4,Ttc21b,Lrguk,Spag17,Odad4,Cfap53,Cfap161,Rsph9,Ak7,Rsph6a,Meig1,Ccdc65,Dnah1,Ulk4,Ubxn10,Cfap44,Armc2,Iqub,Rab3ip,Wdpcp,Dnai4,Ccdc113,Hydin,Cfap91,Spef2,Drc7,Drc1,Pfn4,Pierce2,Tcp10c,Cfap43,Ccdc13
1_Member	GO Biological Processes	GO:0030317	flagellated sperm motility	-28.6104	-25.2445	32/138	14626,16833,17427,20322,21645,27356,54562,66722,68922,69329,70840,70918,71062,71089,71233,71860,71870,73463,74446,74453,104362,106757,110084,208169,212517,213402,226265,252967,320277,330830,382562,100048534	Gk2,Ldhc,Mns1,Sord,Tcte1,Insl6,Dnaaf11,Spag16,Dnai1,Cfap206,Slc22a16,Nsun7,Tekt3,Septin12,Enkur,Cfap52,Cfap45,C2cd6,Slc9b1,Cfap53,Meig1,Catsperd,Dnah1,Slc9c1,Cfap44,Armc2,Eno4,Ropn1l,Spef2,Drc7,Pfn4,Cfap43
1_Member	GO Biological Processes	GO:0097722	sperm motility	-27.9758	-24.7482	32/144	14626,16833,17427,20322,21645,27356,54562,66722,68922,69329,70840,70918,71062,71089,71233,71860,71870,73463,74446,74453,104362,106757,110084,208169,212517,213402,226265,252967,320277,330830,382562,100048534	Gk2,Ldhc,Mns1,Sord,Tcte1,Insl6,Dnaaf11,Spag16,Dnai1,Cfap206,Slc22a16,Nsun7,Tekt3,Septin12,Enkur,Cfap52,Cfap45,C2cd6,Slc9b1,Cfap53,Meig1,Catsperd,Dnah1,Slc9c1,Cfap44,Armc2,Eno4,Ropn1l,Spef2,Drc7,Pfn4,Cfap43
1_Member	GO Biological Processes	GO:0035082	axoneme assembly	-26.5276	-23.3379	27/97	17427,54562,66722,68270,68922,69329,70989,74354,74362,74407,75564,78801,83434,104362,105833,110084,209012,212517,213402,242584,244653,320214,320277,330830,381738,546143,100048534	Mns1,Dnaaf11,Spag16,Dnaaf1,Dnai1,Cfap206,Jhy,Lrguk,Spag17,Odad4,Rsph9,Ak7,Rsph6a,Meig1,Ccdc65,Dnah1,Ulk4,Cfap44,Armc2,Dnai4,Hydin,Cfap91,Spef2,Drc7,Drc1,Pierce2,Cfap43
1_Member	GO Biological Processes	GO:0120031	plasma membrane bounded cell projection assembly	-25.5603	-22.4053	46/431	14626,17427,21461,21462,21689,52906,54562,66717,66722,68270,68922,69329,70989,71062,71840,73668,74354,74362,74407,74453,75556,75564,78801,83434,104362,105833,110084,209012,212190,212517,213402,214704,216363,216560,242584,244608,244653,320214,320277,330830,381738,382562,546143,100041352,100048534,100502861	Gk2,Mns1,Tcp10a,Tcp10b,Tekt1,Ahi1,Dnaaf11,Ccdc96,Spag16,Dnaaf1,Dnai1,Cfap206,Jhy,Tekt3,Tekt4,Ttc21b,Lrguk,Spag17,Odad4,Cfap53,Cfap161,Rsph9,Ak7,Rsph6a,Meig1,Ccdc65,Dnah1,Ulk4,Ubxn10,Cfap44,Armc2,Iqub,Rab3ip,Wdpcp,Dnai4,Ccdc113,Hydin,Cfap91,Spef2,Drc7,Drc1,Pfn4,Pierce2,Tcp10c,Cfap43,Ccdc13
1_Member	GO Biological Processes	GO:0030031	cell projection assembly	-25.0888	-21.9659	46/442	14626,17427,21461,21462,21689,52906,54562,66717,66722,68270,68922,69329,70989,71062,71840,73668,74354,74362,74407,74453,75556,75564,78801,83434,104362,105833,110084,209012,212190,212517,213402,214704,216363,216560,242584,244608,244653,320214,320277,330830,381738,382562,546143,100041352,100048534,100502861	Gk2,Mns1,Tcp10a,Tcp10b,Tekt1,Ahi1,Dnaaf11,Ccdc96,Spag16,Dnaaf1,Dnai1,Cfap206,Jhy,Tekt3,Tekt4,Ttc21b,Lrguk,Spag17,Odad4,Cfap53,Cfap161,Rsph9,Ak7,Rsph6a,Meig1,Ccdc65,Dnah1,Ulk4,Ubxn10,Cfap44,Armc2,Iqub,Rab3ip,Wdpcp,Dnai4,Ccdc113,Hydin,Cfap91,Spef2,Drc7,Drc1,Pfn4,Pierce2,Tcp10c,Cfap43,Ccdc13
1_Member	GO Biological Processes	GO:0001578	microtubule bundle formation	-24.1044	-21.0116	28/130	17427,54562,66722,68270,68922,69329,70989,74354,74362,74407,75564,78801,83434,104362,105833,110084,209012,212517,213402,237930,242584,244653,320214,320277,330830,381738,546143,100048534	Mns1,Dnaaf11,Spag16,Dnaaf1,Dnai1,Cfap206,Jhy,Lrguk,Spag17,Odad4,Rsph9,Ak7,Rsph6a,Meig1,Ccdc65,Dnah1,Ulk4,Cfap44,Armc2,Ttll6,Dnai4,Hydin,Cfap91,Spef2,Drc7,Drc1,Pierce2,Cfap43
1_Member	GO Biological Processes	GO:0044458	motile cilium assembly	-19.6035	-16.5898	20/73	14626,17427,52906,54562,66722,68270,69329,70989,74362,75564,83434,104362,110084,209012,212517,213402,320277,330830,382562,100048534	Gk2,Mns1,Ahi1,Dnaaf11,Spag16,Dnaaf1,Cfap206,Jhy,Spag17,Rsph9,Rsph6a,Meig1,Dnah1,Ulk4,Cfap44,Armc2,Spef2,Drc7,Pfn4,Cfap43
1_Member	GO Biological Processes	GO:0000226	microtubule cytoskeleton organization	-13.2706	-10.3819	36/547	17427,21461,21462,26369,28135,54562,66722,68270,68922,69329,70989,71877,74354,74362,74407,75564,78801,83434,104362,105833,110084,207175,209012,212517,213402,237930,242584,244653,320214,320277,330830,381738,546143,100041352,100048534,100502861	Mns1,Tcp10a,Tcp10b,Cetn1,Cep63,Dnaaf11,Spag16,Dnaaf1,Dnai1,Cfap206,Jhy,Efhc1,Lrguk,Spag17,Odad4,Rsph9,Ak7,Rsph6a,Meig1,Ccdc65,Dnah1,Cetn4,Ulk4,Cfap44,Armc2,Ttll6,Dnai4,Hydin,Cfap91,Spef2,Drc7,Drc1,Pierce2,Tcp10c,Cfap43,Ccdc13
1_Member	GO Biological Processes	GO:0120316	sperm flagellum assembly	-12.2177	-9.34674	12/42	14626,17427,66722,69329,104362,110084,212517,213402,320277,330830,382562,100048534	Gk2,Mns1,Spag16,Cfap206,Meig1,Dnah1,Cfap44,Armc2,Spef2,Drc7,Pfn4,Cfap43
1_Member	GO Biological Processes	GO:0007288	sperm axoneme assembly	-10.8661	-8.04435	10/31	17427,66722,69329,104362,110084,212517,213402,320277,330830,100048534	Mns1,Spag16,Cfap206,Meig1,Dnah1,Cfap44,Armc2,Spef2,Drc7,Cfap43
2_Summary	GO Biological Processes	GO:0048232	male gamete generation	-28.2874	-24.9727	59/674	12427,12745,13524,14425,14626,14705,15512,17427,18551,27356,30959,53604,53885,54137,57256,66707,66722,66756,69329,69376,69982,70375,70772,70840,70862,72236,73463,74354,74362,74847,76858,78801,83434,93757,104362,106757,110084,208169,210510,212517,213402,223825,232664,239731,243897,252868,252967,271036,276920,280667,320214,320277,320752,330830,382562,399599,433700,574428,100048534,140498,66712	Ccna1,Clgn,Adam18,Galnt3,Gk2,Bscl2,Hspa2,Mns1,Pcsk4,Insl6,Ddx25,Zpbp,Nphp1,Acrbp,Prss21,Nkapl,Spag16,Cfap97,Cfap206,Zpbp2,Spink2,Ica1l,Ggnbp1,Slc22a16,Spata16,Tsnaxip1,C2cd6,Lrguk,Spag17,Meikin,Nlrp14,Ak7,Rsph6a,Immp2l,Meig1,Catsperd,Dnah1,Slc9c1,Tdrd6,Cfap44,Armc2,Mroh2b,Ccdc136,Rimbp3,Ggn,Odf4,Ropn1l,Catsperb,Ccdc42,Adam1b,Cfap91,Spef2,Dpy19l2,Drc7,Pfn4,Ccdc87,Spag8,Zmynd15,Cfap43,Rxfp2,Spesp1
2_Member	GO Biological Processes	GO:0048232	male gamete generation	-28.2874	-24.9727	59/674	12427,12745,13524,14425,14626,14705,15512,17427,18551,27356,30959,53604,53885,54137,57256,66707,66722,66756,69329,69376,69982,70375,70772,70840,70862,72236,73463,74354,74362,74847,76858,78801,83434,93757,104362,106757,110084,208169,210510,212517,213402,223825,232664,239731,243897,252868,252967,271036,276920,280667,320214,320277,320752,330830,382562,399599,433700,574428,100048534	Ccna1,Clgn,Adam18,Galnt3,Gk2,Bscl2,Hspa2,Mns1,Pcsk4,Insl6,Ddx25,Zpbp,Nphp1,Acrbp,Prss21,Nkapl,Spag16,Cfap97,Cfap206,Zpbp2,Spink2,Ica1l,Ggnbp1,Slc22a16,Spata16,Tsnaxip1,C2cd6,Lrguk,Spag17,Meikin,Nlrp14,Ak7,Rsph6a,Immp2l,Meig1,Catsperd,Dnah1,Slc9c1,Tdrd6,Cfap44,Armc2,Mroh2b,Ccdc136,Rimbp3,Ggn,Odf4,Ropn1l,Catsperb,Ccdc42,Adam1b,Cfap91,Spef2,Dpy19l2,Drc7,Pfn4,Ccdc87,Spag8,Zmynd15,Cfap43
2_Member	GO Biological Processes	GO:0007283	spermatogenesis	-28.1582	-24.8893	58/652	12427,12745,13524,14425,14626,14705,15512,17427,18551,27356,30959,53604,53885,54137,57256,66707,66722,66756,69329,69376,69982,70375,70772,70840,70862,72236,73463,74354,74362,76858,78801,83434,93757,104362,106757,110084,208169,210510,212517,213402,223825,232664,239731,243897,252868,252967,271036,276920,280667,320214,320277,320752,330830,382562,399599,433700,574428,100048534	Ccna1,Clgn,Adam18,Galnt3,Gk2,Bscl2,Hspa2,Mns1,Pcsk4,Insl6,Ddx25,Zpbp,Nphp1,Acrbp,Prss21,Nkapl,Spag16,Cfap97,Cfap206,Zpbp2,Spink2,Ica1l,Ggnbp1,Slc22a16,Spata16,Tsnaxip1,C2cd6,Lrguk,Spag17,Nlrp14,Ak7,Rsph6a,Immp2l,Meig1,Catsperd,Dnah1,Slc9c1,Tdrd6,Cfap44,Armc2,Mroh2b,Ccdc136,Rimbp3,Ggn,Odf4,Ropn1l,Catsperb,Ccdc42,Adam1b,Cfap91,Spef2,Dpy19l2,Drc7,Pfn4,Ccdc87,Spag8,Zmynd15,Cfap43
2_Member	GO Biological Processes	GO:0048515	spermatid differentiation	-21.6092	-18.5444	35/282	14626,14705,15512,17427,18551,27356,30959,53604,53885,54137,66722,69329,69376,69982,70375,70862,73463,74362,83434,104362,106757,110084,212517,213402,232664,239731,252967,271036,276920,320277,320752,330830,382562,574428,100048534	Gk2,Bscl2,Hspa2,Mns1,Pcsk4,Insl6,Ddx25,Zpbp,Nphp1,Acrbp,Spag16,Cfap206,Zpbp2,Spink2,Ica1l,Spata16,C2cd6,Spag17,Rsph6a,Meig1,Catsperd,Dnah1,Cfap44,Armc2,Ccdc136,Rimbp3,Ropn1l,Catsperb,Ccdc42,Spef2,Dpy19l2,Drc7,Pfn4,Zmynd15,Cfap43
2_Member	GO Biological Processes	GO:0007286	spermatid development	-20.0713	-17.0328	33/272	14626,15512,17427,18551,27356,30959,53604,54137,66722,69329,69376,69982,70375,70862,73463,74362,83434,104362,106757,110084,212517,213402,232664,239731,252967,271036,276920,320277,320752,330830,382562,574428,100048534	Gk2,Hspa2,Mns1,Pcsk4,Insl6,Ddx25,Zpbp,Acrbp,Spag16,Cfap206,Zpbp2,Spink2,Ica1l,Spata16,C2cd6,Spag17,Rsph6a,Meig1,Catsperd,Dnah1,Cfap44,Armc2,Ccdc136,Rimbp3,Ropn1l,Catsperb,Ccdc42,Spef2,Dpy19l2,Drc7,Pfn4,Zmynd15,Cfap43
2_Member	GO Biological Processes	GO:0007281	germ cell development	-16.4293	-13.4391	35/407	14626,15512,17427,18551,27356,30959,53604,54137,66722,69329,69376,69982,70375,70862,73463,74362,83434,104362,106757,110084,140498,210510,212517,213402,232664,239731,252967,271036,276920,320277,320752,330830,382562,574428,100048534	Gk2,Hspa2,Mns1,Pcsk4,Insl6,Ddx25,Zpbp,Acrbp,Spag16,Cfap206,Zpbp2,Spink2,Ica1l,Spata16,C2cd6,Spag17,Rsph6a,Meig1,Catsperd,Dnah1,Rxfp2,Tdrd6,Cfap44,Armc2,Ccdc136,Rimbp3,Ropn1l,Catsperb,Ccdc42,Spef2,Dpy19l2,Drc7,Pfn4,Zmynd15,Cfap43
2_Member	GO Biological Processes	GO:0022412	cellular process involved in reproduction in multicellular organism	-15.8883	-12.9203	39/533	14626,14705,15512,17427,18551,27356,30959,53604,53885,54137,66712,66722,69329,69376,69982,70375,70862,73463,74362,74847,83434,104362,106757,110084,140498,210510,212517,213402,232664,239731,252967,271036,276920,320277,320752,330830,382562,574428,100048534	Gk2,Bscl2,Hspa2,Mns1,Pcsk4,Insl6,Ddx25,Zpbp,Nphp1,Acrbp,Spesp1,Spag16,Cfap206,Zpbp2,Spink2,Ica1l,Spata16,C2cd6,Spag17,Meikin,Rsph6a,Meig1,Catsperd,Dnah1,Rxfp2,Tdrd6,Cfap44,Armc2,Ccdc136,Rimbp3,Ropn1l,Catsperb,Ccdc42,Spef2,Dpy19l2,Drc7,Pfn4,Zmynd15,Cfap43
3_Summary	GO Biological Processes	GO:0003351	epithelial cilium movement involved in extracellular fluid movement	-15.0642	-12.1175	14/43	54562,66722,68922,70989,71870,74362,74407,74453,78801,110084,209012,320277,674895,100048534,73668,78933,216560,385668,620631	Dnaaf11,Spag16,Dnai1,Jhy,Cfap45,Spag17,Odad4,Cfap53,Ak7,Dnah1,Ulk4,Spef2,Nek10,Cfap43,Ttc21b,Agbl4,Wdpcp,Lca5l,Ttc30a2
3_Member	GO Biological Processes	GO:0003351	epithelial cilium movement involved in extracellular fluid movement	-15.0642	-12.1175	14/43	54562,66722,68922,70989,71870,74362,74407,74453,78801,110084,209012,320277,674895,100048534	Dnaaf11,Spag16,Dnai1,Jhy,Cfap45,Spag17,Odad4,Cfap53,Ak7,Dnah1,Ulk4,Spef2,Nek10,Cfap43
3_Member	GO Biological Processes	GO:0006858	extracellular transport	-14.5956	-11.669	14/46	54562,66722,68922,70989,71870,74362,74407,74453,78801,110084,209012,320277,674895,100048534	Dnaaf11,Spag16,Dnai1,Jhy,Cfap45,Spag17,Odad4,Cfap53,Ak7,Dnah1,Ulk4,Spef2,Nek10,Cfap43
3_Member	GO Biological Processes	GO:0090660	cerebrospinal fluid circulation	-11.6392	-8.80158	9/19	54562,66722,70989,71870,74407,74453,209012,320277,100048534	Dnaaf11,Spag16,Jhy,Cfap45,Odad4,Cfap53,Ulk4,Spef2,Cfap43
3_Member	GO Biological Processes	GO:0099111	microtubule-based transport	-9.42469	-6.6471	19/212	54562,66722,68922,70989,71870,73668,74362,74407,74453,78801,78933,110084,209012,216560,320277,385668,620631,674895,100048534	Dnaaf11,Spag16,Dnai1,Jhy,Cfap45,Ttc21b,Spag17,Odad4,Cfap53,Ak7,Agbl4,Dnah1,Ulk4,Wdpcp,Spef2,Lca5l,Ttc30a2,Nek10,Cfap43
3_Member	GO Biological Processes	GO:0120197	mucociliary clearance	-6.54642	-3.87953	5/11	66722,74407,320277,674895,100048534	Spag16,Odad4,Spef2,Nek10,Cfap43
3_Member	GO Biological Processes	GO:0003016	respiratory system process	-4.08555	-1.58002	5/31	66722,74407,320277,674895,100048534	Spag16,Odad4,Spef2,Nek10,Cfap43
3_Member	GO Biological Processes	GO:0007585	respiratory gaseous exchange by respiratory system	-3.12908	-0.692642	5/49	66722,74407,320277,674895,100048534	Spag16,Odad4,Spef2,Nek10,Cfap43
4_Summary	GO Biological Processes	GO:0009566	fertilization	-14.2452	-11.338	24/207	11434,11495,11499,11883,12745,13524,18551,19059,27356,50722,53604,54137,66712,69376,69982,70840,74446,225497,232664,239731,280667,353188,399599,433700	Acr,Adam2,Adam5,Arsa,Clgn,Adam18,Pcsk4,Ppp3r2,Insl6,Dkkl1,Zpbp,Acrbp,Spesp1,Zpbp2,Spink2,Slc22a16,Slc9b1,Fam170a,Ccdc136,Rimbp3,Adam1b,Adam32,Ccdc87,Spag8
4_Member	GO Biological Processes	GO:0009566	fertilization	-14.2452	-11.338	24/207	11434,11495,11499,11883,12745,13524,18551,19059,27356,50722,53604,54137,66712,69376,69982,70840,74446,225497,232664,239731,280667,353188,399599,433700	Acr,Adam2,Adam5,Arsa,Clgn,Adam18,Pcsk4,Ppp3r2,Insl6,Dkkl1,Zpbp,Acrbp,Spesp1,Zpbp2,Spink2,Slc22a16,Slc9b1,Fam170a,Ccdc136,Rimbp3,Adam1b,Adam32,Ccdc87,Spag8
4_Member	GO Biological Processes	GO:0007338	single fertilization	-11.6695	-8.81555	19/158	11434,11495,11499,11883,12745,13524,18551,19059,50722,53604,66712,69376,70840,74446,232664,280667,353188,399599,433700	Acr,Adam2,Adam5,Arsa,Clgn,Adam18,Pcsk4,Ppp3r2,Dkkl1,Zpbp,Spesp1,Zpbp2,Slc22a16,Slc9b1,Ccdc136,Adam1b,Adam32,Ccdc87,Spag8
4_Member	GO Biological Processes	GO:0035036	sperm-egg recognition	-10.4022	-7.59564	12/58	11434,11495,11499,11883,12745,13524,18551,53604,66712,69376,280667,353188	Acr,Adam2,Adam5,Arsa,Clgn,Adam18,Pcsk4,Zpbp,Spesp1,Zpbp2,Adam1b,Adam32
4_Member	GO Biological Processes	GO:0007339	binding of sperm to zona pellucida	-10.205	-7.4132	11/47	11434,11495,11499,11883,12745,13524,18551,53604,69376,280667,353188	Acr,Adam2,Adam5,Arsa,Clgn,Adam18,Pcsk4,Zpbp,Zpbp2,Adam1b,Adam32
4_Member	GO Biological Processes	GO:0009988	cell-cell recognition	-9.10211	-6.3383	12/74	11434,11495,11499,11883,12745,13524,18551,53604,66712,69376,280667,353188	Acr,Adam2,Adam5,Arsa,Clgn,Adam18,Pcsk4,Zpbp,Spesp1,Zpbp2,Adam1b,Adam32
4_Member	GO Biological Processes	GO:0008037	cell recognition	-5.82516	-3.19966	12/144	11434,11495,11499,11883,12745,13524,18551,53604,66712,69376,280667,353188	Acr,Adam2,Adam5,Arsa,Clgn,Adam18,Pcsk4,Zpbp,Spesp1,Zpbp2,Adam1b,Adam32
5_Summary	GO Biological Processes	GO:0060972	left/right pattern formation	-8.79961	-6.04918	15/136	17427,23863,52906,54562,68270,68922,71233,71860,71870,74407,74453,107586,381738,546143,100503311,105833,110084,242584,21410,73668,619289	Mns1,Dand5,Ahi1,Dnaaf11,Dnaaf1,Dnai1,Enkur,Cfap52,Cfap45,Odad4,Cfap53,Ovol2,Drc1,Pierce2,Pifo,Ccdc65,Dnah1,Dnai4,Hnf1b,Ttc21b,Rfx8
5_Member	GO Biological Processes	GO:0060972	left/right pattern formation	-8.79961	-6.04918	15/136	17427,23863,52906,54562,68270,68922,71233,71860,71870,74407,74453,107586,381738,546143,100503311	Mns1,Dand5,Ahi1,Dnaaf11,Dnaaf1,Dnai1,Enkur,Cfap52,Cfap45,Odad4,Cfap53,Ovol2,Drc1,Pierce2,Pifo
5_Member	GO Biological Processes	GO:0007368	determination of left/right symmetry	-7.19039	-4.45647	13/130	23863,52906,54562,68270,68922,71233,71860,71870,74407,74453,107586,381738,546143	Dand5,Ahi1,Dnaaf11,Dnaaf1,Dnai1,Enkur,Cfap52,Cfap45,Odad4,Cfap53,Ovol2,Drc1,Pierce2
5_Member	GO Biological Processes	GO:0070286	axonemal dynein complex assembly	-7.18136	-4.45647	8/38	54562,68270,68922,74407,105833,110084,242584,381738	Dnaaf11,Dnaaf1,Dnai1,Odad4,Ccdc65,Dnah1,Dnai4,Drc1
5_Member	GO Biological Processes	GO:0009855	determination of bilateral symmetry	-6.95752	-4.24487	13/136	23863,52906,54562,68270,68922,71233,71860,71870,74407,74453,107586,381738,546143	Dand5,Ahi1,Dnaaf11,Dnaaf1,Dnai1,Enkur,Cfap52,Cfap45,Odad4,Cfap53,Ovol2,Drc1,Pierce2
5_Member	GO Biological Processes	GO:0009799	specification of symmetry	-6.91991	-4.21916	13/137	23863,52906,54562,68270,68922,71233,71860,71870,74407,74453,107586,381738,546143	Dand5,Ahi1,Dnaaf11,Dnaaf1,Dnai1,Enkur,Cfap52,Cfap45,Odad4,Cfap53,Ovol2,Drc1,Pierce2
5_Member	GO Biological Processes	GO:0060287	epithelial cilium movement involved in determination of left/right asymmetry	-4.8577	-2.28771	4/11	54562,71870,74407,74453	Dnaaf11,Cfap45,Odad4,Cfap53
5_Member	GO Biological Processes	GO:0120229	protein localization to motile cilium	-4.51301	-1.96833	3/5	54562,74407,74453	Dnaaf11,Odad4,Cfap53
5_Member	GO Biological Processes	GO:0003002	regionalization	-4.19992	-1.68684	18/425	17427,21410,23863,52906,54562,68270,68922,71233,71860,71870,73668,74407,74453,107586,381738,546143,619289,100503311	Mns1,Hnf1b,Dand5,Ahi1,Dnaaf11,Dnaaf1,Dnai1,Enkur,Cfap52,Cfap45,Ttc21b,Odad4,Cfap53,Ovol2,Drc1,Pierce2,Rfx8,Pifo
5_Member	GO Biological Processes	GO:0007389	pattern specification process	-3.66624	-1.17544	18/469	17427,21410,23863,52906,54562,68270,68922,71233,71860,71870,73668,74407,74453,107586,381738,546143,619289,100503311	Mns1,Hnf1b,Dand5,Ahi1,Dnaaf11,Dnaaf1,Dnai1,Enkur,Cfap52,Cfap45,Ttc21b,Odad4,Cfap53,Ovol2,Drc1,Pierce2,Rfx8,Pifo
5_Member	GO Biological Processes	GO:0036158	outer dynein arm assembly	-3.48947	-1.01291	4/23	54562,68270,68922,74407	Dnaaf11,Dnaaf1,Dnai1,Odad4
5_Member	GO Biological Processes	GO:0036159	inner dynein arm assembly	-2.66289	-0.274753	3/18	54562,68270,110084	Dnaaf11,Dnaaf1,Dnah1
6_Summary	GO Biological Processes	GO:0003352	regulation of cilium movement	-6.73698	-4.04782	8/43	16578,68270,69329,71870,105833,237930,381738,100048534,73668	Kif9,Dnaaf1,Cfap206,Cfap45,Ccdc65,Ttll6,Drc1,Cfap43,Ttc21b
6_Member	GO Biological Processes	GO:0003352	regulation of cilium movement	-6.73698	-4.04782	8/43	16578,68270,69329,71870,105833,237930,381738,100048534	Kif9,Dnaaf1,Cfap206,Cfap45,Ccdc65,Ttll6,Drc1,Cfap43
6_Member	GO Biological Processes	GO:0060632	regulation of microtubule-based movement	-6.66433	-3.98645	9/60	16578,68270,69329,71870,73668,105833,237930,381738,100048534	Kif9,Dnaaf1,Cfap206,Cfap45,Ttc21b,Ccdc65,Ttll6,Drc1,Cfap43
6_Member	GO Biological Processes	GO:0003356	regulation of cilium beat frequency	-5.45099	-2.85414	5/17	68270,69329,71870,237930,100048534	Dnaaf1,Cfap206,Cfap45,Ttll6,Cfap43
6_Member	GO Biological Processes	GO:0060295	regulation of cilium movement involved in cell motility	-2.92594	-0.514321	4/32	16578,69329,71870,237930	Kif9,Cfap206,Cfap45,Ttll6
6_Member	GO Biological Processes	GO:1902019	regulation of cilium-dependent cell motility	-2.92594	-0.514321	4/32	16578,69329,71870,237930	Kif9,Cfap206,Cfap45,Ttll6
7_Summary	GO Biological Processes	GO:1904158	axonemal central apparatus assembly	-6.17483	-3.51867	4/6	74362,75564,244653,320214	Spag17,Rsph9,Hydin,Cfap91
7_Member	GO Biological Processes	GO:1904158	axonemal central apparatus assembly	-6.17483	-3.51867	4/6	74362,75564,244653,320214	Spag17,Rsph9,Hydin,Cfap91
8_Summary	Reactome Gene Sets	R-MMU-1187000	Fertilization	-5.98755	-3.35207	6/24	11434,11495,71078,71564,106757,271036,18551,73463,252967	Acr,Adam2,Adam30,Izumo4,Catsperd,Catsperb,Pcsk4,C2cd6,Ropn1l
8_Member	Reactome Gene Sets	R-MMU-1187000	Fertilization	-5.98755	-3.35207	6/24	11434,11495,71078,71564,106757,271036	Acr,Adam2,Adam30,Izumo4,Catsperd,Catsperb
8_Member	Reactome Gene Sets	R-MMU-1474165	Reproduction	-5.98755	-3.35207	6/24	11434,11495,71078,71564,106757,271036	Acr,Adam2,Adam30,Izumo4,Catsperd,Catsperb
8_Member	GO Biological Processes	GO:0048240	sperm capacitation	-3.70766	-1.20956	5/37	18551,73463,106757,252967,271036	Pcsk4,C2cd6,Catsperd,Ropn1l,Catsperb
9_Summary	GO Biological Processes	GO:0007099	centriole replication	-5.66139	-3.04565	6/27	21461,21462,26369,28135,207175,100041352,209012	Tcp10a,Tcp10b,Cetn1,Cep63,Cetn4,Tcp10c,Ulk4
9_Member	GO Biological Processes	GO:0007099	centriole replication	-5.66139	-3.04565	6/27	21461,21462,26369,28135,207175,100041352	Tcp10a,Tcp10b,Cetn1,Cep63,Cetn4,Tcp10c
9_Member	GO Biological Processes	GO:0098534	centriole assembly	-5.28712	-2.69941	6/31	21461,21462,26369,28135,207175,100041352	Tcp10a,Tcp10b,Cetn1,Cep63,Cetn4,Tcp10c
9_Member	GO Biological Processes	GO:0051298	centrosome duplication	-4.68347	-2.12209	6/39	21461,21462,26369,28135,207175,100041352	Tcp10a,Tcp10b,Cetn1,Cep63,Cetn4,Tcp10c
9_Member	GO Biological Processes	GO:0061511	centriole elongation	-4.51301	-1.96833	3/5	21461,21462,100041352	Tcp10a,Tcp10b,Tcp10c
9_Member	GO Biological Processes	GO:0031023	microtubule organizing center organization	-3.08685	-0.656747	7/103	21461,21462,26369,28135,207175,209012,100041352	Tcp10a,Tcp10b,Cetn1,Cep63,Cetn4,Ulk4,Tcp10c
9_Member	GO Biological Processes	GO:0007098	centrosome cycle	-2.72381	-0.324091	6/88	21461,21462,26369,28135,207175,100041352	Tcp10a,Tcp10b,Cetn1,Cep63,Cetn4,Tcp10c
10_Summary	GO Biological Processes	GO:0001675	acrosome assembly	-5.46672	-2.86053	6/29	53604,54137,69376,69982,232664,382562,16691	Zpbp,Acrbp,Zpbp2,Spink2,Ccdc136,Pfn4,Krt8
10_Member	GO Biological Processes	GO:0001675	acrosome assembly	-5.46672	-2.86053	6/29	53604,54137,69376,69982,232664,382562	Zpbp,Acrbp,Zpbp2,Spink2,Ccdc136,Pfn4
10_Member	GO Biological Processes	GO:0033363	secretory granule organization	-3.493	-1.01291	6/63	53604,54137,69376,69982,232664,382562	Zpbp,Acrbp,Zpbp2,Spink2,Ccdc136,Pfn4
10_Member	GO Biological Processes	GO:0010927	cellular component assembly involved in morphogenesis	-2.74257	-0.336942	7/118	16691,53604,54137,69376,69982,232664,382562	Krt8,Zpbp,Acrbp,Zpbp2,Spink2,Ccdc136,Pfn4
11_Summary	WikiPathways	WP157	Glycolysis and gluconeogenesis	-5.15701	-2.57825	7/49	14121,16828,16833,56012,56421,56485,106557,226265,14651,66204,19059	Fbp1,Ldha,Ldhc,Pgam2,Pfkp,Slc2a5,Ldhal6b,Eno4,Hagh,Acyp1,Ppp3r2
11_Member	WikiPathways	WP157	Glycolysis and gluconeogenesis	-5.15701	-2.57825	7/49	14121,16828,16833,56012,56421,56485,106557	Fbp1,Ldha,Ldhc,Pgam2,Pfkp,Slc2a5,Ldhal6b
11_Member	KEGG Pathway	mmu00010	Glycolysis / Gluconeogenesis - Mus musculus (house mouse)	-4.24961	-1.71305	7/67	14121,16828,16833,56012,56421,106557,226265	Fbp1,Ldha,Ldhc,Pgam2,Pfkp,Ldhal6b,Eno4
11_Member	Reactome Gene Sets	R-MMU-70268	Pyruvate metabolism	-3.41531	-0.952534	4/24	14651,16828,16833,106557	Hagh,Ldha,Ldhc,Ldhal6b
11_Member	KEGG Pathway	mmu00620	Pyruvate metabolism - Mus musculus (house mouse)	-3.34762	-0.898215	5/44	14651,16828,16833,66204,106557	Hagh,Ldha,Ldhc,Acyp1,Ldhal6b
11_Member	KEGG Pathway	mmu04922	Glucagon signaling pathway - Mus musculus (house mouse)	-3.06198	-0.638126	7/104	14121,16828,16833,19059,56012,56421,106557	Fbp1,Ldha,Ldhc,Ppp3r2,Pgam2,Pfkp,Ldhal6b
11_Member	GO Biological Processes	GO:0006089	lactate metabolic process	-2.59297	-0.227108	3/19	14651,16828,16833	Hagh,Ldha,Ldhc
11_Member	KEGG Pathway	mmu05230	Central carbon metabolism in cancer - Mus musculus (house mouse)	-2.46204	-0.127588	5/69	16828,16833,56012,56421,106557	Ldha,Ldhc,Pgam2,Pfkp,Ldhal6b
11_Member	GO Biological Processes	GO:0006007	glucose catabolic process	-2.40589	-0.0863273	3/22	16828,56012,56421	Ldha,Pgam2,Pfkp
11_Member	Reactome Gene Sets	R-MMU-71406	Pyruvate metabolism and Citric Acid (TCA) cycle	-2.30518	0	4/47	14651,16828,16833,106557	Hagh,Ldha,Ldhc,Ldhal6b
11_Member	GO Biological Processes	GO:0006090	pyruvate metabolic process	-2.25813	0	5/77	16828,16833,56012,56421,226265	Ldha,Ldhc,Pgam2,Pfkp,Eno4
12_Summary	GO Biological Processes	GO:1905198	manchette assembly	-4.21674	-1.69597	3/6	74362,104362,382562	Spag17,Meig1,Pfn4
12_Member	GO Biological Processes	GO:1905198	manchette assembly	-4.21674	-1.69597	3/6	74362,104362,382562	Spag17,Meig1,Pfn4
13_Summary	GO Biological Processes	GO:0061966	establishment of left/right asymmetry	-4.21674	-1.69597	3/6	71233,71860,71870	Enkur,Cfap52,Cfap45
13_Member	GO Biological Processes	GO:0061966	establishment of left/right asymmetry	-4.21674	-1.69597	3/6	71233,71860,71870	Enkur,Cfap52,Cfap45
14_Summary	GO Biological Processes	GO:0019400	alditol metabolic process	-3.41531	-0.952534	4/24	14625,14626,20322,67078,71207,320129,66853,76483,216739	Gykl1,Gk2,Sord,Pgp,Nudt4,Grk3,Pnpla2,Lmf1,Acsl6
14_Member	GO Biological Processes	GO:0019400	alditol metabolic process	-3.41531	-0.952534	4/24	14625,14626,20322,67078	Gykl1,Gk2,Sord,Pgp
14_Member	GO Biological Processes	GO:0019751	polyol metabolic process	-2.53289	-0.183015	6/96	14625,14626,20322,67078,71207,320129	Gykl1,Gk2,Sord,Pgp,Nudt4,Grk3
14_Member	GO Biological Processes	GO:0006641	triglyceride metabolic process	-2.48956	-0.144889	5/68	14625,14626,66853,76483,216739	Gykl1,Gk2,Pnpla2,Lmf1,Acsl6
14_Member	GO Biological Processes	GO:0006071	glycerol metabolic process	-2.46486	-0.127588	3/21	14625,14626,67078	Gykl1,Gk2,Pgp
15_Summary	GO Biological Processes	GO:0009132	nucleoside diphosphate metabolic process	-3.35331	-0.898215	7/93	12495,56012,56421,68870,78801,213484,226265,14121,67078,71832,75456	Entpd1,Pgam2,Pfkp,Ak8,Ak7,Nudt18,Eno4,Fbp1,Pgp,Csl,Prps1l1
15_Member	GO Biological Processes	GO:0009132	nucleoside diphosphate metabolic process	-3.35331	-0.898215	7/93	12495,56012,56421,68870,78801,213484,226265	Entpd1,Pgam2,Pfkp,Ak8,Ak7,Nudt18,Eno4
15_Member	KEGG Pathway	mmu01200	Carbon metabolism - Mus musculus (house mouse)	-2.68038	-0.286487	7/121	14121,56012,56421,67078,71832,75456,226265	Fbp1,Pgam2,Pfkp,Pgp,Csl,Prps1l1,Eno4
15_Member	GO Biological Processes	GO:0009135	purine nucleoside diphosphate metabolic process	-2.63494	-0.263619	5/63	12495,56012,56421,213484,226265	Entpd1,Pgam2,Pfkp,Nudt18,Eno4
15_Member	GO Biological Processes	GO:0009179	purine ribonucleoside diphosphate metabolic process	-2.63494	-0.263619	5/63	12495,56012,56421,213484,226265	Entpd1,Pgam2,Pfkp,Nudt18,Eno4
15_Member	GO Biological Processes	GO:0006165	nucleoside diphosphate phosphorylation	-2.54611	-0.190971	5/66	56012,56421,68870,78801,226265	Pgam2,Pfkp,Ak8,Ak7,Eno4
15_Member	GO Biological Processes	GO:0046939	nucleotide phosphorylation	-2.435	-0.105571	5/70	56012,56421,68870,78801,226265	Pgam2,Pfkp,Ak8,Ak7,Eno4
15_Member	GO Biological Processes	GO:0009185	ribonucleoside diphosphate metabolic process	-2.3314	-0.0166937	5/74	12495,56012,56421,213484,226265	Entpd1,Pgam2,Pfkp,Nudt18,Eno4
15_Member	KEGG Pathway	mmu01230	Biosynthesis of amino acids - Mus musculus (house mouse)	-2.21123	0	5/79	56012,56421,71832,75456,226265	Pgam2,Pfkp,Csl,Prps1l1,Eno4
16_Summary	GO Biological Processes	GO:0007341	penetration of zona pellucida	-3.20381	-0.760935	3/12	11434,19059,50722,18551,66712	Acr,Ppp3r2,Dkkl1,Pcsk4,Spesp1
16_Member	GO Biological Processes	GO:0007341	penetration of zona pellucida	-3.20381	-0.760935	3/12	11434,19059,50722	Acr,Ppp3r2,Dkkl1
16_Member	GO Biological Processes	GO:0007340	acrosome reaction	-2.40589	-0.0863273	3/22	11434,18551,66712	Acr,Pcsk4,Spesp1
17_Summary	GO Biological Processes	GO:0021591	ventricular system development	-2.64358	-0.263619	4/38	68870,73668,209012,244653	Ak8,Ttc21b,Ulk4,Hydin
17_Member	GO Biological Processes	GO:0021591	ventricular system development	-2.64358	-0.263619	4/38	68870,73668,209012,244653	Ak8,Ttc21b,Ulk4,Hydin
18_Summary	GO Biological Processes	GO:0098754	detoxification	-2.57517	-0.214702	5/65	17252,22784,67547,230751,320769	Rdh11,Slc30a3,Slc39a8,Oscp1,Prdx6b
18_Member	GO Biological Processes	GO:0098754	detoxification	-2.57517	-0.214702	5/65	17252,22784,67547,230751,320769	Rdh11,Slc30a3,Slc39a8,Oscp1,Prdx6b
19_Summary	GO Biological Processes	GO:0042073	intraciliary transport	-2.14874	0	4/52	73668,216560,385668,620631	Ttc21b,Wdpcp,Lca5l,Ttc30a2
19_Member	GO Biological Processes	GO:0042073	intraciliary transport	-2.14874	0	4/52	73668,216560,385668,620631	Ttc21b,Wdpcp,Lca5l,Ttc30a2

## Sheet: Cluster 2
GroupID	Category	Term	Description	LogP	Log(q-value)	InTerm_InList	Genes	Symbols
1_Summary	GO Biological Processes	GO:0060294	cilium movement involved in cell motility	-4.07847	-0.17737	5/145	11497,18663,70426,73412,217341,67661,13609,73873,18286	Adam3,Pgk2,Tekt5,Nme8,Qrich2,Ift172,S1pr1,Fam161a,Odf2
1_Member	GO Biological Processes	GO:0060294	cilium movement involved in cell motility	-4.07847	-0.17737	5/145	11497,18663,70426,73412,217341	Adam3,Pgk2,Tekt5,Nme8,Qrich2
1_Member	GO Biological Processes	GO:0001539	cilium or flagellum-dependent cell motility	-3.96843	-0.17737	5/153	11497,18663,70426,73412,217341	Adam3,Pgk2,Tekt5,Nme8,Qrich2
1_Member	GO Biological Processes	GO:0060285	cilium-dependent cell motility	-3.96843	-0.17737	5/153	11497,18663,70426,73412,217341	Adam3,Pgk2,Tekt5,Nme8,Qrich2
1_Member	GO Biological Processes	GO:0003341	cilium movement	-3.47837	0	5/195	11497,18663,70426,73412,217341	Adam3,Pgk2,Tekt5,Nme8,Qrich2
1_Member	GO Biological Processes	GO:0030317	flagellated sperm motility	-3.06535	0	4/138	11497,18663,73412,217341	Adam3,Pgk2,Nme8,Qrich2
1_Member	GO Biological Processes	GO:0097722	sperm motility	-2.99657	0	4/144	11497,18663,73412,217341	Adam3,Pgk2,Nme8,Qrich2
1_Member	GO Biological Processes	GO:0007018	microtubule-based movement	-2.81672	0	6/406	11497,18663,67661,70426,73412,217341	Adam3,Pgk2,Ift172,Tekt5,Nme8,Qrich2
1_Member	GO Biological Processes	GO:0030031	cell projection assembly	-2.63116	0	6/442	13609,67661,70426,73412,73873,217341	S1pr1,Ift172,Tekt5,Nme8,Fam161a,Qrich2
1_Member	GO Biological Processes	GO:0044782	cilium organization	-2.27947	0	5/365	18286,67661,70426,73412,73873	Odf2,Ift172,Tekt5,Nme8,Fam161a
2_Summary	GO Biological Processes	GO:0007283	spermatogenesis	-3.79259	-0.126474	9/652	18286,21463,69481,71242,73412,73472,75646,217116,378462	Odf2,Tcp11,Actl9,Spata24,Nme8,Spata18,Rai14,Spata20,Morn2
2_Member	GO Biological Processes	GO:0007283	spermatogenesis	-3.79259	-0.126474	9/652	18286,21463,69481,71242,73412,73472,75646,217116,378462	Odf2,Tcp11,Actl9,Spata24,Nme8,Spata18,Rai14,Spata20,Morn2
2_Member	GO Biological Processes	GO:0048232	male gamete generation	-3.68506	-0.11585	9/674	18286,21463,69481,71242,73412,73472,75646,217116,378462	Odf2,Tcp11,Actl9,Spata24,Nme8,Spata18,Rai14,Spata20,Morn2
3_Summary	GO Biological Processes	GO:2000059	negative regulation of ubiquitin-dependent protein catabolic process	-3.23638	0	3/53	70369,75744,217341,12389,327799	Bag5,Svip,Qrich2,Cav1,Usp44
3_Member	GO Biological Processes	GO:2000059	negative regulation of ubiquitin-dependent protein catabolic process	-3.23638	0	3/53	70369,75744,217341	Bag5,Svip,Qrich2
3_Member	GO Biological Processes	GO:1903051	negative regulation of proteolysis involved in protein catabolic process	-2.92033	0	3/68	70369,75744,217341	Bag5,Svip,Qrich2
3_Member	GO Biological Processes	GO:2000058	regulation of ubiquitin-dependent protein catabolic process	-2.74998	0	4/168	12389,70369,75744,217341	Cav1,Bag5,Svip,Qrich2
3_Member	GO Biological Processes	GO:0031397	negative regulation of protein ubiquitination	-2.65644	0	3/84	12389,70369,327799	Cav1,Bag5,Usp44
3_Member	GO Biological Processes	GO:1903321	negative regulation of protein modification by small protein conjugation or removal	-2.50468	0	3/95	12389,70369,327799	Cav1,Bag5,Usp44
3_Member	GO Biological Processes	GO:1903050	regulation of proteolysis involved in protein catabolic process	-2.29493	0	4/225	12389,70369,75744,217341	Cav1,Bag5,Svip,Qrich2
3_Member	GO Biological Processes	GO:0032434	regulation of proteasomal ubiquitin-dependent protein catabolic process	-2.0544	0	3/138	12389,70369,75744	Cav1,Bag5,Svip
4_Summary	Reactome Gene Sets	R-MMU-70171	Glycolysis	-3.07844	0	3/60	18663,21991,270198,621603,68214	Pgk2,Tpi1,Pfkfb4,Aldh3b2,Gsto2
4_Member	Reactome Gene Sets	R-MMU-70171	Glycolysis	-3.07844	0	3/60	18663,21991,270198	Pgk2,Tpi1,Pfkfb4
4_Member	KEGG Pathway	mmu00010	Glycolysis / Gluconeogenesis - Mus musculus (house mouse)	-2.93898	0	3/67	18663,21991,621603	Pgk2,Tpi1,Aldh3b2
4_Member	Reactome Gene Sets	R-MMU-70326	Glucose metabolism	-2.73267	0	3/79	18663,21991,270198	Pgk2,Tpi1,Pfkfb4
4_Member	GO Biological Processes	GO:0005996	monosaccharide metabolic process	-2.57274	0	4/188	18663,21991,68214,270198	Pgk2,Tpi1,Gsto2,Pfkfb4
5_Summary	KEGG Pathway	mmu00982	Drug metabolism - cytochrome P450 - Mus musculus (house mouse)	-2.8661	0	3/71	14866,68214,621603	Gstm5,Gsto2,Aldh3b2
5_Member	KEGG Pathway	mmu00982	Drug metabolism - cytochrome P450 - Mus musculus (house mouse)	-2.8661	0	3/71	14866,68214,621603	Gstm5,Gsto2,Aldh3b2
5_Member	KEGG Pathway	mmu00980	Metabolism of xenobiotics by cytochrome P450 - Mus musculus (house mouse)	-2.83128	0	3/73	14866,68214,621603	Gstm5,Gsto2,Aldh3b2

## Sheet: Cluster 3
GroupID	Category	Term	Description	LogP	Log(q-value)	InTerm_InList	Genes	Symbols
1_Summary	GO Biological Processes	GO:0035082	axoneme assembly	-19.5096	-15.2414	20/97	12009,13417,19888,22092,26942,51938,69707,69926,70997,71227,74708,77609,114602,207607,235330,241116,242253,319953,327954,432611,320234,19725,76670,77945,78795,106633,286942,103967,224661,330355,20871,56427,67254,78317,83679,319991,75002	Cep131,Dnah8,Rp1,Rsph1,Spag1,Ccdc39,Iqcg,Dnah17,Spef1,Daw1,Dnaaf6,Odad3,Zmynd10,Ccdc40,Ttc12,Cfap65,Dnai3,Ttll1,Dnah2,Dnai2,Ccdc66,Rfx2,Cfap70,Rpgrip1,Armc9,Ift140,Kif19a,Dnm3,Slc26a8,Dnah6,Aurkc,Tubd1,Bmerb1,Ccdc88b,Pde4dip,Kif6,Tmprss12
1_Member	GO Biological Processes	GO:0035082	axoneme assembly	-19.5096	-15.2414	20/97	12009,13417,19888,22092,26942,51938,69707,69926,70997,71227,74708,77609,114602,207607,235330,241116,242253,319953,327954,432611	Cep131,Dnah8,Rp1,Rsph1,Spag1,Ccdc39,Iqcg,Dnah17,Spef1,Daw1,Dnaaf6,Odad3,Zmynd10,Ccdc40,Ttc12,Cfap65,Dnai3,Ttll1,Dnah2,Dnai2
1_Member	GO Biological Processes	GO:0001578	microtubule bundle formation	-18.1357	-14.1686	21/130	12009,13417,19888,22092,26942,51938,69707,69926,70997,71227,74708,77609,114602,207607,235330,241116,242253,319953,320234,327954,432611	Cep131,Dnah8,Rp1,Rsph1,Spag1,Ccdc39,Iqcg,Dnah17,Spef1,Daw1,Dnaaf6,Odad3,Zmynd10,Ccdc40,Ttc12,Cfap65,Dnai3,Ttll1,Ccdc66,Dnah2,Dnai2
1_Member	GO Biological Processes	GO:0070286	axonemal dynein complex assembly	-16.0372	-12.2461	13/38	13417,26942,51938,69926,71227,74708,77609,114602,207607,235330,242253,327954,432611	Dnah8,Spag1,Ccdc39,Dnah17,Daw1,Dnaaf6,Odad3,Zmynd10,Ccdc40,Ttc12,Dnai3,Dnah2,Dnai2
1_Member	GO Biological Processes	GO:0060271	cilium assembly	-14.4755	-10.8094	26/330	12009,13417,19725,19888,22092,26942,51938,69707,69926,70997,71227,74708,76670,77609,77945,78795,106633,114602,207607,235330,241116,242253,319953,320234,327954,432611	Cep131,Dnah8,Rfx2,Rp1,Rsph1,Spag1,Ccdc39,Iqcg,Dnah17,Spef1,Daw1,Dnaaf6,Cfap70,Odad3,Rpgrip1,Armc9,Ift140,Zmynd10,Ccdc40,Ttc12,Cfap65,Dnai3,Ttll1,Ccdc66,Dnah2,Dnai2
1_Member	GO Biological Processes	GO:0044782	cilium organization	-14.3451	-10.7759	27/365	12009,13417,19725,19888,22092,26942,51938,69707,69926,70997,71227,74708,76670,77609,77945,78795,106633,114602,207607,235330,241116,242253,286942,319953,320234,327954,432611	Cep131,Dnah8,Rfx2,Rp1,Rsph1,Spag1,Ccdc39,Iqcg,Dnah17,Spef1,Daw1,Dnaaf6,Cfap70,Odad3,Rpgrip1,Armc9,Ift140,Zmynd10,Ccdc40,Ttc12,Cfap65,Dnai3,Kif19a,Ttll1,Ccdc66,Dnah2,Dnai2
1_Member	GO Biological Processes	GO:0120031	plasma membrane bounded cell projection assembly	-12.5993	-9.10927	27/431	12009,13417,19725,19888,22092,26942,51938,69707,69926,70997,71227,74708,76670,77609,77945,78795,103967,106633,114602,207607,235330,241116,242253,319953,320234,327954,432611	Cep131,Dnah8,Rfx2,Rp1,Rsph1,Spag1,Ccdc39,Iqcg,Dnah17,Spef1,Daw1,Dnaaf6,Cfap70,Odad3,Rpgrip1,Armc9,Dnm3,Ift140,Zmynd10,Ccdc40,Ttc12,Cfap65,Dnai3,Ttll1,Ccdc66,Dnah2,Dnai2
1_Member	GO Biological Processes	GO:0030031	cell projection assembly	-12.3397	-8.959	27/442	12009,13417,19725,19888,22092,26942,51938,69707,69926,70997,71227,74708,76670,77609,77945,78795,103967,106633,114602,207607,235330,241116,242253,319953,320234,327954,432611	Cep131,Dnah8,Rfx2,Rp1,Rsph1,Spag1,Ccdc39,Iqcg,Dnah17,Spef1,Daw1,Dnaaf6,Cfap70,Odad3,Rpgrip1,Armc9,Dnm3,Ift140,Zmynd10,Ccdc40,Ttc12,Cfap65,Dnai3,Ttll1,Ccdc66,Dnah2,Dnai2
1_Member	GO Biological Processes	GO:0003341	cilium movement	-12.3241	-8.959	19/195	12009,51938,69707,69926,70997,71227,74708,76670,77609,114602,207607,224661,235330,241116,242253,319953,327954,330355,432611	Cep131,Ccdc39,Iqcg,Dnah17,Spef1,Daw1,Dnaaf6,Cfap70,Odad3,Zmynd10,Ccdc40,Slc26a8,Ttc12,Cfap65,Dnai3,Ttll1,Dnah2,Dnah6,Dnai2
1_Member	GO Biological Processes	GO:0000226	microtubule cytoskeleton organization	-10.2028	-6.88889	27/547	12009,13417,19888,20871,22092,26942,51938,56427,67254,69707,69926,70997,71227,74708,77609,78317,83679,114602,207607,235330,241116,242253,286942,319953,320234,327954,432611	Cep131,Dnah8,Rp1,Aurkc,Rsph1,Spag1,Ccdc39,Tubd1,Bmerb1,Iqcg,Dnah17,Spef1,Daw1,Dnaaf6,Odad3,Ccdc88b,Pde4dip,Zmynd10,Ccdc40,Ttc12,Cfap65,Dnai3,Kif19a,Ttll1,Ccdc66,Dnah2,Dnai2
1_Member	GO Biological Processes	GO:0007018	microtubule-based movement	-9.9101	-6.64192	23/406	12009,13417,51938,69707,69926,70997,71227,74708,76670,77609,106633,114602,207607,224661,235330,241116,242253,286942,319953,319991,327954,330355,432611	Cep131,Dnah8,Ccdc39,Iqcg,Dnah17,Spef1,Daw1,Dnaaf6,Cfap70,Odad3,Ift140,Zmynd10,Ccdc40,Slc26a8,Ttc12,Cfap65,Dnai3,Kif19a,Ttll1,Kif6,Dnah2,Dnah6,Dnai2
1_Member	GO Biological Processes	GO:0036158	outer dynein arm assembly	-8.45467	-5.22788	7/23	13417,69926,71227,74708,77609,114602,432611	Dnah8,Dnah17,Daw1,Dnaaf6,Odad3,Zmynd10,Dnai2
1_Member	GO Biological Processes	GO:0097722	sperm motility	-7.21349	-4.05925	12/144	12009,51938,69707,74708,75002,77609,114602,207607,224661,235330,241116,319953	Cep131,Ccdc39,Iqcg,Dnaaf6,Tmprss12,Odad3,Zmynd10,Ccdc40,Slc26a8,Ttc12,Cfap65,Ttll1
1_Member	GO Biological Processes	GO:0001539	cilium or flagellum-dependent cell motility	-6.92252	-3.83043	12/153	12009,51938,69707,74708,77609,207607,224661,235330,241116,242253,319953,327954	Cep131,Ccdc39,Iqcg,Dnaaf6,Odad3,Ccdc40,Slc26a8,Ttc12,Cfap65,Dnai3,Ttll1,Dnah2
1_Member	GO Biological Processes	GO:0060285	cilium-dependent cell motility	-6.92252	-3.83043	12/153	12009,51938,69707,74708,77609,207607,224661,235330,241116,242253,319953,327954	Cep131,Ccdc39,Iqcg,Dnaaf6,Odad3,Ccdc40,Slc26a8,Ttc12,Cfap65,Dnai3,Ttll1,Dnah2
1_Member	GO Biological Processes	GO:0060294	cilium movement involved in cell motility	-6.24632	-3.18226	11/145	12009,51938,69707,74708,77609,207607,224661,235330,241116,242253,319953	Cep131,Ccdc39,Iqcg,Dnaaf6,Odad3,Ccdc40,Slc26a8,Ttc12,Cfap65,Dnai3,Ttll1
1_Member	GO Biological Processes	GO:0044458	motile cilium assembly	-5.89183	-2.8541	8/73	12009,51938,69707,114602,207607,235330,241116,319953	Cep131,Ccdc39,Iqcg,Zmynd10,Ccdc40,Ttc12,Cfap65,Ttll1
1_Member	GO Biological Processes	GO:0030317	flagellated sperm motility	-5.54791	-2.56865	10/138	12009,51938,69707,74708,77609,207607,224661,235330,241116,319953	Cep131,Ccdc39,Iqcg,Dnaaf6,Odad3,Ccdc40,Slc26a8,Ttc12,Cfap65,Ttll1
1_Member	GO Biological Processes	GO:0007288	sperm axoneme assembly	-4.70322	-1.77747	5/31	12009,69707,235330,241116,319953	Cep131,Iqcg,Ttc12,Cfap65,Ttll1
1_Member	GO Biological Processes	GO:0120316	sperm flagellum assembly	-4.04601	-1.15231	5/42	12009,69707,235330,241116,319953	Cep131,Iqcg,Ttc12,Cfap65,Ttll1
2_Summary	GO Biological Processes	GO:0036159	inner dynein arm assembly	-7.58425	-4.39525	6/18	51938,74708,114602,207607,242253,327954,17292,20671,71227,77609,106633,432611,319953,332110,15400,15401,16842,216285,12009	Ccdc39,Dnaaf6,Zmynd10,Ccdc40,Dnai3,Dnah2,Mesp1,Sox17,Daw1,Odad3,Ift140,Dnai2,Ttll1,Mapk15,Hoxa3,Hoxa4,Lef1,Alx1,Cep131
2_Member	GO Biological Processes	GO:0036159	inner dynein arm assembly	-7.58425	-4.39525	6/18	51938,74708,114602,207607,242253,327954	Ccdc39,Dnaaf6,Zmynd10,Ccdc40,Dnai3,Dnah2
2_Member	GO Biological Processes	GO:0007368	determination of left/right symmetry	-4.04028	-1.15231	8/130	17292,20671,51938,71227,77609,106633,207607,432611	Mesp1,Sox17,Ccdc39,Daw1,Odad3,Ift140,Ccdc40,Dnai2
2_Member	GO Biological Processes	GO:0003351	epithelial cilium movement involved in extracellular fluid movement	-3.99616	-1.12592	5/43	51938,71227,77609,207607,319953	Ccdc39,Daw1,Odad3,Ccdc40,Ttll1
2_Member	GO Biological Processes	GO:0009855	determination of bilateral symmetry	-3.90342	-1.06661	8/136	17292,20671,51938,71227,77609,106633,207607,432611	Mesp1,Sox17,Ccdc39,Daw1,Odad3,Ift140,Ccdc40,Dnai2
2_Member	GO Biological Processes	GO:0060972	left/right pattern formation	-3.90342	-1.06661	8/136	17292,20671,51938,71227,77609,106633,207607,432611	Mesp1,Sox17,Ccdc39,Daw1,Odad3,Ift140,Ccdc40,Dnai2
2_Member	GO Biological Processes	GO:0009799	specification of symmetry	-3.88133	-1.0603	8/137	17292,20671,51938,71227,77609,106633,207607,432611	Mesp1,Sox17,Ccdc39,Daw1,Odad3,Ift140,Ccdc40,Dnai2
2_Member	GO Biological Processes	GO:0006858	extracellular transport	-3.85417	-1.04839	5/46	51938,71227,77609,207607,319953	Ccdc39,Daw1,Odad3,Ccdc40,Ttll1
2_Member	GO Biological Processes	GO:0060287	epithelial cilium movement involved in determination of left/right asymmetry	-3.70466	-0.927843	3/11	51938,77609,207607	Ccdc39,Odad3,Ccdc40
2_Member	GO Biological Processes	GO:0061512	protein localization to cilium	-3.24146	-0.541479	5/62	51938,106633,114602,207607,332110	Ccdc39,Ift140,Zmynd10,Ccdc40,Mapk15
2_Member	GO Biological Processes	GO:0061371	determination of heart left/right asymmetry	-3.05731	-0.380199	5/68	17292,20671,51938,77609,207607	Mesp1,Sox17,Ccdc39,Odad3,Ccdc40
2_Member	GO Biological Processes	GO:0090660	cerebrospinal fluid circulation	-2.96379	-0.297667	3/19	51938,71227,77609	Ccdc39,Daw1,Odad3
2_Member	GO Biological Processes	GO:0003002	regionalization	-2.5968	0	12/425	15400,15401,16842,17292,20671,51938,71227,77609,106633,207607,216285,432611	Hoxa3,Hoxa4,Lef1,Mesp1,Sox17,Ccdc39,Daw1,Odad3,Ift140,Ccdc40,Alx1,Dnai2
2_Member	GO Biological Processes	GO:0001947	heart looping	-2.33063	0	4/62	17292,20671,51938,207607	Mesp1,Sox17,Ccdc39,Ccdc40
2_Member	GO Biological Processes	GO:0007389	pattern specification process	-2.25718	0	12/469	15400,15401,16842,17292,20671,51938,71227,77609,106633,207607,216285,432611	Hoxa3,Hoxa4,Lef1,Mesp1,Sox17,Ccdc39,Daw1,Odad3,Ift140,Ccdc40,Alx1,Dnai2
2_Member	GO Biological Processes	GO:0003143	embryonic heart tube morphogenesis	-2.16597	0	4/69	17292,20671,51938,207607	Mesp1,Sox17,Ccdc39,Ccdc40
2_Member	GO Biological Processes	GO:0099111	microtubule-based transport	-2.05722	0	7/212	12009,51938,71227,77609,106633,207607,319953	Cep131,Ccdc39,Daw1,Odad3,Ift140,Ccdc40,Ttll1
3_Summary	GO Biological Processes	GO:0048232	male gamete generation	-5.84911	-2.83621	23/674	12009,19725,20671,20871,22092,22694,53422,56449,58998,67555,69307,69707,71836,73336,76718,77595,77609,224661,235330,241116,272643,319953,100504207	Cep131,Rfx2,Sox17,Aurkc,Rsph1,Zfp35,Ybx2,Ybx3,Nectin3,Mgat4d,Pxt1,Iqcg,Shcbp1l,Prss44,Catsperg2,Nup210l,Odad3,Slc26a8,Ttc12,Cfap65,Prss43,Ttll1,Arhgap33os
3_Member	GO Biological Processes	GO:0048232	male gamete generation	-5.84911	-2.83621	23/674	12009,19725,20671,20871,22092,22694,53422,56449,58998,67555,69307,69707,71836,73336,76718,77595,77609,224661,235330,241116,272643,319953,100504207	Cep131,Rfx2,Sox17,Aurkc,Rsph1,Zfp35,Ybx2,Ybx3,Nectin3,Mgat4d,Pxt1,Iqcg,Shcbp1l,Prss44,Catsperg2,Nup210l,Odad3,Slc26a8,Ttc12,Cfap65,Prss43,Ttll1,Arhgap33os
3_Member	GO Biological Processes	GO:0007283	spermatogenesis	-5.5358	-2.56865	22/652	12009,19725,20671,20871,22092,22694,53422,56449,58998,67555,69307,69707,71836,73336,76718,77595,77609,224661,235330,241116,272643,319953	Cep131,Rfx2,Sox17,Aurkc,Rsph1,Zfp35,Ybx2,Ybx3,Nectin3,Mgat4d,Pxt1,Iqcg,Shcbp1l,Prss44,Catsperg2,Nup210l,Odad3,Slc26a8,Ttc12,Cfap65,Prss43,Ttll1
3_Member	GO Biological Processes	GO:0007281	germ cell development	-3.79451	-1.00345	14/407	12009,19725,20871,22092,53422,58998,69707,73336,77595,224661,235330,241116,272643,319953	Cep131,Rfx2,Aurkc,Rsph1,Ybx2,Nectin3,Iqcg,Prss44,Nup210l,Slc26a8,Ttc12,Cfap65,Prss43,Ttll1
3_Member	GO Biological Processes	GO:0007286	spermatid development	-3.6846	-0.92157	11/272	12009,19725,22092,53422,58998,69707,77595,224661,235330,241116,319953	Cep131,Rfx2,Rsph1,Ybx2,Nectin3,Iqcg,Nup210l,Slc26a8,Ttc12,Cfap65,Ttll1
3_Member	GO Biological Processes	GO:0022412	cellular process involved in reproduction in multicellular organism	-3.58308	-0.833412	16/533	12009,19725,20871,22092,53422,58998,69707,71836,73336,77595,224661,235330,241116,272643,319953,100504207	Cep131,Rfx2,Aurkc,Rsph1,Ybx2,Nectin3,Iqcg,Shcbp1l,Prss44,Nup210l,Slc26a8,Ttc12,Cfap65,Prss43,Ttll1,Arhgap33os
3_Member	GO Biological Processes	GO:0048515	spermatid differentiation	-3.54999	-0.813293	11/282	12009,19725,22092,53422,58998,69707,77595,224661,235330,241116,319953	Cep131,Rfx2,Rsph1,Ybx2,Nectin3,Iqcg,Nup210l,Slc26a8,Ttc12,Cfap65,Ttll1
4_Summary	GO Biological Processes	GO:1902017	regulation of cilium assembly	-4.87258	-1.92662	7/72	19888,21754,77609,77832,106633,114602,332110,99662,103967	Rp1,Tesk1,Odad3,Tchp,Ift140,Zmynd10,Mapk15,Eps8l3,Dnm3
4_Member	GO Biological Processes	GO:1902017	regulation of cilium assembly	-4.87258	-1.92662	7/72	19888,21754,77609,77832,106633,114602,332110	Rp1,Tesk1,Odad3,Tchp,Ift140,Zmynd10,Mapk15
4_Member	GO Biological Processes	GO:0120032	regulation of plasma membrane bounded cell projection assembly	-3.35075	-0.626642	9/206	19888,21754,77609,77832,99662,103967,106633,114602,332110	Rp1,Tesk1,Odad3,Tchp,Eps8l3,Dnm3,Ift140,Zmynd10,Mapk15
4_Member	GO Biological Processes	GO:0060491	regulation of cell projection assembly	-3.30528	-0.593406	9/209	19888,21754,77609,77832,99662,103967,106633,114602,332110	Rp1,Tesk1,Odad3,Tchp,Eps8l3,Dnm3,Ift140,Zmynd10,Mapk15
5_Summary	GO Biological Processes	GO:0032886	regulation of microtubule-based process	-3.12639	-0.437991	10/268	12009,19888,30839,51938,67254,70997,75019,83679,207607,332110	Cep131,Rp1,Fbxw5,Ccdc39,Bmerb1,Spef1,Rnase10,Pde4dip,Ccdc40,Mapk15
5_Member	GO Biological Processes	GO:0032886	regulation of microtubule-based process	-3.12639	-0.437991	10/268	12009,19888,30839,51938,67254,70997,75019,83679,207607,332110	Cep131,Rp1,Fbxw5,Ccdc39,Bmerb1,Spef1,Rnase10,Pde4dip,Ccdc40,Mapk15
5_Member	GO Biological Processes	GO:0007026	negative regulation of microtubule depolymerization	-2.15545	0	3/36	19888,67254,70997	Rp1,Bmerb1,Spef1
5_Member	GO Biological Processes	GO:0031114	regulation of microtubule depolymerization	-2.05861	0	3/39	19888,67254,70997	Rp1,Bmerb1,Spef1
6_Summary	GO Biological Processes	GO:0051969	regulation of transmission of nerve impulse	-2.51183	0	3/27	56508,66797,72962,14912,17136	Rapgef4,Cntnap2,Tymp,Nkx6-2,Mag
6_Member	GO Biological Processes	GO:0051969	regulation of transmission of nerve impulse	-2.51183	0	3/27	56508,66797,72962	Rapgef4,Cntnap2,Tymp
6_Member	GO Biological Processes	GO:0022010	central nervous system myelination	-2.37985	0	3/30	14912,17136,66797	Nkx6-2,Mag,Cntnap2
6_Member	GO Biological Processes	GO:0032291	axon ensheathment in central nervous system	-2.37985	0	3/30	14912,17136,66797	Nkx6-2,Mag,Cntnap2
7_Summary	GO Biological Processes	GO:0018200	peptidyl-glutamic acid modification	-2.51183	0	3/27	231093,271813,319953	Agbl5,Agbl2,Ttll1
7_Member	GO Biological Processes	GO:0018200	peptidyl-glutamic acid modification	-2.51183	0	3/27	231093,271813,319953	Agbl5,Agbl2,Ttll1
8_Summary	GO Biological Processes	GO:0098609	cell-cell adhesion	-2.35225	0	12/456	16842,17064,17136,18613,20343,54698,58998,68802,75019,75870,381409,386463	Lef1,Cd93,Mag,Pecam1,Sell,Crtam,Nectin3,Mypn,Rnase10,Tcam1,Cdh26,Cdsn
8_Member	GO Biological Processes	GO:0098609	cell-cell adhesion	-2.35225	0	12/456	16842,17064,17136,18613,20343,54698,58998,68802,75019,75870,381409,386463	Lef1,Cd93,Mag,Pecam1,Sell,Crtam,Nectin3,Mypn,Rnase10,Tcam1,Cdh26,Cdsn
8_Member	GO Biological Processes	GO:0098742	cell-cell adhesion via plasma-membrane adhesion molecules	-2.29671	0	7/191	17136,18613,20343,54698,58998,68802,381409	Mag,Pecam1,Sell,Crtam,Nectin3,Mypn,Cdh26

[truncated: 2 more sheets: Cluster 4, Cluster 5]
