# Supplementary material for: Atypical heat shock transcription factor HSF5 is critical for male meiotic prophase under non-stress conditions
Source: Nat Commun. 2024 Apr 29;15:3330. doi: 10.1038/s41467-024-47601-0 (PMC11059408; doi:10.1038/s41467-024-47601-0)
Supplement: Supplementary file 7 — Supplementary Data 4 [file 41467_2024_47601_MOESM7_ESM.xlsx]

## Sheet: Description
related to Figure 6
tab#	decription
1	Top 100 differentially expressed genes for each of the cluster. These genes were identified using FindAllmarker function in Seurat with following additional setting; logfc.threshold = 0.25, min.pict = 0.25 and only.pos = T.
2	The result of Gene Enrichment analysis for genes which highly expressed in cluster0 using Metascape (http://metascape.org/gp/index.html#/main/step1).
3	The result of Gene Enrichment analysis for genes which highly expressed in cluster1 using Metascape (http://metascape.org/gp/index.html#/main/step1).
4	The result of Gene Enrichment analysis for genes which highly expressed in cluster2 using Metascape (http://metascape.org/gp/index.html#/main/step1).
5	The result of Gene Enrichment analysis for genes which highly expressed in cluster3 using Metascape (http://metascape.org/gp/index.html#/main/step1).
6	The result of Gene Enrichment analysis for genes which highly expressed in cluster4 using Metascape (http://metascape.org/gp/index.html#/main/step1).
7	The result of Gene Enrichment analysis for genes which highly expressed in cluster5 using Metascape (http://metascape.org/gp/index.html#/main/step1).
8	The result of Gene Enrichment analysis for genes which highly expressed in cluster6 using Metascape (http://metascape.org/gp/index.html#/main/step1).
9	The result of Gene Enrichment analysis for genes which highly expressed in cluster7 using Metascape (http://metascape.org/gp/index.html#/main/step1).
10	The result of Gene Enrichment analysis for genes which highly expressed in cluster8 using Metascape (http://metascape.org/gp/index.html#/main/step1).
11	The result of Gene Enrichment analysis for genes which highly expressed in cluster9 using Metascape (http://metascape.org/gp/index.html#/main/step1).
12	The result of Gene Enrichment analysis for genes which highly expressed in cluster10 using Metascape (http://metascape.org/gp/index.html#/main/step1).
13	The result of Gene Enrichment analysis for genes which highly expressed in cluster11 using Metascape (http://metascape.org/gp/index.html#/main/step1).
14	Differentially expressed genes between WT and HSF5 KO of clusters 2, 3, and 9.
15	Downregulated genes in Hsf5 KO of clusters 2, 3, and 9.
16	Downregulated genes in Hsf5 KO (SMART-seq )
17	Overlap of the downregulated genes in Hsf5 KO between scRNA-seq and SMART-seq

## Sheet: top100markers
DEGs of scRNA-seq of testicular germ cells at P16, related to Figure 6
	p_val	avg_logFC	pct.1	pct.2	p_val_adj	cluster	gene
1	6.28104e-254	1.09881	0.878	0.133	1.1206e-249	0	Fbxo47
2	1.48488e-245	1.29592	0.917	0.165	2.64917e-241	0	Pbx3
3	2.91516e-235	1.28449	0.964	0.184	5.20094e-231	0	Rad51ap2
4	4.08051e-220	1.07343	0.878	0.177	7.28004e-216	0	Gpr137c
5	1.50706e-213	1.02632	0.853	0.162	2.68874e-209	0	Terb1
6	3.98738e-212	1.47422	0.994	0.377	7.11389e-208	0	H2-D1
7	2.91725e-195	1.6337	1	0.7	5.20467e-191	0	H2-K1
8	1.23756e-194	1.10458	0.934	0.242	2.20792e-190	0	Rbpms2
9	1.66118e-194	0.881679	0.787	0.138	2.96372e-190	0	Msh5
10	1.94074e-192	0.8704	0.814	0.148	3.46247e-188	0	H2-Ab1
11	4.12536e-190	1.3597	0.994	0.584	7.36006e-186	0	Sec11c
12	9.00639e-188	0.98716	0.898	0.215	1.60683e-183	0	Eaf2
13	3.35447e-187	0.812293	0.798	0.15	5.98471e-183	0	BC049762
14	7.12647e-186	1.30874	1	0.832	1.27143e-181	0	Pigp
15	4.47368e-184	1.36303	0.992	0.585	7.9815e-180	0	Inca1
16	2.2827e-182	0.968545	0.864	0.204	4.07256e-178	0	Primpol
17	1.68384e-181	1.20185	0.997	0.756	3.00415e-177	0	Bub1
18	6.00506e-179	1.19304	1	0.905	1.07136e-174	0	Zcwpw1
19	2.76084e-175	1.15207	1	0.963	4.92562e-171	0	Smc1b
20	2.01905e-174	1.09997	0.989	0.67	3.60218e-170	0	Pigf
21	2.13743e-174	0.913083	0.823	0.188	3.81339e-170	0	Eml5
22	3.79859e-174	0.917898	0.892	0.238	6.77706e-170	0	Phyhipl
23	2.88972e-173	1.09614	0.997	0.968	5.15555e-169	0	Syce2
24	7.18061e-173	1.12346	0.989	0.649	1.28109e-168	0	Cbwd1
25	3.677e-172	1.13389	0.983	0.605	6.56013e-168	0	Dmc1
26	4.47352e-171	1.1314	1	0.819	7.9812e-167	0	Dnajc3
27	1.14875e-169	1.09054	0.961	0.394	2.04948e-165	0	Hfm1
28	2.83959e-167	1.08985	1	0.821	5.06611e-163	0	Atr
29	5.38052e-165	0.79758	0.873	0.174	9.59939e-161	0	Meiob
30	9.92614e-164	1.01214	0.997	0.89	1.77092e-159	0	Hspb11
31	2.10991e-163	1.02208	1	0.901	3.7643e-159	0	Dnajb11
32	3.51765e-162	1.02187	1	0.957	6.27585e-158	0	Tex101
33	4.70963e-162	1.17575	1	0.757	8.40245e-158	0	Sycp2
34	5.72418e-160	0.862508	0.839	0.203	1.02125e-155	0	Prdm9
35	2.72876e-158	1.19734	1	0.928	4.86839e-154	0	Tex15
36	5.02285e-158	0.900075	0.886	0.239	8.96126e-154	0	Gal3st1
37	3.072e-156	0.780539	0.792	0.181	5.48075e-152	0	Cmc4
38	9.37694e-156	1.12523	0.992	0.794	1.67294e-151	0	Brca2
39	6.94044e-154	1.05784	0.983	0.747	1.23824e-149	0	Ankrd31
40	1.74818e-153	1.06705	0.989	0.718	3.11893e-149	0	Nipbl
41	1.97371e-153	1.02965	1	0.848	3.5213e-149	0	Top2a
42	2.07521e-153	0.929435	1	0.9	3.70239e-149	0	Ndufa1
43	2.13496e-152	0.992191	0.992	0.8	3.80898e-148	0	Fmr1
44	3.37463e-150	0.9639	1	0.824	6.02067e-146	0	Mpc1
45	6.10996e-150	1.05067	1	0.971	1.09008e-145	0	Hspa5
46	2.72182e-149	0.935595	1	0.931	4.85599e-145	0	Tex12
47	5.68382e-148	1.09822	1	0.847	1.01405e-143	0	4930447C04Rik
48	5.75281e-148	0.79574	0.831	0.213	1.02636e-143	0	Aff4
49	1.58739e-147	0.786518	0.839	0.219	2.83206e-143	0	Trim52
50	5.15205e-147	1.05535	0.986	0.828	9.19177e-143	0	Taf15
51	8.42704e-146	0.980561	0.803	0.21	1.50347e-141	0	Pet2
52	8.61245e-146	0.896267	1	0.885	1.53655e-141	0	Cnih4
53	4.27922e-145	0.897722	0.909	0.299	7.63455e-141	0	Tsga10
54	3.53896e-143	1.04089	1	0.788	6.31385e-139	0	Ly6k
55	2.13067e-142	0.834183	0.82	0.24	3.80132e-138	0	Rnpc3
56	6.46797e-140	1.08022	1	0.758	1.15395e-135	0	Prss50
57	2.19289e-139	0.99291	1	0.967	3.91233e-135	0	Sycp3
58	4.93869e-139	0.868547	0.997	0.885	8.81111e-135	0	Mat2a
59	5.36786e-139	0.830422	0.831	0.24	9.5768e-135	0	Srgap2
60	4.00821e-138	0.874814	1	0.976	7.15105e-134	0	Sycp1
61	5.02293e-138	0.881671	0.964	0.482	8.9614e-134	0	Zfp672
62	2.0386e-137	0.946275	1	0.786	3.63707e-133	0	Iqcb1
63	4.15406e-136	0.971856	0.964	0.598	7.41126e-132	0	Acer3
64	8.30854e-136	0.908461	0.997	0.914	1.48233e-131	0	Syce3
65	1.21519e-135	0.970069	0.981	0.545	2.16802e-131	0	Spdya
66	1.52094e-134	0.935496	0.953	0.549	2.71351e-130	0	Ddb2
67	4.04201e-134	0.776557	0.825	0.252	7.21134e-130	0	Terb2
68	8.29718e-134	0.912101	0.981	0.757	1.4803e-129	0	Luzp1
69	9.50877e-133	0.978913	0.956	0.688	1.69646e-128	0	Spryd7
70	2.80441e-131	0.798356	0.986	0.798	5.00335e-127	0	Hacd2
71	3.1255e-131	0.877945	0.934	0.626	5.57621e-127	0	Sptlc2
72	4.38634e-131	0.91207	1	0.783	7.82567e-127	0	Emc7
73	1.97031e-130	0.778152	0.795	0.224	3.51523e-126	0	Tex16
74	9.35407e-130	0.852335	1	0.992	1.66886e-125	0	Eif2s2
75	2.52163e-128	0.911164	0.947	0.531	4.49884e-124	0	Cdkn3
76	1.5393e-127	0.954961	0.956	0.663	2.74627e-123	0	Myo9a
77	9.35138e-126	0.911711	0.997	0.895	1.66838e-121	0	Swt1
78	2.21295e-125	0.789191	0.997	0.954	3.94813e-121	0	Smc3
79	1.14344e-124	0.889567	0.997	0.756	2.04002e-120	0	Gm364
80	9.86062e-124	0.836769	0.972	0.777	1.75923e-119	0	Uba6
81	4.26898e-123	0.920004	0.981	0.768	7.61629e-119	0	Larp1b
82	1.91758e-120	0.969482	0.967	0.698	3.42115e-116	0	Bod1l
83	2.79111e-120	0.819429	0.978	0.648	4.97961e-116	0	Fmr1nb
84	1.73883e-118	0.777521	0.964	0.754	3.10224e-114	0	Setdb1
85	4.86776e-118	0.910544	0.997	0.93	8.68457e-114	0	Cenpf
86	9.41352e-117	0.807882	0.886	0.405	1.67947e-112	0	Sgsm3
87	1.58062e-115	0.848474	0.989	0.868	2.81999e-111	0	Stk25
88	4.58929e-115	0.785238	0.798	0.264	8.18775e-111	0	Kmt2c
89	8.54782e-115	0.850559	0.981	0.842	1.52502e-110	0	Wnk1
90	1.86326e-112	0.822567	0.881	0.427	3.32425e-108	0	Acss2
91	3.46905e-112	0.926289	0.978	0.824	6.18913e-108	0	Esco2
92	3.24526e-111	0.778655	0.989	0.9	5.78987e-107	0	Chchd6
93	1.74954e-108	0.79329	0.875	0.399	3.12136e-104	0	Bbx
94	7.61691e-107	0.782218	0.945	0.794	1.35893e-102	0	Ltv1
95	3.53449e-106	0.795206	0.958	0.732	6.30588e-102	0	Rbm27
96	4.75467e-105	0.776274	0.922	0.541	8.48281e-101	0	Cyld
97	5.72166e-105	0.847299	0.981	0.851	1.0208e-100	0	Casp8ap2
98	2.22655e-104	0.813739	0.986	0.918	3.97239e-100	0	Tpgs2
99	4.92689e-97	0.777819	0.909	0.593	8.79006e-93	0	Ankhd1
100	1.10556e-83	0.806758	0.975	0.832	1.97243e-79	0	H1fx
101	2.29243e-215	1.06102	0.858	0.156	4.08992e-211	1	Hist1h2bm
102	4.16289e-203	2.28244	1	0.728	7.42702e-199	1	Hist1h2aa
103	1.34683e-194	1.86757	1	0.765	2.40289e-190	1	Hist1h1a
104	3.05652e-190	1.7178	1	0.7	5.45313e-186	1	Stra8
105	1.26028e-182	1.35381	0.98	0.445	2.24846e-178	1	Hist1h2ba
106	5.49871e-182	1.20406	0.969	0.425	9.81024e-178	1	Hist1h1c
107	9.75057e-169	1.25349	0.989	0.633	1.7396e-164	1	M1ap
108	1.57044e-167	1.04537	1	0.821	2.80183e-163	1	Rex1bd
109	7.28633e-151	1.33364	0.96	0.509	1.29995e-146	1	Hist1h1e
110	9.99443e-146	0.859529	1	0.986	1.78311e-141	1	Selenok
111	1.42235e-143	0.703074	0.766	0.175	2.53762e-139	1	Nudt17
112	2.77821e-140	0.639719	0.752	0.159	4.9566e-136	1	Gm4969
113	7.02047e-140	1.00802	0.966	0.644	1.25252e-135	1	Ccne2
114	1.53783e-133	0.739553	0.886	0.251	2.74365e-129	1	Rbpms2
115	1.90063e-130	0.811543	1	0.863	3.39091e-126	1	Cited1
116	2.44067e-130	0.960114	0.997	0.822	4.3544e-126	1	Esco2
117	1.42364e-129	0.709443	0.809	0.209	2.53991e-125	1	Prdm9
118	1.09825e-127	0.9017	0.96	0.615	1.95939e-123	1	Tslrn1
119	3.14094e-127	0.874051	1	0.861	5.60375e-123	1	Ttc3
120	5.67995e-127	0.826829	0.952	0.401	1.01336e-122	1	Hist1h2ap
121	6.28365e-127	0.871618	0.997	0.949	1.12107e-122	1	Lrrc42
122	2.7121e-126	0.718596	0.829	0.234	4.83866e-122	1	Ugt8a
123	3.51737e-123	0.689638	0.832	0.226	6.27533e-119	1	Eaf2
124	9.50295e-123	0.703665	1	0.981	1.69542e-118	1	Ptma
125	4.7974e-122	0.755675	1	0.986	8.55904e-118	1	Mphosph8
126	2.46244e-121	0.599138	0.738	0.189	4.39324e-117	1	Flot1
127	4.31043e-119	0.721205	1	0.915	7.69024e-115	1	Rpl39
128	8.08008e-119	0.789176	0.835	0.284	1.44157e-114	1	Rel
129	5.32947e-118	0.590027	0.627	0.13	9.50831e-114	1	Rhd
130	8.54831e-117	0.944448	1	0.759	1.5251e-112	1	Prss50
131	1.11889e-116	0.60973	0.613	0.126	1.99621e-112	1	Hist1h4c
132	6.45753e-115	0.590053	1	1	1.15209e-110	1	H3f3b
133	1.66278e-113	0.57731	1	0.991	2.96657e-109	1	Snu13
134	2.00221e-110	0.825747	0.994	0.761	3.57214e-106	1	1700013H16Rik
135	3.43853e-110	0.625986	0.735	0.204	6.13468e-106	1	Zfp398
136	7.75006e-110	0.751963	0.94	0.658	1.38269e-105	1	Prim1
137	5.10737e-109	0.738204	0.949	0.551	9.11206e-105	1	Ddb2
138	5.41931e-108	0.749228	0.966	0.691	9.66859e-104	1	Cystm1
139	1.18281e-107	0.66558	0.818	0.251	2.11025e-103	1	Gal3st1
140	1.79649e-107	0.727195	0.989	0.825	3.20512e-103	1	Asf1b
141	1.84253e-107	0.764522	0.94	0.54	3.28726e-103	1	Cyld
142	2.96645e-107	0.813857	1	0.928	5.29244e-103	1	Tex15
143	3.92967e-107	0.69126	0.789	0.265	7.01092e-103	1	Trank1
144	4.69224e-107	0.725256	0.986	0.782	8.37142e-103	1	Trap1a
145	1.73931e-105	0.776996	1	0.791	3.1031e-101	1	Meioc
146	1.1948e-104	0.773738	0.972	0.757	2.13163e-100	1	Atad2
147	1.53729e-104	0.769584	0.997	0.895	2.74269e-100	1	Swt1
148	4.62159e-103	0.612573	0.994	0.935	8.24538e-99	1	Mrpl17
149	1.99045e-101	0.923366	0.991	0.83	3.55116e-97	1	H1fx
150	1.89492e-100	0.710863	0.926	0.513	3.38073e-96	1	Rrm2
151	1.92243e-97	0.610374	1	0.923	3.42981e-93	1	Tmem59
152	4.28302e-97	0.643165	1	0.952	7.64134e-93	1	Prdx4
153	1.40261e-96	0.65742	1	0.913	2.5024e-92	1	Ssr2
154	1.91816e-95	0.645164	0.972	0.698	3.4222e-91	1	Gm15262
155	1.9617e-95	0.700351	0.863	0.406	3.49987e-91	1	Sirt7
156	2.02548e-95	0.629433	0.943	0.68	3.61366e-91	1	Haus8
157	2.05316e-95	0.679531	0.974	0.689	3.66305e-91	1	Pttg1ip
158	3.79089e-92	0.625381	0.983	0.764	6.76333e-88	1	Dnajc9
159	1.19115e-91	0.629958	1	0.931	2.12514e-87	1	Tex12
160	6.27308e-91	0.677481	1	0.963	1.11918e-86	1	Smc1b
161	7.23682e-91	0.625325	0.812	0.297	1.29112e-86	1	Cux1
162	4.54558e-90	0.613523	0.846	0.356	8.10976e-86	1	Slc25a17
163	1.66712e-89	0.637439	0.991	0.825	2.97431e-85	1	Vkorc1
164	6.65162e-89	0.606499	0.704	0.196	1.18672e-84	1	Pbx3
165	3.61954e-88	0.578663	0.994	0.906	6.45762e-84	1	Zcwpw1
166	1.58882e-87	0.590234	0.94	0.714	2.83461e-83	1	Rad51
167	1.66292e-87	0.605801	0.798	0.284	2.96682e-83	1	Mdk
168	1.92935e-87	0.642737	0.869	0.449	3.44215e-83	1	Setdb2
169	8.13981e-87	0.624433	0.98	0.777	1.45222e-82	1	Uba6
170	1.06631e-86	0.599724	0.986	0.852	1.9024e-82	1	Hprt
171	5.61534e-86	0.624399	1	0.833	1.00183e-81	1	Pigp
172	3.33174e-85	0.613393	0.963	0.766	5.94416e-81	1	Spc24
173	1.45994e-84	0.655955	0.994	0.757	2.60468e-80	1	Gm364
174	1.87272e-84	0.652066	0.912	0.608	3.34112e-80	1	Npat
175	2.99809e-83	0.588239	0.94	0.711	5.34889e-79	1	Stx12
176	3.17791e-83	0.583678	0.983	0.895	5.6697e-79	1	Kras
177	1.57594e-81	0.699823	0.986	0.918	2.81164e-77	1	Tpgs2
178	2.41983e-81	0.666955	0.929	0.604	4.31722e-77	1	Acer3
179	9.47083e-80	0.623674	0.849	0.424	1.68969e-75	1	H1f0
180	5.55368e-79	0.599351	0.915	0.629	9.90832e-75	1	Atm
181	5.96436e-79	0.589241	0.909	0.629	1.0641e-74	1	Ecsit
182	6.58547e-79	0.582303	0.983	0.753	1.17491e-74	1	Ssr4
183	2.15322e-78	0.576178	0.969	0.65	3.84156e-74	1	Fmr1nb
184	3.96554e-78	0.589432	0.803	0.362	7.07492e-74	1	Nfx1
185	4.08766e-78	0.581179	0.957	0.812	7.29279e-74	1	Dxo
186	1.21601e-76	0.578722	0.98	0.76	2.16948e-72	1	Rhox13
187	4.26312e-76	0.604448	0.9	0.576	7.60583e-72	1	Kif23
188	6.30827e-76	0.584099	0.997	0.849	1.12546e-71	1	Top2a
189	8.29052e-76	0.57462	0.997	0.955	1.47911e-71	1	Smc3
190	1.54244e-75	0.597187	0.946	0.762	2.75187e-71	1	Luzp1
191	2.32452e-75	0.583882	0.732	0.278	4.14718e-71	1	Adarb1
192	2.32651e-75	0.616335	0.986	0.854	4.15074e-71	1	Hnrnph1
193	1.98321e-73	0.581351	0.843	0.414	3.53825e-69	1	App
194	6.87106e-73	0.587906	0.983	0.864	1.22587e-68	1	Mlf1
195	4.8778e-72	0.580666	0.991	0.82	8.70248e-68	1	Cdkn2a
196	3.04392e-71	0.598132	0.972	0.866	5.43066e-67	1	Zfp518a
197	3.77106e-71	0.627776	0.889	0.628	6.72795e-67	1	Elavl2
198	1.02478e-70	0.575726	0.946	0.69	1.82832e-66	1	Spryd7
199	1.41752e-68	0.5952	0.903	0.615	2.52899e-64	1	Nt5dc2
200	6.0702e-66	0.5871	0.803	0.419	1.08298e-61	1	Pgm2l1
201	4.76984e-242	1.17303	0.856	0.104	8.50988e-238	2	Crisp2
202	2.89662e-232	1.1275	0.802	0.088	5.16785e-228	2	4922502D21Rik
203	7.59697e-228	1.21596	0.856	0.116	1.35538e-223	2	Ldhal6b
204	5.41565e-214	1.29256	0.799	0.106	9.66206e-210	2	Rbakdn
205	7.91826e-207	1.08814	0.766	0.095	1.4127e-202	2	Spink2
206	4.62222e-202	1.09331	0.772	0.103	8.24651e-198	2	Cetn1
207	9.54895e-197	1.03481	0.743	0.093	1.70363e-192	2	Spata4
208	7.68999e-196	1.47179	0.994	0.295	1.37197e-191	2	Fabp9
209	1.29631e-195	1.23275	0.844	0.147	2.31275e-191	2	Pdcl2
210	1.06008e-190	1.00628	0.677	0.074	1.89129e-186	2	Tcp11
211	7.08773e-189	1.19947	0.889	0.199	1.26452e-184	2	Gm3417
212	2.94633e-185	1.57956	0.982	0.345	5.25654e-181	2	Ldhc
213	2.00514e-179	1.00352	0.704	0.093	3.57736e-175	2	Dkkl1
214	1.74128e-178	0.98812	0.638	0.07	3.10661e-174	2	Ppp3r2
215	1.98137e-175	0.959023	0.632	0.068	3.53496e-171	2	Pgam2
216	2.36095e-174	1.22206	0.871	0.205	4.21216e-170	2	AA467197
217	7.37005e-173	1.62705	0.997	0.452	1.31489e-168	2	Meig1
218	1.60435e-169	1.51957	0.997	0.387	2.86231e-165	2	Rsph1
219	1.78227e-168	0.895143	0.59	0.059	3.17974e-164	2	Hrasls5
220	3.60623e-168	1.01464	0.751	0.129	6.43388e-164	2	Smim24
221	7.50364e-167	1.41732	0.997	0.443	1.33872e-162	2	Ropn1l
222	4.49202e-166	1.23747	0.976	0.405	8.01421e-162	2	Asrgl1
223	9.11636e-164	0.886511	0.656	0.086	1.62645e-159	2	1700010I14Rik
224	1.42298e-163	1.53055	1	0.487	2.53873e-159	2	Cox8c
225	3.80851e-161	1.09345	0.835	0.202	6.79476e-157	2	Fam229b
226	4.04896e-160	0.952248	0.566	0.058	7.22376e-156	2	Cmtm2a
227	1.21743e-157	0.926142	0.569	0.06	2.17202e-153	2	Stpg4
228	7.0242e-157	0.98241	0.626	0.081	1.25319e-152	2	Catsperz
229	1.11101e-155	0.919776	0.56	0.059	1.98215e-151	2	Cmtm2b
230	8.60972e-155	0.794426	0.569	0.062	1.53606e-150	2	Prps1l1
231	2.71402e-152	1.0953	0.769	0.163	4.84209e-148	2	Ldha
232	5.49996e-152	1.1115	0.677	0.112	9.81248e-148	2	Ggnbp1
233	1.76379e-150	0.839594	0.56	0.062	3.14678e-146	2	Fbp1
234	4.81399e-145	1.21007	0.988	0.603	8.58864e-141	2	Ybx3
235	3.03274e-144	0.881512	0.632	0.096	5.41071e-140	2	Cabcoco1
236	8.26196e-141	0.822106	0.545	0.064	1.47402e-136	2	March11
237	5.69971e-139	0.990389	0.74	0.166	1.01689e-134	2	Fhl4
238	7.13246e-135	0.817959	0.563	0.077	1.2725e-130	2	Adam2
239	1.82537e-133	0.942059	1	0.987	3.25664e-129	2	Pebp1
240	7.75481e-130	0.901027	0.668	0.136	1.38354e-125	2	Cdc42ep3
241	1.21345e-128	0.955612	0.533	0.073	2.16492e-124	2	Hspb9
242	1.12137e-127	0.908457	0.695	0.148	2.00063e-123	2	Morn5
243	4.66398e-127	1.05493	0.997	0.753	8.321e-123	2	Serf1
244	4.82257e-126	1.09335	0.892	0.363	8.60395e-122	2	Ybx2
245	9.30096e-126	1.03296	0.976	0.521	1.65938e-121	2	Acyp1
246	3.32344e-125	1.24669	0.994	0.581	5.92935e-121	2	Hspa2
247	6.00936e-123	1.11482	0.973	0.491	1.07213e-118	2	Cox6b2
248	4.58024e-118	1.01803	0.988	0.683	8.1716e-114	2	Gstm5
249	1.00258e-116	0.975682	0.961	0.528	1.78871e-112	2	Phf7
250	9.3157e-115	0.945159	0.997	0.9	1.66201e-110	2	Lyar
251	4.78318e-114	1.04017	0.988	0.492	8.53368e-110	2	Gm11837
252	7.98548e-114	0.925166	0.608	0.123	1.42469e-109	2	BC049730
253	2.17164e-113	0.805195	1	0.998	3.87442e-109	2	Ybx1
254	1.35532e-111	0.863819	0.56	0.101	2.41804e-107	2	1700028J19Rik
255	3.46774e-110	0.965738	0.997	0.566	6.1868e-106	2	Spa17
256	5.65574e-110	0.88187	0.725	0.217	1.00904e-105	2	Sord
257	8.99536e-108	0.789606	0.518	0.084	1.60486e-103	2	1700008K24Rik
258	5.00468e-107	0.890797	1	0.715	8.92886e-103	2	Spata33
259	1.81579e-106	0.92636	0.862	0.389	3.23955e-102	2	Gm5617
260	4.80095e-106	0.969764	0.71	0.215	8.56537e-102	2	1700029P11Rik
261	2.05416e-105	0.897002	0.961	0.492	3.66482e-101	2	Rangrf
262	1.54175e-104	1.01762	0.635	0.152	2.75064e-100	2	1700102P08Rik
263	4.77055e-104	0.955752	1	0.788	8.51114e-100	2	Ddt
264	2.35986e-103	0.801526	0.572	0.116	4.21022e-99	2	Dnaaf1
265	7.71086e-103	0.902146	0.853	0.386	1.37569e-98	2	Ankrd54
266	1.64061e-102	0.785435	0.569	0.117	2.92702e-98	2	Ccdc113
267	3.04463e-102	0.807365	1	0.997	5.43192e-98	2	Calm2
268	5.50885e-102	0.900007	0.931	0.496	9.82835e-98	2	Ndufaf3
269	4.27862e-98	0.904091	0.991	0.723	7.63348e-94	2	Cfap36
270	1.1765e-96	0.774126	0.62	0.158	2.09899e-92	2	Lrrc46
271	1.55305e-96	0.798609	0.994	0.872	2.77079e-92	2	Cenpv
272	2.87235e-95	0.913058	0.982	0.627	5.12457e-91	2	Tma7
273	9.66756e-95	0.85893	1	0.954	1.72479e-90	2	Calm3
274	3.24415e-94	0.783081	0.997	0.886	5.78789e-90	2	Pgp
275	7.54228e-92	0.898625	0.991	0.668	1.34562e-87	2	Spcs1
276	7.97429e-90	0.893439	1	0.857	1.42269e-85	2	Cox7b2
277	3.60923e-89	0.820855	0.871	0.455	6.43923e-85	2	Morn2
278	1.31065e-87	0.811975	0.979	0.721	2.33833e-83	2	Tmem97
279	4.2302e-87	0.944383	0.937	0.544	7.5471e-83	2	Cyct
280	5.32203e-83	0.776731	0.596	0.17	9.49503e-79	2	Abhd8
281	2.74896e-82	0.828292	0.677	0.239	4.90441e-78	2	Rnls
282	2.27142e-80	0.837189	0.997	0.88	4.05244e-76	2	Tuba3b
283	3.21865e-80	0.792252	0.898	0.497	5.74239e-76	2	Syngr4
284	2.25218e-79	0.859591	0.964	0.616	4.01811e-75	2	Wfdc15a
285	6.10099e-78	0.782307	0.677	0.259	1.08848e-73	2	Dnajb3
286	6.70759e-77	0.941814	0.671	0.27	1.1967e-72	2	Clgn
287	2.19482e-75	0.80264	0.772	0.382	3.91577e-71	2	Nphp1
288	1.15024e-71	0.982361	0.781	0.383	2.05215e-67	2	Psma8
289	4.91681e-69	1.24975	0.976	0.762	8.77209e-65	2	Defb19
290	5.77876e-68	0.874518	0.638	0.262	1.03099e-63	2	Pdha2
291	1.36993e-67	0.801395	0.787	0.426	2.44409e-63	2	Arl3
292	6.46325e-67	0.796675	0.982	0.664	1.15311e-62	2	Gnas
293	1.65376e-64	0.97836	0.91	0.575	2.95047e-60	2	Cst9
294	3.74947e-64	1.05268	0.961	0.673	6.68943e-60	2	Cst12
295	1.95493e-63	0.990373	0.985	0.827	3.48778e-59	2	Tmsb4x
296	8.84305e-56	0.903105	0.973	0.794	1.57769e-51	2	Aard
297	1.44705e-50	0.821754	0.922	0.627	2.58167e-46	2	Gatm
298	8.99095e-46	0.817173	0.967	0.714	1.60408e-41	2	Ldhb
299	1.56038e-45	0.801199	0.778	0.493	2.78387e-41	2	Etd
300	8.81182e-24	0.890244	0.473	0.271	1.57212e-19	2	Gml
301	1.26192e-94	0.638123	0.969	0.392	2.2514e-90	3	Rsph1
302	6.43907e-83	0.35894	0.985	0.455	1.1488e-78	3	Meig1
303	1.97166e-75	0.341604	0.871	0.312	3.51764e-71	3	Fabp9
304	1.63486e-73	0.521995	1	1	2.91675e-69	3	Hsp90aa1
305	2.78949e-71	0.592687	0.966	0.496	4.97672e-67	3	Gm11837
306	6.50222e-71	0.405046	0.982	0.491	1.16006e-66	3	Cox8c
307	8.45652e-66	0.586309	1	0.997	1.50873e-61	3	Calm2
308	6.46117e-65	0.599699	0.991	0.583	1.15274e-60	3	Hspa2
309	1.12909e-64	0.677899	1	0.968	2.01442e-60	3	Sycp3
310	2.00737e-64	0.425626	1	1	3.58134e-60	3	Ubb
311	1.98943e-61	0.650071	0.997	0.857	3.54934e-57	3	Cox7b2
312	3.51262e-61	0.685096	1	0.835	6.26687e-57	3	Hormad1
313	4.83705e-60	0.554324	1	0.997	8.62978e-56	3	Ube2s
314	5.4625e-60	0.575866	0.933	0.474	9.74565e-56	3	Tesmin
315	3.59291e-59	0.620514	0.788	0.383	6.4101e-55	3	Psma8
316	1.16178e-58	0.82828	0.613	0.254	2.07273e-54	3	Gml
317	3.97132e-58	0.520812	0.982	0.57	7.08524e-54	3	Spa17
318	3.27844e-54	0.483207	1	1	5.84907e-50	3	Swi5
319	4.90782e-54	0.484215	0.923	0.499	8.75604e-50	3	Cox6b2
320	5.10277e-54	0.624529	0.997	0.804	9.10385e-50	3	Cks2
321	2.464e-53	0.456024	1	1	4.39602e-49	3	Cox6c
322	6.6213e-53	0.475657	1	0.987	1.18131e-48	3	Pebp1
323	6.23611e-52	0.696696	1	0.826	1.11258e-47	3	Tmsb4x
324	9.54371e-52	0.423151	1	1	1.70269e-47	3	Chchd2
325	1.39448e-50	0.564078	0.997	0.955	2.48789e-46	3	Calm3
326	4.7323e-50	0.535641	1	0.668	8.4429e-46	3	Spcs1
327	2.42424e-48	0.638794	0.991	0.664	4.32508e-44	3	Gnas
328	7.28018e-47	0.452703	0.914	0.499	1.29886e-42	3	Rangrf
329	9.73913e-47	0.377989	1	0.998	1.73756e-42	3	Ybx1
330	1.25232e-45	0.648707	0.991	0.738	2.23427e-41	3	H2afx
331	3.98823e-44	0.404646	1	1	7.11539e-40	3	Dynll1
332	4.20288e-41	0.643475	0.991	0.792	7.49836e-37	3	Aard
333	5.30148e-41	0.459269	0.945	0.544	9.45838e-37	3	Cyct
334	9.31613e-40	0.445865	0.997	0.967	1.66209e-35	3	Diablo
335	1.32128e-39	0.42638	1	0.975	2.3573e-35	3	Pabpc1
336	1.93394e-38	0.431868	0.979	0.628	3.45035e-34	3	Tma7
337	2.74881e-38	0.466516	0.997	0.945	4.90414e-34	3	AY036118
338	1.46548e-37	0.525319	0.997	0.76	2.61457e-33	3	Defb19
339	9.92011e-37	0.544471	0.801	0.47	1.76985e-32	3	Rexo5
340	6.06652e-36	0.438198	0.979	0.615	1.08233e-31	3	Wfdc15a
341	1.74324e-35	0.496394	0.991	0.841	3.11011e-31	3	Fam216a
342	2.43757e-35	0.511344	0.893	0.548	4.34887e-31	3	Gstm1
343	2.48788e-35	0.508028	0.917	0.561	4.43863e-31	3	Basp1
344	3.17376e-35	0.353256	1	0.999	5.66231e-31	3	H2afz
345	5.91774e-35	0.449008	0.837	0.507	1.05578e-30	3	4921524J17Rik
346	2.21817e-34	0.500897	0.954	0.571	3.95744e-30	3	Cst9
347	4.48924e-34	0.567266	0.454	0.186	8.00925e-30	3	1700020N01Rik
348	4.51981e-34	0.501871	0.883	0.512	8.06379e-30	3	Wfdc10
349	3.42103e-33	0.429121	0.994	0.714	6.10345e-29	3	Setx
350	9.81022e-33	0.405197	1	0.988	1.75024e-28	3	Med10
351	1.08846e-31	0.481306	0.448	0.176	1.94193e-27	3	1700102P08Rik
352	1.13734e-31	0.499198	0.831	0.499	2.02913e-27	3	Gstm2
353	2.24771e-31	0.439419	1	1	4.01013e-27	3	Gm42418
354	2.3379e-31	0.356676	1	0.999	4.17104e-27	3	Sem1
355	6.23419e-31	0.483076	0.896	0.581	1.11224e-26	3	Gamt
356	4.15397e-30	0.449397	0.963	0.68	7.4111e-26	3	Mif4gd
357	4.29229e-30	0.445208	1	0.898	7.65788e-26	3	St13
358	6.89892e-30	0.558094	0.982	0.671	1.23084e-25	3	Cst12
359	8.24293e-30	0.565943	0.982	0.713	1.47062e-25	3	Ldhb
360	4.14296e-29	0.475212	0.982	0.682	7.39146e-25	3	Gsta4
361	7.9564e-29	0.40268	0.899	0.584	1.4195e-24	3	Cdk1
362	2.02461e-28	0.368868	1	0.976	3.6121e-24	3	Ndufc1
363	9.19408e-28	0.398775	0.89	0.577	1.64032e-23	3	Efcab2
364	2.12911e-27	0.349192	0.994	0.79	3.79854e-23	3	Ddt
365	3.7141e-27	0.470141	0.954	0.624	6.62632e-23	3	Gatm
366	4.2769e-27	0.608208	0.491	0.266	7.63041e-23	3	Gml2
367	8.88405e-27	0.365911	1	0.986	1.585e-22	3	Atp6v1g1
368	1.14483e-26	0.374899	0.972	0.702	2.04249e-22	3	Tctex1d2
369	1.47304e-26	0.431664	0.89	0.588	2.62805e-22	3	Slc25a5
370	1.16327e-25	0.331843	1	0.995	2.07538e-21	3	Tomm7
371	1.72652e-25	0.365339	1	0.953	3.08028e-21	3	Tbca
372	1.82824e-25	0.403316	1	0.931	3.26176e-21	3	Rpl39l
373	2.28768e-25	0.397938	1	0.905	4.08146e-21	3	Ddx39
374	2.9998e-25	0.383859	0.994	0.756	5.35194e-21	3	Dynlt1f
375	4.26112e-25	0.430683	0.801	0.491	7.60226e-21	3	Etd
376	6.35256e-25	0.331602	0.994	0.708	1.13336e-20	3	Cdc20
377	1.83993e-24	0.375845	0.834	0.557	3.28263e-20	3	Ppp1r35
378	2.85568e-24	0.391575	0.807	0.489	5.09482e-20	3	Tuba1a
379	1.423e-23	0.3262	1	0.915	2.53877e-19	3	Syce3
380	1.95376e-23	0.348281	0.709	0.436	3.4857e-19	3	Arl3
381	2.49757e-23	0.407686	0.997	0.878	4.45591e-19	3	Akr1b3
382	4.57088e-23	0.410277	0.982	0.799	8.15491e-19	3	Dctn3
383	8.50727e-23	0.385647	1	0.812	1.51778e-18	3	Ube2m
384	5.46384e-22	0.336508	0.834	0.565	9.74805e-18	3	Eif4a2
385	1.74676e-21	0.3338	0.991	0.758	3.1164e-17	3	Psmc3ip
386	7.17249e-18	0.404117	0.656	0.438	1.27964e-13	3	1700011M02Rik
387	7.88989e-18	0.335548	0.994	0.765	1.40764e-13	3	Pam16
388	5.65021e-17	0.367814	0.994	0.795	1.00805e-12	3	Churc1
389	6.99449e-16	0.363569	0.994	0.946	1.24789e-11	3	Ddx4
390	1.29409e-15	0.363369	0.426	0.238	2.30879e-11	3	Meiob
391	5.07585e-15	0.331937	0.653	0.443	9.05582e-11	3	Tnni3
392	5.62968e-15	0.352076	0.985	0.838	1.00439e-10	3	Chchd10
393	7.20775e-14	0.359998	0.601	0.398	1.28593e-09	3	Clu
394	3.20968e-13	0.466271	0.319	0.182	5.72639e-09	3	Dync2li1
395	5.82384e-13	0.328379	1	0.929	1.03903e-08	3	Spint2
396	1.82645e-12	0.429876	0.371	0.241	3.25856e-08	3	Cntd1
397	3.75126e-10	0.326881	0.626	0.469	6.69262e-06	3	Cyb5a
398	1.31102e-07	0.358635	0.417	0.335	0.00233899	3	4930524B15Rik
399	3.70673e-07	0.41756	0.454	0.37	0.00661317	3	Vim
400	1.41935e-05	0.414163	0.337	0.287	0.253226	3	Mnd1
401	2.35444e-55	0.476113	1	1	4.20056e-51	4	Rps2
402	2.34777e-53	0.584142	0.997	0.945	4.18866e-49	4	AY036118
403	1.77524e-42	0.354303	1	1	3.16721e-38	4	Rps16
404	1.52253e-41	0.392174	1	0.999	2.71635e-37	4	Rps3a1
405	2.27391e-40	0.343718	1	1	4.05689e-36	4	Rps11
406	5.21307e-38	0.37428	1	1	9.30064e-34	4	Rps26
407	1.09904e-37	0.38356	0.988	0.635	1.9608e-33	4	Crabp1
408	4.52346e-37	0.260919	1	1	8.0703e-33	4	Rpl19
409	1.57962e-36	0.357552	1	0.999	2.81821e-32	4	Rps3
410	3.18353e-36	0.311368	1	1	5.67974e-32	4	Rpsa
411	6.20286e-35	0.343331	1	1	1.10665e-30	4	Rplp2
412	6.84252e-34	0.285143	1	1	1.22077e-29	4	Rpl8
413	1.58799e-33	0.316912	1	1	2.83314e-29	4	H3f3a
414	1.23454e-31	0.306726	1	1	2.20254e-27	4	Rps8
415	1.33126e-31	0.362677	1	0.988	2.3751e-27	4	Eif4a1
416	2.13682e-30	0.269884	1	1	3.8123e-26	4	Rps18
417	4.41332e-30	0.389508	0.994	0.676	7.87381e-26	4	Rcc2
418	3.38233e-29	0.264089	1	1	6.03442e-25	4	Rps10
419	1.66141e-28	0.330434	1	0.784	2.96412e-24	4	Uchl1
420	3.29685e-28	0.331513	1	0.917	5.8819e-24	4	Ftl1
421	4.04632e-27	0.293097	1	0.99	7.21904e-23	4	Prdx1
422	2.66268e-26	0.31623	1	0.975	4.75049e-22	4	Hspe1
423	2.28013e-25	0.277581	1	0.998	4.06798e-21	4	Rpl4
424	3.44953e-25	0.30607	0.997	0.848	6.15431e-21	4	Mdh2
425	1.96068e-24	0.34193	1	0.922	3.49804e-20	4	Mif
426	3.74822e-23	0.299463	0.938	0.606	6.6872e-19	4	1110008P14Rik
427	7.22184e-23	0.32592	0.922	0.612	1.28845e-18	4	Gsr
428	7.7441e-22	0.263432	1	1	1.38163e-17	4	Eef1a1
429	9.55698e-22	0.282748	1	0.862	1.70506e-17	4	Polr2e
430	1.00825e-21	0.294542	1	0.967	1.79883e-17	4	Hmgn1
431	1.26838e-21	0.295659	1	0.996	2.26291e-17	4	Stmn1
432	1.816e-21	0.283194	0.932	0.613	3.23993e-17	4	Galk1
433	1.88995e-21	0.282389	1	0.983	3.37186e-17	4	Anp32b
434	1.1178e-20	0.371857	1	0.987	1.99427e-16	4	Tubb4b
435	1.70428e-20	0.277351	1	0.985	3.0406e-16	4	Actb
436	6.03679e-20	0.319704	0.997	0.876	1.07702e-15	4	Hnrnpa1
437	9.91893e-20	0.308628	0.994	0.71	1.76964e-15	4	Gpi1
438	1.09622e-18	0.281442	1	0.985	1.95576e-14	4	Hmgb1
439	2.65342e-18	0.302732	1	0.768	4.73397e-14	4	Ppp1r14b
440	4.80228e-18	0.257476	0.947	0.646	8.56775e-14	4	Dmrt1
441	1.0934e-17	0.312483	1	0.867	1.95073e-13	4	Marcksl1
442	1.87354e-16	0.292626	0.991	0.763	3.34258e-12	4	Cks1b
443	3.01847e-15	0.252889	1	0.888	5.38526e-11	4	Polr2f
444	3.51671e-15	0.266919	0.997	0.873	6.27416e-11	4	Psmb3
445	1.12811e-14	0.263604	0.969	0.744	2.01265e-10	4	Bcl7c
446	1.19483e-14	0.272901	0.953	0.687	2.13169e-10	4	Fdps
447	1.26635e-14	0.270919	1	0.889	2.25929e-10	4	Prmt1
448	1.55407e-14	0.290383	0.981	0.753	2.77262e-10	4	Iah1
449	1.67867e-14	0.251641	1	0.964	2.99491e-10	4	Eef1d
450	8.189e-14	0.25229	0.988	0.758	1.461e-09	4	Tex19.1
451	1.00848e-13	0.278731	1	0.833	1.79924e-09	4	Bax
452	3.60792e-13	0.25654	0.826	0.589	6.43689e-09	4	Ehd1
453	4.79138e-13	0.25682	0.997	0.825	8.5483e-09	4	Ywhab
454	9.2653e-12	0.263309	0.96	0.742	1.65302e-07	4	Dpy30
455	1.90624e-10	0.296151	0.991	0.839	3.40092e-06	4	Fbl
456	8.9437e-213	1.09422	0.798	0.108	1.59564e-208	5	Plk1
457	1.93302e-152	1.51568	0.997	0.651	3.4487e-148	5	Cenpa
458	8.67545e-136	0.893163	1	0.96	1.54779e-131	5	Hmgn2
459	1.1244e-132	1.19925	0.997	0.699	2.00604e-128	5	Esx1
460	2.10903e-131	1.10619	0.946	0.44	3.76272e-127	5	Ccna2
461	1.82688e-126	0.749912	0.865	0.25	3.25934e-122	5	Kif20a
462	3.06689e-116	0.678076	0.758	0.183	5.47163e-112	5	Ccng1
463	1.48582e-102	0.859832	0.929	0.494	2.65086e-98	5	Ptms
464	6.07823e-102	1.05655	0.902	0.451	1.08442e-97	5	Ccnb1
465	1.42404e-100	0.556232	1	0.994	2.54064e-96	5	Hmgb2
466	6.83017e-99	1.37799	0.912	0.608	1.21857e-94	5	Ube2c
467	1.53176e-95	0.768014	0.997	0.836	2.73281e-91	5	Usp26
468	2.09022e-91	0.578047	0.673	0.179	3.72916e-87	5	Knstrn
469	2.8645e-91	0.61795	0.832	0.291	5.11056e-87	5	Melk
470	3.52304e-91	0.67122	0.997	0.852	6.28545e-87	5	Coq7
471	9.30254e-91	0.615084	0.747	0.237	1.65967e-86	5	Kif22
472	1.33905e-89	0.744191	0.939	0.578	2.38899e-85	5	Cdca3
473	5.62767e-87	0.723257	0.943	0.53	1.00403e-82	5	Ccnd1
474	3.76348e-84	0.788293	0.98	0.85	6.71442e-80	5	Epcam
475	2.92121e-83	0.615567	0.768	0.268	5.21173e-79	5	Kif2c
476	7.39522e-79	0.786932	0.916	0.648	1.31938e-74	5	Cenpe
477	2.5334e-78	0.55444	0.997	0.948	4.51983e-74	5	Rheb
478	5.26694e-78	0.468823	0.65	0.182	9.39675e-74	5	Ska1
479	1.07993e-77	0.564353	1	0.942	1.9267e-73	5	Sar1a
480	1.856e-77	0.563457	1	0.915	3.3113e-73	5	Rac1
481	2.94253e-76	0.620224	0.97	0.639	5.24977e-72	5	Selenom
482	3.10676e-76	0.530244	0.727	0.24	5.54277e-72	5	Kif4
483	3.54124e-76	0.52809	0.997	0.954	6.31793e-72	5	Naa38
484	3.67829e-76	0.572028	0.949	0.685	6.56244e-72	5	Grb2
485	1.6732e-75	0.614314	0.673	0.218	2.98515e-71	5	Aspm
486	3.60896e-75	0.549262	1	0.96	6.43875e-71	5	Bzw1
487	1.13022e-73	0.562036	1	0.967	2.01643e-69	5	Hmgn1
488	2.19033e-73	0.540517	0.997	0.94	3.90777e-69	5	Sec61b
489	3.01314e-73	0.468907	0.707	0.208	5.37575e-69	5	Lmo1
490	4.99729e-72	0.550585	1	0.917	8.91567e-68	5	Mt2
491	1.17778e-70	0.450133	0.657	0.197	2.10128e-66	5	Dusp12
492	3.35781e-70	0.556948	1	0.892	5.99066e-66	5	Dut
493	3.36242e-70	0.570216	0.879	0.464	5.99889e-66	5	Isoc1
494	5.235e-70	0.508731	0.852	0.361	9.33977e-66	5	Dnph1
495	6.36213e-70	0.498399	0.778	0.274	1.13507e-65	5	Sgcb
496	7.37334e-70	0.545802	1	0.909	1.31548e-65	5	Dynll2
497	1.5752e-69	0.526119	0.737	0.273	2.81032e-65	5	Gabpb1
498	2.26973e-69	0.492408	1	0.985	4.04943e-65	5	Atp5a1
499	5.25656e-69	0.667123	0.811	0.388	9.37822e-65	5	Kif11
500	1.12183e-68	0.578741	0.848	0.424	2.00145e-64	5	Cnih1
501	2.26346e-68	0.453322	1	0.987	4.03824e-64	5	Ndufb8
502	2.77963e-68	0.534323	0.768	0.281	4.95913e-64	5	Pdgfa
503	5.54545e-68	0.571489	0.993	0.959	9.89364e-64	5	Hnrnpdl
504	1.75027e-67	0.551278	0.997	0.852	3.12266e-63	5	Hmgb3
505	4.42029e-67	0.5165	0.997	0.968	7.88624e-63	5	Cyc1
506	7.2731e-67	0.576492	0.966	0.781	1.29759e-62	5	Tex11
507	2.03569e-66	0.512008	1	0.982	3.63187e-62	5	Ptma
508	3.6107e-66	0.615096	1	0.987	6.44185e-62	5	Tubb4b
509	1.46833e-65	0.84434	0.919	0.719	2.61965e-61	5	Cdc20
510	5.02558e-65	0.568793	0.953	0.642	8.96614e-61	5	Crabp1
511	1.6085e-64	0.505659	0.997	0.836	2.86972e-60	5	Clta
512	2.31958e-64	0.451425	1	0.983	4.13837e-60	5	Anp32b
513	1.86299e-63	0.543242	1	0.922	3.32376e-59	5	Mif
514	3.76223e-63	0.541689	0.68	0.242	6.71219e-59	5	Incenp
515	1.99428e-62	0.4818	0.751	0.3	3.55799e-58	5	Prpsap2
516	3.32134e-62	0.47308	1	0.963	5.92561e-58	5	Atp5c1
517	5.66151e-62	0.48662	0.949	0.685	1.01007e-57	5	Glod4
518	5.74828e-62	0.500161	0.923	0.759	1.02555e-57	5	Yaf2
519	1.32728e-61	0.477426	0.987	0.957	2.368e-57	5	U2af1
520	3.64797e-60	0.456489	0.717	0.259	6.50834e-56	5	Vegfb
521	1.1479e-59	0.529408	0.97	0.851	2.04798e-55	5	Smc2
522	5.22924e-59	0.450583	0.7	0.262	9.3295e-55	5	Gnai1
523	1.20353e-58	0.484282	0.963	0.807	2.14721e-54	5	Tecr
524	2.54762e-58	0.45266	0.687	0.255	4.5452e-54	5	C330027C09Rik
525	7.325e-58	0.561826	0.97	0.843	1.30685e-53	5	Birc5
526	2.87415e-57	0.482226	0.966	0.783	5.12777e-53	5	Abce1
527	6.04734e-57	0.489181	0.983	0.929	1.07891e-52	5	Eif4a3
528	7.95729e-57	0.491363	0.872	0.486	1.41966e-52	5	Tmem243
529	8.58627e-57	0.487662	0.677	0.25	1.53188e-52	5	Insig1
530	2.09149e-56	0.593577	1	0.957	3.73142e-52	5	Arl6ip1
531	2.19842e-56	0.777548	0.771	0.412	3.92221e-52	5	Nusap1
532	2.41268e-56	0.451982	1	0.973	4.30446e-52	5	Ndufa11
533	3.50106e-56	0.478306	0.99	0.936	6.24624e-52	5	Srsf6
534	5.63663e-56	0.50925	0.872	0.541	1.00563e-51	5	Tmed7
535	1.36735e-55	0.488397	0.761	0.333	2.43948e-51	5	Seh1l
536	1.91726e-55	0.511231	0.976	0.767	3.42058e-51	5	Cks1b
537	1.94076e-55	0.499703	0.886	0.539	3.4625e-51	5	Anp32a
538	2.59835e-55	0.483932	0.694	0.279	4.63572e-51	5	Ckap2
539	2.3073e-54	0.543509	0.828	0.482	4.11645e-50	5	Tex13b
540	1.19837e-53	0.488398	0.963	0.843	2.13802e-49	5	Ppp2ca
541	1.20603e-53	0.459431	1	0.986	2.15167e-49	5	Actb
542	1.81243e-53	0.51985	0.778	0.336	3.23356e-49	5	Mdp1
543	3.24979e-53	0.479779	0.997	0.866	5.79796e-49	5	Selenoh
544	8.24408e-51	0.657071	0.889	0.596	1.47083e-46	5	Mki67
545	1.29097e-49	0.620422	0.896	0.748	2.30321e-45	5	Tpx2
546	1.05741e-47	0.460871	1	0.948	1.88652e-43	5	Tuba3a
547	1.08797e-43	0.485106	0.963	0.911	1.94104e-39	5	Cdca8
548	1.77147e-42	0.476337	0.869	0.689	3.16047e-38	5	Vps36
549	3.39636e-42	0.590336	0.818	0.623	6.05945e-38	5	Kif20b
550	1.49345e-40	0.474421	0.613	0.255	2.66447e-36	5	Aurka
551	3.05583e-40	0.468731	0.764	0.435	5.45191e-36	5	Ckap2l
552	1.35779e-33	0.555487	0.825	0.595	2.42243e-29	5	Cdk1
553	2.93938e-33	0.500443	0.781	0.501	5.24414e-29	5	Hmmr
554	2.40761e-26	0.491645	0.34	0.116	4.29542e-22	5	P3h3
555	9.58345e-21	0.472959	0.552	0.285	1.70978e-16	5	Dlg1
556	7.73418e-106	0.437881	1	1	1.37986e-101	6	Rpl41
557	4.23931e-99	0.44772	0.594	0.11	7.56336e-95	6	Rec8
558	1.36366e-98	0.454276	1	1	2.4329e-94	6	Rpl27a
559	3.86997e-93	0.718614	0.982	0.85	6.90442e-89	6	Lman1
560	4.79234e-93	0.900608	0.993	0.703	8.55001e-89	6	Esx1
561	6.16025e-90	0.701954	1	0.918	1.09905e-85	6	Rpl39
562	1.07294e-88	0.670647	0.875	0.331	1.91423e-84	6	Mdp1
563	2.04068e-86	0.7665	0.978	0.789	3.64077e-82	6	Trap1a
564	1.36342e-85	0.583306	0.705	0.202	2.43249e-81	6	Slc50a1
565	4.8773e-85	0.514128	0.657	0.159	8.70159e-81	6	Ctcfl
566	1.29272e-84	0.617377	0.819	0.275	2.30635e-80	6	Sgcb
567	5.49832e-84	0.737362	0.967	0.825	9.80955e-80	6	Ddhd2
568	1.19087e-83	0.513993	1	0.991	2.12464e-79	6	Atp5f1
569	6.0231e-83	0.453839	1	0.999	1.07458e-78	6	Rpl22
570	1.11903e-82	0.73346	0.956	0.644	1.99647e-78	6	Selenom
571	3.38546e-82	0.582885	0.738	0.227	6.03999e-78	6	Tmem9
572	1.64816e-80	0.609544	0.771	0.258	2.94047e-76	6	Aig1
573	4.62105e-79	0.568819	0.705	0.204	8.24442e-75	6	Snhg11
574	4.35683e-74	0.563599	0.83	0.317	7.77302e-70	6	Tmem18
575	1.46799e-72	0.528166	0.779	0.272	2.61904e-68	6	Hmgn3
576	3.04301e-72	0.409296	1	1	5.42903e-68	6	Rpl36
577	1.41021e-71	0.459345	0.996	0.997	2.51595e-67	6	Minos1
578	1.29444e-70	0.510678	1	0.981	2.30941e-66	6	Atp5k
579	2.02531e-70	0.549181	0.996	0.968	3.61336e-66	6	Cyc1
580	4.54694e-69	0.442481	0.601	0.162	8.1122e-65	6	Thap3
581	1.75223e-68	0.590418	0.967	0.824	3.12616e-64	6	Tmem14c
582	1.2201e-67	0.511662	0.653	0.204	2.17677e-63	6	Sfmbt2
583	1.91033e-66	0.516816	0.742	0.275	3.40822e-62	6	Snx17
584	1.27264e-64	0.424503	0.675	0.201	2.27052e-60	6	Nudt17
585	7.21557e-64	0.430441	1	1	1.28733e-59	6	Rps8
586	1.63958e-63	0.568763	0.915	0.606	2.92518e-59	6	Hsd17b10
587	5.33933e-63	0.686175	0.982	0.851	9.52591e-59	6	Epcam
588	6.24275e-62	0.552915	0.768	0.307	1.11377e-57	6	Ubr3
589	1.32085e-60	0.411622	0.616	0.185	2.35653e-56	6	Ydjc
590	1.65411e-60	0.475914	0.675	0.234	2.9511e-56	6	Tubgcp5
591	3.59546e-60	0.495222	0.996	0.963	6.41467e-56	6	Atp5c1
592	4.65995e-60	0.537673	1	0.915	8.31382e-56	6	Ssr2
593	7.97204e-60	0.61318	0.985	0.769	1.42229e-55	6	1700013H16Rik
594	1.039e-59	0.557049	0.982	0.766	1.85368e-55	6	Rhox13
595	3.90313e-59	0.516576	0.745	0.303	6.96358e-55	6	Lage3
596	9.06087e-59	0.410924	0.579	0.17	1.61655e-54	6	R3hdm4
597	3.70444e-57	0.455362	0.72	0.263	6.60909e-53	6	Vegfb
598	1.20205e-56	0.454904	0.993	0.966	2.14458e-52	6	Gm10076
599	1.34216e-56	0.466107	0.993	0.905	2.39455e-52	6	Tmed9
600	6.21356e-56	0.461911	0.993	0.956	1.10856e-51	6	Erp29
601	9.08602e-55	0.463105	0.646	0.234	1.62104e-50	6	Ogt
602	1.1468e-54	0.51002	0.9	0.541	2.04601e-50	6	Anp32a
603	6.43347e-54	0.450523	0.638	0.228	1.1478e-49	6	Tm7sf3
604	4.68894e-53	0.49106	0.996	0.953	8.36553e-49	6	Prdx4
605	5.26943e-53	0.438585	0.993	0.962	9.40118e-49	6	Sec11a
606	5.5811e-53	0.416374	0.642	0.22	9.95725e-49	6	Steap1
607	4.44772e-52	0.406977	0.679	0.254	7.93518e-48	6	Ormdl1
608	6.61489e-52	0.452902	0.712	0.293	1.18016e-47	6	Tmx2
609	1.7486e-51	0.526401	0.97	0.832	3.11967e-47	6	Vkorc1
610	3.78413e-51	0.407899	1	0.989	6.75127e-47	6	Ubl5
611	5.51546e-51	0.42137	0.996	0.988	9.84013e-47	6	Ddost
612	3.80026e-50	0.454173	0.982	0.796	6.78004e-46	6	Rbp4
613	4.6885e-50	0.42772	0.996	0.97	8.36476e-46	6	Denr
614	5.39432e-50	0.405829	1	0.978	9.624e-46	6	Ndufa13
615	5.56786e-50	0.50434	0.804	0.433	9.93362e-46	6	Cnih1
616	9.64781e-50	0.491257	0.734	0.32	1.72127e-45	6	Ireb2
617	7.47061e-49	0.415296	0.601	0.216	1.33283e-44	6	Scamp3
618	8.60675e-49	0.453154	0.86	0.491	1.53553e-44	6	Tmem243
619	1.04644e-48	0.450142	0.993	0.97	1.86695e-44	6	Itm2b
620	3.90725e-48	0.467908	0.69	0.292	6.97092e-44	6	Trappc2
621	4.18882e-48	0.452353	0.93	0.733	7.47327e-44	6	Ebpl
622	6.96993e-48	0.478263	0.908	0.708	1.2435e-43	6	Hint2
623	8.12747e-48	0.430244	0.753	0.32	1.45002e-43	6	Vamp2
624	1.58898e-47	0.423625	0.738	0.306	2.83489e-43	6	Bmyc
625	1.74653e-47	0.467251	0.893	0.586	3.11599e-43	6	Creg1
626	2.20394e-47	0.455182	0.956	0.786	3.93206e-43	6	Dpm1
627	4.39348e-47	0.48054	0.808	0.447	7.83841e-43	6	Lyrm2
628	1.16446e-46	0.458879	0.919	0.702	2.07752e-42	6	Rpp25l
629	1.24479e-46	0.48965	0.882	0.556	2.22083e-42	6	Syngr1
630	2.10806e-46	0.434946	0.731	0.305	3.76099e-42	6	Ext2
631	1.44377e-45	0.437171	0.941	0.838	2.57584e-41	6	Bloc1s2
632	4.71826e-45	0.45789	0.985	0.825	8.41785e-41	6	Cd63
633	6.77996e-45	0.427848	0.697	0.296	1.20961e-40	6	Spint1
634	2.2665e-44	0.406035	0.683	0.283	4.04366e-40	6	Laptm4b
635	3.2662e-44	0.463183	0.886	0.66	5.82722e-40	6	Tex261
636	3.356e-44	0.503072	0.815	0.465	5.98744e-40	6	Cep350
637	1.12692e-43	0.423232	0.982	0.906	2.01053e-39	6	Ssr1
638	1.42768e-43	0.437281	0.716	0.316	2.54713e-39	6	Arl2
639	1.83743e-43	0.431938	0.716	0.322	3.27816e-39	6	Fam76b
640	7.50635e-41	0.420286	0.723	0.334	1.33921e-36	6	Rc3h2
641	3.1461e-40	0.428403	0.978	0.852	5.61295e-36	6	Myl6
642	1.03421e-39	0.426132	0.867	0.64	1.84513e-35	6	Tmed4
643	1.20826e-39	0.418697	0.911	0.677	2.15565e-35	6	Bex3
644	1.62789e-39	0.431869	0.849	0.571	2.90433e-35	6	Fmc1
645	3.01707e-39	0.408986	0.686	0.314	5.38276e-35	6	Atad2b
646	4.92062e-39	0.424776	0.867	0.565	8.77888e-35	6	Nptn
647	1.02111e-38	0.426253	0.649	0.284	1.82176e-34	6	Micu3
648	4.7482e-38	0.407645	0.83	0.527	8.47127e-34	6	Vbp1
649	7.84048e-38	0.416741	0.985	0.86	1.39882e-33	6	Lrpap1
650	8.73536e-38	0.432458	0.775	0.466	1.55848e-33	6	Med1
651	9.08715e-38	0.438939	0.863	0.542	1.62124e-33	6	Ccnd1
652	9.51166e-38	0.413519	0.849	0.545	1.69698e-33	6	Arhgdig
653	3.39684e-36	0.422692	0.897	0.782	6.0603e-32	6	Zfr
654	3.15056e-35	0.407347	0.834	0.557	5.62092e-31	6	Fbxl6
655	6.48971e-32	0.43652	0.753	0.464	1.15783e-27	6	Atrx
656	1.84595e-180	0.742432	0.749	0.09	3.29336e-176	7	Dnmt3b
657	1.19301e-152	1.29764	0.694	0.09	2.12846e-148	7	P3h3
658	4.51259e-150	1.08541	0.962	0.233	8.05092e-146	7	Smagp
659	1.40471e-146	0.717245	0.804	0.142	2.50613e-142	7	Mex3d
660	2.38922e-141	0.94206	0.889	0.204	4.2626e-137	7	Lmo1
661	8.62494e-141	1.50713	1	0.645	1.53878e-136	7	Crabp1
662	7.72733e-136	0.712045	0.63	0.08	1.37863e-131	7	Dlk1
663	5.91091e-131	0.662346	0.757	0.138	1.05457e-126	7	Pabpc4
664	3.33801e-125	0.861401	0.881	0.227	5.95535e-121	7	Kit
665	1.15633e-122	1.13574	1	0.775	2.063e-118	7	Ppp1r14b
666	9.481e-119	0.828473	0.932	0.276	1.6915e-114	7	Gcat
667	4.68463e-117	1.02453	1	0.877	8.35786e-113	7	Psmb3
668	7.45662e-117	1.23365	1	0.791	1.33034e-112	7	Uchl1
669	3.6259e-116	0.89838	1	0.968	6.46897e-112	7	Hmgn1
670	5.66963e-116	0.974432	1	0.924	1.01152e-111	7	Mif
671	4.54611e-115	0.997212	1	0.891	8.11072e-111	7	Polr2f
672	1.68056e-113	0.826854	1	0.993	2.99828e-109	7	Hsp90ab1
673	4.77159e-113	0.655241	0.732	0.147	8.51299e-109	7	Trnp1
674	8.00993e-113	1.11509	1	0.686	1.42905e-108	7	Rcc2
675	8.57578e-113	0.663774	0.796	0.172	1.53e-108	7	Prr5
676	1.90875e-112	0.730701	0.877	0.215	3.40541e-108	7	Gm45716
677	2.15081e-110	0.718818	0.894	0.254	3.83726e-106	7	Ptp4a3
678	6.21191e-110	0.648769	0.723	0.148	1.10827e-105	7	Socs1
679	1.28742e-109	0.999627	1	0.866	2.29689e-105	7	Polr2e
680	2.99888e-109	0.817318	0.94	0.318	5.3503e-105	7	Nans
681	1.66125e-108	0.818365	1	0.965	2.96384e-104	7	Usmg5
682	6.4688e-107	0.725761	1	1	1.1541e-102	7	Rplp2
683	1.41246e-106	0.804507	1	0.983	2.51997e-102	7	Anp32b
684	9.07638e-105	0.654347	0.736	0.154	1.61932e-100	7	Camk2n1
685	1.21179e-104	0.907726	0.983	0.612	2.16195e-100	7	1110008P14Rik
686	2.9763e-104	0.938367	0.991	0.616	5.31002e-100	7	Gsr
687	6.9619e-104	0.926909	0.987	0.75	1.24207e-99	7	Bcl7c
688	4.90454e-103	0.853872	1	0.839	8.7502e-99	7	Bax
689	7.60063e-103	1.07426	1	0.905	1.35603e-98	7	Cox8a
690	2.39678e-102	0.744577	1	0.982	4.2761e-98	7	Dbi
691	3.68546e-102	0.637793	0.766	0.174	6.57522e-98	7	Aurkb
692	2.88754e-101	0.955655	1	0.853	5.15166e-97	7	Mdh2
693	3.22164e-101	0.687682	0.834	0.232	5.74773e-97	7	Nr2c2ap
694	1.31046e-100	0.923266	1	0.987	2.33798e-96	7	Tubb4b
695	1.7042e-100	0.711203	0.885	0.271	3.04046e-96	7	Crip2
696	2.92058e-100	0.9688	1	0.871	5.21061e-96	7	Marcksl1
697	1.281e-99	0.954251	0.97	0.62	2.28544e-95	7	Galk1
698	1.06665e-98	0.77599	1	1	1.90301e-94	7	Rps2
699	8.98336e-97	0.64572	0.843	0.248	1.60272e-92	7	Eif5a2
700	1.58082e-96	0.844953	0.991	0.612	2.82034e-92	7	Eif4ebp1
701	2.98563e-96	0.695798	0.851	0.263	5.32667e-92	7	Mcm2
702	4.94747e-96	0.637511	1	0.985	8.82678e-92	7	Hmgb1
703	2.66075e-94	0.758522	0.987	0.788	4.74705e-90	7	Guk1
704	7.2123e-94	0.800032	1	0.975	1.28675e-89	7	Hspe1
705	7.15757e-93	0.777827	1	0.996	1.27698e-88	7	Stmn1
706	6.81588e-92	0.770543	0.962	0.464	1.21602e-87	7	Cdca7
707	1.09822e-91	0.766144	1	0.855	1.95933e-87	7	Coq7
708	2.49132e-91	0.823784	0.94	0.406	4.44477e-87	7	Rras
709	3.018e-91	0.70863	0.843	0.27	5.38442e-87	7	Ehmt2
710	5.45469e-91	0.716071	1	0.843	9.73172e-87	7	Fbl
711	1.24345e-89	0.76931	1	0.911	2.21844e-85	7	Dynll2
712	1.53445e-89	0.674516	0.838	0.272	2.73761e-85	7	Lonrf3
713	2.031e-89	0.718069	0.996	0.775	3.62351e-85	7	Arpc1b
714	3.19456e-89	0.734077	1	0.759	5.69942e-85	7	Iah1
715	3.41512e-89	0.63232	1	0.979	6.09291e-85	7	Ndufa4
716	7.78263e-89	0.719356	0.872	0.309	1.3885e-84	7	Rnd2
717	1.20831e-88	0.683823	1	0.961	2.15574e-84	7	Bzw1
718	2.66222e-88	0.844387	0.987	0.771	4.74966e-84	7	Cks1b
719	1.23191e-87	0.737137	0.94	0.467	2.19785e-83	7	Timm8a1
720	8.63155e-87	0.665789	1	0.988	1.53995e-82	7	Eif4a1
721	1.20707e-86	0.628488	1	0.974	2.15353e-82	7	Ndufa11
722	1.47533e-86	0.761607	0.962	0.557	2.63214e-82	7	Chd3os
723	3.73446e-86	0.650996	0.86	0.273	6.66265e-82	7	Rad21
724	5.81147e-86	0.988509	1	0.919	1.03682e-81	7	Ftl1
725	2.61342e-85	0.75242	0.97	0.654	4.6626e-81	7	Dmrt1
726	1.78215e-84	0.900276	0.983	0.751	3.17954e-80	7	Jund
727	4.5618e-84	0.704234	0.996	0.831	8.13871e-80	7	Ywhab
728	5.54091e-84	0.698692	0.987	0.779	9.88553e-80	7	Hras
729	6.7234e-84	0.678946	1	0.889	1.19952e-79	7	Taldo1
730	5.16522e-83	0.669886	0.881	0.317	9.21526e-79	7	Atic
731	1.25622e-82	0.694748	0.847	0.285	2.24123e-78	7	Pdgfa
732	5.99189e-82	0.64854	1	0.965	1.06901e-77	7	Eef1d
733	3.26108e-81	0.679516	1	0.89	5.81809e-77	7	Edf1
734	4.54647e-81	0.686611	1	0.91	8.11135e-77	7	Esd
735	1.47168e-80	0.688902	0.843	0.305	2.62562e-76	7	Vars
736	9.16603e-79	0.678663	0.996	0.907	1.63531e-74	7	Gmnn
737	6.51955e-78	0.779533	0.996	0.794	1.16315e-73	7	Pgam1
738	7.18051e-75	0.685888	0.974	0.694	1.28108e-70	7	Fdps
739	4.1544e-73	0.636526	0.996	0.865	7.41186e-69	7	Nhp2
740	9.06264e-73	0.647517	0.996	0.855	1.61687e-68	7	Hmgb3
741	1.56705e-70	0.657701	0.983	0.822	2.79578e-66	7	Pafah1b3
742	2.94175e-70	0.651995	0.957	0.608	5.24837e-66	7	Alad
743	1.34498e-68	0.644305	0.957	0.786	2.39958e-64	7	Smarcc1
744	4.83186e-68	0.67775	0.898	0.425	8.62051e-64	7	Sohlh1
745	2.11483e-67	0.631937	0.983	0.823	3.77307e-63	7	Mier1
746	2.93945e-65	0.639301	0.928	0.453	5.24427e-61	7	Ccna2
747	4.3436e-63	0.752	0.651	0.212	7.74942e-59	7	Rbp1
748	9.89762e-62	0.67137	0.991	0.905	1.76583e-57	7	Cbx3
749	8.25778e-54	0.721253	0.885	0.544	1.47327e-49	7	Ccnd1
750	5.11403e-53	0.630501	0.94	0.711	9.12393e-49	7	Aes
751	2.55299e-49	0.657102	0.86	0.465	4.55479e-45	7	Ccnb1
752	2.11922e-42	1.34015	0.489	0.163	3.78089e-38	7	Tmem267
753	2.28117e-39	0.740169	0.362	0.087	4.06984e-35	7	Ptcra
754	2.45088e-32	0.702255	0.26	0.055	4.37261e-28	7	Olfr655
755	4.98792e-24	0.646149	0.672	0.448	8.89894e-20	7	Hist1h2ap
756	2.45614e-303	1.1562	0.706	0.019	4.38201e-299	8	Upp1
757	8.54763e-286	1.72683	0.963	0.069	1.52498e-281	8	Egr4
758	4.70482e-265	0.968648	0.791	0.038	8.39387e-261	8	Foxf1
759	1.44562e-262	0.839784	0.699	0.026	2.57914e-258	8	Nanos3
760	1.35557e-235	0.824194	0.712	0.035	2.41847e-231	8	Large2
761	9.42838e-234	0.905632	0.853	0.061	1.68212e-229	8	Rragd
762	3.5169e-204	1.01118	0.767	0.059	6.27449e-200	8	Rhox10
763	3.70133e-193	0.971658	0.89	0.095	6.60355e-189	8	Afp
764	1.10796e-185	0.920069	0.877	0.092	1.97672e-181	8	Trim71
765	8.6443e-178	0.774931	0.583	0.033	1.54223e-173	8	Igfbp6
766	1.80008e-177	0.799451	0.767	0.069	3.21153e-173	8	Zbtb16
767	5.65797e-166	2.07916	0.994	0.2	1.00944e-161	8	Sdc4
768	1.16881e-163	0.800026	0.798	0.089	2.08528e-159	8	Dctd
769	7.75828e-154	0.811291	0.859	0.111	1.38416e-149	8	F11r
770	6.26489e-140	0.773249	0.804	0.107	1.11772e-135	8	Gsto1
771	9.27258e-137	0.792278	0.798	0.11	1.65432e-132	8	Fam241b
772	6.23761e-132	0.773191	0.767	0.105	1.11285e-127	8	Mgmt
773	1.00717e-130	0.796293	0.675	0.071	1.79689e-126	8	Tagln2
774	9.09033e-129	1.27355	0.914	0.204	1.62181e-124	8	Psmb10
775	3.36663e-128	1.26359	0.736	0.094	6.0064e-124	8	Ccnd2
776	1.01613e-122	0.843445	0.853	0.154	1.81287e-118	8	Ccnd3
777	1.31583e-118	0.802686	0.81	0.137	2.34757e-114	8	Klf7
778	9.95762e-116	0.920916	0.902	0.196	1.77654e-111	8	Usf1
779	6.67743e-114	0.950854	0.963	0.227	1.19132e-109	8	Gm45716
780	4.08982e-111	0.807475	0.742	0.113	7.29664e-107	8	Sall4
781	8.16378e-109	0.926584	0.926	0.218	1.4565e-104	8	Sox4
782	3.08326e-108	0.905093	0.945	0.228	5.50085e-104	8	Acot13
783	1.36421e-106	0.804277	0.859	0.18	2.43389e-102	8	Foxr1
784	7.21591e-105	0.795207	0.871	0.182	1.28739e-100	8	Gpx1
785	2.68369e-104	1.03725	0.963	0.252	4.78797e-100	8	Smagp
786	3.05408e-104	0.833165	0.883	0.202	5.44879e-100	8	Spg21
787	3.95374e-103	0.781011	0.853	0.178	7.05387e-99	8	Fsd1
788	2.94993e-100	0.790775	0.834	0.175	5.26297e-96	8	Ddah1
789	2.24268e-98	1.0867	0.982	0.378	4.00116e-94	8	Ypel3
790	5.94904e-98	1.67762	1	0.712	1.06137e-93	8	Tubb5
791	2.13135e-96	0.880071	0.933	0.252	3.80254e-92	8	Reep5
792	2.98424e-96	1.20631	0.994	0.707	5.32418e-92	8	Psme2
793	1.05812e-94	1.34852	1	0.684	1.88779e-90	8	Rps4x
794	4.19927e-94	0.828956	0.81	0.179	7.49192e-90	8	Sox3
795	6.21712e-94	0.991157	1	1	1.1092e-89	8	Rpsa
796	1.95835e-93	1.00685	0.994	0.593	3.4939e-89	8	9130401M01Rik
797	1.18158e-91	0.87632	1	0.989	2.10806e-87	8	Rpl5
798	1.3098e-91	0.914731	1	1	2.33682e-87	8	Eef1a1
799	1.66854e-91	1.17201	0.994	0.622	2.97684e-87	8	Psme1
800	1.98096e-90	0.77174	1	1	3.53424e-86	8	Rps16
801	1.42197e-87	1.14294	0.963	0.433	2.53693e-83	8	Sohlh1
802	2.14354e-87	0.770951	0.896	0.254	3.82429e-83	8	Atp23
803	8.59332e-87	0.889185	0.945	0.295	1.53313e-82	8	Dnd1
804	1.06445e-86	1.18925	1	0.691	1.89909e-82	8	D10Wsu102e
805	1.37737e-85	0.782689	1	0.999	2.45736e-81	8	Rps3a1
806	1.52731e-83	1.13123	1	0.913	2.72488e-79	8	Map1lc3b
807	1.81986e-83	0.788912	1	0.998	3.24681e-79	8	Rpl4
808	4.40813e-83	0.778743	1	0.999	7.86454e-79	8	Rps3
809	1.34773e-82	1.13534	1	0.907	2.40449e-78	8	Cox8a
810	1.61172e-82	0.970178	1	0.728	2.87547e-78	8	Cdk4
811	2.71799e-82	1.03219	0.994	0.635	4.84916e-78	8	Dstn
812	2.1231e-80	0.938188	0.969	0.418	3.78782e-76	8	Rras
813	2.26055e-80	0.769655	1	1	4.03304e-76	8	Rpl6
814	3.38036e-80	1.14224	0.957	0.48	6.03091e-76	8	Txnip
815	3.48186e-80	0.88622	1	0.662	6.212e-76	8	Polr1c
816	4.38506e-80	1.03437	1	0.856	7.82339e-76	8	Mdh2
817	1.03328e-79	1.10106	1	0.694	1.84348e-75	8	Rcc2
818	1.07487e-79	0.874799	1	0.976	1.91768e-75	8	Hspe1
819	1.42855e-79	0.897985	1	0.61	2.54868e-75	8	Ptov1
820	3.1661e-79	0.934792	0.988	0.752	5.64864e-75	8	Sys1
821	3.72038e-79	0.973334	1	0.726	6.63753e-75	8	Gpi1
822	4.36895e-79	0.899868	0.969	0.42	7.79464e-75	8	Eno1
823	9.4874e-78	1.1442	1	0.921	1.69265e-73	8	Ftl1
824	1.80152e-77	0.835381	1	1	3.2141e-73	8	Rps2
825	4.09729e-77	0.858731	0.969	0.479	7.30998e-73	8	Rbfa
826	7.22594e-77	0.925573	0.988	0.607	1.28918e-72	8	Mageb4
827	1.65055e-76	0.770773	0.963	0.373	2.94474e-72	8	Zfp428
828	4.38685e-76	0.827781	1	0.909	7.82658e-72	8	Eif3f
829	4.6488e-76	1.10384	0.853	0.283	8.29392e-72	8	Pim1
830	1.0045e-75	1.21313	1	0.956	1.79212e-71	8	Rpl22l1
831	1.06691e-75	0.852432	1	0.793	1.90347e-71	8	Ndufb11
832	1.17525e-75	1.10251	1	0.756	2.09677e-71	8	Jund
833	1.44353e-74	0.842961	0.988	0.805	2.5754e-70	8	Apex1
834	1.31564e-72	1.06717	0.994	0.797	2.34724e-68	8	Uchl1
835	8.88402e-71	0.789018	0.994	0.799	1.585e-66	8	C1qbp
836	3.16517e-70	0.895682	0.988	0.7	5.64698e-66	8	Fdps
837	5.37853e-70	0.786378	0.994	0.704	9.59583e-66	8	Rexo2
838	6.53807e-70	0.869127	1	0.868	1.16646e-65	8	Nhp2
839	1.63538e-69	0.891448	0.969	0.73	2.91768e-65	8	Pmm1
840	4.74445e-69	0.942812	0.969	0.623	8.46457e-65	8	Eif4ebp1
841	1.72378e-68	0.840987	1	0.799	3.07539e-64	8	Pgam1
842	2.90043e-68	0.781396	1	0.882	5.17467e-64	8	Hnrnpa1
843	4.11405e-68	0.845676	1	0.87	7.33987e-64	8	Polr2e
844	1.32631e-67	0.815373	0.994	0.749	2.36627e-63	8	Hnrnpa0
845	8.40779e-67	0.874315	0.988	0.573	1.50003e-62	8	H2afy
846	1.40731e-66	0.839368	0.951	0.49	2.51078e-62	8	Rest
847	3.61265e-66	0.80702	0.663	0.163	6.44533e-62	8	Hmgn5
848	3.71141e-66	0.950187	0.982	0.602	6.62152e-62	8	Phgdh
849	3.18891e-65	0.779676	0.975	0.639	5.68933e-61	8	Anp32e
850	6.03195e-64	0.783347	0.975	0.707	1.07616e-59	8	Rbbp6
851	7.60735e-62	0.806534	0.982	0.781	1.35723e-57	8	Parp1
852	5.11421e-60	0.780964	0.945	0.488	9.12426e-56	8	Cd9
853	5.45613e-58	0.770332	0.988	0.671	9.73428e-54	8	Aldoa
854	9.691e-57	0.833451	0.982	0.843	1.72897e-52	8	Psmd7
855	9.84292e-56	0.800545	0.988	0.757	1.75608e-51	8	Pkm
856	1.66383e-198	1.04096	0.726	0.041	2.96844e-194	9	Zfy2
857	6.37227e-110	0.850359	0.677	0.08	1.13688e-105	9	Zfy1
858	1.86397e-96	1.38296	0.992	0.247	3.32551e-92	9	Rad51ap2
859	1.05891e-92	1.23092	0.944	0.229	1.88921e-88	9	Meiob
860	5.85278e-86	0.717769	0.581	0.073	1.04419e-81	9	1700080O16Rik
861	7.35318e-84	0.69399	0.774	0.126	1.31188e-79	9	Glipr1l2
862	6.27173e-78	0.924421	0.863	0.192	1.11894e-73	9	Spo11
863	7.01553e-73	1.47633	1	0.973	1.25164e-68	9	Hspa5
864	1.45269e-68	1.30727	1	0.931	2.59174e-64	9	Calr
865	1.51046e-68	1.23961	1	0.801	2.69482e-64	9	Emc7
866	2.65892e-67	0.970315	0.895	0.268	4.74378e-63	9	Trim52
867	2.936e-64	1.11869	1	0.978	5.23812e-60	9	Sycp1
868	1.55331e-62	0.784912	0.782	0.205	2.77125e-58	9	Ccdc152
869	2.56944e-61	0.799618	0.903	0.308	4.58413e-57	9	Tsen15
870	2.354e-60	1.24335	0.944	0.487	4.19977e-56	9	Rexo5
871	5.4745e-58	0.959112	0.855	0.306	9.76706e-54	9	Ggh
872	6.15044e-58	1.17881	0.806	0.259	1.0973e-53	9	Pet2
873	2.95962e-57	0.723136	0.806	0.19	5.28026e-53	9	1700020N01Rik
874	6.09318e-57	0.684445	0.645	0.135	1.08708e-52	9	Ccnb3
875	6.91569e-57	0.914801	1	0.908	1.23383e-52	9	Ndufa1
876	8.31222e-57	1.71164	0.984	0.734	1.48298e-52	9	Setx
877	2.28444e-56	1.01157	0.984	0.677	4.07566e-52	9	Tmbim4
878	6.15996e-56	0.887981	0.871	0.266	1.099e-51	9	Gml2
879	2.1976e-55	0.971265	0.992	0.428	3.92073e-51	9	H2-D1
880	1.98334e-54	0.799014	1	0.98	3.53847e-50	9	Pdia6
881	2.60813e-53	0.963112	1	0.959	4.65316e-49	9	Arl6ip1
882	1.74221e-52	1.03928	0.984	0.867	3.10829e-48	9	Nol8
883	3.38631e-52	0.835719	0.992	0.809	6.04152e-48	9	Churc1
884	4.46541e-52	0.661177	0.774	0.227	7.96674e-48	9	Lmbrd1
885	1.2685e-51	1.00436	1	0.777	2.26313e-47	9	Sycp2
886	1.37619e-51	0.871834	0.968	0.72	2.45526e-47	9	Saraf
887	3.31519e-51	0.778186	1	0.896	5.91464e-47	9	Lamtor5
888	4.09823e-51	0.898844	0.96	0.648	7.31165e-47	9	BC004004
889	1.05306e-50	0.87219	0.992	0.902	1.87877e-46	9	Rsrp1
890	1.12013e-50	0.721913	0.895	0.335	1.99842e-46	9	Rnf212b
891	1.39956e-49	0.869407	1	0.834	2.49695e-45	9	Dnajc3
892	1.5893e-49	0.830122	0.766	0.242	2.83547e-45	9	Ube2a
893	1.65697e-49	0.75839	0.806	0.278	2.95619e-45	9	Lman2l
894	2.06168e-49	0.797013	1	0.998	3.67824e-45	9	Ube2s
895	2.35536e-48	1.00032	0.823	0.27	4.2022e-44	9	Gml
896	9.50262e-48	0.934076	1	0.806	1.69536e-43	9	Ly6k
897	1.08177e-47	0.91453	1	0.86	1.92999e-43	9	4930447C04Rik
898	1.99605e-47	0.777103	0.992	0.894	3.56114e-43	9	Creld2
899	1.15981e-46	0.808798	1	0.961	2.06922e-42	9	Tex101
900	2.11852e-46	0.985215	1	0.97	3.77964e-42	9	Sycp3
901	2.59715e-46	0.782324	0.992	0.782	4.63358e-42	9	Odc1
902	7.37722e-46	0.682377	1	0.983	1.31617e-41	9	Manf
903	7.678e-46	0.767815	0.992	0.933	1.36983e-41	9	Pcbp2
904	2.35757e-45	0.720271	0.984	0.836	4.20614e-41	9	Unc50
905	3.59877e-45	0.788605	0.96	0.749	6.42056e-41	9	Tardbp
906	1.16352e-44	0.658136	1	1	2.07583e-40	9	Hsp90aa1
907	2.06847e-44	0.842275	1	0.776	3.69035e-40	9	Gm364
908	2.36092e-44	0.700709	0.742	0.234	4.21212e-40	9	Cmc4
909	3.35779e-44	0.791479	0.976	0.675	5.99064e-40	9	Fmr1nb
910	3.65233e-44	0.77424	0.992	0.77	6.51611e-40	9	Ssr4
911	5.23093e-44	0.872482	0.823	0.34	9.33251e-40	9	Zdbf2
912	6.54542e-44	0.71899	0.984	0.896	1.16777e-39	9	Cd320
913	1.50591e-43	0.912812	1	0.725	2.6867e-39	9	H2-K1
914	1.36492e-42	0.801303	0.911	0.523	2.43515e-38	9	Erlec1
915	3.6357e-42	0.664375	0.694	0.221	6.48646e-38	9	Usp9y
916	3.65087e-42	0.779855	0.944	0.506	6.51351e-38	9	Tesmin
917	6.98448e-42	0.713802	0.758	0.275	1.2461e-37	9	Phf3
918	1.80951e-41	0.652337	0.806	0.291	3.22836e-37	9	Dopey1
919	7.13287e-41	0.714062	1	0.921	1.27257e-36	9	Syce3
920	4.19644e-40	0.840744	0.935	0.597	7.48686e-36	9	Efcab2
921	6.5923e-40	0.622417	0.774	0.272	1.17613e-35	9	Klhl7
922	3.82877e-39	0.725259	1	0.932	6.83091e-35	9	Ctsl
923	7.06674e-39	0.712779	0.847	0.384	1.26078e-34	9	Cep70
924	7.2735e-39	0.695411	0.855	0.333	1.29766e-34	9	Naa20
925	9.42401e-39	0.78289	0.952	0.818	1.68134e-34	9	4932438A13Rik
926	3.08376e-38	0.808373	0.919	0.653	5.50174e-34	9	Tmx4
927	5.79136e-38	0.859684	1	0.846	1.03324e-33	9	Hormad1
928	1.04648e-37	0.68204	0.927	0.442	1.86703e-33	9	Hfm1
929	1.95123e-37	0.866433	0.935	0.676	3.48119e-33	9	Cep290
930	2.15954e-37	0.751927	0.911	0.573	3.85284e-33	9	Dnajc10
931	6.24119e-36	0.664633	0.774	0.312	1.11349e-31	9	Odf2l
932	9.04348e-36	0.675991	0.952	0.833	1.61345e-31	9	Cd164
933	1.70793e-35	0.669189	0.992	0.836	3.04712e-31	9	Atr
934	3.15383e-35	0.690011	1	0.958	5.62675e-31	9	mt-Nd3
935	3.68306e-35	0.740949	0.919	0.719	6.57095e-31	9	Naa15
936	1.49451e-34	0.759505	0.992	0.977	2.66636e-30	9	Pabpc1
937	4.21966e-34	0.693999	0.903	0.607	7.5283e-30	9	Cenpp
938	3.91355e-33	0.635799	0.968	0.864	6.98217e-29	9	Canx
939	4.15341e-33	0.642152	1	0.844	7.4101e-29	9	Ergic3
940	7.76446e-33	0.757455	0.944	0.721	1.38526e-28	9	Bod1l
941	2.58903e-32	0.683981	0.919	0.697	4.61909e-28	9	Tm2d2
942	2.59873e-32	0.632937	0.806	0.355	4.63639e-28	9	Rab11fip2
943	7.57091e-32	0.652991	0.758	0.338	1.35073e-27	9	Ofd1
944	1.59283e-31	0.839131	0.976	0.937	2.84176e-27	9	Atp6v0b
945	9.05921e-31	0.806577	0.847	0.526	1.61625e-26	9	Brdt
946	1.62656e-30	0.719004	0.968	0.808	2.90194e-26	9	Ccar1
947	3.65419e-29	0.621058	0.944	0.795	6.51945e-25	9	Rb1cc1
948	1.34638e-28	0.63485	0.855	0.543	2.40207e-24	9	Prkcsh
949	1.69935e-27	0.696128	0.968	0.902	3.0318e-23	9	Mov10l1
950	1.94932e-27	0.647093	0.96	0.853	3.47778e-23	9	Fam216a
951	4.897e-22	0.621138	0.944	0.822	8.73673e-18	9	Scml2
952	4.22137e-19	0.678902	0.944	0.915	7.53135e-15	9	Kdm5b
953	4.54874e-17	0.62835	0.726	0.451	8.1154e-13	9	Brd1
954	8.26312e-17	0.639033	0.927	0.937	1.47422e-12	9	Spint2
955	2.06744e-10	0.622353	0.75	0.612	3.68852e-06	9	Sirt1
956	5.79379e-285	1.91233	0.991	0.048	1.03367e-280	10	Pabpc2
957	4.26992e-271	1.76887	0.963	0.048	7.61797e-267	10	Pebp4
958	1.95048e-266	1.89867	0.972	0.051	3.47985e-262	10	1700029F12Rik
959	6.41576e-252	1.77792	0.963	0.054	1.14464e-247	10	Prdx6b
960	3.58554e-236	1.89706	0.963	0.062	6.39697e-232	10	1700108J01Rik
961	2.60209e-234	1.84913	0.972	0.064	4.64238e-230	10	Ccdc30
962	2.2574e-233	2.13736	0.972	0.066	4.02742e-229	10	Tmbim7
963	1.05256e-232	1.79836	0.908	0.053	1.87788e-228	10	4930544G11Rik
964	1.22477e-230	1.86378	0.991	0.07	2.18512e-226	10	Adam5
965	4.23344e-215	1.79996	0.982	0.076	7.55289e-211	10	Gk2
966	2.58777e-212	2.28575	1	0.084	4.61684e-208	10	Stpg4
967	4.27661e-212	2.4068	0.991	0.081	7.62991e-208	10	Cmtm2a
968	2.29329e-210	1.89524	0.963	0.073	4.09146e-206	10	1700010B08Rik
969	2.02001e-207	1.94093	0.982	0.083	3.6039e-203	10	Cfap206
970	1.04242e-206	2.35901	0.991	0.085	1.85979e-202	10	Hrasls5
971	9.96525e-206	1.87515	0.991	0.084	1.7779e-201	10	Eid3
972	1.12774e-202	2.29485	0.982	0.085	2.01201e-198	10	March11
973	3.89477e-202	2.43496	0.972	0.083	6.94866e-198	10	Cmtm2b
974	1.46428e-200	1.9853	0.982	0.085	2.61242e-196	10	Prps1l1
975	4.05224e-200	2.10155	0.972	0.085	7.2296e-196	10	Fbp1
976	1.12312e-195	1.69051	0.982	0.085	2.00377e-191	10	1700012B09Rik
977	3.59865e-193	2.28063	1	0.098	6.42035e-189	10	Pgam2
978	3.35165e-191	1.85572	0.844	0.06	5.97968e-187	10	1700020D05Rik
979	4.00232e-190	1.70528	0.963	0.085	7.14054e-186	10	Smpd5
980	7.39764e-189	2.53573	0.982	0.092	1.31981e-184	10	Hspb9
981	9.00566e-188	2.49729	1	0.1	1.6067e-183	10	Ppp3r2
982	2.13713e-184	1.77554	0.954	0.088	3.81286e-180	10	Zmynd10
983	7.6234e-181	2.40644	1	0.11	1.36009e-176	10	Catsperz
984	3.93959e-180	1.7035	0.936	0.086	7.02861e-176	10	Ttll8
985	9.5319e-178	1.76744	0.954	0.093	1.70059e-173	10	Zpbp2
986	1.75798e-173	2.22945	0.982	0.109	3.13641e-169	10	Tcp11
987	3.15356e-172	2.12669	1	0.117	5.62626e-168	10	1700010I14Rik
988	5.02759e-171	1.73286	0.908	0.085	8.96972e-167	10	Slc2a3
989	3.07958e-170	2.30048	1	0.12	5.49428e-166	10	1700028J19Rik
990	3.3006e-167	1.84557	0.945	0.097	5.88861e-163	10	Mesp1
991	2.65211e-162	1.71119	0.954	0.107	4.73164e-158	10	Nkapl
992	5.64564e-160	1.67748	0.908	0.093	1.00724e-155	10	Ccdc39
993	5.80372e-159	2.46654	1	0.136	1.03544e-154	10	4922502D21Rik
994	1.01173e-158	1.99185	1	0.129	1.80504e-154	10	Dkkl1
995	3.04885e-158	2.32248	1	0.134	5.43945e-154	10	Spata4
996	8.57957e-158	2.70604	1	0.139	1.53068e-153	10	Spink2
997	1.13973e-156	1.83154	0.936	0.102	2.03339e-152	10	1700008K24Rik
998	2.76618e-153	2.6034	1	0.144	4.93514e-149	10	Ggnbp1
999	7.54308e-153	2.6953	1	0.146	1.34576e-148	10	Cetn1
1000	7.68454e-151	3.06448	1	0.152	1.371e-146	10	Rbakdn
1001	1.6393e-150	1.89864	0.991	0.136	2.92467e-146	10	Ccdc113
1002	1.65857e-146	2.70257	1	0.157	2.95906e-142	10	Crisp2
1003	1.79153e-140	1.82566	0.991	0.151	3.19627e-136	10	Lypd4
1004	1.92895e-139	2.54245	1	0.168	3.44143e-135	10	Ldhal6b
1005	3.03931e-139	1.83867	0.954	0.137	5.42243e-135	10	Dnaaf1
1006	4.29035e-138	1.71316	0.881	0.107	7.65442e-134	10	Prok2
1007	3.41291e-135	1.79271	0.936	0.129	6.08897e-131	10	Dnah8
1008	2.7157e-128	2.19275	0.972	0.169	4.84508e-124	10	Smim24
1009	1.03067e-126	1.93833	0.991	0.18	1.83882e-122	10	Morn5
1010	3.6579e-125	2.0702	0.972	0.165	6.52606e-121	10	Cdc42ep3
1011	6.17916e-124	2.35987	1	0.201	1.10242e-119	10	Ldha
1012	8.57893e-124	1.80233	0.982	0.18	1.53057e-119	10	Lrrc46
1013	4.97255e-123	2.31208	1	0.201	8.87152e-119	10	Fhl4
1014	1.27887e-121	2.26648	1	0.195	2.28164e-117	10	Pdcl2
1015	6.44484e-117	1.77423	0.954	0.179	1.14982e-112	10	Oscp1
1016	1.88428e-114	1.72447	0.972	0.19	3.36175e-110	10	Cetn4
1017	1.25446e-111	1.77553	0.954	0.189	2.23808e-107	10	Rnf32
1018	1.96792e-109	2.39371	1	0.245	3.51097e-105	10	Fam229b
1019	9.91127e-109	2.14404	1	0.246	1.76827e-104	10	Sord
1020	2.70547e-108	2.4459	1	0.248	4.82683e-104	10	Gm3417
1021	4.57852e-107	1.86079	0.972	0.218	8.16853e-103	10	Shcbp1l
1022	1.00502e-106	2.3001	1	0.252	1.79305e-102	10	AA467197
1023	1.22702e-105	1.79898	0.963	0.217	2.18913e-101	10	Ypel1
1024	7.52239e-102	1.96028	0.982	0.243	1.34207e-97	10	1700029P11Rik
1025	2.0607e-100	1.93762	1	0.279	3.67649e-96	10	Dnajb3
1026	1.63019e-90	1.7229	0.963	0.262	2.90842e-86	10	Rnls
1027	2.57125e-88	2.54776	1	0.35	4.58737e-84	10	Fabp9
1028	1.35633e-87	1.73004	0.963	0.297	2.41983e-83	10	Phkg2
1029	8.95903e-87	3.02551	1	0.394	1.59838e-82	10	Ldhc
1030	2.54014e-83	2.32032	1	0.421	4.53186e-79	10	Gm5617
1031	3.36229e-82	2.53784	1	0.449	5.99865e-78	10	Asrgl1
1032	1.04866e-80	1.67246	0.963	0.29	1.87092e-76	10	Clgn
1033	5.67881e-80	1.86881	0.991	0.417	1.01316e-75	10	Ankrd54
1034	1.15902e-79	2.02026	0.991	0.4	2.0678e-75	10	Ybx2
1035	5.61782e-79	2.46869	1	0.486	1.00228e-74	10	Ropn1l
1036	6.46287e-78	2.63638	1	0.494	1.15304e-73	10	Meig1
1037	8.37452e-78	2.27785	1	0.434	1.4941e-73	10	Rsph1
1038	4.454e-76	1.79896	0.991	0.363	7.94638e-72	10	Dmrtb1
1039	1.14931e-75	1.95772	1	0.546	2.05049e-71	10	C1qtnf4
1040	1.20538e-75	2.23895	1	0.556	2.15052e-71	10	Acyp1
1041	1.28717e-74	2.46558	1	0.527	2.29643e-70	10	Cox8c
1042	1.49867e-74	2.49262	1	0.633	2.67378e-70	10	Ybx3
1043	4.00082e-73	1.68484	1	0.528	7.13786e-69	10	Ndufaf3
1044	2.59723e-72	2.00888	1	0.56	4.63371e-68	10	Phf7
1045	7.05053e-72	2.13423	1	0.706	1.25789e-67	10	Gstm5
1046	1.07702e-71	1.76854	0.982	0.483	1.9215e-67	10	Morn2
1047	5.69331e-70	2.05232	1	0.908	1.01574e-65	10	Lyar
1048	8.72747e-70	1.85806	0.991	0.741	1.55707e-65	10	Tmem97
1049	1.50847e-69	1.7974	1	0.737	2.69127e-65	10	Spata33
1050	7.67321e-69	1.73623	1	0.894	1.36898e-64	10	Pgp
1051	1.07285e-68	1.89879	1	0.772	1.91407e-64	10	Serf1
1052	1.11966e-66	1.80912	0.982	0.528	1.99758e-62	10	Cox6b2
1053	2.21227e-66	1.83416	1	0.613	3.94691e-62	10	Hspa2
1054	2.70986e-65	1.74289	0.991	0.816	4.83466e-61	10	Atxn7l3b
1055	7.01563e-65	1.74	0.991	0.53	1.25166e-60	10	Gm11837
1056	0	1.524	0.981	0.02	0	11	Tcl1
1057	0	1.36984	0.781	0.012	0	11	Nefm
1058	0	1.30648	0.924	0.031	0	11	Fst
1059	0	1.1158	0.914	0.012	0	11	Gfra1
1060	0	1.00062	0.895	0.022	0	11	Ret
1061	0	0.89211	0.638	0.004	0	11	Lhx1
1062	0	0.763757	0.724	0.007	0	11	Foxc2
1063	1.39037e-300	0.916183	0.829	0.023	2.48056e-296	11	Dusp6
1064	1.27483e-274	0.798057	0.79	0.024	2.27443e-270	11	Etv5
1065	7.73672e-241	0.778878	0.771	0.028	1.38031e-236	11	Smoc2
1066	1.11917e-223	1.04047	0.829	0.042	1.99671e-219	11	Pdzd2
1067	1.29446e-223	0.956946	0.79	0.036	2.30944e-219	11	Gm36028
1068	2.85379e-207	1.1125	0.924	0.062	5.09145e-203	11	Gpsm3
1069	2.02787e-204	0.841365	0.733	0.033	3.61792e-200	11	Rasl11a
1070	5.12397e-202	1.47066	0.952	0.073	9.14168e-198	11	Tagln2
1071	7.03278e-201	0.916896	0.829	0.048	1.25472e-196	11	Ppfibp2
1072	1.00833e-195	0.843111	0.667	0.028	1.79896e-191	11	Prrx2
1073	3.49627e-186	0.898334	0.867	0.059	6.2377e-182	11	Zfp462
1074	5.28589e-180	1.00786	0.905	0.073	9.43055e-176	11	Sipa1
1075	2.30394e-177	1.89912	0.99	0.097	4.11046e-173	11	Ccnd2
1076	6.01102e-170	0.869554	0.629	0.03	1.07243e-165	11	Plvap
1077	7.26209e-163	0.801698	0.857	0.066	1.29563e-158	11	Asphd2
1078	3.43088e-129	0.898397	0.848	0.094	6.12104e-125	11	Slc9a3r1
1079	5.83877e-125	0.838387	0.752	0.072	1.04169e-120	11	Bhlhe41
1080	2.26839e-113	0.770028	0.771	0.083	4.04704e-109	11	Zbtb16
1081	2.11507e-112	0.823092	0.848	0.107	3.7735e-108	11	Aldoc
1082	6.3207e-112	1.16444	0.99	0.184	1.12768e-107	11	Mcam
1083	2.36462e-105	0.836999	0.771	0.096	4.21872e-101	11	Ptpn13
1084	5.21525e-105	0.992757	0.952	0.165	9.30453e-101	11	Sgk3
1085	2.12625e-104	0.785237	0.752	0.094	3.79345e-100	11	Abca1
1086	6.28137e-103	0.893882	0.857	0.122	1.12066e-98	11	Sall4
1087	1.61953e-102	0.808959	0.781	0.099	2.8894e-98	11	Mxra7
1088	4.86314e-100	0.804831	0.829	0.11	8.67633e-96	11	Trim71
1089	2.28954e-98	1.55875	1	0.216	4.08478e-94	11	Sdc4
1090	3.08452e-97	0.822344	0.924	0.157	5.5031e-93	11	Rsu1
1091	4.46914e-97	0.959866	0.914	0.159	7.9734e-93	11	Rbpms
1092	8.04342e-93	0.934886	0.905	0.165	1.43503e-88	11	Foxp1
1093	3.9112e-92	0.768381	0.714	0.094	6.97797e-88	11	Lhx2
1094	9.37223e-90	1.00711	0.933	0.194	1.6721e-85	11	Eva1b
1095	1.35634e-89	0.86901	0.971	0.192	2.41985e-85	11	Gpx1
1096	2.55465e-83	0.89115	0.914	0.185	4.55775e-79	11	Hhex
1097	5.30759e-83	1.1139	0.924	0.216	9.46928e-79	11	Mpped2
1098	7.86995e-83	0.755406	0.848	0.146	1.40408e-78	11	Map4k4
1099	3.62182e-79	0.75114	0.79	0.138	6.46169e-75	11	Esrp1
1100	4.19719e-79	1.04058	0.962	0.241	7.4882e-75	11	Acot13
1101	6.44866e-79	1.09474	0.952	0.231	1.1505e-74	11	Sox4
1102	2.33595e-78	1.57701	1	0.377	4.16756e-74	11	Rasgrp2
1103	5.84687e-77	0.78402	0.819	0.15	1.04314e-72	11	Klf7
1104	1.01351e-74	0.82792	0.895	0.204	1.8082e-70	11	Igf1r
1105	9.04595e-73	0.860133	0.905	0.214	1.61389e-68	11	2810474O19Rik
1106	7.40818e-70	1.14724	1	0.389	1.32169e-65	11	Ypel3
1107	3.51e-69	1.43431	1	0.497	6.26219e-65	11	Rest
1108	1.24865e-68	1.00986	0.952	0.299	2.22771e-64	11	Ssbp2
1109	6.47011e-65	0.969259	0.924	0.243	1.15433e-60	11	Gm45716
1110	1.31063e-64	1.01585	0.914	0.249	2.3383e-60	11	Hmox1
1111	3.23296e-62	1.79775	1	0.957	5.76793e-58	11	Rpl22l1
1112	1.80132e-61	0.917445	0.924	0.271	3.21374e-57	11	Marc2
1113	1.10052e-59	1.05742	0.943	0.382	1.96344e-55	11	Ubald2
1114	1.76901e-58	0.91085	0.895	0.29	3.1561e-54	11	Inpp5f
1115	6.27668e-58	1.05411	1	0.428	1.11982e-53	11	Rras
1116	3.5531e-57	0.824197	0.848	0.242	6.33908e-53	11	Fyn
1117	6.69421e-57	0.96378	0.924	0.323	1.19431e-52	11	Ptbp3
1118	8.36004e-56	1.82928	1	0.952	1.49152e-51	11	Malat1
1119	1.15428e-55	0.780442	0.838	0.24	2.05934e-51	11	Igf2bp1
1120	1.25545e-55	0.764151	1	1	2.23986e-51	11	Rpl34
1121	7.00563e-55	1.03113	1	0.858	1.24987e-50	11	Arpc3
1122	2.31471e-54	0.802963	1	0.998	4.12967e-50	11	Rpl4
1123	9.88782e-54	1.17053	1	0.69	1.76409e-49	11	Rps4x
1124	2.23136e-53	1.16577	0.962	0.489	3.98096e-49	11	Txnip
1125	5.43793e-53	1.10685	0.99	0.697	9.70182e-49	11	D10Wsu102e
1126	5.33217e-52	0.839993	0.914	0.327	9.51313e-48	11	Sptbn1
1127	7.47128e-52	0.973291	1	0.784	1.33295e-47	11	Parp1
1128	1.2191e-51	0.877735	1	0.851	2.17499e-47	11	Xrn2
1129	1.16638e-50	0.923047	1	0.731	2.08094e-46	11	Gpi1
1130	5.05908e-50	0.863546	1	0.797	9.02591e-46	11	Ndufb11
1131	8.02818e-50	0.78278	0.924	0.308	1.43231e-45	11	Dnd1
1132	1.39395e-49	0.974653	0.981	0.496	2.48694e-45	11	Cd9
1133	9.08122e-49	0.809503	0.99	0.773	1.62018e-44	11	Snx6
1134	1.35639e-48	0.982354	0.99	0.882	2.41994e-44	11	Chd4
1135	3.51655e-47	0.766013	1	1	6.27388e-43	11	Rpsa
1136	7.22066e-47	0.977264	1	0.909	1.28824e-42	11	Cox8a
1137	2.26906e-46	1.00539	0.981	0.642	4.04823e-42	11	Dstn
1138	2.99821e-46	1.14028	1	0.718	5.3491e-42	11	Tubb5
1139	6.66618e-46	0.823727	0.981	0.618	1.18931e-41	11	Pnrc1
1140	4.91873e-45	0.969025	1	0.923	8.7755e-41	11	Ftl1
1141	4.16613e-44	0.757858	1	0.911	7.43278e-40	11	Eif3f
1142	7.71059e-44	0.801616	0.971	0.489	1.37565e-39	11	Rbfa
1143	2.215e-43	0.759161	0.981	0.502	3.95178e-39	11	Mphosph6
1144	3.39636e-42	0.798426	0.971	0.611	6.05945e-38	11	Ralbp1
1145	4.83948e-42	0.779528	0.924	0.462	8.63412e-38	11	Tmem50a
1146	7.09292e-42	0.77125	0.981	0.686	1.26545e-37	11	Tpm3
1147	2.41965e-41	0.868605	1	0.893	4.31689e-37	11	Ppp1ca
1148	4.55849e-41	0.828853	0.981	0.761	8.1328e-37	11	Pkm
1149	7.2451e-41	0.803034	1	0.713	1.2926e-36	11	Psme2
1150	1.39834e-40	0.832546	1	0.875	2.49478e-36	11	Selenoh
1151	3.28892e-40	0.766002	0.971	0.486	5.86777e-36	11	Cdca7
1152	2.96569e-38	0.847022	0.971	0.582	5.29109e-34	11	H2afy
1153	4.21248e-37	0.813497	1	0.75	7.51549e-33	11	Isyna1
1154	1.31597e-34	0.817339	1	0.926	2.34781e-30	11	Mt1
1155	7.9343e-34	0.803359	0.924	0.572	1.41556e-29	11	Tjp1

## Sheet: C0
GroupID	Category	Term	Description	LogP	Log(q-value)	InTerm_InList	Genes	Symbols
1_Summary	GO Biological Processes	GO:0045132	meiotic chromosome segregation	-26.3821	-22.1139	20/112	12190,12235,13404,17687,20957,20962,21973,66654,70891,71846,74401,75178,75459,75801,104271,213389,320022,330149,381678,625662,13006,71175,71988,108000,320558,140557,243529,245000,14265,107986,408022,665775,66098,72391,53897,72938,93736,211484,67204	Brca2,Bub1,Dmc1,Msh5,Sycp1,Sycp3,Top2a,Tex12,Spdya,Syce2,Terb2,Meiob,Syce3,4930447C04Rik,Tex15,Prdm9,Terb1,Hfm1,Zcwpw1,Ankrd31,Smc3,Nipbl,Esco2,Cenpf,Sycp2,Smc1b,H1f10,Atr,Fmr1,Ddb2,Primpol,Bod1l,Chchd6,Cdkn3,Gal3st1,Hspb11,Aff4,Tsga10,Eif2s2
1_Member	GO Biological Processes	GO:0045132	meiotic chromosome segregation	-26.3821	-22.1139	20/112	12190,12235,13404,17687,20957,20962,21973,66654,70891,71846,74401,75178,75459,75801,104271,213389,320022,330149,381678,625662	Brca2,Bub1,Dmc1,Msh5,Sycp1,Sycp3,Top2a,Tex12,Spdya,Syce2,Terb2,Meiob,Syce3,4930447C04Rik,Tex15,Prdm9,Terb1,Hfm1,Zcwpw1,Ankrd31
1_Member	GO Biological Processes	GO:0098813	nuclear chromosome segregation	-25.0351	-21.1079	24/249	12190,12235,13006,13404,17687,20957,20962,21973,66654,70891,71175,71846,71988,74401,75178,75459,75801,104271,108000,213389,320022,330149,381678,625662	Brca2,Bub1,Smc3,Dmc1,Msh5,Sycp1,Sycp3,Top2a,Tex12,Spdya,Nipbl,Syce2,Esco2,Terb2,Meiob,Syce3,4930447C04Rik,Tex15,Cenpf,Prdm9,Terb1,Hfm1,Zcwpw1,Ankrd31
1_Member	GO Biological Processes	GO:0045143	homologous chromosome segregation	-24.899	-21.1079	17/70	12190,13404,17687,20957,20962,66654,70891,71846,74401,75178,75459,75801,104271,213389,320022,381678,625662	Brca2,Dmc1,Msh5,Sycp1,Sycp3,Tex12,Spdya,Syce2,Terb2,Meiob,Syce3,4930447C04Rik,Tex15,Prdm9,Terb1,Zcwpw1,Ankrd31
1_Member	GO Biological Processes	GO:0070192	chromosome organization involved in meiotic cell cycle	-23.703	-20.0715	17/81	12235,13404,17687,20957,20962,66654,70891,71846,74401,75178,75459,75801,104271,213389,320022,381678,625662	Bub1,Dmc1,Msh5,Sycp1,Sycp3,Tex12,Spdya,Syce2,Terb2,Meiob,Syce3,4930447C04Rik,Tex15,Prdm9,Terb1,Zcwpw1,Ankrd31
1_Member	GO Biological Processes	GO:0140013	meiotic nuclear division	-23.5741	-20.0715	21/181	12190,12235,13404,17687,20957,20962,21973,66654,70891,71846,74401,75178,75459,75801,104271,213389,320022,320558,330149,381678,625662	Brca2,Bub1,Dmc1,Msh5,Sycp1,Sycp3,Top2a,Tex12,Spdya,Syce2,Terb2,Meiob,Syce3,4930447C04Rik,Tex15,Prdm9,Terb1,Sycp2,Hfm1,Zcwpw1,Ankrd31
1_Member	GO Biological Processes	GO:0007127	meiosis I	-23.4945	-20.0715	19/127	12190,13404,17687,20957,20962,21973,66654,70891,71846,74401,75178,75459,75801,104271,213389,320022,330149,381678,625662	Brca2,Dmc1,Msh5,Sycp1,Sycp3,Top2a,Tex12,Spdya,Syce2,Terb2,Meiob,Syce3,4930447C04Rik,Tex15,Prdm9,Terb1,Hfm1,Zcwpw1,Ankrd31
1_Member	GO Biological Processes	GO:0061982	meiosis I cell cycle process	-23.4945	-20.0715	19/127	12190,13404,17687,20957,20962,21973,66654,70891,71846,74401,75178,75459,75801,104271,213389,320022,330149,381678,625662	Brca2,Dmc1,Msh5,Sycp1,Sycp3,Top2a,Tex12,Spdya,Syce2,Terb2,Meiob,Syce3,4930447C04Rik,Tex15,Prdm9,Terb1,Hfm1,Zcwpw1,Ankrd31
1_Member	GO Biological Processes	GO:1903046	meiotic cell cycle process	-22.5927	-19.2531	21/201	12190,12235,13404,17687,20957,20962,21973,66654,70891,71846,74401,75178,75459,75801,104271,213389,320022,320558,330149,381678,625662	Brca2,Bub1,Dmc1,Msh5,Sycp1,Sycp3,Top2a,Tex12,Spdya,Syce2,Terb2,Meiob,Syce3,4930447C04Rik,Tex15,Prdm9,Terb1,Sycp2,Hfm1,Zcwpw1,Ankrd31
1_Member	GO Biological Processes	GO:0007129	homologous chromosome pairing at meiosis	-22.567	-19.2531	15/57	13404,17687,20957,20962,66654,71846,74401,75178,75459,75801,104271,213389,320022,381678,625662	Dmc1,Msh5,Sycp1,Sycp3,Tex12,Syce2,Terb2,Meiob,Syce3,4930447C04Rik,Tex15,Prdm9,Terb1,Zcwpw1,Ankrd31
1_Member	GO Biological Processes	GO:0000280	nuclear division	-22.3404	-19.0722	24/322	12190,12235,13006,13404,17687,20957,20962,21973,66654,70891,71175,71846,71988,74401,75178,75459,75801,104271,213389,320022,320558,330149,381678,625662	Brca2,Bub1,Smc3,Dmc1,Msh5,Sycp1,Sycp3,Top2a,Tex12,Spdya,Nipbl,Syce2,Esco2,Terb2,Meiob,Syce3,4930447C04Rik,Tex15,Prdm9,Terb1,Sycp2,Hfm1,Zcwpw1,Ankrd31
1_Member	GO Biological Processes	GO:0007059	chromosome segregation	-21.9925	-18.7658	24/333	12190,12235,13006,13404,17687,20957,20962,21973,66654,70891,71175,71846,71988,74401,75178,75459,75801,104271,108000,213389,320022,330149,381678,625662	Brca2,Bub1,Smc3,Dmc1,Msh5,Sycp1,Sycp3,Top2a,Tex12,Spdya,Nipbl,Syce2,Esco2,Terb2,Meiob,Syce3,4930447C04Rik,Tex15,Cenpf,Prdm9,Terb1,Hfm1,Zcwpw1,Ankrd31
1_Member	GO Biological Processes	GO:0048285	organelle fission	-21.5082	-18.3192	24/349	12190,12235,13006,13404,17687,20957,20962,21973,66654,70891,71175,71846,71988,74401,75178,75459,75801,104271,213389,320022,320558,330149,381678,625662	Brca2,Bub1,Smc3,Dmc1,Msh5,Sycp1,Sycp3,Top2a,Tex12,Spdya,Nipbl,Syce2,Esco2,Terb2,Meiob,Syce3,4930447C04Rik,Tex15,Prdm9,Terb1,Sycp2,Hfm1,Zcwpw1,Ankrd31
1_Member	GO Biological Processes	GO:0051321	meiotic cell cycle	-21.3075	-18.1533	23/311	12190,12235,13006,13404,17687,20957,20962,21973,66654,70891,71846,74401,75178,75459,75801,104271,140557,213389,320022,320558,330149,381678,625662	Brca2,Bub1,Smc3,Dmc1,Msh5,Sycp1,Sycp3,Top2a,Tex12,Spdya,Syce2,Terb2,Meiob,Syce3,4930447C04Rik,Tex15,Smc1b,Prdm9,Terb1,Sycp2,Hfm1,Zcwpw1,Ankrd31
1_Member	GO Biological Processes	GO:0051276	chromosome organization	-20.6441	-17.522	25/430	12190,12235,13006,13404,17687,20957,20962,21973,66654,70891,71175,71846,71988,74401,75178,75459,75801,104271,140557,213389,243529,245000,320022,381678,625662	Brca2,Bub1,Smc3,Dmc1,Msh5,Sycp1,Sycp3,Top2a,Tex12,Spdya,Nipbl,Syce2,Esco2,Terb2,Meiob,Syce3,4930447C04Rik,Tex15,Smc1b,Prdm9,H1f10,Atr,Terb1,Zcwpw1,Ankrd31
1_Member	GO Biological Processes	GO:0007131	reciprocal meiotic recombination	-18.7893	-15.7253	13/56	13404,17687,20957,20962,21973,74401,75178,75459,75801,213389,320022,330149,625662	Dmc1,Msh5,Sycp1,Sycp3,Top2a,Terb2,Meiob,Syce3,4930447C04Rik,Prdm9,Terb1,Hfm1,Ankrd31
1_Member	GO Biological Processes	GO:0140527	reciprocal homologous recombination	-18.7893	-15.7253	13/56	13404,17687,20957,20962,21973,74401,75178,75459,75801,213389,320022,330149,625662	Dmc1,Msh5,Sycp1,Sycp3,Top2a,Terb2,Meiob,Syce3,4930447C04Rik,Prdm9,Terb1,Hfm1,Ankrd31
1_Member	GO Biological Processes	GO:0035825	homologous recombination	-18.0566	-15.0189	13/63	13404,17687,20957,20962,21973,74401,75178,75459,75801,213389,320022,330149,625662	Dmc1,Msh5,Sycp1,Sycp3,Top2a,Terb2,Meiob,Syce3,4930447C04Rik,Prdm9,Terb1,Hfm1,Ankrd31
1_Member	GO Biological Processes	GO:0006259	DNA metabolic process	-15.2933	-12.2804	25/722	12190,13006,13404,14265,17687,20957,20962,21973,66654,70891,71175,71988,74401,75178,75459,75801,104271,107986,213389,245000,320022,330149,408022,625662,665775	Brca2,Smc3,Dmc1,Fmr1,Msh5,Sycp1,Sycp3,Top2a,Tex12,Spdya,Nipbl,Esco2,Terb2,Meiob,Syce3,4930447C04Rik,Tex15,Ddb2,Prdm9,Atr,Terb1,Hfm1,Primpol,Ankrd31,Bod1l
1_Member	GO Biological Processes	GO:0006974	cellular response to DNA damage stimulus	-14.2806	-11.2911	24/721	12190,13006,13404,14265,17687,20957,20962,21973,66098,66654,70891,71175,71988,72391,74401,75178,75801,104271,107986,213389,245000,320022,408022,665775	Brca2,Smc3,Dmc1,Fmr1,Msh5,Sycp1,Sycp3,Top2a,Chchd6,Tex12,Spdya,Nipbl,Esco2,Cdkn3,Terb2,Meiob,4930447C04Rik,Tex15,Ddb2,Prdm9,Atr,Terb1,Primpol,Bod1l
1_Member	GO Biological Processes	GO:0006281	DNA repair	-13.7679	-10.8007	20/474	12190,13006,13404,14265,17687,20957,20962,66654,71175,71988,74401,75178,75801,104271,107986,213389,245000,320022,408022,665775	Brca2,Smc3,Dmc1,Fmr1,Msh5,Sycp1,Sycp3,Tex12,Nipbl,Esco2,Terb2,Meiob,4930447C04Rik,Tex15,Ddb2,Prdm9,Atr,Terb1,Primpol,Bod1l
1_Member	GO Biological Processes	GO:0006310	DNA recombination	-12.9018	-9.95583	15/236	12190,13404,17687,20957,20962,21973,71175,74401,75178,75459,75801,213389,320022,330149,625662	Brca2,Dmc1,Msh5,Sycp1,Sycp3,Top2a,Nipbl,Terb2,Meiob,Syce3,4930447C04Rik,Prdm9,Terb1,Hfm1,Ankrd31
1_Member	GO Biological Processes	GO:0007292	female gamete generation	-11.1005	-8.21253	12/164	12190,13404,17687,20962,21973,70891,74401,75178,75801,213389,320558,330149	Brca2,Dmc1,Msh5,Sycp3,Top2a,Spdya,Terb2,Meiob,4930447C04Rik,Prdm9,Sycp2,Hfm1
1_Member	GO Biological Processes	GO:0048232	male gamete generation	-9.1225	-6.25226	18/674	12190,13404,20957,20962,53897,70891,72938,74401,75178,75459,75801,93736,104271,211484,213389,320558,330149,381678	Brca2,Dmc1,Sycp1,Sycp3,Gal3st1,Spdya,Hspb11,Terb2,Meiob,Syce3,4930447C04Rik,Aff4,Tex15,Tsga10,Prdm9,Sycp2,Hfm1,Zcwpw1
1_Member	GO Biological Processes	GO:0007283	spermatogenesis	-7.61286	-4.75965	16/652	12190,13404,20957,20962,53897,70891,72938,74401,75459,75801,93736,104271,211484,213389,330149,381678	Brca2,Dmc1,Sycp1,Sycp3,Gal3st1,Spdya,Hspb11,Terb2,Syce3,4930447C04Rik,Aff4,Tex15,Tsga10,Prdm9,Hfm1,Zcwpw1
1_Member	GO Biological Processes	GO:0022412	cellular process involved in reproduction in multicellular organism	-7.05697	-4.23595	14/533	12190,13404,20957,20962,21973,67204,70891,74401,75178,75801,93736,104271,320558,330149	Brca2,Dmc1,Sycp1,Sycp3,Top2a,Eif2s2,Spdya,Terb2,Meiob,4930447C04Rik,Aff4,Tex15,Sycp2,Hfm1
1_Member	GO Biological Processes	GO:0048477	oogenesis	-5.10033	-2.43421	6/107	12190,13404,70891,74401,75801,330149	Brca2,Dmc1,Spdya,Terb2,4930447C04Rik,Hfm1
1_Member	GO Biological Processes	GO:0007281	germ cell development	-4.10355	-1.57573	9/407	12190,13404,20957,20962,70891,74401,75801,93736,330149	Brca2,Dmc1,Sycp1,Sycp3,Spdya,Terb2,4930447C04Rik,Aff4,Hfm1
2_Summary	GO Biological Processes	GO:0007130	synaptonemal complex assembly	-12.8099	-9.88411	8/26	20957,20962,66654,71846,74401,75459,75801,104271,17687,408022,12235,13006,21973,320558	Sycp1,Sycp3,Tex12,Syce2,Terb2,Syce3,4930447C04Rik,Tex15,Msh5,Primpol,Bub1,Smc3,Top2a,Sycp2
2_Member	GO Biological Processes	GO:0007130	synaptonemal complex assembly	-12.8099	-9.88411	8/26	20957,20962,66654,71846,74401,75459,75801,104271	Sycp1,Sycp3,Tex12,Syce2,Terb2,Syce3,4930447C04Rik,Tex15
2_Member	GO Biological Processes	GO:0070193	synaptonemal complex organization	-12.3756	-9.46918	8/29	20957,20962,66654,71846,74401,75459,75801,104271	Sycp1,Sycp3,Tex12,Syce2,Terb2,Syce3,4930447C04Rik,Tex15
2_Member	GO Biological Processes	GO:0000711	meiotic DNA repair synthesis	-6.47864	-3.72898	3/4	20957,20962,66654	Sycp1,Sycp3,Tex12
2_Member	GO Biological Processes	GO:0051026	chiasma assembly	-5.33809	-2.66097	3/8	17687,20957,20962	Msh5,Sycp1,Sycp3
2_Member	GO Biological Processes	GO:0000731	DNA synthesis involved in DNA repair	-4.72549	-2.07009	4/36	20957,20962,66654,408022	Sycp1,Sycp3,Tex12,Primpol
2_Member	GO Biological Processes	GO:0071897	DNA biosynthetic process	-3.63162	-1.12687	4/68	20957,20962,66654,408022	Sycp1,Sycp3,Tex12,Primpol
2_Member	GO Biological Processes	GO:0051301	cell division	-2.7259	-0.321039	8/510	12235,13006,20957,20962,21973,71846,75459,320558	Bub1,Smc3,Sycp1,Sycp3,Top2a,Syce2,Syce3,Sycp2
3_Summary	GO Biological Processes	GO:0007062	sister chromatid cohesion	-7.47397	-4.63715	6/43	12235,13006,20962,71175,71988,140557,21973,70891,245000,12190,108000	Bub1,Smc3,Sycp3,Nipbl,Esco2,Smc1b,Top2a,Spdya,Atr,Brca2,Cenpf
3_Member	GO Biological Processes	GO:0007062	sister chromatid cohesion	-7.47397	-4.63715	6/43	12235,13006,20962,71175,71988,140557	Bub1,Smc3,Sycp3,Nipbl,Esco2,Smc1b
3_Member	CORUM	CORUM:102	Meiotic cohesin complex	-6.47864	-3.72898	3/4	13006,20962,140557	Smc3,Sycp3,Smc1b
3_Member	GO Biological Processes	GO:0000819	sister chromatid segregation	-4.20441	-1.65271	6/154	12235,13006,20962,21973,71175,71988	Bub1,Smc3,Sycp3,Top2a,Nipbl,Esco2
3_Member	GO Biological Processes	GO:0007064	mitotic sister chromatid cohesion	-4.1885	-1.65271	3/18	13006,71175,71988	Smc3,Nipbl,Esco2
3_Member	KEGG Pathway	mmu04114	Oocyte meiosis - Mus musculus (house mouse)	-2.69043	-0.291483	4/121	12235,13006,70891,140557	Bub1,Smc3,Spdya,Smc1b
3_Member	KEGG Pathway	mmu04110	Cell cycle - Mus musculus (house mouse)	-2.63903	-0.251668	4/125	12235,13006,140557,245000	Bub1,Smc3,Smc1b,Atr
3_Member	GO Biological Processes	GO:0000278	mitotic cell cycle	-2.38013	-0.046445	8/581	12190,12235,13006,20962,70891,71175,71988,108000	Brca2,Bub1,Smc3,Sycp3,Spdya,Nipbl,Esco2,Cenpf
4_Summary	GO Biological Processes	GO:0006302	double-strand break repair	-6.61636	-3.81653	9/199	12190,13404,71175,71988,74401,75178,75801,213389,320022,70891,108000,59041,353258	Brca2,Dmc1,Nipbl,Esco2,Terb2,Meiob,4930447C04Rik,Prdm9,Terb1,Spdya,Cenpf,Stk25,Ltv1
4_Member	GO Biological Processes	GO:0006302	double-strand break repair	-6.61636	-3.81653	9/199	12190,13404,71175,71988,74401,75178,75801,213389,320022	Brca2,Dmc1,Nipbl,Esco2,Terb2,Meiob,4930447C04Rik,Prdm9,Terb1
4_Member	GO Biological Processes	GO:1990918	double-strand break repair involved in meiotic recombination	-6.60759	-3.81653	4/13	13404,74401,213389,320022	Dmc1,Terb2,Prdm9,Terb1
4_Member	GO Biological Processes	GO:0044821	meiotic telomere tethering at nuclear periphery	-5.78246	-3.05835	3/6	70891,74401,320022	Spdya,Terb2,Terb1
4_Member	GO Biological Processes	GO:0070197	meiotic attachment of telomere to nuclear envelope	-5.78246	-3.05835	3/6	70891,74401,320022	Spdya,Terb2,Terb1
4_Member	GO Biological Processes	GO:0034398	telomere tethering at nuclear periphery	-5.54081	-2.84084	3/7	70891,74401,320022	Spdya,Terb2,Terb1
4_Member	GO Biological Processes	GO:0097240	chromosome attachment to the nuclear envelope	-5.33809	-2.66097	3/8	70891,74401,320022	Spdya,Terb2,Terb1
4_Member	GO Biological Processes	GO:0051303	establishment of chromosome localization	-4.66361	-2.01868	5/76	12190,70891,74401,108000,320022	Brca2,Spdya,Terb2,Cenpf,Terb1
4_Member	GO Biological Processes	GO:0045141	meiotic telomere clustering	-4.63687	-2.00216	3/13	70891,74401,320022	Spdya,Terb2,Terb1
4_Member	GO Biological Processes	GO:0090220	chromosome localization to nuclear envelope involved in homologous chromosome segregation	-4.53352	-1.91856	3/14	70891,74401,320022	Spdya,Terb2,Terb1
4_Member	GO Biological Processes	GO:0050000	chromosome localization	-4.50331	-1.89789	5/82	12190,70891,74401,108000,320022	Brca2,Spdya,Terb2,Cenpf,Terb1
4_Member	GO Biological Processes	GO:0034397	telomere localization	-4.43801	-1.84192	3/15	70891,74401,320022	Spdya,Terb2,Terb1
4_Member	GO Biological Processes	GO:0051656	establishment of organelle localization	-2.74237	-0.331526	7/394	12190,59041,70891,74401,108000,320022,353258	Brca2,Stk25,Spdya,Terb2,Cenpf,Terb1,Ltv1
4_Member	GO Biological Processes	GO:0051640	organelle localization	-2.03526	0	7/532	12190,59041,70891,74401,108000,320022,353258	Brca2,Stk25,Spdya,Terb2,Cenpf,Terb1,Ltv1
5_Summary	GO Biological Processes	GO:0007140	male meiotic nuclear division	-6.58565	-3.80883	6/60	12190,13404,70891,75178,104271,320558,67204,71175,106389	Brca2,Dmc1,Spdya,Meiob,Tex15,Sycp2,Eif2s2,Nipbl,Eaf2
5_Member	GO Biological Processes	GO:0007140	male meiotic nuclear division	-6.58565	-3.80883	6/60	12190,13404,70891,75178,104271,320558	Brca2,Dmc1,Spdya,Meiob,Tex15,Sycp2
5_Member	GO Biological Processes	GO:0007141	male meiosis I	-3.50833	-1.01369	3/30	12190,13404,75178	Brca2,Dmc1,Meiob
5_Member	GO Biological Processes	GO:0048608	reproductive structure development	-3.32326	-0.847471	7/313	12190,13404,67204,71175,104271,106389,320558	Brca2,Dmc1,Eif2s2,Nipbl,Tex15,Eaf2,Sycp2
5_Member	GO Biological Processes	GO:0061458	reproductive system development	-3.29045	-0.828455	7/317	12190,13404,67204,71175,104271,106389,320558	Brca2,Dmc1,Eif2s2,Nipbl,Tex15,Eaf2,Sycp2
5_Member	GO Biological Processes	GO:0000724	double-strand break repair via homologous recombination	-2.88658	-0.450906	4/107	12190,13404,71175,75178	Brca2,Dmc1,Nipbl,Meiob
5_Member	GO Biological Processes	GO:0000725	recombinational repair	-2.82774	-0.404259	4/111	12190,13404,71175,75178	Brca2,Dmc1,Nipbl,Meiob
5_Member	GO Biological Processes	GO:0048806	genitalia development	-2.82734	-0.404259	3/51	71175,104271,320558	Nipbl,Tex15,Sycp2
5_Member	GO Biological Processes	GO:0007548	sex differentiation	-2.6187	-0.237013	6/307	12190,13404,67204,71175,104271,320558	Brca2,Dmc1,Eif2s2,Nipbl,Tex15,Sycp2
6_Summary	GO Biological Processes	GO:0034502	protein localization to chromosome	-5.713	-3.00113	6/84	12190,70891,71175,71988,104271,245000,408022,665775,107986,212085	Brca2,Spdya,Nipbl,Esco2,Tex15,Atr,Primpol,Bod1l,Ddb2,Trim52
6_Member	GO Biological Processes	GO:0034502	protein localization to chromosome	-5.713	-3.00113	6/84	12190,70891,71175,71988,104271,245000	Brca2,Spdya,Nipbl,Esco2,Tex15,Atr
6_Member	GO Biological Processes	GO:0031297	replication fork processing	-4.29761	-1.71962	4/46	12190,245000,408022,665775	Brca2,Atr,Primpol,Bod1l
6_Member	GO Biological Processes	GO:0070198	protein localization to chromosome, telomeric region	-4.26629	-1.70568	3/17	12190,70891,245000	Brca2,Spdya,Atr
6_Member	GO Biological Processes	GO:0070199	establishment of protein localization to chromosome	-4.1885	-1.65271	3/18	12190,70891,71175	Brca2,Spdya,Nipbl
6_Member	GO Biological Processes	GO:0045005	DNA-templated DNA replication maintenance of fidelity	-4.05392	-1.53393	4/53	12190,245000,408022,665775	Brca2,Atr,Primpol,Bod1l
6_Member	GO Biological Processes	GO:0006261	DNA-templated DNA replication	-2.6774	-0.284286	4/122	12190,245000,408022,665775	Brca2,Atr,Primpol,Bod1l
6_Member	GO Biological Processes	GO:0051865	protein autoubiquitination	-2.28645	0	3/79	12190,107986,212085	Brca2,Ddb2,Trim52
6_Member	GO Biological Processes	GO:0009411	response to UV	-2.28509	0	4/157	12190,107986,245000,408022	Brca2,Ddb2,Atr,Primpol
6_Member	GO Biological Processes	GO:0071479	cellular response to ionizing radiation	-2.2414	0	3/82	12190,71175,245000	Brca2,Nipbl,Atr
6_Member	GO Biological Processes	GO:0006260	DNA replication	-2.07864	0	4/180	12190,245000,408022,665775	Brca2,Atr,Primpol,Bod1l
6_Member	GO Biological Processes	GO:0000723	telomere maintenance	-2.06529	0	3/95	12190,70891,245000	Brca2,Spdya,Atr
6_Member	GO Biological Processes	GO:0071478	cellular response to radiation	-2.02985	0	4/186	12190,71175,107986,245000	Brca2,Nipbl,Ddb2,Atr
7_Summary	GO Biological Processes	GO:0046467	membrane lipid biosynthetic process	-4.61712	-1.99239	6/130	18701,20773,53897,56176,66190,70757,56746,76486,60525	Pigf,Sptlc2,Gal3st1,Pigp,Acer3,Hacd2,Tex101,Ly6k,Acss2
7_Member	GO Biological Processes	GO:0046467	membrane lipid biosynthetic process	-4.61712	-1.99239	6/130	18701,20773,53897,56176,66190,70757	Pigf,Sptlc2,Gal3st1,Pigp,Acer3,Hacd2
7_Member	GO Biological Processes	GO:0006643	membrane lipid metabolic process	-3.75398	-1.24168	6/186	18701,20773,53897,56176,66190,70757	Pigf,Sptlc2,Gal3st1,Pigp,Acer3,Hacd2
7_Member	Reactome Gene Sets	R-MMU-163125	Post-translational modification: synthesis of GPI-anchored proteins	-3.34034	-0.857486	4/81	18701,56176,56746,76486	Pigf,Pigp,Tex101,Ly6k
7_Member	GO Biological Processes	GO:0030148	sphingolipid biosynthetic process	-3.11356	-0.671459	4/93	20773,53897,66190,70757	Sptlc2,Gal3st1,Acer3,Hacd2
7_Member	KEGG Pathway	mmu00600	Sphingolipid metabolism - Mus musculus (house mouse)	-2.75555	-0.338627	3/54	20773,53897,66190	Sptlc2,Gal3st1,Acer3
7_Member	GO Biological Processes	GO:0009247	glycolipid biosynthetic process	-2.4694	-0.115037	3/68	18701,53897,56176	Pigf,Gal3st1,Pigp
7_Member	GO Biological Processes	GO:0006665	sphingolipid metabolic process	-2.43962	-0.0905168	4/142	20773,53897,66190,70757	Sptlc2,Gal3st1,Acer3,Hacd2
7_Member	GO Biological Processes	GO:0006664	glycolipid metabolic process	-2.10344	0	3/92	18701,53897,56176	Pigf,Gal3st1,Pigp
7_Member	GO Biological Processes	GO:0006672	ceramide metabolic process	-2.09057	0	3/93	20773,53897,66190	Sptlc2,Gal3st1,Acer3
7_Member	GO Biological Processes	GO:1903509	liposaccharide metabolic process	-2.09057	0	3/93	18701,53897,56176	Pigf,Gal3st1,Pigp
7_Member	GO Biological Processes	GO:0008610	lipid biosynthetic process	-2.04371	0	7/530	18701,20773,53897,56176,60525,66190,70757	Pigf,Sptlc2,Gal3st1,Pigp,Acss2,Acer3,Hacd2
8_Summary	GO Biological Processes	GO:0007143	female meiotic nuclear division	-4.41454	-1.8276	4/43	20962,21973,75178,320558,330149	Sycp3,Top2a,Meiob,Sycp2,Hfm1
8_Member	GO Biological Processes	GO:0007143	female meiotic nuclear division	-4.41454	-1.8276	4/43	20962,21973,75178,320558	Sycp3,Top2a,Meiob,Sycp2
8_Member	GO Biological Processes	GO:0000712	resolution of meiotic recombination intermediates	-4.26629	-1.70568	3/17	21973,75178,330149	Top2a,Meiob,Hfm1
9_Summary	GO Biological Processes	GO:0009566	fertilization	-3.50371	-1.01369	6/207	56746,75178,76486,104271,231051,320558	Tex101,Meiob,Ly6k,Tex15,Kmt2c,Sycp2
9_Member	GO Biological Processes	GO:0009566	fertilization	-3.50371	-1.01369	6/207	56746,75178,76486,104271,231051,320558	Tex101,Meiob,Ly6k,Tex15,Kmt2c,Sycp2
10_Summary	GO Biological Processes	GO:2000241	regulation of reproductive process	-3.31137	-0.842528	6/225	56746,75459,106389,213389,320558,625662	Tex101,Syce3,Eaf2,Prdm9,Sycp2,Ankrd31
10_Member	GO Biological Processes	GO:2000241	regulation of reproductive process	-3.31137	-0.842528	6/225	56746,75459,106389,213389,320558,625662	Tex101,Syce3,Eaf2,Prdm9,Sycp2,Ankrd31
11_Summary	GO Biological Processes	GO:0060996	dendritic spine development	-3.20181	-0.746538	3/38	14265,14270,231380	Fmr1,Srgap2,Uba6
11_Member	GO Biological Processes	GO:0060996	dendritic spine development	-3.20181	-0.746538	3/38	14265,14270,231380	Fmr1,Srgap2,Uba6
12_Summary	KEGG Pathway	mmu04612	Antigen processing and presentation - Mus musculus (house mouse)	-3.16712	-0.718479	4/90	14828,14961,14964,14972	Hspa5,H2-Ab1,H2-D1,H2-K1
12_Member	KEGG Pathway	mmu04612	Antigen processing and presentation - Mus musculus (house mouse)	-3.16712	-0.718479	4/90	14828,14961,14964,14972	Hspa5,H2-Ab1,H2-D1,H2-K1
12_Member	KEGG Pathway	mmu05330	Allograft rejection - Mus musculus (house mouse)	-2.56358	-0.193025	3/63	14961,14964,14972	H2-Ab1,H2-D1,H2-K1
12_Member	KEGG Pathway	mmu05332	Graft-versus-host disease - Mus musculus (house mouse)	-2.56358	-0.193025	3/63	14961,14964,14972	H2-Ab1,H2-D1,H2-K1
12_Member	KEGG Pathway	mmu04940	Type I diabetes mellitus - Mus musculus (house mouse)	-2.43383	-0.0899277	3/70	14961,14964,14972	H2-Ab1,H2-D1,H2-K1
12_Member	KEGG Pathway	mmu05320	Autoimmune thyroid disease - Mus musculus (house mouse)	-2.28645	0	3/79	14961,14964,14972	H2-Ab1,H2-D1,H2-K1
12_Member	GO Biological Processes	GO:0048002	antigen processing and presentation of peptide antigen	-2.2414	0	3/82	14961,14964,14972	H2-Ab1,H2-D1,H2-K1
12_Member	KEGG Pathway	mmu05416	Viral myocarditis - Mus musculus (house mouse)	-2.15652	0	3/88	14961,14964,14972	H2-Ab1,H2-D1,H2-K1
13_Summary	KEGG Pathway	mmu00310	Lysine degradation - Mus musculus (house mouse)	-2.54411	-0.179017	3/64	84505,213389,231051	Setdb1,Prdm9,Kmt2c
13_Member	KEGG Pathway	mmu00310	Lysine degradation - Mus musculus (house mouse)	-2.54411	-0.179017	3/64	84505,213389,231051	Setdb1,Prdm9,Kmt2c
13_Member	GO Biological Processes	GO:0016571	histone methylation	-2.21236	0	3/84	84505,213389,231051	Setdb1,Prdm9,Kmt2c
14_Summary	GO Biological Processes	GO:0000018	regulation of DNA recombination	-2.50675	-0.147055	4/136	104271,213389,243529,381678	Tex15,Prdm9,H1f10,Zcwpw1
14_Member	GO Biological Processes	GO:0000018	regulation of DNA recombination	-2.50675	-0.147055	4/136	104271,213389,243529,381678	Tex15,Prdm9,H1f10,Zcwpw1
15_Summary	GO Biological Processes	GO:0097190	apoptotic signaling pathway	-2.41941	-0.0806483	6/337	12190,12235,26885,59041,103844,106389	Brca2,Bub1,Casp8ap2,Stk25,Inca1,Eaf2
15_Member	GO Biological Processes	GO:0097190	apoptotic signaling pathway	-2.41941	-0.0806483	6/337	12190,12235,26885,59041,103844,106389	Brca2,Bub1,Casp8ap2,Stk25,Inca1,Eaf2
15_Member	GO Biological Processes	GO:0097193	intrinsic apoptotic signaling pathway	-2.03785	0	4/185	12190,12235,59041,106389	Brca2,Bub1,Stk25,Eaf2
16_Summary	Reactome Gene Sets	R-MMU-674695	RNA Polymerase II Pre-transcription Events	-2.34955	-0.0208887	3/75	70439,93736,106389	Taf15,Aff4,Eaf2
16_Member	Reactome Gene Sets	R-MMU-674695	RNA Polymerase II Pre-transcription Events	-2.34955	-0.0208887	3/75	70439,93736,106389	Taf15,Aff4,Eaf2

## Sheet: C1
GroupID	Category	Term	Description	LogP	Log(q-value)	InTerm_InList	Genes	Symbols
1_Summary	GO Biological Processes	GO:0051276	chromosome organization	-15.6277	-11.3595	21/430	11920,12448,13006,14958,15081,19361,21973,50708,50709,66654,71819,71988,80838,104271,140557,209011,213389,243529,268491,319177,381678,19231,66929,70472,72672,75339,108671,110958,239122,319163,12578,14251	Atm,Ccne2,Smc3,H1f0,H3f3b,Rad51,Top2a,H1f2,H1f4,Tex12,Kif23,Esco2,H1f1,Tex15,Smc1b,Sirt7,Prdm9,H1f10,Meioc,H2bc1,Zcwpw1,Ptma,Asf1b,Atad2,Zfp518a,Mphosph8,Dnajc9,M1ap,Setdb2,H2ac1,Cdkn2a,Flot1
1_Member	GO Biological Processes	GO:0051276	chromosome organization	-15.6277	-11.3595	21/430	11920,12448,13006,14958,15081,19361,21973,50708,50709,66654,71819,71988,80838,104271,140557,209011,213389,243529,268491,319177,381678	Atm,Ccne2,Smc3,H1f0,H3f3b,Rad51,Top2a,H1f2,H1f4,Tex12,Kif23,Esco2,H1f1,Tex15,Smc1b,Sirt7,Prdm9,H1f10,Meioc,H2bc1,Zcwpw1
1_Member	GO Biological Processes	GO:0006325	chromatin organization	-9.99349	-6.67956	18/588	14958,15081,19231,50708,50709,66929,70472,72672,75339,80838,104271,108671,110958,209011,213389,239122,319163,319177	H1f0,H3f3b,Ptma,H1f2,H1f4,Asf1b,Atad2,Zfp518a,Mphosph8,H1f1,Tex15,Dnajc9,M1ap,Sirt7,Prdm9,Setdb2,H2ac1,H2bc1
1_Member	GO Biological Processes	GO:0000018	regulation of DNA recombination	-8.00171	-4.93765	9/136	14958,19361,50708,50709,80838,104271,213389,243529,381678	H1f0,Rad51,H1f2,H1f4,H1f1,Tex15,Prdm9,H1f10,Zcwpw1
1_Member	GO Biological Processes	GO:0030261	chromosome condensation	-7.93031	-4.89258	6/36	14958,21973,50708,50709,80838,243529	H1f0,Top2a,H1f2,H1f4,H1f1,H1f10
1_Member	GO Biological Processes	GO:0051052	regulation of DNA metabolic process	-7.66877	-4.65586	15/552	11920,12578,13006,14958,19361,50708,50709,71988,75339,80838,104271,209011,213389,243529,381678	Atm,Cdkn2a,Smc3,H1f0,Rad51,H1f2,H1f4,Esco2,Mphosph8,H1f1,Tex15,Sirt7,Prdm9,H1f10,Zcwpw1
1_Member	GO Biological Processes	GO:0006334	nucleosome assembly	-7.57256	-4.58313	7/70	14958,50708,50709,66929,80838,108671,319177	H1f0,H1f2,H1f4,Asf1b,H1f1,Dnajc9,H2bc1
1_Member	GO Biological Processes	GO:0065004	protein-DNA complex assembly	-7.29381	-4.36805	9/164	14958,15081,19361,50708,50709,66929,80838,108671,319177	H1f0,H3f3b,Rad51,H1f2,H1f4,Asf1b,H1f1,Dnajc9,H2bc1
1_Member	GO Biological Processes	GO:0034728	nucleosome organization	-6.84289	-3.95369	7/89	14958,50708,50709,66929,80838,108671,319177	H1f0,H1f2,H1f4,Asf1b,H1f1,Dnajc9,H2bc1
1_Member	Reactome Gene Sets	R-MMU-2559586	DNA Damage/Telomere Stress Induced Senescence	-6.84166	-3.95369	5/28	11920,12448,14958,50709,80838	Atm,Ccne2,H1f0,H1f4,H1f1
1_Member	GO Biological Processes	GO:0071824	protein-DNA complex subunit organization	-6.80506	-3.93482	9/187	14958,15081,19361,50708,50709,66929,80838,108671,319177	H1f0,H3f3b,Rad51,H1f2,H1f4,Asf1b,H1f1,Dnajc9,H2bc1
1_Member	GO Biological Processes	GO:0006338	chromatin remodeling	-6.56644	-3.71324	11/332	14958,15081,50708,50709,66929,80838,104271,108671,209011,239122,319177	H1f0,H3f3b,H1f2,H1f4,Asf1b,H1f1,Tex15,Dnajc9,Sirt7,Setdb2,H2bc1
1_Member	GO Biological Processes	GO:0045910	negative regulation of DNA recombination	-5.67736	-2.85633	5/47	14958,50708,50709,80838,243529	H1f0,H1f2,H1f4,H1f1,H1f10
1_Member	Reactome Gene Sets	R-MMU-140342	Apoptosis induced DNA fragmentation	-4.73532	-2.04692	3/12	14958,50709,80838	H1f0,H1f4,H1f1
1_Member	Reactome Gene Sets	R-MMU-2559584	Formation of Senescence-Associated Heterochromatin Foci (SAHF)	-4.33518	-1.69025	3/16	14958,50709,80838	H1f0,H1f4,H1f1
1_Member	GO Biological Processes	GO:0051053	negative regulation of DNA metabolic process	-4.30707	-1.68234	6/146	11920,14958,50708,50709,80838,243529	Atm,H1f0,H1f2,H1f4,H1f1,H1f10
1_Member	Reactome Gene Sets	R-MMU-2559583	Cellular Senescence	-4.24005	-1.65311	5/92	11920,12448,14958,50709,80838	Atm,Ccne2,H1f0,H1f4,H1f1
1_Member	Reactome Gene Sets	R-MMU-75153	Apoptotic execution phase	-2.89029	-0.581155	3/48	14958,50709,80838	H1f0,H1f4,H1f1
1_Member	Reactome Gene Sets	R-MMU-5357801	Programmed Cell Death	-2.53642	-0.30963	4/132	14251,14958,50709,80838	Flot1,H1f0,H1f4,H1f1
2_Summary	GO Biological Processes	GO:0051321	meiotic cell cycle	-12.253	-8.28582	16/311	11920,12448,13006,19361,20899,21973,66654,75514,104271,110958,140557,209011,213389,243866,268491,381678,67629,71819,71988,76478,239122,19075,107986,12578,108705,11820,74256	Atm,Ccne2,Smc3,Rad51,Stra8,Top2a,Tex12,1700013H16Rik,Tex15,M1ap,Smc1b,Sirt7,Prdm9,Meiosin,Meioc,Zcwpw1,Spc24,Kif23,Esco2,Haus8,Setdb2,Prim1,Ddb2,Cdkn2a,Pttg1ip,App,Cyld
2_Member	GO Biological Processes	GO:0051321	meiotic cell cycle	-12.253	-8.28582	16/311	11920,12448,13006,19361,20899,21973,66654,75514,104271,110958,140557,209011,213389,243866,268491,381678	Atm,Ccne2,Smc3,Rad51,Stra8,Top2a,Tex12,1700013H16Rik,Tex15,M1ap,Smc1b,Sirt7,Prdm9,Meiosin,Meioc,Zcwpw1
2_Member	GO Biological Processes	GO:0007059	chromosome segregation	-11.8002	-8.00918	16/333	11920,12448,13006,21973,66654,67629,71819,71988,76478,104271,110958,209011,213389,239122,268491,381678	Atm,Ccne2,Smc3,Top2a,Tex12,Spc24,Kif23,Esco2,Haus8,Tex15,M1ap,Sirt7,Prdm9,Setdb2,Meioc,Zcwpw1
2_Member	GO Biological Processes	GO:0098813	nuclear chromosome segregation	-11.2684	-7.60232	14/249	11920,12448,13006,21973,66654,67629,71819,71988,104271,110958,209011,213389,268491,381678	Atm,Ccne2,Smc3,Top2a,Tex12,Spc24,Kif23,Esco2,Tex15,M1ap,Sirt7,Prdm9,Meioc,Zcwpw1
2_Member	GO Biological Processes	GO:0007127	meiosis I	-10.9548	-7.46472	11/127	11920,12448,19361,21973,66654,104271,110958,209011,213389,268491,381678	Atm,Ccne2,Rad51,Top2a,Tex12,Tex15,M1ap,Sirt7,Prdm9,Meioc,Zcwpw1
2_Member	GO Biological Processes	GO:0061982	meiosis I cell cycle process	-10.9548	-7.46472	11/127	11920,12448,19361,21973,66654,104271,110958,209011,213389,268491,381678	Atm,Ccne2,Rad51,Top2a,Tex12,Tex15,M1ap,Sirt7,Prdm9,Meioc,Zcwpw1
2_Member	GO Biological Processes	GO:0045132	meiotic chromosome segregation	-10.1282	-6.7051	10/112	11920,12448,21973,66654,104271,110958,209011,213389,268491,381678	Atm,Ccne2,Top2a,Tex12,Tex15,M1ap,Sirt7,Prdm9,Meioc,Zcwpw1
2_Member	GO Biological Processes	GO:0070192	chromosome organization involved in meiotic cell cycle	-10.023	-6.67956	9/81	11920,12448,19361,66654,104271,209011,213389,268491,381678	Atm,Ccne2,Rad51,Tex12,Tex15,Sirt7,Prdm9,Meioc,Zcwpw1
2_Member	GO Biological Processes	GO:0000280	nuclear division	-9.7814	-6.51322	14/322	11920,12448,13006,19361,21973,66654,71819,71988,104271,110958,209011,213389,268491,381678	Atm,Ccne2,Smc3,Rad51,Top2a,Tex12,Kif23,Esco2,Tex15,M1ap,Sirt7,Prdm9,Meioc,Zcwpw1
2_Member	GO Biological Processes	GO:0048285	organelle fission	-9.32404	-6.09926	14/349	11920,12448,13006,19361,21973,66654,71819,71988,104271,110958,209011,213389,268491,381678	Atm,Ccne2,Smc3,Rad51,Top2a,Tex12,Kif23,Esco2,Tex15,M1ap,Sirt7,Prdm9,Meioc,Zcwpw1
2_Member	GO Biological Processes	GO:0140013	meiotic nuclear division	-9.28826	-6.09926	11/181	11920,12448,19361,21973,66654,104271,110958,209011,213389,268491,381678	Atm,Ccne2,Rad51,Top2a,Tex12,Tex15,M1ap,Sirt7,Prdm9,Meioc,Zcwpw1
2_Member	GO Biological Processes	GO:0045143	homologous chromosome segregation	-9.05934	-5.90511	8/70	11920,12448,66654,104271,209011,213389,268491,381678	Atm,Ccne2,Tex12,Tex15,Sirt7,Prdm9,Meioc,Zcwpw1
2_Member	GO Biological Processes	GO:1903046	meiotic cell cycle process	-8.80544	-5.68338	11/201	11920,12448,19361,21973,66654,104271,110958,209011,213389,268491,381678	Atm,Ccne2,Rad51,Top2a,Tex12,Tex15,M1ap,Sirt7,Prdm9,Meioc,Zcwpw1
2_Member	GO Biological Processes	GO:0007129	homologous chromosome pairing at meiosis	-8.20864	-5.11655	7/57	12448,66654,104271,209011,213389,268491,381678	Ccne2,Tex12,Tex15,Sirt7,Prdm9,Meioc,Zcwpw1
2_Member	GO Biological Processes	GO:0006259	DNA metabolic process	-5.42721	-2.62143	14/722	11920,12448,13006,19075,19361,20899,21973,66654,71988,104271,107986,209011,213389,268491	Atm,Ccne2,Smc3,Prim1,Rad51,Stra8,Top2a,Tex12,Esco2,Tex15,Ddb2,Sirt7,Prdm9,Meioc
2_Member	GO Biological Processes	GO:0007140	male meiotic nuclear division	-5.1457	-2.36888	5/60	11920,19361,104271,110958,268491	Atm,Rad51,Tex15,M1ap,Meioc
2_Member	GO Biological Processes	GO:0006281	DNA repair	-4.29675	-1.68179	10/474	11920,13006,19361,66654,71988,104271,107986,209011,213389,268491	Atm,Smc3,Rad51,Tex12,Esco2,Tex15,Ddb2,Sirt7,Prdm9,Meioc
2_Member	GO Biological Processes	GO:0007130	synaptonemal complex assembly	-3.68245	-1.1777	3/26	66654,104271,268491	Tex12,Tex15,Meioc
2_Member	GO Biological Processes	GO:0070193	synaptonemal complex organization	-3.53886	-1.05601	3/29	66654,104271,268491	Tex12,Tex15,Meioc
2_Member	GO Biological Processes	GO:0006974	cellular response to DNA damage stimulus	-3.43767	-0.9824	11/721	11920,13006,19361,21973,66654,71988,104271,107986,209011,213389,268491	Atm,Smc3,Rad51,Top2a,Tex12,Esco2,Tex15,Ddb2,Sirt7,Prdm9,Meioc
2_Member	GO Biological Processes	GO:2001020	regulation of response to DNA damage stimulus	-3.2948	-0.901685	7/313	11920,12578,19361,104271,108705,209011,381678	Atm,Cdkn2a,Rad51,Tex15,Pttg1ip,Sirt7,Zcwpw1
2_Member	GO Biological Processes	GO:0006302	double-strand break repair	-2.70106	-0.426818	5/199	11920,19361,71988,213389,268491	Atm,Rad51,Esco2,Prdm9,Meioc
2_Member	GO Biological Processes	GO:2000779	regulation of double-strand break repair	-2.53642	-0.30963	4/132	19361,104271,209011,381678	Rad51,Tex15,Sirt7,Zcwpw1
2_Member	GO Biological Processes	GO:0080135	regulation of cellular response to stress	-2.25294	-0.105332	9/736	11820,11920,12578,19361,74256,104271,108705,209011,381678	App,Atm,Cdkn2a,Rad51,Cyld,Tex15,Pttg1ip,Sirt7,Zcwpw1
3_Summary	GO Biological Processes	GO:0048232	male gamete generation	-7.34422	-4.37707	16/674	11920,15081,19361,20899,53381,53897,75514,75545,80838,104271,110958,213389,243866,268491,319177,381678,17242,21973,73614,106389,67629,11820,20135,71819	Atm,H3f3b,Rad51,Stra8,Prdx4,Gal3st1,1700013H16Rik,Tslrn1,H1f1,Tex15,M1ap,Prdm9,Meiosin,Meioc,H2bc1,Zcwpw1,Mdk,Top2a,Rhox13,Eaf2,Spc24,App,Rrm2,Kif23
3_Member	GO Biological Processes	GO:0048232	male gamete generation	-7.34422	-4.37707	16/674	11920,15081,19361,20899,53381,53897,75514,75545,80838,104271,110958,213389,243866,268491,319177,381678	Atm,H3f3b,Rad51,Stra8,Prdx4,Gal3st1,1700013H16Rik,Tslrn1,H1f1,Tex15,M1ap,Prdm9,Meiosin,Meioc,H2bc1,Zcwpw1
3_Member	GO Biological Processes	GO:0007292	female gamete generation	-7.29381	-4.36805	9/164	11920,15081,17242,20899,21973,110958,213389,243866,268491	Atm,H3f3b,Mdk,Stra8,Top2a,M1ap,Prdm9,Meiosin,Meioc
3_Member	GO Biological Processes	GO:0007283	spermatogenesis	-5.94345	-3.10663	14/652	15081,20899,53381,53897,75514,75545,80838,104271,110958,213389,243866,268491,319177,381678	H3f3b,Stra8,Prdx4,Gal3st1,1700013H16Rik,Tslrn1,H1f1,Tex15,M1ap,Prdm9,Meiosin,Meioc,H2bc1,Zcwpw1
3_Member	GO Biological Processes	GO:0022412	cellular process involved in reproduction in multicellular organism	-5.35648	-2.56542	12/533	11920,15081,17242,19361,20899,21973,75514,104271,110958,243866,268491,319177	Atm,H3f3b,Mdk,Rad51,Stra8,Top2a,1700013H16Rik,Tex15,M1ap,Meiosin,Meioc,H2bc1
3_Member	GO Biological Processes	GO:0048477	oogenesis	-5.07317	-2.31014	6/107	11920,15081,17242,20899,243866,268491	Atm,H3f3b,Mdk,Stra8,Meiosin,Meioc
3_Member	GO Biological Processes	GO:0051446	positive regulation of meiotic cell cycle	-4.97184	-2.22218	4/31	20899,213389,243866,268491	Stra8,Prdm9,Meiosin,Meioc
3_Member	GO Biological Processes	GO:0071300	cellular response to retinoic acid	-4.20575	-1.62777	4/48	11920,20899,73614,243866	Atm,Stra8,Rhox13,Meiosin
3_Member	GO Biological Processes	GO:0045836	positive regulation of meiotic nuclear division	-3.96655	-1.42264	3/21	20899,213389,243866	Stra8,Prdm9,Meiosin
3_Member	GO Biological Processes	GO:0051445	regulation of meiotic cell cycle	-3.85299	-1.32517	4/59	20899,213389,243866,268491	Stra8,Prdm9,Meiosin,Meioc
3_Member	GO Biological Processes	GO:0007281	germ cell development	-3.32416	-0.911672	8/407	11920,15081,17242,20899,75514,243866,268491,319177	Atm,H3f3b,Mdk,Stra8,1700013H16Rik,Meiosin,Meioc,H2bc1
3_Member	GO Biological Processes	GO:2000241	regulation of reproductive process	-3.28628	-0.900608	6/225	20899,53381,106389,213389,243866,268491	Stra8,Prdx4,Eaf2,Prdm9,Meiosin,Meioc
3_Member	GO Biological Processes	GO:0051783	regulation of nuclear division	-3.22182	-0.86213	5/152	11920,20899,67629,213389,243866	Atm,Stra8,Spc24,Prdm9,Meiosin
3_Member	GO Biological Processes	GO:0040020	regulation of meiotic nuclear division	-3.15475	-0.805646	3/39	20899,213389,243866	Stra8,Prdm9,Meiosin
3_Member	GO Biological Processes	GO:0032526	response to retinoic acid	-3.09594	-0.752043	4/93	11920,20899,73614,243866	Atm,Stra8,Rhox13,Meiosin
3_Member	GO Biological Processes	GO:0045787	positive regulation of cell cycle	-3.0242	-0.700499	7/348	11820,20135,20899,71819,213389,243866,268491	App,Rrm2,Stra8,Kif23,Prdm9,Meiosin,Meioc
3_Member	GO Biological Processes	GO:0090068	positive regulation of cell cycle process	-2.95957	-0.640776	6/260	11820,20135,20899,71819,213389,243866	App,Rrm2,Stra8,Kif23,Prdm9,Meiosin
3_Member	GO Biological Processes	GO:2000243	positive regulation of reproductive process	-2.82488	-0.520488	4/110	20899,213389,243866,268491	Stra8,Prdm9,Meiosin,Meioc
3_Member	GO Biological Processes	GO:0051785	positive regulation of nuclear division	-2.51168	-0.288826	3/65	20899,213389,243866	Stra8,Prdm9,Meiosin
4_Summary	Reactome Gene Sets	R-MMU-1640170	Cell Cycle	-4.95601	-2.21931	12/584	11920,12448,13006,19075,67629,71819,71988,76478,319155,319163,319171,319177,15081,16653,319186,12705,12578,19696,19361,107986	Atm,Ccne2,Smc3,Prim1,Spc24,Kif23,Esco2,Haus8,H4c3,H2ac1,H2ac24,H2bc1,H3f3b,Kras,H2bc14,Cited1,Cdkn2a,Rel,Rad51,Ddb2
4_Member	Reactome Gene Sets	R-MMU-1640170	Cell Cycle	-4.95601	-2.21931	12/584	11920,12448,13006,19075,67629,71819,71988,76478,319155,319163,319171,319177	Atm,Ccne2,Smc3,Prim1,Spc24,Kif23,Esco2,Haus8,H4c3,H2ac1,H2ac24,H2bc1
4_Member	Reactome Gene Sets	R-MMU-69278	Cell Cycle, Mitotic	-4.85926	-2.14739	11/499	12448,13006,19075,67629,71819,71988,76478,319155,319163,319171,319177	Ccne2,Smc3,Prim1,Spc24,Kif23,Esco2,Haus8,H4c3,H2ac1,H2ac24,H2bc1
4_Member	Reactome Gene Sets	R-MMU-212300	PRC2 methylates histones and DNA	-4.53259	-1.85547	5/80	15081,319155,319163,319171,319177	H3f3b,H4c3,H2ac1,H2ac24,H2bc1
4_Member	Reactome Gene Sets	R-MMU-8936459	RUNX1 regulates genes involved in megakaryocyte differentiation and platelet function	-4.43006	-1.77271	5/84	15081,319155,319163,319171,319177	H3f3b,H4c3,H2ac1,H2ac24,H2bc1
4_Member	KEGG Pathway	mmu05034	Alcoholism - Mus musculus (house mouse)	-4.42811	-1.77271	7/205	15081,16653,319155,319163,319171,319177,319186	H3f3b,Kras,H4c3,H2ac1,H2ac24,H2bc1,H2bc14
4_Member	Reactome Gene Sets	R-MMU-9018519	Estrogen-dependent gene expression	-4.30911	-1.68234	5/89	12705,15081,319155,319163,319177	Cited1,H3f3b,H4c3,H2ac1,H2bc1
4_Member	KEGG Pathway	mmu05322	Systemic lupus erythematosus - Mus musculus (house mouse)	-4.25779	-1.65927	6/149	15081,319155,319163,319171,319177,319186	H3f3b,H4c3,H2ac1,H2ac24,H2bc1,H2bc14
4_Member	KEGG Pathway	mmu05203	Viral carcinogenesis - Mus musculus (house mouse)	-4.12434	-1.55513	7/229	12448,12578,16653,19696,319155,319177,319186	Ccne2,Cdkn2a,Kras,Rel,H4c3,H2bc1,H2bc14
4_Member	Reactome Gene Sets	R-MMU-8939211	ESR-mediated signaling	-4.1012	-1.54447	6/159	12705,15081,16653,319155,319163,319177	Cited1,H3f3b,Kras,H4c3,H2ac1,H2bc1
4_Member	Reactome Gene Sets	R-MMU-212165	Epigenetic regulation of gene expression	-3.87146	-1.33567	5/110	15081,319155,319163,319171,319177	H3f3b,H4c3,H2ac1,H2ac24,H2bc1
4_Member	Reactome Gene Sets	R-MMU-2299718	Condensation of Prophase Chromosomes	-3.71548	-1.20318	4/64	319155,319163,319171,319177	H4c3,H2ac1,H2ac24,H2bc1
4_Member	Reactome Gene Sets	R-MMU-73886	Chromosome Maintenance	-3.57982	-1.08979	5/127	19075,319155,319163,319171,319177	Prim1,H4c3,H2ac1,H2ac24,H2bc1
4_Member	Reactome Gene Sets	R-MMU-68886	M Phase	-3.49948	-1.0237	8/383	13006,67629,71819,76478,319155,319163,319171,319177	Smc3,Spc24,Kif23,Haus8,H4c3,H2ac1,H2ac24,H2bc1
4_Member	KEGG Pathway	mmu04613	Neutrophil extracellular trap formation - Mus musculus (house mouse)	-3.46715	-0.998306	6/208	15081,319155,319163,319171,319177,319186	H3f3b,H4c3,H2ac1,H2ac24,H2bc1,H2bc14
4_Member	Reactome Gene Sets	R-MMU-9006931	Signaling by Nuclear Receptors	-3.45604	-0.99404	6/209	12705,15081,16653,319155,319163,319177	Cited1,H3f3b,Kras,H4c3,H2ac1,H2bc1
4_Member	Reactome Gene Sets	R-MMU-606279	Deposition of new CENPA-containing nucleosomes at the centromere	-3.34304	-0.916762	4/80	319155,319163,319171,319177	H4c3,H2ac1,H2ac24,H2bc1
4_Member	Reactome Gene Sets	R-MMU-774815	Nucleosome assembly	-3.34304	-0.916762	4/80	319155,319163,319171,319177	H4c3,H2ac1,H2ac24,H2bc1
4_Member	Reactome Gene Sets	R-MMU-8878171	Transcriptional regulation by RUNX1	-2.75916	-0.459465	5/193	15081,319155,319163,319171,319177	H3f3b,H4c3,H2ac1,H2ac24,H2bc1
4_Member	Reactome Gene Sets	R-MMU-3247509	Chromatin modifying enzymes	-2.72985	-0.443944	5/196	319155,319163,319171,319177,319186	H4c3,H2ac1,H2ac24,H2bc1,H2bc14
4_Member	Reactome Gene Sets	R-MMU-4839726	Chromatin organization	-2.72985	-0.443944	5/196	319155,319163,319171,319177,319186	H4c3,H2ac1,H2ac24,H2bc1,H2bc14
4_Member	Reactome Gene Sets	R-MMU-5693567	HDR through Homologous Recombination (HRR) or Single Strand Annealing (SSA)	-2.6864	-0.426818	4/120	11920,19361,319155,319177	Atm,Rad51,H4c3,H2bc1
4_Member	Reactome Gene Sets	R-MMU-68875	Mitotic Prophase	-2.6864	-0.426818	4/120	319155,319163,319171,319177	H4c3,H2ac1,H2ac24,H2bc1
4_Member	Reactome Gene Sets	R-MMU-5693538	Homology Directed Repair	-2.64737	-0.392023	4/123	11920,19361,319155,319177	Atm,Rad51,H4c3,H2bc1
4_Member	Reactome Gene Sets	R-MMU-5693571	Nonhomologous End-Joining (NHEJ)	-2.55027	-0.30963	3/63	11920,319155,319177	Atm,H4c3,H2bc1
4_Member	Reactome Gene Sets	R-MMU-3214858	RMTs methylate histone arginines	-2.42062	-0.220631	3/70	319155,319163,319171	H4c3,H2ac1,H2ac24
4_Member	Reactome Gene Sets	R-MMU-5693565	Recruitment and ATM-mediated phosphorylation of repair and signaling proteins at DNA double strand breaks	-2.40327	-0.208532	3/71	11920,319155,319177	Atm,H4c3,H2bc1
4_Member	Reactome Gene Sets	R-MMU-3214847	HATs acetylate histones	-2.38618	-0.207901	3/72	319155,319177,319186	H4c3,H2bc1,H2bc14
4_Member	Reactome Gene Sets	R-MMU-5693606	DNA Double Strand Break Response	-2.38618	-0.207901	3/72	11920,319155,319177	Atm,H4c3,H2bc1
4_Member	Reactome Gene Sets	R-MMU-5693532	DNA Double-Strand Break Repair	-2.33829	-0.170483	4/150	11920,19361,319155,319177	Atm,Rad51,H4c3,H2bc1
4_Member	Reactome Gene Sets	R-MMU-5693607	Processing of DNA double-strand break ends	-2.18516	-0.0536958	3/85	11920,319155,319177	Atm,H4c3,H2bc1
4_Member	Reactome Gene Sets	R-MMU-69473	G2/M DNA damage checkpoint	-2.15727	-0.0321051	3/87	11920,319155,319177	Atm,H4c3,H2bc1
4_Member	Reactome Gene Sets	R-MMU-69620	Cell Cycle Checkpoints	-2.08781	0	5/278	11920,12448,67629,319155,319177	Atm,Ccne2,Spc24,H4c3,H2bc1
4_Member	Reactome Gene Sets	R-MMU-73894	DNA Repair	-2.06257	0	5/282	11920,19361,107986,319155,319177	Atm,Rad51,Ddb2,H4c3,H2bc1
5_Summary	WikiPathways	WP2902	p53 signaling	-4.90883	-2.18471	5/67	11920,12448,12578,20135,107986,19075,13006,140557,11820,17349,19361,20899,67629,71819,213389,243866,108705,74256,268491,16653	Atm,Ccne2,Cdkn2a,Rrm2,Ddb2,Prim1,Smc3,Smc1b,App,Mlf1,Rad51,Stra8,Spc24,Kif23,Prdm9,Meiosin,Pttg1ip,Cyld,Meioc,Kras
5_Member	WikiPathways	WP2902	p53 signaling	-4.90883	-2.18471	5/67	11920,12448,12578,20135,107986	Atm,Ccne2,Cdkn2a,Rrm2,Ddb2
5_Member	KEGG Pathway	mmu04115	p53 signaling pathway - Mus musculus (house mouse)	-4.75546	-2.05548	5/72	11920,12448,12578,20135,107986	Atm,Ccne2,Cdkn2a,Rrm2,Ddb2
5_Member	WikiPathways	WP413	G1 to S cell cycle control	-3.82451	-1.30451	4/60	11920,12448,12578,19075	Atm,Ccne2,Cdkn2a,Prim1
5_Member	KEGG Pathway	mmu04110	Cell cycle - Mus musculus (house mouse)	-3.61181	-1.11449	5/125	11920,12448,12578,13006,140557	Atm,Ccne2,Cdkn2a,Smc3,Smc1b
5_Member	GO Biological Processes	GO:0010564	regulation of cell cycle process	-3.38725	-0.945146	11/731	11820,11920,12578,17349,19361,20135,20899,67629,71819,213389,243866	App,Atm,Cdkn2a,Mlf1,Rad51,Rrm2,Stra8,Spc24,Kif23,Prdm9,Meiosin
5_Member	GO Biological Processes	GO:1901796	regulation of signal transduction by p53 class mediator	-3.24312	-0.87257	4/85	11920,12578,17349,108705	Atm,Cdkn2a,Mlf1,Pttg1ip
5_Member	GO Biological Processes	GO:0043516	regulation of DNA damage response, signal transduction by p53 class mediator	-3.22242	-0.86213	3/37	11920,12578,108705	Atm,Cdkn2a,Pttg1ip
5_Member	GO Biological Processes	GO:1901987	regulation of cell cycle phase transition	-2.45417	-0.24669	7/439	11820,11920,12578,17349,19361,20135,67629	App,Atm,Cdkn2a,Mlf1,Rad51,Rrm2,Spc24
5_Member	GO Biological Processes	GO:0007346	regulation of mitotic cell cycle	-2.09683	0	7/512	11820,11920,12578,20135,67629,74256,268491	App,Atm,Cdkn2a,Rrm2,Spc24,Cyld,Meioc
5_Member	KEGG Pathway	mmu04218	Cellular senescence - Mus musculus (house mouse)	-2.02975	0	4/184	11920,12448,12578,16653	Atm,Ccne2,Cdkn2a,Kras
6_Summary	GO Biological Processes	GO:0000278	mitotic cell cycle	-4.25535	-1.65927	11/581	11820,11920,12448,13006,19361,67629,71819,71988,209011,239122,244879	App,Atm,Ccne2,Smc3,Rad51,Spc24,Kif23,Esco2,Sirt7,Setdb2,Npat
6_Member	GO Biological Processes	GO:0000278	mitotic cell cycle	-4.25535	-1.65927	11/581	11820,11920,12448,13006,19361,67629,71819,71988,209011,239122,244879	App,Atm,Ccne2,Smc3,Rad51,Spc24,Kif23,Esco2,Sirt7,Setdb2,Npat
6_Member	GO Biological Processes	GO:1903047	mitotic cell cycle process	-4.09664	-1.54447	10/501	11820,11920,12448,13006,19361,67629,71819,71988,209011,244879	App,Atm,Ccne2,Smc3,Rad51,Spc24,Kif23,Esco2,Sirt7,Npat
6_Member	GO Biological Processes	GO:0044772	mitotic cell cycle phase transition	-2.3281	-0.163719	4/151	11820,12448,209011,244879	App,Ccne2,Sirt7,Npat
6_Member	GO Biological Processes	GO:0044770	cell cycle phase transition	-2.22083	-0.0829815	4/162	11820,12448,209011,244879	App,Ccne2,Sirt7,Npat
7_Summary	KEGG Pathway	mmu05212	Pancreatic cancer - Mus musculus (house mouse)	-3.42801	-0.979375	4/76	12578,16653,19361,107986,74164	Cdkn2a,Kras,Rad51,Ddb2,Nfx1
7_Member	KEGG Pathway	mmu05212	Pancreatic cancer - Mus musculus (house mouse)	-3.42801	-0.979375	4/76	12578,16653,19361,107986	Cdkn2a,Kras,Rad51,Ddb2
7_Member	KEGG Pathway	mmu05218	Melanoma - Mus musculus (house mouse)	-2.38618	-0.207901	3/72	12578,16653,107986	Cdkn2a,Kras,Ddb2
7_Member	KEGG Pathway	mmu05223	Non-small cell lung cancer - Mus musculus (house mouse)	-2.38618	-0.207901	3/72	12578,16653,107986	Cdkn2a,Kras,Ddb2
7_Member	KEGG Pathway	mmu05214	Glioma - Mus musculus (house mouse)	-2.35276	-0.178002	3/74	12578,16653,107986	Cdkn2a,Kras,Ddb2
7_Member	KEGG Pathway	mmu05220	Chronic myeloid leukemia - Mus musculus (house mouse)	-2.32032	-0.159352	3/76	12578,16653,107986	Cdkn2a,Kras,Ddb2
7_Member	GO Biological Processes	GO:0051865	protein autoubiquitination	-2.27339	-0.11915	3/79	19361,74164,107986	Rad51,Nfx1,Ddb2
8_Summary	GO Biological Processes	GO:0051301	cell division	-3.33984	-0.916762	9/510	12448,12578,13006,20899,21973,67629,71819,76478,239122	Ccne2,Cdkn2a,Smc3,Stra8,Top2a,Spc24,Kif23,Haus8,Setdb2
8_Member	GO Biological Processes	GO:0051301	cell division	-3.33984	-0.916762	9/510	12448,12578,13006,20899,21973,67629,71819,76478,239122	Ccne2,Cdkn2a,Smc3,Stra8,Top2a,Spc24,Kif23,Haus8,Setdb2
9_Summary	GO Biological Processes	GO:0070828	heterochromatin organization	-3.32252	-0.911672	4/81	14958,15081,104271,239122,75339	H1f0,H3f3b,Tex15,Setdb2,Mphosph8
9_Member	GO Biological Processes	GO:0070828	heterochromatin organization	-3.32252	-0.911672	4/81	14958,15081,104271,239122	H1f0,H3f3b,Tex15,Setdb2
9_Member	GO Biological Processes	GO:0045814	negative regulation of gene expression, epigenetic	-3.30227	-0.901685	4/82	14958,15081,75339,104271	H1f0,H3f3b,Mphosph8,Tex15
9_Member	GO Biological Processes	GO:0031507	heterochromatin formation	-2.42062	-0.220631	3/70	14958,15081,104271	H1f0,H3f3b,Tex15
9_Member	GO Biological Processes	GO:0040029	epigenetic regulation of gene expression	-2.22083	-0.0829815	4/162	14958,15081,75339,104271	H1f0,H3f3b,Mphosph8,Tex15
10_Summary	KEGG Pathway	mmu05202	Transcriptional misregulation in cancer - Mus musculus (house mouse)	-3.29647	-0.901685	6/224	11920,15081,17349,18516,19696,107986	Atm,H3f3b,Mlf1,Pbx3,Rel,Ddb2
10_Member	KEGG Pathway	mmu05202	Transcriptional misregulation in cancer - Mus musculus (house mouse)	-3.29647	-0.901685	6/224	11920,15081,17349,18516,19696,107986	Atm,H3f3b,Mlf1,Pbx3,Rel,Ddb2
11_Summary	GO Biological Processes	GO:2001251	negative regulation of chromosome organization	-3.2823	-0.900608	4/83	11920,15081,21973,67629,75339,239122,268491,12578	Atm,H3f3b,Top2a,Spc24,Mphosph8,Setdb2,Meioc,Cdkn2a
11_Member	GO Biological Processes	GO:2001251	negative regulation of chromosome organization	-3.2823	-0.900608	4/83	11920,15081,21973,67629	Atm,H3f3b,Top2a,Spc24
11_Member	GO Biological Processes	GO:0033044	regulation of chromosome organization	-3.08366	-0.744897	6/246	11920,15081,21973,67629,75339,239122	Atm,H3f3b,Top2a,Spc24,Mphosph8,Setdb2
11_Member	GO Biological Processes	GO:0007143	female meiotic nuclear division	-3.0299	-0.701235	3/43	11920,21973,268491	Atm,Top2a,Meioc
11_Member	KEGG Pathway	mmu01524	Platinum drug resistance - Mus musculus (house mouse)	-2.25818	-0.107268	3/80	11920,12578,21973	Atm,Cdkn2a,Top2a
12_Summary	GO Biological Processes	GO:0016571	histone methylation	-3.26258	-0.886497	4/84	50708,50709,213389,239122,19361,107986,209011,104271	H1f2,H1f4,Prdm9,Setdb2,Rad51,Ddb2,Sirt7,Tex15
12_Member	GO Biological Processes	GO:0016571	histone methylation	-3.26258	-0.886497	4/84	50708,50709,213389,239122	H1f2,H1f4,Prdm9,Setdb2
12_Member	GO Biological Processes	GO:0016570	histone modification	-3.19807	-0.843703	7/325	19361,50708,50709,107986,209011,213389,239122	Rad51,H1f2,H1f4,Ddb2,Sirt7,Prdm9,Setdb2
12_Member	GO Biological Processes	GO:0006479	protein methylation	-2.53642	-0.30963	4/132	50708,50709,213389,239122	H1f2,H1f4,Prdm9,Setdb2
12_Member	GO Biological Processes	GO:0008213	protein alkylation	-2.53642	-0.30963	4/132	50708,50709,213389,239122	H1f2,H1f4,Prdm9,Setdb2
12_Member	GO Biological Processes	GO:0034968	histone lysine methylation	-2.49287	-0.273911	3/66	50708,50709,239122	H1f2,H1f4,Setdb2
12_Member	GO Biological Processes	GO:0043414	macromolecule methylation	-2.34475	-0.173476	5/241	50708,50709,104271,213389,239122	H1f2,H1f4,Tex15,Prdm9,Setdb2
12_Member	GO Biological Processes	GO:0018022	peptidyl-lysine methylation	-2.24318	-0.0988469	3/81	50708,50709,239122	H1f2,H1f4,Setdb2
13_Summary	GO Biological Processes	GO:0007062	sister chromatid cohesion	-3.0299	-0.701235	3/43	13006,71988,140557,12448,19075,21973,71819,209011,76478	Smc3,Esco2,Smc1b,Ccne2,Prim1,Top2a,Kif23,Sirt7,Haus8
13_Member	GO Biological Processes	GO:0007062	sister chromatid cohesion	-3.0299	-0.701235	3/43	13006,71988,140557	Smc3,Esco2,Smc1b
13_Member	Reactome Gene Sets	R-MMU-69242	S Phase	-2.40117	-0.208532	4/144	12448,13006,19075,71988	Ccne2,Smc3,Prim1,Esco2
13_Member	GO Biological Processes	GO:0000819	sister chromatid segregation	-2.29797	-0.140375	4/154	13006,21973,71819,71988	Smc3,Top2a,Kif23,Esco2
13_Member	GO Biological Processes	GO:0140014	mitotic nuclear division	-2.20223	-0.0675924	4/164	13006,71819,71988,209011	Smc3,Kif23,Esco2,Sirt7
13_Member	GO Biological Processes	GO:0051225	spindle assembly	-2.07771	0	3/93	13006,71819,76478	Smc3,Kif23,Haus8
14_Summary	GO Biological Processes	GO:0032200	telomere organization	-2.94619	-0.63225	4/102	11920,12448,15081,19361,19075,20899	Atm,Ccne2,H3f3b,Rad51,Prim1,Stra8
14_Member	GO Biological Processes	GO:0032200	telomere organization	-2.94619	-0.63225	4/102	11920,12448,15081,19361	Atm,Ccne2,H3f3b,Rad51
14_Member	GO Biological Processes	GO:0006260	DNA replication	-2.06242	0	4/180	12448,19075,19361,20899	Ccne2,Prim1,Rad51,Stra8
14_Member	GO Biological Processes	GO:0000723	telomere maintenance	-2.05246	0	3/95	11920,12448,19361	Atm,Ccne2,Rad51
15_Summary	KEGG Pathway	mmu00600	Sphingolipid metabolism - Mus musculus (house mouse)	-2.7421	-0.447048	3/54	22239,53897,66190,56176	Ugt8a,Gal3st1,Acer3,Pigp
15_Member	KEGG Pathway	mmu00600	Sphingolipid metabolism - Mus musculus (house mouse)	-2.7421	-0.447048	3/54	22239,53897,66190	Ugt8a,Gal3st1,Acer3
15_Member	GO Biological Processes	GO:0046467	membrane lipid biosynthetic process	-2.56032	-0.30963	4/130	22239,53897,56176,66190	Ugt8a,Gal3st1,Pigp,Acer3
15_Member	GO Biological Processes	GO:0009247	glycolipid biosynthetic process	-2.45617	-0.24669	3/68	22239,53897,56176	Ugt8a,Gal3st1,Pigp
15_Member	GO Biological Processes	GO:0006664	glycolipid metabolic process	-2.09057	0	3/92	22239,53897,56176	Ugt8a,Gal3st1,Pigp
15_Member	GO Biological Processes	GO:0006672	ceramide metabolic process	-2.07771	0	3/93	22239,53897,66190	Ugt8a,Gal3st1,Acer3
15_Member	GO Biological Processes	GO:0030148	sphingolipid biosynthetic process	-2.07771	0	3/93	22239,53897,66190	Ugt8a,Gal3st1,Acer3
15_Member	GO Biological Processes	GO:1903509	liposaccharide metabolic process	-2.07771	0	3/93	22239,53897,56176	Ugt8a,Gal3st1,Pigp
15_Member	GO Biological Processes	GO:0006643	membrane lipid metabolic process	-2.01372	0	4/186	22239,53897,56176,66190	Ugt8a,Gal3st1,Pigp,Acer3
16_Summary	GO Biological Processes	GO:0007131	reciprocal meiotic recombination	-2.69662	-0.426818	3/56	19361,21973,213389	Rad51,Top2a,Prdm9
16_Member	GO Biological Processes	GO:0007131	reciprocal meiotic recombination	-2.69662	-0.426818	3/56	19361,21973,213389	Rad51,Top2a,Prdm9
16_Member	GO Biological Processes	GO:0140527	reciprocal homologous recombination	-2.69662	-0.426818	3/56	19361,21973,213389	Rad51,Top2a,Prdm9
16_Member	GO Biological Processes	GO:0035825	homologous recombination	-2.55027	-0.30963	3/63	19361,21973,213389	Rad51,Top2a,Prdm9
17_Summary	GO Biological Processes	GO:0051402	neuron apoptotic process	-2.6864	-0.426818	4/120	11820,11920,16653,110532,12705,17242,19696	App,Atm,Kras,Adarb1,Cited1,Mdk,Rel
17_Member	GO Biological Processes	GO:0051402	neuron apoptotic process	-2.6864	-0.426818	4/120	11820,11920,16653,110532	App,Atm,Kras,Adarb1
17_Member	GO Biological Processes	GO:0070997	neuron death	-2.47842	-0.263323	4/137	11820,11920,16653,110532	App,Atm,Kras,Adarb1
17_Member	GO Biological Processes	GO:1901215	negative regulation of neuron death	-2.10704	0	5/275	11820,12705,16653,17242,19696	App,Cited1,Kras,Mdk,Rel
17_Member	GO Biological Processes	GO:1901214	regulation of neuron death	-2.00832	0	6/407	11820,11920,12705,16653,17242,19696	App,Atm,Cited1,Kras,Mdk,Rel
18_Summary	GO Biological Processes	GO:0051262	protein tetramerization	-2.15727	-0.0321051	3/87	11820,15452,20135	App,Hprt,Rrm2
18_Member	GO Biological Processes	GO:0051262	protein tetramerization	-2.15727	-0.0321051	3/87	11820,15452,20135	App,Hprt,Rrm2
19_Summary	Reactome Gene Sets	R-MMU-5689880	Ub-specific processing proteases	-2.05417	0	4/181	74256,107986,319163,319171	Cyld,Ddb2,H2ac1,H2ac24
19_Member	Reactome Gene Sets	R-MMU-5689880	Ub-specific processing proteases	-2.05417	0	4/181	74256,107986,319163,319171	Cyld,Ddb2,H2ac1,H2ac24

## Sheet: C2
GroupID	Category	Term	Description	LogP	Log(q-value)	InTerm_InList	Genes	Symbols
1_Summary	KEGG Pathway	mmu04922	Glucagon signaling pathway - Mus musculus (house mouse)	-12.5366	-8.26766	11/104	12314,12315,14121,14683,16828,16832,16833,18598,19059,56012,106557,66204,66706,20322,67078,67092,13202,67795,75456	Calm2,Calm3,Fbp1,Gnas,Ldha,Ldhb,Ldhc,Pdha2,Ppp3r2,Pgam2,Ldhal6b,Acyp1,Ndufaf3,Sord,Pgp,Gatm,Ddt,Rnls,Prps1l1
1_Member	KEGG Pathway	mmu04922	Glucagon signaling pathway - Mus musculus (house mouse)	-12.5366	-8.26766	11/104	12314,12315,14121,14683,16828,16832,16833,18598,19059,56012,106557	Calm2,Calm3,Fbp1,Gnas,Ldha,Ldhb,Ldhc,Pdha2,Ppp3r2,Pgam2,Ldhal6b
1_Member	WikiPathways	WP157	Glycolysis and gluconeogenesis	-9.0724	-5.10448	7/49	14121,16828,16832,16833,18598,56012,106557	Fbp1,Ldha,Ldhb,Ldhc,Pdha2,Pgam2,Ldhal6b
1_Member	KEGG Pathway	mmu00010	Glycolysis / Gluconeogenesis - Mus musculus (house mouse)	-8.09171	-4.52173	7/67	14121,16828,16832,16833,18598,56012,106557	Fbp1,Ldha,Ldhb,Ldhc,Pdha2,Pgam2,Ldhal6b
1_Member	KEGG Pathway	mmu00620	Pyruvate metabolism - Mus musculus (house mouse)	-7.7139	-4.22309	6/44	16828,16832,16833,18598,66204,106557	Ldha,Ldhb,Ldhc,Pdha2,Acyp1,Ldhal6b
1_Member	Reactome Gene Sets	R-MMU-70268	Pyruvate metabolism	-7.47577	-4.05191	5/24	16828,16832,16833,18598,106557	Ldha,Ldhb,Ldhc,Pdha2,Ldhal6b
1_Member	GO Biological Processes	GO:0019244	lactate biosynthetic process from pyruvate	-6.63017	-3.26431	3/4	16828,16832,16833	Ldha,Ldhb,Ldhc
1_Member	KEGG Pathway	mmu05230	Central carbon metabolism in cancer - Mus musculus (house mouse)	-6.51787	-3.20316	6/69	16828,16832,16833,18598,56012,106557	Ldha,Ldhb,Ldhc,Pdha2,Pgam2,Ldhal6b
1_Member	Reactome Gene Sets	R-MMU-71406	Pyruvate metabolism and Citric Acid (TCA) cycle	-5.94916	-2.7439	5/47	16828,16832,16833,18598,106557	Ldha,Ldhb,Ldhc,Pdha2,Ldhal6b
1_Member	GO Biological Processes	GO:0019249	lactate biosynthetic process	-5.93367	-2.7439	3/6	16828,16832,16833	Ldha,Ldhb,Ldhc
1_Member	KEGG Pathway	mmu00640	Propanoate metabolism - Mus musculus (house mouse)	-5.18943	-2.09656	4/31	16828,16832,16833,106557	Ldha,Ldhb,Ldhc,Ldhal6b
1_Member	GO Biological Processes	GO:0006090	pyruvate metabolic process	-4.87931	-1.88912	5/77	16828,16832,16833,18598,56012	Ldha,Ldhb,Ldhc,Pdha2,Pgam2
1_Member	Reactome Gene Sets	R-MMU-1428517	The citric acid (TCA) cycle and respiratory electron transport	-4.31917	-1.48159	6/165	16828,16832,16833,18598,66706,106557	Ldha,Ldhb,Ldhc,Pdha2,Ndufaf3,Ldhal6b
1_Member	GO Biological Processes	GO:0006089	lactate metabolic process	-4.26444	-1.44264	3/19	16828,16832,16833	Ldha,Ldhb,Ldhc
1_Member	KEGG Pathway	mmu00270	Cysteine and methionine metabolism - Mus musculus (house mouse)	-4.21709	-1.41053	4/54	16828,16832,16833,106557	Ldha,Ldhb,Ldhc,Ldhal6b
1_Member	KEGG Pathway	mmu04066	HIF-1 signaling pathway - Mus musculus (house mouse)	-4.05767	-1.26584	5/114	16828,16832,16833,18598,106557	Ldha,Ldhb,Ldhc,Pdha2,Ldhal6b
1_Member	GO Biological Processes	GO:0044283	small molecule biosynthetic process	-3.53835	-0.860463	8/430	14121,16828,16832,16833,20322,56012,67078,67092	Fbp1,Ldha,Ldhb,Ldhc,Sord,Pgam2,Pgp,Gatm
1_Member	GO Biological Processes	GO:1901617	organic hydroxy compound biosynthetic process	-3.25161	-0.634361	5/170	13202,16828,16832,16833,67078	Ddt,Ldha,Ldhb,Ldhc,Pgp
1_Member	GO Biological Processes	GO:1901615	organic hydroxy compound metabolic process	-2.65615	-0.200109	7/459	13202,16828,16832,16833,20322,67078,67795	Ddt,Ldha,Ldhb,Ldhc,Sord,Pgp,Rnls
1_Member	GO Biological Processes	GO:0072330	monocarboxylic acid biosynthetic process	-2.4934	-0.113235	4/154	16828,16832,16833,67092	Ldha,Ldhb,Ldhc,Gatm
1_Member	GO Biological Processes	GO:0032787	monocarboxylic acid metabolic process	-2.20158	0	7/556	16828,16832,16833,18598,20322,56012,67092	Ldha,Ldhb,Ldhc,Pdha2,Sord,Pgam2,Gatm
1_Member	GO Biological Processes	GO:0006163	purine nucleotide metabolic process	-2.11812	0	6/438	16828,16832,16833,18598,56012,75456	Ldha,Ldhb,Ldhc,Pdha2,Pgam2,Prps1l1
2_Summary	GO Biological Processes	GO:0007283	spermatogenesis	-8.36499	-4.57316	16/652	12745,15512,21463,22092,23980,53422,53885,56449,67077,69982,70772,73677,104362,112418,252967,378462	Clgn,Hspa2,Tcp11,Rsph1,Pebp1,Ybx2,Nphp1,Ybx3,Catsperz,Spink2,Ggnbp1,Psma8,Meig1,1700102P08Rik,Ropn1l,Morn2
2_Member	GO Biological Processes	GO:0007283	spermatogenesis	-8.36499	-4.57316	16/652	12745,15512,21463,22092,23980,53422,53885,56449,67077,69982,70772,73677,104362,112418,252967,378462	Clgn,Hspa2,Tcp11,Rsph1,Pebp1,Ybx2,Nphp1,Ybx3,Catsperz,Spink2,Ggnbp1,Psma8,Meig1,1700102P08Rik,Ropn1l,Morn2
2_Member	GO Biological Processes	GO:0048232	male gamete generation	-8.16092	-4.52173	16/674	12745,15512,21463,22092,23980,53422,53885,56449,67077,69982,70772,73677,104362,112418,252967,378462	Clgn,Hspa2,Tcp11,Rsph1,Pebp1,Ybx2,Nphp1,Ybx3,Catsperz,Spink2,Ggnbp1,Psma8,Meig1,1700102P08Rik,Ropn1l,Morn2
2_Member	GO Biological Processes	GO:0048515	spermatid differentiation	-5.78051	-2.65768	9/282	15512,22092,23980,53422,53885,67077,69982,104362,252967	Hspa2,Rsph1,Pebp1,Ybx2,Nphp1,Catsperz,Spink2,Meig1,Ropn1l
2_Member	GO Biological Processes	GO:0007286	spermatid development	-4.92927	-1.91207	8/272	15512,22092,23980,53422,67077,69982,104362,252967	Hspa2,Rsph1,Pebp1,Ybx2,Catsperz,Spink2,Meig1,Ropn1l
2_Member	GO Biological Processes	GO:0007281	germ cell development	-3.69939	-0.97451	8/407	15512,22092,23980,53422,67077,69982,104362,252967	Hspa2,Rsph1,Pebp1,Ybx2,Catsperz,Spink2,Meig1,Ropn1l
2_Member	GO Biological Processes	GO:0022412	cellular process involved in reproduction in multicellular organism	-3.6111	-0.921936	9/533	15512,22092,23980,53422,53885,67077,69982,104362,252967	Hspa2,Rsph1,Pebp1,Ybx2,Nphp1,Catsperz,Spink2,Meig1,Ropn1l
2_Member	GO Biological Processes	GO:0051321	meiotic cell cycle	-2.8459	-0.317314	6/311	12745,15512,22092,67077,73677,104362	Clgn,Hspa2,Rsph1,Catsperz,Psma8,Meig1
3_Summary	KEGG Pathway	mmu05012	Parkinson disease - Mus musculus (house mouse)	-6.01742	-2.74846	9/264	12314,12315,13067,14683,22147,73677,75483,78174,333182,15512,19059,66706,18598	Calm2,Calm3,Cyct,Gnas,Tuba3b,Psma8,Cox8c,Cox7b2,Cox6b2,Hspa2,Ppp3r2,Ndufaf3,Pdha2
3_Member	KEGG Pathway	mmu05012	Parkinson disease - Mus musculus (house mouse)	-6.01742	-2.74846	9/264	12314,12315,13067,14683,22147,73677,75483,78174,333182	Calm2,Calm3,Cyct,Gnas,Tuba3b,Psma8,Cox8c,Cox7b2,Cox6b2
3_Member	KEGG Pathway	mmu05020	Prion disease - Mus musculus (house mouse)	-4.97593	-1.91207	8/268	13067,15512,19059,22147,73677,75483,78174,333182	Cyct,Hspa2,Ppp3r2,Tuba3b,Psma8,Cox8c,Cox7b2,Cox6b2
3_Member	KEGG Pathway	mmu05010	Alzheimer disease - Mus musculus (house mouse)	-4.70804	-1.76131	9/383	12314,12315,13067,19059,22147,73677,75483,78174,333182	Calm2,Calm3,Cyct,Ppp3r2,Tuba3b,Psma8,Cox8c,Cox7b2,Cox6b2
3_Member	KEGG Pathway	mmu05022	Pathways of neurodegeneration - multiple diseases - Mus musculus (house mouse)	-4.01303	-1.23544	9/471	12314,12315,13067,19059,22147,73677,75483,78174,333182	Calm2,Calm3,Cyct,Ppp3r2,Tuba3b,Psma8,Cox8c,Cox7b2,Cox6b2
3_Member	KEGG Pathway	mmu05014	Amyotrophic lateral sclerosis - Mus musculus (house mouse)	-3.20199	-0.595792	7/369	13067,19059,22147,73677,75483,78174,333182	Cyct,Ppp3r2,Tuba3b,Psma8,Cox8c,Cox7b2,Cox6b2
3_Member	KEGG Pathway	mmu05016	Huntington disease - Mus musculus (house mouse)	-2.91093	-0.357979	6/302	13067,22147,73677,75483,78174,333182	Cyct,Tuba3b,Psma8,Cox8c,Cox7b2,Cox6b2
3_Member	KEGG Pathway	mmu00190	Oxidative phosphorylation - Mus musculus (house mouse)	-2.70014	-0.230526	4/135	13067,75483,78174,333182	Cyct,Cox8c,Cox7b2,Cox6b2
3_Member	KEGG Pathway	mmu04714	Thermogenesis - Mus musculus (house mouse)	-2.65981	-0.200109	5/231	14683,66706,75483,78174,333182	Gnas,Ndufaf3,Cox8c,Cox7b2,Cox6b2
3_Member	KEGG Pathway	mmu04932	Non-alcoholic fatty liver disease - Mus musculus (house mouse)	-2.47334	-0.10201	4/156	13067,75483,78174,333182	Cyct,Cox8c,Cox7b2,Cox6b2
3_Member	KEGG Pathway	mmu04260	Cardiac muscle contraction - Mus musculus (house mouse)	-2.30893	0	3/87	75483,78174,333182	Cox8c,Cox7b2,Cox6b2
3_Member	KEGG Pathway	mmu05415	Diabetic cardiomyopathy - Mus musculus (house mouse)	-2.01473	0	4/211	18598,75483,78174,333182	Pdha2,Cox8c,Cox7b2,Cox6b2
4_Summary	GO Biological Processes	GO:0009566	fertilization	-5.8031	-2.65768	8/207	11495,12745,19059,20686,50722,56449,69982,320869	Adam2,Clgn,Ppp3r2,Spa17,Dkkl1,Ybx3,Spink2,Spata33
4_Member	GO Biological Processes	GO:0009566	fertilization	-5.8031	-2.65768	8/207	11495,12745,19059,20686,50722,56449,69982,320869	Adam2,Clgn,Ppp3r2,Spa17,Dkkl1,Ybx3,Spink2,Spata33
4_Member	GO Biological Processes	GO:0007338	single fertilization	-3.3966	-0.729711	5/158	11495,12745,19059,20686,50722	Adam2,Clgn,Ppp3r2,Spa17,Dkkl1
4_Member	GO Biological Processes	GO:0007339	binding of sperm to zona pellucida	-3.07532	-0.478464	3/47	11495,12745,20686	Adam2,Clgn,Spa17
4_Member	GO Biological Processes	GO:0035036	sperm-egg recognition	-2.8094	-0.296321	3/58	11495,12745,20686	Adam2,Clgn,Spa17
4_Member	GO Biological Processes	GO:0009988	cell-cell recognition	-2.5066	-0.113235	3/74	11495,12745,20686	Adam2,Clgn,Spa17
5_Summary	GO Biological Processes	GO:0003341	cilium movement	-4.92575	-1.91207	7/195	16833,20322,67077,68270,104362,252967,320869,56350,23980	Ldhc,Sord,Catsperz,Dnaaf1,Meig1,Ropn1l,Spata33,Arl3,Pebp1
5_Member	GO Biological Processes	GO:0003341	cilium movement	-4.92575	-1.91207	7/195	16833,20322,67077,68270,104362,252967,320869	Ldhc,Sord,Catsperz,Dnaaf1,Meig1,Ropn1l,Spata33
5_Member	GO Biological Processes	GO:0030317	flagellated sperm motility	-4.75614	-1.78822	6/138	16833,20322,67077,104362,252967,320869	Ldhc,Sord,Catsperz,Meig1,Ropn1l,Spata33
5_Member	GO Biological Processes	GO:0097722	sperm motility	-4.65135	-1.72713	6/144	16833,20322,67077,104362,252967,320869	Ldhc,Sord,Catsperz,Meig1,Ropn1l,Spata33
5_Member	GO Biological Processes	GO:0060294	cilium movement involved in cell motility	-4.63435	-1.72713	6/145	16833,20322,67077,104362,252967,320869	Ldhc,Sord,Catsperz,Meig1,Ropn1l,Spata33
5_Member	GO Biological Processes	GO:0001539	cilium or flagellum-dependent cell motility	-4.50284	-1.63183	6/153	16833,20322,67077,104362,252967,320869	Ldhc,Sord,Catsperz,Meig1,Ropn1l,Spata33
5_Member	GO Biological Processes	GO:0060285	cilium-dependent cell motility	-4.50284	-1.63183	6/153	16833,20322,67077,104362,252967,320869	Ldhc,Sord,Catsperz,Meig1,Ropn1l,Spata33
5_Member	GO Biological Processes	GO:0007018	microtubule-based movement	-3.70664	-0.97451	8/406	16833,20322,56350,67077,68270,104362,252967,320869	Ldhc,Sord,Arl3,Catsperz,Dnaaf1,Meig1,Ropn1l,Spata33
5_Member	GO Biological Processes	GO:0048240	sperm capacitation	-3.38252	-0.726351	3/37	23980,67077,252967	Pebp1,Catsperz,Ropn1l
6_Summary	GO Biological Processes	GO:1901021	positive regulation of calcium ion transmembrane transporter activity	-4.34964	-1.49566	4/50	12314,12315,15512,19059,14683,22147,13067,57785,73677,73139,22608,23980,260409	Calm2,Calm3,Hspa2,Ppp3r2,Gnas,Tuba3b,Cyct,Rangrf,Psma8,Cenpv,Ybx1,Pebp1,Cdc42ep3
6_Member	GO Biological Processes	GO:1901021	positive regulation of calcium ion transmembrane transporter activity	-4.34964	-1.49566	4/50	12314,12315,15512,19059	Calm2,Calm3,Hspa2,Ppp3r2
6_Member	KEGG Pathway	mmu05031	Amphetamine addiction - Mus musculus (house mouse)	-3.7998	-1.04936	4/69	12314,12315,14683,19059	Calm2,Calm3,Gnas,Ppp3r2
6_Member	Reactome Gene Sets	R-MMU-5626467	RHO GTPases activate IQGAPs	-3.6558	-0.943146	3/30	12314,12315,22147	Calm2,Calm3,Tuba3b
6_Member	KEGG Pathway	mmu04924	Renin secretion - Mus musculus (house mouse)	-3.63741	-0.93666	4/76	12314,12315,14683,19059	Calm2,Calm3,Gnas,Ppp3r2
6_Member	GO Biological Processes	GO:1901020	negative regulation of calcium ion transmembrane transporter activity	-3.34803	-0.702331	3/38	12314,12315,19059	Calm2,Calm3,Ppp3r2
6_Member	GO Biological Processes	GO:1901019	regulation of calcium ion transmembrane transporter activity	-3.2501	-0.634361	4/96	12314,12315,15512,19059	Calm2,Calm3,Hspa2,Ppp3r2
6_Member	GO Biological Processes	GO:2001258	negative regulation of cation channel activity	-3.04852	-0.47297	3/48	12314,12315,19059	Calm2,Calm3,Ppp3r2
6_Member	GO Biological Processes	GO:1904427	positive regulation of calcium ion transmembrane transport	-3.04295	-0.47297	4/109	12314,12315,15512,19059	Calm2,Calm3,Hspa2,Ppp3r2
6_Member	GO Biological Processes	GO:1903170	negative regulation of calcium ion transmembrane transport	-2.85349	-0.317314	3/56	12314,12315,19059	Calm2,Calm3,Ppp3r2
6_Member	KEGG Pathway	mmu05417	Lipid and atherosclerosis - Mus musculus (house mouse)	-2.78707	-0.281542	5/216	12314,12315,13067,15512,19059	Calm2,Calm3,Cyct,Hspa2,Ppp3r2
6_Member	GO Biological Processes	GO:0032414	positive regulation of ion transmembrane transporter activity	-2.73576	-0.244961	4/132	12314,12315,15512,19059	Calm2,Calm3,Hspa2,Ppp3r2
6_Member	KEGG Pathway	mmu04915	Estrogen signaling pathway - Mus musculus (house mouse)	-2.71191	-0.230526	4/134	12314,12315,14683,15512	Calm2,Calm3,Gnas,Hspa2
6_Member	GO Biological Processes	GO:0032411	positive regulation of transporter activity	-2.64269	-0.193285	4/140	12314,12315,15512,19059	Calm2,Calm3,Hspa2,Ppp3r2
6_Member	KEGG Pathway	mmu04720	Long-term potentiation - Mus musculus (house mouse)	-2.62939	-0.186509	3/67	12314,12315,19059	Calm2,Calm3,Ppp3r2
6_Member	GO Biological Processes	GO:0055117	regulation of cardiac muscle contraction	-2.55761	-0.127507	3/71	12314,12315,57785	Calm2,Calm3,Rangrf
6_Member	Reactome Gene Sets	R-MMU-418346	Platelet homeostasis	-2.52335	-0.113235	3/73	12314,12315,14683	Calm2,Calm3,Gnas
6_Member	GO Biological Processes	GO:0051928	positive regulation of calcium ion transport	-2.51377	-0.113235	4/152	12314,12315,15512,19059	Calm2,Calm3,Hspa2,Ppp3r2
6_Member	GO Biological Processes	GO:0051926	negative regulation of calcium ion transport	-2.5066	-0.113235	3/74	12314,12315,19059	Calm2,Calm3,Ppp3r2
6_Member	KEGG Pathway	mmu04921	Oxytocin signaling pathway - Mus musculus (house mouse)	-2.50355	-0.113235	4/153	12314,12315,14683,19059	Calm2,Calm3,Gnas,Ppp3r2
6_Member	GO Biological Processes	GO:2001259	positive regulation of cation channel activity	-2.49009	-0.113235	3/75	12314,12315,19059	Calm2,Calm3,Ppp3r2
6_Member	Reactome Gene Sets	R-MMU-1168372	Downstream signaling events of B Cell Receptor (BCR)	-2.49009	-0.113235	3/75	12314,12315,73677	Calm2,Calm3,Psma8
6_Member	KEGG Pathway	mmu04971	Gastric acid secretion - Mus musculus (house mouse)	-2.49009	-0.113235	3/75	12314,12315,14683	Calm2,Calm3,Gnas
6_Member	KEGG Pathway	mmu05163	Human cytomegalovirus infection - Mus musculus (house mouse)	-2.46786	-0.101995	5/256	12314,12315,13067,14683,19059	Calm2,Calm3,Cyct,Gnas,Ppp3r2
6_Member	GO Biological Processes	GO:0032413	negative regulation of ion transmembrane transporter activity	-2.33715	-0.0018344	3/85	12314,12315,19059	Calm2,Calm3,Ppp3r2
6_Member	KEGG Pathway	mmu04970	Salivary secretion - Mus musculus (house mouse)	-2.33715	-0.0018344	3/85	12314,12315,14683	Calm2,Calm3,Gnas
6_Member	GO Biological Processes	GO:0043270	positive regulation of monoatomic ion transport	-2.33629	-0.0018344	5/275	12314,12315,14683,15512,19059	Calm2,Calm3,Gnas,Hspa2,Ppp3r2
6_Member	GO Biological Processes	GO:0006942	regulation of striated muscle contraction	-2.30893	0	3/87	12314,12315,57785	Calm2,Calm3,Rangrf
6_Member	GO Biological Processes	GO:0032465	regulation of cytokinesis	-2.30893	0	3/87	12314,12315,73139	Calm2,Calm3,Cenpv
6_Member	GO Biological Processes	GO:1904064	positive regulation of cation transmembrane transport	-2.30498	0	4/174	12314,12315,15512,19059	Calm2,Calm3,Hspa2,Ppp3r2
6_Member	Reactome Gene Sets	R-MMU-5607764	CLEC7A (Dectin-1) signaling	-2.26792	0	3/90	12314,12315,73677	Calm2,Calm3,Psma8
6_Member	KEGG Pathway	mmu04912	GnRH signaling pathway - Mus musculus (house mouse)	-2.26792	0	3/90	12314,12315,14683	Calm2,Calm3,Gnas
6_Member	KEGG Pathway	mmu05152	Tuberculosis - Mus musculus (house mouse)	-2.25327	0	4/180	12314,12315,13067,19059	Calm2,Calm3,Cyct,Ppp3r2
6_Member	GO Biological Processes	GO:0032412	regulation of monoatomic ion transmembrane transporter activity	-2.23991	0	5/290	12314,12315,15512,19059,57785	Calm2,Calm3,Hspa2,Ppp3r2,Rangrf
6_Member	GO Biological Processes	GO:0051302	regulation of cell division	-2.23648	0	4/182	12314,12315,22608,73139	Calm2,Calm3,Ybx1,Cenpv
6_Member	Reactome Gene Sets	R-MMU-5683057	MAPK family signaling cascades	-2.2337	0	5/291	12314,12315,23980,73677,260409	Calm2,Calm3,Pebp1,Psma8,Cdc42ep3
6_Member	GO Biological Processes	GO:0032410	negative regulation of transporter activity	-2.21551	0	3/94	12314,12315,19059	Calm2,Calm3,Ppp3r2
6_Member	KEGG Pathway	mmu04713	Circadian entrainment - Mus musculus (house mouse)	-2.16551	0	3/98	12314,12315,14683	Calm2,Calm3,Gnas
6_Member	GO Biological Processes	GO:0022898	regulation of transmembrane transporter activity	-2.16116	0	5/303	12314,12315,15512,19059,57785	Calm2,Calm3,Hspa2,Ppp3r2,Rangrf
6_Member	Reactome Gene Sets	R-MMU-983705	Signaling by the B Cell Receptor (BCR)	-2.14136	0	3/100	12314,12315,73677	Calm2,Calm3,Psma8
6_Member	KEGG Pathway	mmu04916	Melanogenesis - Mus musculus (house mouse)	-2.14136	0	3/100	12314,12315,14683	Calm2,Calm3,Gnas
6_Member	GO Biological Processes	GO:1904063	negative regulation of cation transmembrane transport	-2.11773	0	3/102	12314,12315,19059	Calm2,Calm3,Ppp3r2
6_Member	KEGG Pathway	mmu04925	Aldosterone synthesis and secretion - Mus musculus (house mouse)	-2.11773	0	3/102	12314,12315,14683	Calm2,Calm3,Gnas
6_Member	GO Biological Processes	GO:0008016	regulation of heart contraction	-2.11699	0	4/197	12314,12315,23980,57785	Calm2,Calm3,Pebp1,Rangrf
6_Member	GO Biological Processes	GO:1903169	regulation of calcium ion transmembrane transport	-2.08692	0	4/201	12314,12315,15512,19059	Calm2,Calm3,Hspa2,Ppp3r2
6_Member	GO Biological Processes	GO:0032409	regulation of transporter activity	-2.08086	0	5/317	12314,12315,15512,19059,57785	Calm2,Calm3,Hspa2,Ppp3r2,Rangrf
6_Member	GO Biological Processes	GO:0034767	positive regulation of monoatomic ion transmembrane transport	-2.05031	0	4/206	12314,12315,15512,19059	Calm2,Calm3,Hspa2,Ppp3r2
6_Member	Reactome Gene Sets	R-MMU-5621481	C-type lectin receptors (CLRs)	-2.04984	0	3/108	12314,12315,73677	Calm2,Calm3,Psma8
6_Member	GO Biological Processes	GO:0010959	regulation of metal ion transport	-2.01046	0	6/462	12314,12315,14683,15512,19059,57785	Calm2,Calm3,Gnas,Hspa2,Ppp3r2,Rangrf
6_Member	KEGG Pathway	mmu04625	C-type lectin receptor signaling pathway - Mus musculus (house mouse)	-2.00689	0	3/112	12314,12315,19059	Calm2,Calm3,Ppp3r2
7_Summary	KEGG Pathway	mmu01200	Carbon metabolism - Mus musculus (house mouse)	-3.93533	-1.17153	5/121	14121,18598,56012,67078,75456,16828,20322,12314,12315,67092,16833,66514	Fbp1,Pdha2,Pgam2,Pgp,Prps1l1,Ldha,Sord,Calm2,Calm3,Gatm,Ldhc,Asrgl1
7_Member	KEGG Pathway	mmu01200	Carbon metabolism - Mus musculus (house mouse)	-3.93533	-1.17153	5/121	14121,18598,56012,67078,75456	Fbp1,Pdha2,Pgam2,Pgp,Prps1l1
7_Member	GO Biological Processes	GO:0019318	hexose metabolic process	-3.25161	-0.634361	5/170	14121,16828,18598,20322,56012	Fbp1,Ldha,Pdha2,Sord,Pgam2
7_Member	GO Biological Processes	GO:0005996	monosaccharide metabolic process	-3.05447	-0.47297	5/188	14121,16828,18598,20322,56012	Fbp1,Ldha,Pdha2,Sord,Pgam2
7_Member	GO Biological Processes	GO:0019319	hexose biosynthetic process	-2.94698	-0.385601	3/52	14121,20322,56012	Fbp1,Sord,Pgam2
7_Member	GO Biological Processes	GO:0010038	response to metal ion	-2.88175	-0.33707	6/306	12314,12315,14121,20322,56012,67092	Calm2,Calm3,Fbp1,Sord,Pgam2,Gatm
7_Member	GO Biological Processes	GO:0016051	carbohydrate biosynthetic process	-2.80981	-0.296321	4/126	14121,20322,56012,67078	Fbp1,Sord,Pgam2,Pgp
7_Member	GO Biological Processes	GO:0046364	monosaccharide biosynthetic process	-2.76691	-0.26881	3/60	14121,20322,56012	Fbp1,Sord,Pgam2
7_Member	GO Biological Processes	GO:0006006	glucose metabolic process	-2.70014	-0.230526	4/135	14121,16828,18598,56012	Fbp1,Ldha,Pdha2,Pgam2
7_Member	Reactome Gene Sets	R-MMU-71387	Metabolism of carbohydrates	-2.43921	-0.0840705	5/260	12314,12315,14121,20322,56012	Calm2,Calm3,Fbp1,Sord,Pgam2
7_Member	GO Biological Processes	GO:0005975	carbohydrate metabolic process	-2.11812	0	6/438	14121,16828,18598,20322,56012,67078	Fbp1,Ldha,Pdha2,Sord,Pgam2,Pgp
7_Member	GO Biological Processes	GO:0016052	carbohydrate catabolic process	-2.11773	0	3/102	16828,20322,56012	Ldha,Sord,Pgam2
7_Member	GO Biological Processes	GO:0044282	small molecule catabolic process	-2.02079	0	5/328	16828,16833,20322,56012,66514	Ldha,Ldhc,Sord,Pgam2,Asrgl1
8_Summary	GO Biological Processes	GO:0006091	generation of precursor metabolites and energy	-2.56983	-0.13339	6/353	13067,14683,16828,18598,56012,75483	Cyct,Gnas,Ldha,Pdha2,Pgam2,Cox8c
8_Member	GO Biological Processes	GO:0006091	generation of precursor metabolites and energy	-2.56983	-0.13339	6/353	13067,14683,16828,18598,56012,75483	Cyct,Gnas,Ldha,Pdha2,Pgam2,Cox8c
8_Member	GO Biological Processes	GO:0015980	energy derivation by oxidation of organic compounds	-2.45347	-0.0929997	5/258	13067,14683,16828,18598,75483	Cyct,Gnas,Ldha,Pdha2,Cox8c
9_Summary	GO Biological Processes	GO:0006457	protein folding	-2.37722	-0.0273435	4/166	12745,15504,15512,79455	Clgn,Dnajb3,Hspa2,Pdcl2
9_Member	GO Biological Processes	GO:0006457	protein folding	-2.37722	-0.0273435	4/166	12745,15504,15512,79455	Clgn,Dnajb3,Hspa2,Pdcl2
10_Summary	Reactome Gene Sets	R-MMU-5617833	Cilium Assembly	-2.21168	0	4/185	22147,53885,56350,100041586	Tuba3b,Nphp1,Arl3,Dynlt2a3
10_Member	Reactome Gene Sets	R-MMU-5617833	Cilium Assembly	-2.21168	0	4/185	22147,53885,56350,100041586	Tuba3b,Nphp1,Arl3,Dynlt2a3
10_Member	Reactome Gene Sets	R-MMU-1852241	Organelle biogenesis and maintenance	-2.00773	0	4/212	22147,53885,56350,100041586	Tuba3b,Nphp1,Arl3,Dynlt2a3
11_Summary	GO Biological Processes	GO:0035082	axoneme assembly	-2.1778	0	3/97	22092,68270,104362,56350,244608	Rsph1,Dnaaf1,Meig1,Arl3,Ccdc113
11_Member	GO Biological Processes	GO:0035082	axoneme assembly	-2.1778	0	3/97	22092,68270,104362	Rsph1,Dnaaf1,Meig1
11_Member	GO Biological Processes	GO:0060271	cilium assembly	-2.01014	0	5/330	22092,56350,68270,104362,244608	Rsph1,Arl3,Dnaaf1,Meig1,Ccdc113
12_Summary	GO Biological Processes	GO:0120162	positive regulation of cold-induced thermogenesis	-2.16551	0	3/98	14683,53422,67092	Gnas,Ybx2,Gatm
12_Member	GO Biological Processes	GO:0120162	positive regulation of cold-induced thermogenesis	-2.16551	0	3/98	14683,53422,67092	Gnas,Ybx2,Gatm
13_Summary	GO Biological Processes	GO:0062014	negative regulation of small molecule metabolic process	-2.02815	0	3/110	14121,50722,67078	Fbp1,Dkkl1,Pgp
13_Member	GO Biological Processes	GO:0062014	negative regulation of small molecule metabolic process	-2.02815	0	3/110	14121,50722,67078	Fbp1,Dkkl1,Pgp

## Sheet: C3
GroupID	Category	Term	Description	LogP	Log(q-value)	InTerm_InList	Genes	Symbols
1_Summary	GO Biological Processes	GO:0051321	meiotic cell cycle	-12.6439	-8.37567	16/311	13206,15270,15512,17771,19183,20962,22092,22187,66197,67981,68107,73677,75178,75459,76915,104362,77891,107995,12534,15519,11740	Ddx4,H2ax,Hspa2,Tesmin,Psmc3ip,Sycp3,Rsph1,Ubb,Cks2,Hormad1,Cntd1,Psma8,Meiob,Syce3,Mnd1,Meig1,Ube2s,Cdc20,Cdk1,Hsp90aa1,Slc25a5
1_Member	GO Biological Processes	GO:0051321	meiotic cell cycle	-12.6439	-8.37567	16/311	13206,15270,15512,17771,19183,20962,22092,22187,66197,67981,68107,73677,75178,75459,76915,104362	Ddx4,H2ax,Hspa2,Tesmin,Psmc3ip,Sycp3,Rsph1,Ubb,Cks2,Hormad1,Cntd1,Psma8,Meiob,Syce3,Mnd1,Meig1
1_Member	GO Biological Processes	GO:0007127	meiosis I	-11.2235	-7.55734	11/127	13206,15512,19183,20962,22187,66197,67981,68107,75178,75459,76915	Ddx4,Hspa2,Psmc3ip,Sycp3,Ubb,Cks2,Hormad1,Cntd1,Meiob,Syce3,Mnd1
1_Member	GO Biological Processes	GO:0061982	meiosis I cell cycle process	-11.2235	-7.55734	11/127	13206,15512,19183,20962,22187,66197,67981,68107,75178,75459,76915	Ddx4,Hspa2,Psmc3ip,Sycp3,Ubb,Cks2,Hormad1,Cntd1,Meiob,Syce3,Mnd1
1_Member	GO Biological Processes	GO:0140013	meiotic nuclear division	-10.8297	-7.26051	12/181	13206,15512,17771,19183,20962,22187,66197,67981,68107,75178,75459,76915	Ddx4,Hspa2,Tesmin,Psmc3ip,Sycp3,Ubb,Cks2,Hormad1,Cntd1,Meiob,Syce3,Mnd1
1_Member	GO Biological Processes	GO:1903046	meiotic cell cycle process	-10.2965	-6.80649	12/201	13206,15512,17771,19183,20962,22187,66197,67981,68107,75178,75459,76915	Ddx4,Hspa2,Tesmin,Psmc3ip,Sycp3,Ubb,Cks2,Hormad1,Cntd1,Meiob,Syce3,Mnd1
1_Member	GO Biological Processes	GO:0000280	nuclear division	-10.1141	-6.69103	14/322	13206,15512,17771,19183,20962,22187,66197,67981,68107,75178,75459,76915,77891,107995	Ddx4,Hspa2,Tesmin,Psmc3ip,Sycp3,Ubb,Cks2,Hormad1,Cntd1,Meiob,Syce3,Mnd1,Ube2s,Cdc20
1_Member	GO Biological Processes	GO:0048285	organelle fission	-9.65411	-6.28902	14/349	13206,15512,17771,19183,20962,22187,66197,67981,68107,75178,75459,76915,77891,107995	Ddx4,Hspa2,Tesmin,Psmc3ip,Sycp3,Ubb,Cks2,Hormad1,Cntd1,Meiob,Syce3,Mnd1,Ube2s,Cdc20
1_Member	GO Biological Processes	GO:0007131	reciprocal meiotic recombination	-6.88318	-3.87027	6/56	19183,20962,68107,75178,75459,76915	Psmc3ip,Sycp3,Cntd1,Meiob,Syce3,Mnd1
1_Member	GO Biological Processes	GO:0140527	reciprocal homologous recombination	-6.88318	-3.87027	6/56	19183,20962,68107,75178,75459,76915	Psmc3ip,Sycp3,Cntd1,Meiob,Syce3,Mnd1
1_Member	GO Biological Processes	GO:0007129	homologous chromosome pairing at meiosis	-6.83634	-3.84691	6/57	19183,20962,67981,75178,75459,76915	Psmc3ip,Sycp3,Hormad1,Meiob,Syce3,Mnd1
1_Member	GO Biological Processes	GO:0035825	homologous recombination	-6.57274	-3.60559	6/63	19183,20962,68107,75178,75459,76915	Psmc3ip,Sycp3,Cntd1,Meiob,Syce3,Mnd1
1_Member	GO Biological Processes	GO:0045143	homologous chromosome segregation	-6.2975	-3.37174	6/70	19183,20962,67981,75178,75459,76915	Psmc3ip,Sycp3,Hormad1,Meiob,Syce3,Mnd1
1_Member	GO Biological Processes	GO:0070192	chromosome organization involved in meiotic cell cycle	-5.92	-3.04976	6/81	19183,20962,67981,75178,75459,76915	Psmc3ip,Sycp3,Hormad1,Meiob,Syce3,Mnd1
1_Member	GO Biological Processes	GO:0007140	male meiotic nuclear division	-5.26368	-2.50065	5/60	13206,15512,17771,22187,75178	Ddx4,Hspa2,Tesmin,Ubb,Meiob
1_Member	GO Biological Processes	GO:0070193	synaptonemal complex organization	-5.18657	-2.44987	4/29	15512,20962,67981,75459	Hspa2,Sycp3,Hormad1,Syce3
1_Member	GO Biological Processes	GO:0007141	male meiosis I	-5.12582	-2.40282	4/30	13206,15512,22187,75178	Ddx4,Hspa2,Ubb,Meiob
1_Member	GO Biological Processes	GO:0045132	meiotic chromosome segregation	-5.09781	-2.40282	6/112	19183,20962,67981,75178,75459,76915	Psmc3ip,Sycp3,Hormad1,Meiob,Syce3,Mnd1
1_Member	GO Biological Processes	GO:0051276	chromosome organization	-4.86759	-2.24286	10/430	12534,15512,15519,19183,20962,67981,75178,75459,76915,107995	Cdk1,Hspa2,Hsp90aa1,Psmc3ip,Sycp3,Hormad1,Meiob,Syce3,Mnd1,Cdc20
1_Member	GO Biological Processes	GO:0007059	chromosome segregation	-4.0816	-1.69209	8/333	11740,19183,20962,67981,75178,75459,76915,107995	Slc25a5,Psmc3ip,Sycp3,Hormad1,Meiob,Syce3,Mnd1,Cdc20
1_Member	GO Biological Processes	GO:0098813	nuclear chromosome segregation	-4.04974	-1.67366	7/249	19183,20962,67981,75178,75459,76915,107995	Psmc3ip,Sycp3,Hormad1,Meiob,Syce3,Mnd1,Cdc20
1_Member	GO Biological Processes	GO:0007130	synaptonemal complex assembly	-3.75346	-1.43953	3/26	20962,67981,75459	Sycp3,Hormad1,Syce3
1_Member	GO Biological Processes	GO:0007062	sister chromatid cohesion	-3.09959	-0.917774	3/43	20962,67981,107995	Sycp3,Hormad1,Cdc20
1_Member	GO Biological Processes	GO:0007143	female meiotic nuclear division	-3.09959	-0.917774	3/43	20962,22187,75178	Sycp3,Ubb,Meiob
1_Member	GO Biological Processes	GO:0007292	female gamete generation	-2.28676	-0.326072	4/164	20962,22187,67981,75178	Sycp3,Ubb,Hormad1,Meiob
2_Summary	KEGG Pathway	mmu05012	Parkinson disease - Mus musculus (house mouse)	-11.2651	-7.55734	14/264	11740,12314,12315,12864,13067,14683,20422,22142,22187,66377,73677,75483,78174,333182,53598,15512,103172,269254,14860,14862,14863,66290,21954	Slc25a5,Calm2,Calm3,Cox6c,Cyct,Gnas,Sem1,Tuba1a,Ubb,Ndufc1,Psma8,Cox8c,Cox7b2,Cox6b2,Dctn3,Hspa2,Chchd10,Setx,Gsta4,Gstm1,Gstm2,Atp6v1g1,Tnni3
2_Member	KEGG Pathway	mmu05012	Parkinson disease - Mus musculus (house mouse)	-11.2651	-7.55734	14/264	11740,12314,12315,12864,13067,14683,20422,22142,22187,66377,73677,75483,78174,333182	Slc25a5,Calm2,Calm3,Cox6c,Cyct,Gnas,Sem1,Tuba1a,Ubb,Ndufc1,Psma8,Cox8c,Cox7b2,Cox6b2
2_Member	KEGG Pathway	mmu05022	Pathways of neurodegeneration - multiple diseases - Mus musculus (house mouse)	-7.97943	-4.71125	14/471	11740,12314,12315,12864,13067,20422,22142,22187,53598,66377,73677,75483,78174,333182	Slc25a5,Calm2,Calm3,Cox6c,Cyct,Sem1,Tuba1a,Ubb,Dctn3,Ndufc1,Psma8,Cox8c,Cox7b2,Cox6b2
2_Member	KEGG Pathway	mmu05020	Prion disease - Mus musculus (house mouse)	-7.7613	-4.53451	11/268	11740,12864,13067,15512,20422,22142,66377,73677,75483,78174,333182	Slc25a5,Cox6c,Cyct,Hspa2,Sem1,Tuba1a,Ndufc1,Psma8,Cox8c,Cox7b2,Cox6b2
2_Member	KEGG Pathway	mmu05014	Amyotrophic lateral sclerosis - Mus musculus (house mouse)	-7.31141	-4.12241	12/369	12864,13067,20422,22142,53598,66377,73677,75483,78174,103172,269254,333182	Cox6c,Cyct,Sem1,Tuba1a,Dctn3,Ndufc1,Psma8,Cox8c,Cox7b2,Chchd10,Setx,Cox6b2
2_Member	KEGG Pathway	mmu05016	Huntington disease - Mus musculus (house mouse)	-7.2308	-4.10074	11/302	11740,12864,13067,20422,22142,53598,66377,73677,75483,78174,333182	Slc25a5,Cox6c,Cyct,Sem1,Tuba1a,Dctn3,Ndufc1,Psma8,Cox8c,Cox7b2,Cox6b2
2_Member	KEGG Pathway	mmu05010	Alzheimer disease - Mus musculus (house mouse)	-7.13513	-4.04304	12/383	11740,12314,12315,12864,13067,20422,22142,66377,73677,75483,78174,333182	Slc25a5,Calm2,Calm3,Cox6c,Cyct,Sem1,Tuba1a,Ndufc1,Psma8,Cox8c,Cox7b2,Cox6b2
2_Member	KEGG Pathway	mmu05208	Chemical carcinogenesis - reactive oxygen species - Mus musculus (house mouse)	-6.38243	-3.43647	9/222	11740,12864,14860,14862,14863,66377,75483,78174,333182	Slc25a5,Cox6c,Gsta4,Gstm1,Gstm2,Ndufc1,Cox8c,Cox7b2,Cox6b2
2_Member	KEGG Pathway	mmu00190	Oxidative phosphorylation - Mus musculus (house mouse)	-5.77425	-2.93744	7/135	12864,13067,66290,66377,75483,78174,333182	Cox6c,Cyct,Atp6v1g1,Ndufc1,Cox8c,Cox7b2,Cox6b2
2_Member	KEGG Pathway	mmu05415	Diabetic cardiomyopathy - Mus musculus (house mouse)	-4.50384	-2.01022	7/211	11740,12864,21954,66377,75483,78174,333182	Slc25a5,Cox6c,Tnni3,Ndufc1,Cox8c,Cox7b2,Cox6b2
2_Member	KEGG Pathway	mmu04260	Cardiac muscle contraction - Mus musculus (house mouse)	-4.47222	-2.01022	5/87	12864,21954,75483,78174,333182	Cox6c,Tnni3,Cox8c,Cox7b2,Cox6b2
2_Member	KEGG Pathway	mmu04932	Non-alcoholic fatty liver disease - Mus musculus (house mouse)	-4.28181	-1.87096	6/156	12864,13067,66377,75483,78174,333182	Cox6c,Cyct,Ndufc1,Cox8c,Cox7b2,Cox6b2
2_Member	GO Biological Processes	GO:0006123	mitochondrial electron transport, cytochrome c to oxygen	-4.17283	-1.76797	3/19	12864,13067,75483	Cox6c,Cyct,Cox8c
2_Member	GO Biological Processes	GO:0006119	oxidative phosphorylation	-3.91189	-1.56798	5/114	12864,13067,66377,75483,103172	Cox6c,Cyct,Ndufc1,Cox8c,Chchd10
2_Member	KEGG Pathway	mmu04714	Thermogenesis - Mus musculus (house mouse)	-3.35444	-1.11157	6/231	12864,14683,66377,75483,78174,333182	Cox6c,Gnas,Ndufc1,Cox8c,Cox7b2,Cox6b2
2_Member	GO Biological Processes	GO:0009060	aerobic respiration	-3.31892	-1.09213	5/153	12864,13067,66377,75483,103172	Cox6c,Cyct,Ndufc1,Cox8c,Chchd10
2_Member	GO Biological Processes	GO:0015980	energy derivation by oxidation of organic compounds	-3.10269	-0.917774	6/258	12864,13067,14683,66377,75483,103172	Cox6c,Cyct,Gnas,Ndufc1,Cox8c,Chchd10
2_Member	GO Biological Processes	GO:0045333	cellular respiration	-2.91625	-0.775174	5/188	12864,13067,66377,75483,103172	Cox6c,Cyct,Ndufc1,Cox8c,Chchd10
2_Member	GO Biological Processes	GO:0019646	aerobic electron transport chain	-2.65852	-0.589	3/61	12864,13067,75483	Cox6c,Cyct,Cox8c
2_Member	GO Biological Processes	GO:0042775	mitochondrial ATP synthesis coupled electron transport	-2.45365	-0.443148	3/72	12864,13067,75483	Cox6c,Cyct,Cox8c
2_Member	GO Biological Processes	GO:0042773	ATP synthesis coupled electron transport	-2.42008	-0.428363	3/74	12864,13067,75483	Cox6c,Cyct,Cox8c
2_Member	GO Biological Processes	GO:0006091	generation of precursor metabolites and energy	-2.41676	-0.42733	6/353	12864,13067,14683,66377,75483,103172	Cox6c,Cyct,Gnas,Ndufc1,Cox8c,Chchd10
2_Member	WikiPathways	WP295	Electron transport chain	-2.14359	-0.236426	3/93	11740,12864,66377	Slc25a5,Cox6c,Ndufc1
2_Member	GO Biological Processes	GO:0022904	respiratory electron transport chain	-2.06913	-0.181161	3/99	12864,13067,75483	Cox6c,Cyct,Cox8c
3_Summary	GO Biological Processes	GO:0048232	male gamete generation	-8.56168	-5.24774	17/674	13206,14431,15270,15512,17771,20962,22092,22187,23980,67981,68107,73677,75178,75459,104362,112418,269254	Ddx4,Gamt,H2ax,Hspa2,Tesmin,Sycp3,Rsph1,Ubb,Pebp1,Hormad1,Cntd1,Psma8,Meiob,Syce3,Meig1,1700102P08Rik,Setx
3_Member	GO Biological Processes	GO:0048232	male gamete generation	-8.56168	-5.24774	17/674	13206,14431,15270,15512,17771,20962,22092,22187,23980,67981,68107,73677,75178,75459,104362,112418,269254	Ddx4,Gamt,H2ax,Hspa2,Tesmin,Sycp3,Rsph1,Ubb,Pebp1,Hormad1,Cntd1,Psma8,Meiob,Syce3,Meig1,1700102P08Rik,Setx
3_Member	GO Biological Processes	GO:0007283	spermatogenesis	-7.0552	-3.99114	15/652	13206,14431,15270,15512,17771,20962,22092,23980,67981,68107,73677,75459,104362,112418,269254	Ddx4,Gamt,H2ax,Hspa2,Tesmin,Sycp3,Rsph1,Pebp1,Hormad1,Cntd1,Psma8,Syce3,Meig1,1700102P08Rik,Setx
3_Member	GO Biological Processes	GO:0022412	cellular process involved in reproduction in multicellular organism	-4.07946	-1.69209	10/533	13206,15512,17771,20962,22092,22187,23980,67981,75178,104362	Ddx4,Hspa2,Tesmin,Sycp3,Rsph1,Ubb,Pebp1,Hormad1,Meiob,Meig1
3_Member	GO Biological Processes	GO:0007286	spermatid development	-2.22655	-0.294834	5/272	15512,20962,22092,23980,104362	Hspa2,Sycp3,Rsph1,Pebp1,Meig1
3_Member	GO Biological Processes	GO:0048515	spermatid differentiation	-2.16177	-0.246279	5/282	15512,20962,22092,23980,104362	Hspa2,Sycp3,Rsph1,Pebp1,Meig1
3_Member	GO Biological Processes	GO:0007281	germ cell development	-2.12144	-0.21815	6/407	15512,20962,22092,23980,67981,104362	Hspa2,Sycp3,Rsph1,Pebp1,Hormad1,Meig1
4_Summary	GO Biological Processes	GO:0006310	DNA recombination	-7.22279	-4.10074	10/236	15270,19183,20422,20962,68107,72931,75178,75459,76915,269254,13206,14683,15519,66449	H2ax,Psmc3ip,Sem1,Sycp3,Cntd1,Swi5,Meiob,Syce3,Mnd1,Setx,Ddx4,Gnas,Hsp90aa1,Pam16
4_Member	GO Biological Processes	GO:0006310	DNA recombination	-7.22279	-4.10074	10/236	15270,19183,20422,20962,68107,72931,75178,75459,76915,269254	H2ax,Psmc3ip,Sem1,Sycp3,Cntd1,Swi5,Meiob,Syce3,Mnd1,Setx
4_Member	GO Biological Processes	GO:0006259	DNA metabolic process	-5.72071	-2.89969	14/722	13206,14683,15270,15519,19183,20422,20962,66449,68107,72931,75178,75459,76915,269254	Ddx4,Gnas,H2ax,Hsp90aa1,Psmc3ip,Sem1,Sycp3,Pam16,Cntd1,Swi5,Meiob,Syce3,Mnd1,Setx
4_Member	GO Biological Processes	GO:0000724	double-strand break repair via homologous recombination	-2.95831	-0.806837	4/107	15270,20422,72931,75178	H2ax,Sem1,Swi5,Meiob
4_Member	GO Biological Processes	GO:0000725	recombinational repair	-2.89921	-0.764572	4/111	15270,20422,72931,75178	H2ax,Sem1,Swi5,Meiob
4_Member	GO Biological Processes	GO:0006302	double-strand break repair	-2.80718	-0.703352	5/199	15270,20422,72931,75178,269254	H2ax,Sem1,Swi5,Meiob,Setx
5_Summary	Reactome Gene Sets	R-MMU-68886	M Phase	-6.19877	-3.29231	11/383	12534,15270,15519,22142,22187,51788,53598,56455,73677,77891,107995,56350,66061,213575,15512,22352,66169,66290,70356,13067,100040531,66593,12314,12315,22192,14683	Cdk1,H2ax,Hsp90aa1,Tuba1a,Ubb,H2az1,Dctn3,Dynll1,Psma8,Ube2s,Cdc20,Arl3,Dynlt2b,Dync2li1,Hspa2,Vim,Tomm7,Atp6v1g1,St13,Cyct,Dynlt1f,Diablo,Calm2,Calm3,Ube2m,Gnas
5_Member	Reactome Gene Sets	R-MMU-68886	M Phase	-6.19877	-3.29231	11/383	12534,15270,15519,22142,22187,51788,53598,56455,73677,77891,107995	Cdk1,H2ax,Hsp90aa1,Tuba1a,Ubb,H2az1,Dctn3,Dynll1,Psma8,Ube2s,Cdc20
5_Member	Reactome Gene Sets	R-MMU-5617833	Cilium Assembly	-5.93401	-3.04976	8/185	12534,15519,22142,53598,56350,56455,66061,213575	Cdk1,Hsp90aa1,Tuba1a,Dctn3,Arl3,Dynll1,Dynlt2b,Dync2li1
5_Member	Reactome Gene Sets	R-MMU-2565942	Regulation of PLK1 Activity at G2/M Transition	-5.85734	-3.00413	6/83	12534,15519,22142,22187,53598,56455	Cdk1,Hsp90aa1,Tuba1a,Ubb,Dctn3,Dynll1
5_Member	Reactome Gene Sets	R-MMU-3371497	HSP90 chaperone cycle for steroid hormone receptors (SHR) in the presence of ligand	-5.61713	-2.81135	5/51	15512,15519,22142,53598,56455	Hspa2,Hsp90aa1,Tuba1a,Dctn3,Dynll1
5_Member	Reactome Gene Sets	R-MMU-1852241	Organelle biogenesis and maintenance	-5.49219	-2.71537	8/212	12534,15519,22142,53598,56350,56455,66061,213575	Cdk1,Hsp90aa1,Tuba1a,Dctn3,Arl3,Dynll1,Dynlt2b,Dync2li1
5_Member	Reactome Gene Sets	R-MMU-69278	Cell Cycle, Mitotic	-5.09243	-2.40282	11/499	12534,15270,15519,22142,22187,51788,53598,56455,73677,77891,107995	Cdk1,H2ax,Hsp90aa1,Tuba1a,Ubb,H2az1,Dctn3,Dynll1,Psma8,Ube2s,Cdc20
5_Member	Reactome Gene Sets	R-MMU-9663891	Selective autophagy	-5.09121	-2.40282	5/65	22142,22187,22352,56455,66169	Tuba1a,Ubb,Vim,Dynll1,Tomm7
5_Member	Reactome Gene Sets	R-MMU-69275	G2/M Transition	-5.02851	-2.3708	7/175	12534,15519,22142,22187,53598,56455,73677	Cdk1,Hsp90aa1,Tuba1a,Ubb,Dctn3,Dynll1,Psma8
5_Member	Reactome Gene Sets	R-MMU-380259	Loss of Nlp from mitotic centrosomes	-5.02619	-2.3708	5/67	12534,15519,22142,53598,56455	Cdk1,Hsp90aa1,Tuba1a,Dctn3,Dynll1
5_Member	Reactome Gene Sets	R-MMU-380284	Loss of proteins required for interphase microtubule organization from the centrosome	-5.02619	-2.3708	5/67	12534,15519,22142,53598,56455	Cdk1,Hsp90aa1,Tuba1a,Dctn3,Dynll1
5_Member	Reactome Gene Sets	R-MMU-453274	Mitotic G2-G2/M phases	-4.99631	-2.35138	7/177	12534,15519,22142,22187,53598,56455,73677	Cdk1,Hsp90aa1,Tuba1a,Ubb,Dctn3,Dynll1,Psma8
5_Member	Reactome Gene Sets	R-MMU-8854518	AURKA Activation by TPX2	-4.93249	-2.29778	5/70	12534,15519,22142,53598,56455	Cdk1,Hsp90aa1,Tuba1a,Dctn3,Dynll1
5_Member	Reactome Gene Sets	R-MMU-2262752	Cellular responses to stress	-4.79008	-2.22579	10/439	15512,15519,22142,22187,53598,56455,66290,70356,73677,77891	Hspa2,Hsp90aa1,Tuba1a,Ubb,Dctn3,Dynll1,Atp6v1g1,St13,Psma8,Ube2s
5_Member	Reactome Gene Sets	R-MMU-8953897	Cellular responses to stimuli	-4.76466	-2.22579	10/442	15512,15519,22142,22187,53598,56455,66290,70356,73677,77891	Hspa2,Hsp90aa1,Tuba1a,Ubb,Dctn3,Dynll1,Atp6v1g1,St13,Psma8,Ube2s
5_Member	Reactome Gene Sets	R-MMU-380270	Recruitment of mitotic centrosome proteins and complexes	-4.75744	-2.22579	5/76	12534,15519,22142,53598,56455	Cdk1,Hsp90aa1,Tuba1a,Dctn3,Dynll1
5_Member	Reactome Gene Sets	R-MMU-380287	Centrosome maturation	-4.75744	-2.22579	5/76	12534,15519,22142,53598,56455	Cdk1,Hsp90aa1,Tuba1a,Dctn3,Dynll1
5_Member	Reactome Gene Sets	R-MMU-9646399	Aggrephagy	-4.75361	-2.22579	4/37	22142,22187,22352,56455	Tuba1a,Ubb,Vim,Dynll1
5_Member	Reactome Gene Sets	R-MMU-380320	Recruitment of NuMA to mitotic centrosomes	-4.47222	-2.01022	5/87	12534,15519,22142,53598,56455	Cdk1,Hsp90aa1,Tuba1a,Dctn3,Dynll1
5_Member	Reactome Gene Sets	R-MMU-1640170	Cell Cycle	-4.46038	-2.00511	11/584	12534,15270,15519,22142,22187,51788,53598,56455,73677,77891,107995	Cdk1,H2ax,Hsp90aa1,Tuba1a,Ubb,H2az1,Dctn3,Dynll1,Psma8,Ube2s,Cdc20
5_Member	Reactome Gene Sets	R-MMU-5620912	Anchoring of the basal body to the plasma membrane	-4.3104	-1.89348	5/94	12534,15519,22142,53598,56455	Cdk1,Hsp90aa1,Tuba1a,Dctn3,Dynll1
5_Member	KEGG Pathway	mmu05132	Salmonella infection - Mus musculus (house mouse)	-4.0066	-1.64691	7/253	13067,15519,22142,53598,56455,213575,100040531	Cyct,Hsp90aa1,Tuba1a,Dctn3,Dynll1,Dync2li1,Dynlt1f
5_Member	Reactome Gene Sets	R-MMU-68877	Mitotic Prometaphase	-3.84768	-1.50892	6/187	12534,15519,22142,53598,56455,107995	Cdk1,Hsp90aa1,Tuba1a,Dctn3,Dynll1,Cdc20
5_Member	Reactome Gene Sets	R-MMU-1632852	Macroautophagy	-3.79027	-1.4616	5/121	22142,22187,22352,56455,66169	Tuba1a,Ubb,Vim,Dynll1,Tomm7
5_Member	Reactome Gene Sets	R-MMU-9612973	Autophagy	-3.79027	-1.4616	5/121	22142,22187,22352,56455,66169	Tuba1a,Ubb,Vim,Dynll1,Tomm7
5_Member	Reactome Gene Sets	R-MMU-5357801	Programmed Cell Death	-3.61403	-1.33304	5/132	15519,22187,22352,56455,66593	Hsp90aa1,Ubb,Vim,Dynll1,Diablo
5_Member	Reactome Gene Sets	R-MMU-1280218	Adaptive Immune System	-3.3488	-1.11025	10/657	12314,12315,22142,22187,22192,53598,56455,73677,77891,107995	Calm2,Calm3,Tuba1a,Ubb,Ube2m,Dctn3,Dynll1,Psma8,Ube2s,Cdc20
5_Member	Reactome Gene Sets	R-MMU-6811436	COPI-independent Golgi-to-ER retrograde traffic	-2.95961	-0.806837	3/48	22142,53598,56455	Tuba1a,Dctn3,Dynll1
5_Member	Reactome Gene Sets	R-MMU-2500257	Resolution of Sister Chromatid Cohesion	-2.81486	-0.708046	4/117	12534,22142,56455,107995	Cdk1,Tuba1a,Dynll1,Cdc20
5_Member	KEGG Pathway	mmu04540	Gap junction - Mus musculus (house mouse)	-2.23753	-0.303806	3/86	12534,14683,22142	Cdk1,Gnas,Tuba1a
5_Member	Reactome Gene Sets	R-MMU-6807878	COPI-mediated anterograde transport	-2.16961	-0.249736	3/91	22142,53598,56455	Tuba1a,Dctn3,Dynll1
5_Member	Reactome Gene Sets	R-MMU-109581	Apoptosis	-2.04542	-0.16285	3/101	22352,56455,66593	Vim,Dynll1,Diablo
6_Summary	Reactome Gene Sets	R-MMU-174048	APC/C:Cdc20 mediated degradation of Cyclin B	-5.52888	-2.73782	4/24	12534,22187,77891,107995,73677,15519,22142,56455,15270,18458,22192	Cdk1,Ubb,Ube2s,Cdc20,Psma8,Hsp90aa1,Tuba1a,Dynll1,H2ax,Pabpc1,Ube2m
6_Member	Reactome Gene Sets	R-MMU-174048	APC/C:Cdc20 mediated degradation of Cyclin B	-5.52888	-2.73782	4/24	12534,22187,77891,107995	Cdk1,Ubb,Ube2s,Cdc20
6_Member	Reactome Gene Sets	R-MMU-176408	Regulation of APC/C activators between G1/S and early anaphase	-4.85165	-2.2376	4/35	12534,22187,77891,107995	Cdk1,Ubb,Ube2s,Cdc20
6_Member	Reactome Gene Sets	R-MMU-174184	Cdc20:Phospho-APC/C mediated degradation of Cyclin A	-4.84302	-2.2376	5/73	12534,22187,73677,77891,107995	Cdk1,Ubb,Psma8,Ube2s,Cdc20
6_Member	Reactome Gene Sets	R-MMU-179419	APC:Cdc20 mediated degradation of cell cycle proteins prior to satisfation of the cell cycle checkpoint	-4.81408	-2.22579	5/74	12534,22187,73677,77891,107995	Cdk1,Ubb,Psma8,Ube2s,Cdc20
6_Member	Reactome Gene Sets	R-MMU-8852276	The role of GTSE1 in G2/M progression after G2 checkpoint	-4.78555	-2.22579	5/75	12534,15519,22142,22187,73677	Cdk1,Hsp90aa1,Tuba1a,Ubb,Psma8
6_Member	Reactome Gene Sets	R-MMU-176409	APC/C:Cdc20 mediated degradation of mitotic proteins	-4.75744	-2.22579	5/76	12534,22187,73677,77891,107995	Cdk1,Ubb,Psma8,Ube2s,Cdc20
6_Member	Reactome Gene Sets	R-MMU-176814	Activation of APC/C and APC/C:Cdc20 mediated degradation of mitotic proteins	-4.72972	-2.20972	5/77	12534,22187,73677,77891,107995	Cdk1,Ubb,Psma8,Ube2s,Cdc20
6_Member	Reactome Gene Sets	R-MMU-174143	APC/C-mediated degradation of cell cycle proteins	-4.47222	-2.01022	5/87	12534,22187,73677,77891,107995	Cdk1,Ubb,Psma8,Ube2s,Cdc20
6_Member	Reactome Gene Sets	R-MMU-453276	Regulation of mitotic cell cycle	-4.47222	-2.01022	5/87	12534,22187,73677,77891,107995	Cdk1,Ubb,Psma8,Ube2s,Cdc20
6_Member	Reactome Gene Sets	R-MMU-68882	Mitotic Anaphase	-4.41353	-1.97782	7/218	12534,22142,22187,56455,73677,77891,107995	Cdk1,Tuba1a,Ubb,Dynll1,Psma8,Ube2s,Cdc20
6_Member	Reactome Gene Sets	R-MMU-2555396	Mitotic Metaphase and Anaphase	-4.4009	-1.97782	7/219	12534,22142,22187,56455,73677,77891,107995	Cdk1,Tuba1a,Ubb,Dynll1,Psma8,Ube2s,Cdc20
6_Member	Reactome Gene Sets	R-MMU-2467813	Separation of Sister Chromatids	-3.91199	-1.56798	6/182	22142,22187,56455,73677,77891,107995	Tuba1a,Ubb,Dynll1,Psma8,Ube2s,Cdc20
6_Member	Reactome Gene Sets	R-MMU-69620	Cell Cycle Checkpoints	-3.75368	-1.43953	7/278	12534,15270,22187,56455,73677,77891,107995	Cdk1,H2ax,Ubb,Dynll1,Psma8,Ube2s,Cdc20
6_Member	Reactome Gene Sets	R-MMU-179409	APC-Cdc20 mediated degradation of Nek2A	-3.75346	-1.43953	3/26	22187,77891,107995	Ubb,Ube2s,Cdc20
6_Member	Reactome Gene Sets	R-MMU-174154	APC/C:Cdc20 mediated degradation of Securin	-3.70591	-1.40052	4/68	22187,73677,77891,107995	Ubb,Psma8,Ube2s,Cdc20
6_Member	Reactome Gene Sets	R-MMU-174178	APC/C:Cdh1 mediated degradation of Cdc20 and other APC/C:Cdh1 targeted proteins in late mitosis/early G1	-3.56417	-1.30031	4/74	22187,73677,77891,107995	Ubb,Psma8,Ube2s,Cdc20
6_Member	Reactome Gene Sets	R-MMU-450408	AUF1 (hnRNP D0) binds and destabilizes mRNA	-2.76532	-0.669167	3/56	18458,22187,73677	Pabpc1,Ubb,Psma8
6_Member	Reactome Gene Sets	R-MMU-5607761	Dectin-1 mediated noncanonical NF-kB signaling	-2.74316	-0.660683	3/57	22187,22192,73677	Ubb,Ube2m,Psma8
6_Member	Reactome Gene Sets	R-MMU-5676590	NIK-->noncanonical NF-kB signaling	-2.74316	-0.660683	3/57	22187,22192,73677	Ubb,Ube2m,Psma8
6_Member	KEGG Pathway	mmu04120	Ubiquitin mediated proteolysis - Mus musculus (house mouse)	-2.45525	-0.443148	4/147	22187,22192,77891,107995	Ubb,Ube2m,Ube2s,Cdc20
6_Member	Reactome Gene Sets	R-MMU-5687128	MAPK6/MAPK4 signaling	-2.43674	-0.438072	3/73	12534,22187,73677	Cdk1,Ubb,Psma8
6_Member	Reactome Gene Sets	R-MMU-69017	CDK-mediated phosphorylation and removal of Cdc6	-2.43674	-0.438072	3/73	22187,73677,77891	Ubb,Psma8,Ube2s
6_Member	Reactome Gene Sets	R-MMU-69481	G2/M Checkpoints	-2.33415	-0.366999	4/159	12534,15270,22187,73677	Cdk1,H2ax,Ubb,Psma8
6_Member	Reactome Gene Sets	R-MMU-450531	Regulation of mRNA stability by proteins that bind AU-rich elements	-2.25164	-0.309203	3/85	18458,22187,73677	Pabpc1,Ubb,Psma8
6_Member	Reactome Gene Sets	R-MMU-69052	Switching of origins to a post-replicative state	-2.16961	-0.249736	3/91	22187,73677,77891	Ubb,Psma8,Ube2s
6_Member	Reactome Gene Sets	R-MMU-983168	Antigen processing: Ubiquitination & Proteasome degradation	-2.14288	-0.236426	5/285	22187,22192,73677,77891,107995	Ubb,Ube2m,Psma8,Ube2s,Cdc20
6_Member	Reactome Gene Sets	R-MMU-5668541	TNFR2 non-canonical NF-kB pathway	-2.09338	-0.19811	3/97	22187,22192,73677	Ubb,Ube2m,Psma8
7_Summary	Reactome Gene Sets	R-MMU-1474151	Tetrahydrobiopterin (BH4) synthesis, recycling, salvage and regulation	-5.22158	-2.47192	3/9	12314,12315,15519,22187,22192,73677,21954,57785,14683,15512,22142,12534,66197,77891,20962,56350,107995,23980,16832,12759,19241,15270,51788,13067,22352,56455,70350,69871,109672,66290,20733,11740	Calm2,Calm3,Hsp90aa1,Ubb,Ube2m,Psma8,Tnni3,Rangrf,Gnas,Hspa2,Tuba1a,Cdk1,Cks2,Ube2s,Sycp3,Arl3,Cdc20,Pebp1,Ldhb,Clu,Tmsb4x,H2ax,H2az1,Cyct,Vim,Dynll1,Basp1,Ppp1r35,Cyb5a,Atp6v1g1,Spint2,Slc25a5
7_Member	Reactome Gene Sets	R-MMU-1474151	Tetrahydrobiopterin (BH4) synthesis, recycling, salvage and regulation	-5.22158	-2.47192	3/9	12314,12315,15519	Calm2,Calm3,Hsp90aa1
7_Member	Reactome Gene Sets	R-MMU-203615	eNOS activation	-4.80743	-2.22579	3/12	12314,12315,15519	Calm2,Calm3,Hsp90aa1
7_Member	Reactome Gene Sets	R-MMU-8978934	Metabolism of cofactors	-4.59141	-2.0791	3/14	12314,12315,15519	Calm2,Calm3,Hsp90aa1
7_Member	Reactome Gene Sets	R-MMU-202131	Metabolism of nitric oxide: NOS3 activation and regulation	-4.49583	-2.01022	3/15	12314,12315,15519	Calm2,Calm3,Hsp90aa1
7_Member	Reactome Gene Sets	R-MMU-5607764	CLEC7A (Dectin-1) signaling	-4.4012	-1.97782	5/90	12314,12315,22187,22192,73677	Calm2,Calm3,Ubb,Ube2m,Psma8
7_Member	Reactome Gene Sets	R-MMU-5621481	C-type lectin receptors (CLRs)	-4.02285	-1.65776	5/108	12314,12315,22187,22192,73677	Calm2,Calm3,Ubb,Ube2m,Psma8
7_Member	Reactome Gene Sets	R-MMU-9648002	RAS processing	-3.70364	-1.40052	3/27	12314,12315,22187	Calm2,Calm3,Ubb
7_Member	Reactome Gene Sets	R-MMU-5218920	VEGFR2 mediated vascular permeability	-3.65574	-1.36069	3/28	12314,12315,15519	Calm2,Calm3,Hsp90aa1
7_Member	GO Biological Processes	GO:0055117	regulation of cardiac muscle contraction	-3.63342	-1.34544	4/71	12314,12315,21954,57785	Calm2,Calm3,Tnni3,Rangrf
7_Member	KEGG Pathway	mmu04915	Estrogen signaling pathway - Mus musculus (house mouse)	-3.58374	-1.3112	5/134	12314,12315,14683,15512,15519	Calm2,Calm3,Gnas,Hspa2,Hsp90aa1
7_Member	Reactome Gene Sets	R-MMU-5626467	RHO GTPases activate IQGAPs	-3.56521	-1.30031	3/30	12314,12315,22142	Calm2,Calm3,Tuba1a
7_Member	Reactome Gene Sets	R-MMU-1168372	Downstream signaling events of B Cell Receptor (BCR)	-3.54176	-1.28642	4/75	12314,12315,22187,73677	Calm2,Calm3,Ubb,Psma8
7_Member	GO Biological Processes	GO:0044772	mitotic cell cycle phase transition	-3.34501	-1.11025	5/151	12314,12315,12534,66197,77891	Calm2,Calm3,Cdk1,Cks2,Ube2s
7_Member	GO Biological Processes	GO:0006942	regulation of striated muscle contraction	-3.29571	-1.07674	4/87	12314,12315,21954,57785	Calm2,Calm3,Tnni3,Rangrf
7_Member	GO Biological Processes	GO:0044770	cell cycle phase transition	-3.20607	-0.998589	5/162	12314,12315,12534,66197,77891	Calm2,Calm3,Cdk1,Cks2,Ube2s
7_Member	GO Biological Processes	GO:0000086	G2/M transition of mitotic cell cycle	-3.16054	-0.961871	3/41	12314,12315,12534	Calm2,Calm3,Cdk1
7_Member	GO Biological Processes	GO:0000278	mitotic cell cycle	-3.11167	-0.919041	9/581	12314,12315,12534,20962,22142,56350,66197,77891,107995	Calm2,Calm3,Cdk1,Sycp3,Tuba1a,Arl3,Cks2,Ube2s,Cdc20
7_Member	Reactome Gene Sets	R-MMU-983705	Signaling by the B Cell Receptor (BCR)	-3.06787	-0.893109	4/100	12314,12315,22187,73677	Calm2,Calm3,Ubb,Psma8
7_Member	GO Biological Processes	GO:0044839	cell cycle G2/M phase transition	-3.04161	-0.870336	3/45	12314,12315,12534	Calm2,Calm3,Cdk1
7_Member	Reactome Gene Sets	R-MMU-5684996	MAPK1/MAPK3 signaling	-3.01719	-0.849381	6/268	12314,12315,12534,22187,23980,73677	Calm2,Calm3,Cdk1,Ubb,Pebp1,Psma8
7_Member	KEGG Pathway	mmu04922	Glucagon signaling pathway - Mus musculus (house mouse)	-3.00427	-0.83989	4/104	12314,12315,14683,16832	Calm2,Calm3,Gnas,Ldhb
7_Member	GO Biological Processes	GO:1901021	positive regulation of calcium ion transmembrane transporter activity	-2.90794	-0.770091	3/50	12314,12315,15512	Calm2,Calm3,Hspa2
7_Member	Reactome Gene Sets	R-MMU-5578775	Ion homeostasis	-2.85844	-0.730141	3/52	12314,12315,21954	Calm2,Calm3,Tnni3
7_Member	Reactome Gene Sets	R-MMU-5683057	MAPK family signaling cascades	-2.83412	-0.716666	6/291	12314,12315,12534,22187,23980,73677	Calm2,Calm3,Cdk1,Ubb,Pebp1,Psma8
7_Member	Reactome Gene Sets	R-MMU-114608	Platelet degranulation	-2.82858	-0.716666	4/116	12314,12315,12759,19241	Calm2,Calm3,Clu,Tmsb4x
7_Member	GO Biological Processes	GO:0008016	regulation of heart contraction	-2.82648	-0.716666	5/197	12314,12315,21954,23980,57785	Calm2,Calm3,Tnni3,Pebp1,Rangrf
7_Member	Reactome Gene Sets	R-MMU-2454202	Fc epsilon receptor (FCERI) signaling	-2.80127	-0.700405	4/118	12314,12315,22187,73677	Calm2,Calm3,Ubb,Psma8
7_Member	Reactome Gene Sets	R-MMU-76005	Response to elevated platelet cytosolic Ca2+	-2.76126	-0.669167	4/121	12314,12315,12759,19241	Calm2,Calm3,Clu,Tmsb4x
7_Member	KEGG Pathway	mmu04114	Oocyte meiosis - Mus musculus (house mouse)	-2.76126	-0.669167	4/121	12314,12315,12534,107995	Calm2,Calm3,Cdk1,Cdc20
7_Member	KEGG Pathway	mmu05034	Alcoholism - Mus musculus (house mouse)	-2.75059	-0.661384	5/205	12314,12315,14683,15270,51788	Calm2,Calm3,Gnas,H2ax,H2az1
7_Member	Reactome Gene Sets	R-MMU-3858494	Beta-catenin independent WNT signaling	-2.69698	-0.624695	4/126	12314,12315,22187,73677	Calm2,Calm3,Ubb,Psma8
7_Member	KEGG Pathway	mmu05417	Lipid and atherosclerosis - Mus musculus (house mouse)	-2.65168	-0.584894	5/216	12314,12315,13067,15512,15519	Calm2,Calm3,Cyct,Hspa2,Hsp90aa1
7_Member	Reactome Gene Sets	R-MMU-194315	Signaling by Rho GTPases	-2.54501	-0.49694	8/571	12314,12315,15519,22142,22352,56455,70350,107995	Calm2,Calm3,Hsp90aa1,Tuba1a,Vim,Dynll1,Basp1,Cdc20
7_Member	Reactome Gene Sets	R-MMU-9009391	Extra-nuclear estrogen signaling	-2.50596	-0.470775	3/69	12314,12315,15519	Calm2,Calm3,Hsp90aa1
7_Member	KEGG Pathway	mmu05031	Amphetamine addiction - Mus musculus (house mouse)	-2.50596	-0.470775	3/69	12314,12315,14683	Calm2,Calm3,Gnas
7_Member	Reactome Gene Sets	R-MMU-9716542	Signaling by Rho GTPases, Miro GTPases and RHOBTB3	-2.47653	-0.44784	8/586	12314,12315,15519,22142,22352,56455,70350,107995	Calm2,Calm3,Hsp90aa1,Tuba1a,Vim,Dynll1,Basp1,Cdc20
7_Member	Reactome Gene Sets	R-MMU-195258	RHO GTPase Effectors	-2.47051	-0.44784	5/238	12314,12315,22142,56455,107995	Calm2,Calm3,Tuba1a,Dynll1,Cdc20
7_Member	Reactome Gene Sets	R-MMU-418346	Platelet homeostasis	-2.43674	-0.438072	3/73	12314,12315,14683	Calm2,Calm3,Gnas
7_Member	KEGG Pathway	mmu04971	Gastric acid secretion - Mus musculus (house mouse)	-2.40367	-0.418583	3/75	12314,12315,14683	Calm2,Calm3,Gnas
7_Member	Reactome Gene Sets	R-MMU-397014	Muscle contraction	-2.39334	-0.410715	4/153	12314,12315,21954,22352	Calm2,Calm3,Tnni3,Vim
7_Member	KEGG Pathway	mmu04924	Renin secretion - Mus musculus (house mouse)	-2.38749	-0.409345	3/76	12314,12315,14683	Calm2,Calm3,Gnas
7_Member	KEGG Pathway	mmu04261	Adrenergic signaling in cardiomyocytes - Mus musculus (house mouse)	-2.36342	-0.389703	4/156	12314,12315,14683,21954	Calm2,Calm3,Gnas,Tnni3
7_Member	GO Biological Processes	GO:0010921	regulation of phosphatase activity	-2.30996	-0.34498	3/81	12314,12315,69871	Calm2,Calm3,Ppp1r35
7_Member	Reactome Gene Sets	R-MMU-5673001	RAF/MAP kinase cascade	-2.29431	-0.331483	5/262	12314,12315,22187,23980,73677	Calm2,Calm3,Ubb,Pebp1,Psma8
7_Member	GO Biological Processes	GO:1903047	mitotic cell cycle process	-2.27587	-0.319727	7/501	12314,12315,12534,56350,66197,77891,107995	Calm2,Calm3,Cdk1,Arl3,Cks2,Ube2s,Cdc20
7_Member	GO Biological Processes	GO:1903522	regulation of blood circulation	-2.26005	-0.311081	5/267	12314,12315,21954,23980,57785	Calm2,Calm3,Tnni3,Pebp1,Rangrf
7_Member	Reactome Gene Sets	R-MMU-196854	Metabolism of vitamins and cofactors	-2.25911	-0.311081	4/167	12314,12315,15519,109672	Calm2,Calm3,Hsp90aa1,Cyb5a
7_Member	KEGG Pathway	mmu04970	Salivary secretion - Mus musculus (house mouse)	-2.25164	-0.309203	3/85	12314,12315,14683	Calm2,Calm3,Gnas
7_Member	GO Biological Processes	GO:0006937	regulation of muscle contraction	-2.25003	-0.309203	4/168	12314,12315,21954,57785	Calm2,Calm3,Tnni3,Rangrf
7_Member	Reactome Gene Sets	R-MMU-983712	Ion channel transport	-2.24101	-0.303806	4/169	12314,12315,22187,66290	Calm2,Calm3,Ubb,Atp6v1g1
7_Member	KEGG Pathway	mmu04912	GnRH signaling pathway - Mus musculus (house mouse)	-2.18286	-0.255123	3/90	12314,12315,14683	Calm2,Calm3,Gnas
7_Member	Reactome Gene Sets	R-MMU-9006934	Signaling by Receptor Tyrosine Kinases	-2.16708	-0.249144	6/398	12314,12315,15519,20733,22187,66290	Calm2,Calm3,Hsp90aa1,Spint2,Ubb,Atp6v1g1
7_Member	Reactome Gene Sets	R-MMU-4420097	VEGFA-VEGFR2 Pathway	-2.15652	-0.246279	3/92	12314,12315,15519	Calm2,Calm3,Hsp90aa1
7_Member	Reactome Gene Sets	R-MMU-2672351	Stimuli-sensing channels	-2.11819	-0.217368	3/95	12314,12315,22187	Calm2,Calm3,Ubb
7_Member	KEGG Pathway	mmu04218	Cellular senescence - Mus musculus (house mouse)	-2.11267	-0.213709	4/184	11740,12314,12315,12534	Slc25a5,Calm2,Calm3,Cdk1
7_Member	GO Biological Processes	GO:1901019	regulation of calcium ion transmembrane transporter activity	-2.10571	-0.208601	3/96	12314,12315,15512	Calm2,Calm3,Hspa2
7_Member	Reactome Gene Sets	R-MMU-5576891	Cardiac conduction	-2.08119	-0.191403	3/98	12314,12315,21954	Calm2,Calm3,Tnni3
7_Member	KEGG Pathway	mmu04713	Circadian entrainment - Mus musculus (house mouse)	-2.08119	-0.191403	3/98	12314,12315,14683	Calm2,Calm3,Gnas
7_Member	Reactome Gene Sets	R-MMU-194138	Signaling by VEGF	-2.05721	-0.172846	3/100	12314,12315,15519	Calm2,Calm3,Hsp90aa1
7_Member	KEGG Pathway	mmu04916	Melanogenesis - Mus musculus (house mouse)	-2.05721	-0.172846	3/100	12314,12315,14683	Calm2,Calm3,Gnas
7_Member	KEGG Pathway	mmu04925	Aldosterone synthesis and secretion - Mus musculus (house mouse)	-2.03377	-0.154753	3/102	12314,12315,14683	Calm2,Calm3,Gnas
8_Summary	GO Biological Processes	GO:0006839	mitochondrial transport	-4.49344	-2.01022	6/143	11740,15519,66169,66449,103172,100040531,14004,56455,66377	Slc25a5,Hsp90aa1,Tomm7,Pam16,Chchd10,Dynlt1f,Chchd2,Dynll1,Ndufc1
8_Member	GO Biological Processes	GO:0006839	mitochondrial transport	-4.49344	-2.01022	6/143	11740,15519,66169,66449,103172,100040531	Slc25a5,Hsp90aa1,Tomm7,Pam16,Chchd10,Dynlt1f
8_Member	GO Biological Processes	GO:0007005	mitochondrion organization	-3.70022	-1.40052	9/482	11740,14004,15519,56455,66169,66377,66449,103172,100040531	Slc25a5,Chchd2,Hsp90aa1,Dynll1,Tomm7,Ndufc1,Pam16,Chchd10,Dynlt1f
8_Member	GO Biological Processes	GO:0007006	mitochondrial membrane organization	-2.94331	-0.798983	4/108	11740,15519,103172,100040531	Slc25a5,Hsp90aa1,Chchd10,Dynlt1f
8_Member	GO Biological Processes	GO:0046902	regulation of mitochondrial membrane permeability	-2.6383	-0.574241	3/62	11740,103172,100040531	Slc25a5,Chchd10,Dynlt1f
8_Member	GO Biological Processes	GO:0090559	regulation of membrane permeability	-2.38749	-0.409345	3/76	11740,103172,100040531	Slc25a5,Chchd10,Dynlt1f
9_Summary	KEGG Pathway	mmu05418	Fluid shear stress and atherosclerosis - Mus musculus (house mouse)	-4.42612	-1.97782	6/147	12314,12315,14860,14862,14863,15519,13067,14683,66197,14431,16832,67092,11677	Calm2,Calm3,Gsta4,Gstm1,Gstm2,Hsp90aa1,Cyct,Gnas,Cks2,Gamt,Ldhb,Gatm,Akr1b3
9_Member	KEGG Pathway	mmu05418	Fluid shear stress and atherosclerosis - Mus musculus (house mouse)	-4.42612	-1.97782	6/147	12314,12315,14860,14862,14863,15519	Calm2,Calm3,Gsta4,Gstm1,Gstm2,Hsp90aa1
9_Member	KEGG Pathway	mmu01524	Platinum drug resistance - Mus musculus (house mouse)	-3.43437	-1.18738	4/80	13067,14860,14862,14863	Cyct,Gsta4,Gstm1,Gstm2
9_Member	KEGG Pathway	mmu05200	Pathways in cancer - Mus musculus (house mouse)	-3.32147	-1.09213	9/543	12314,12315,13067,14683,14860,14862,14863,15519,66197	Calm2,Calm3,Cyct,Gnas,Gsta4,Gstm1,Gstm2,Hsp90aa1,Cks2
9_Member	GO Biological Processes	GO:0072330	monocarboxylic acid biosynthetic process	-3.30601	-1.08316	5/154	14431,14862,14863,16832,67092	Gamt,Gstm1,Gstm2,Ldhb,Gatm
9_Member	GO Biological Processes	GO:0046394	carboxylic acid biosynthetic process	-3.21059	-0.999317	6/246	11677,14431,14862,14863,16832,67092	Akr1b3,Gamt,Gstm1,Gstm2,Ldhb,Gatm
9_Member	GO Biological Processes	GO:0016053	organic acid biosynthetic process	-3.18305	-0.979327	6/249	11677,14431,14862,14863,16832,67092	Akr1b3,Gamt,Gstm1,Gstm2,Ldhb,Gatm
9_Member	GO Biological Processes	GO:0006575	cellular modified amino acid metabolic process	-2.95775	-0.806837	5/184	14431,14860,14862,14863,67092	Gamt,Gsta4,Gstm1,Gstm2,Gatm
9_Member	KEGG Pathway	mmu05207	Chemical carcinogenesis - receptor activation - Mus musculus (house mouse)	-2.57504	-0.521704	5/225	14683,14860,14862,14863,15519	Gnas,Gsta4,Gstm1,Gstm2,Hsp90aa1
9_Member	GO Biological Processes	GO:0006749	glutathione metabolic process	-2.54223	-0.496763	3/67	14860,14862,14863	Gsta4,Gstm1,Gstm2
9_Member	KEGG Pathway	mmu00982	Drug metabolism - cytochrome P450 - Mus musculus (house mouse)	-2.47082	-0.44784	3/71	14860,14862,14863	Gsta4,Gstm1,Gstm2
9_Member	KEGG Pathway	mmu00480	Glutathione metabolism - Mus musculus (house mouse)	-2.45365	-0.443148	3/72	14860,14862,14863	Gsta4,Gstm1,Gstm2
9_Member	KEGG Pathway	mmu00980	Metabolism of xenobiotics by cytochrome P450 - Mus musculus (house mouse)	-2.43674	-0.438072	3/73	14860,14862,14863	Gsta4,Gstm1,Gstm2
9_Member	KEGG Pathway	mmu05204	Chemical carcinogenesis - DNA adducts - Mus musculus (house mouse)	-2.26593	-0.313723	3/84	14860,14862,14863	Gsta4,Gstm1,Gstm2
9_Member	WikiPathways	WP4466	Oxidative stress and redox pathway	-2.15652	-0.246279	3/92	14860,14862,14863	Gsta4,Gstm1,Gstm2
9_Member	KEGG Pathway	mmu00983	Drug metabolism - other enzymes - Mus musculus (house mouse)	-2.15652	-0.246279	3/92	14860,14862,14863	Gsta4,Gstm1,Gstm2
9_Member	GO Biological Processes	GO:0044283	small molecule biosynthetic process	-2.01051	-0.133269	6/430	11677,14431,14862,14863,16832,67092	Akr1b3,Gamt,Gstm1,Gstm2,Ldhb,Gatm
10_Summary	GO Biological Processes	GO:0035721	intraciliary retrograde transport	-4.40698	-1.97782	3/16	56455,66061,213575,56350,22142,22187,69871,13206,104362,14683,15519,22092,22352,107995,269254,100040531	Dynll1,Dynlt2b,Dync2li1,Arl3,Tuba1a,Ubb,Ppp1r35,Ddx4,Meig1,Gnas,Hsp90aa1,Rsph1,Vim,Cdc20,Setx,Dynlt1f
10_Member	GO Biological Processes	GO:0035721	intraciliary retrograde transport	-4.40698	-1.97782	3/16	56455,66061,213575	Dynll1,Dynlt2b,Dync2li1
10_Member	GO Biological Processes	GO:0042073	intraciliary transport	-4.16189	-1.76294	4/52	56350,56455,66061,213575	Arl3,Dynll1,Dynlt2b,Dync2li1
10_Member	GO Biological Processes	GO:0010970	transport along microtubule	-4.06074	-1.67905	6/171	22142,22187,56350,56455,66061,213575	Tuba1a,Ubb,Arl3,Dynll1,Dynlt2b,Dync2li1
10_Member	Reactome Gene Sets	R-MMU-5620924	Intraflagellar transport	-4.03499	-1.66444	4/56	22142,56455,66061,213575	Tuba1a,Dynll1,Dynlt2b,Dync2li1
10_Member	GO Biological Processes	GO:0030705	cytoskeleton-dependent intracellular transport	-3.63134	-1.34544	6/205	22142,22187,56350,56455,66061,213575	Tuba1a,Ubb,Arl3,Dynll1,Dynlt2b,Dync2li1
10_Member	GO Biological Processes	GO:1902017	regulation of cilium assembly	-3.60999	-1.33304	4/72	56455,66061,69871,213575	Dynll1,Dynlt2b,Ppp1r35,Dync2li1
10_Member	GO Biological Processes	GO:0099111	microtubule-based transport	-3.55299	-1.29341	6/212	22142,22187,56350,56455,66061,213575	Tuba1a,Ubb,Arl3,Dynll1,Dynlt2b,Dync2li1
10_Member	GO Biological Processes	GO:0007018	microtubule-based movement	-3.4945	-1.24335	8/406	13206,22142,22187,56350,56455,66061,104362,213575	Ddx4,Tuba1a,Ubb,Arl3,Dynll1,Dynlt2b,Meig1,Dync2li1
10_Member	KEGG Pathway	mmu04962	Vasopressin-regulated water reabsorption - Mus musculus (house mouse)	-3.07025	-0.893109	3/44	14683,56455,213575	Gnas,Dynll1,Dync2li1
10_Member	GO Biological Processes	GO:0120032	regulation of plasma membrane bounded cell projection assembly	-2.74134	-0.660683	5/206	15519,56455,66061,69871,213575	Hsp90aa1,Dynll1,Dynlt2b,Ppp1r35,Dync2li1
10_Member	GO Biological Processes	GO:0060491	regulation of cell projection assembly	-2.71392	-0.638862	5/209	15519,56455,66061,69871,213575	Hsp90aa1,Dynll1,Dynlt2b,Ppp1r35,Dync2li1
10_Member	GO Biological Processes	GO:0060271	cilium assembly	-2.5603	-0.509604	6/330	22092,56350,56455,66061,104362,213575	Rsph1,Arl3,Dynll1,Dynlt2b,Meig1,Dync2li1
10_Member	GO Biological Processes	GO:0044782	cilium organization	-2.3464	-0.374889	6/365	22092,56350,56455,66061,104362,213575	Rsph1,Arl3,Dynll1,Dynlt2b,Meig1,Dync2li1
10_Member	GO Biological Processes	GO:0120035	regulation of plasma membrane bounded cell projection organization	-2.27404	-0.319727	9/773	15519,22352,56455,66061,69871,107995,213575,269254,100040531	Hsp90aa1,Vim,Dynll1,Dynlt2b,Ppp1r35,Cdc20,Dync2li1,Setx,Dynlt1f
10_Member	GO Biological Processes	GO:0031344	regulation of cell projection organization	-2.22428	-0.294561	9/787	15519,22352,56455,66061,69871,107995,213575,269254,100040531	Hsp90aa1,Vim,Dynll1,Dynlt2b,Ppp1r35,Cdc20,Dync2li1,Setx,Dynlt1f
10_Member	GO Biological Processes	GO:0031503	protein-containing complex localization	-2.12084	-0.21815	4/183	56350,56455,66061,213575	Arl3,Dynll1,Dynlt2b,Dync2li1
10_Member	GO Biological Processes	GO:0120031	plasma membrane bounded cell projection assembly	-2.00587	-0.130384	6/431	22092,56350,56455,66061,104362,213575	Rsph1,Arl3,Dynll1,Dynlt2b,Meig1,Dync2li1
11_Summary	GO Biological Processes	GO:0051445	regulation of meiotic cell cycle	-3.94606	-1.59169	4/59	67981,68107,73677,107995,75459,12314,12315,12534,15512,23980,69871	Hormad1,Cntd1,Psma8,Cdc20,Syce3,Calm2,Calm3,Cdk1,Hspa2,Pebp1,Ppp1r35
11_Member	GO Biological Processes	GO:0051445	regulation of meiotic cell cycle	-3.94606	-1.59169	4/59	67981,68107,73677,107995	Hormad1,Cntd1,Psma8,Cdc20
11_Member	GO Biological Processes	GO:0040020	regulation of meiotic nuclear division	-3.22476	-1.00965	3/39	67981,73677,107995	Hormad1,Psma8,Cdc20
11_Member	GO Biological Processes	GO:2000241	regulation of reproductive process	-2.57504	-0.521704	5/225	67981,68107,73677,75459,107995	Hormad1,Cntd1,Psma8,Syce3,Cdc20
11_Member	GO Biological Processes	GO:0010564	regulation of cell cycle process	-2.43125	-0.434911	9/731	12314,12315,12534,15512,23980,67981,69871,73677,107995	Calm2,Calm3,Cdk1,Hspa2,Pebp1,Hormad1,Ppp1r35,Psma8,Cdc20
11_Member	GO Biological Processes	GO:0051783	regulation of nuclear division	-2.40346	-0.418583	4/152	23980,67981,73677,107995	Pebp1,Hormad1,Psma8,Cdc20
12_Summary	GO Biological Processes	GO:0006457	protein folding	-3.15817	-0.961871	5/166	12759,15512,15519,21371,70356,56455	Clu,Hspa2,Hsp90aa1,Tbca,St13,Dynll1
12_Member	GO Biological Processes	GO:0006457	protein folding	-3.15817	-0.961871	5/166	12759,15512,15519,21371,70356	Clu,Hspa2,Hsp90aa1,Tbca,St13
12_Member	GO Biological Processes	GO:0061077	chaperone-mediated protein folding	-2.61843	-0.557075	3/63	12759,15512,70356	Clu,Hspa2,St13
12_Member	GO Biological Processes	GO:0045428	regulation of nitric oxide biosynthetic process	-2.43674	-0.438072	3/73	12759,15519,56455	Clu,Hsp90aa1,Dynll1
12_Member	GO Biological Processes	GO:0080164	regulation of nitric oxide metabolic process	-2.37155	-0.395622	3/77	12759,15519,56455	Clu,Hsp90aa1,Dynll1
12_Member	Reactome Gene Sets	R-MMU-3371556	Cellular response to heat stress	-2.34033	-0.371	3/79	15512,15519,70356	Hspa2,Hsp90aa1,St13
13_Summary	GO Biological Processes	GO:0033365	protein localization to organelle	-2.98354	-0.822565	10/733	12534,12759,15519,22608,56350,57785,66169,66449,69019,103172,20962,11740	Cdk1,Clu,Hsp90aa1,Ybx1,Arl3,Rangrf,Tomm7,Pam16,Spcs1,Chchd10,Sycp3,Slc25a5
13_Member	GO Biological Processes	GO:0033365	protein localization to organelle	-2.98354	-0.822565	10/733	12534,12759,15519,22608,56350,57785,66169,66449,69019,103172	Cdk1,Clu,Hsp90aa1,Ybx1,Arl3,Rangrf,Tomm7,Pam16,Spcs1,Chchd10
13_Member	GO Biological Processes	GO:0006626	protein targeting to mitochondrion	-2.72141	-0.643562	3/58	15519,66169,66449	Hsp90aa1,Tomm7,Pam16
13_Member	GO Biological Processes	GO:0071897	DNA biosynthetic process	-2.52395	-0.481077	3/68	15519,20962,66449	Hsp90aa1,Sycp3,Pam16
13_Member	GO Biological Processes	GO:0072594	establishment of protein localization to organelle	-2.49642	-0.463764	6/340	12759,15519,57785,66169,66449,69019	Clu,Hsp90aa1,Rangrf,Tomm7,Pam16,Spcs1
13_Member	GO Biological Processes	GO:0006605	protein targeting	-2.47051	-0.44784	5/238	12759,15519,66169,66449,69019	Clu,Hsp90aa1,Tomm7,Pam16,Spcs1
13_Member	GO Biological Processes	GO:0072655	establishment of protein localization to mitochondrion	-2.42008	-0.428363	3/74	15519,66169,66449	Hsp90aa1,Tomm7,Pam16
13_Member	GO Biological Processes	GO:0070585	protein localization to mitochondrion	-2.28041	-0.321865	3/83	15519,66169,66449	Hsp90aa1,Tomm7,Pam16
13_Member	GO Biological Processes	GO:1990542	mitochondrial transmembrane transport	-2.23753	-0.303806	3/86	11740,66169,66449	Slc25a5,Tomm7,Pam16
14_Summary	Reactome Gene Sets	R-MMU-156827	L13a-mediated translational silencing of Ceruloplasmin expression	-2.94331	-0.798983	4/108	13682,18458,22187,68172	Eif4a2,Pabpc1,Ubb,Rpl39l
14_Member	Reactome Gene Sets	R-MMU-156827	L13a-mediated translational silencing of Ceruloplasmin expression	-2.94331	-0.798983	4/108	13682,18458,22187,68172	Eif4a2,Pabpc1,Ubb,Rpl39l
14_Member	Reactome Gene Sets	R-MMU-72613	Eukaryotic Translation Initiation	-2.82858	-0.716666	4/116	13682,18458,22187,68172	Eif4a2,Pabpc1,Ubb,Rpl39l
14_Member	Reactome Gene Sets	R-MMU-72737	Cap-dependent Translation Initiation	-2.82858	-0.716666	4/116	13682,18458,22187,68172	Eif4a2,Pabpc1,Ubb,Rpl39l
14_Member	Reactome Gene Sets	R-MMU-975956	Nonsense Mediated Decay (NMD) independent of the Exon Junction Complex (EJC)	-2.16961	-0.249736	3/91	18458,22187,68172	Pabpc1,Ubb,Rpl39l
15_Summary	WikiPathways	WP519	Proteasome degradation	-2.88293	-0.75147	3/51	15270,22187,51788,12534,11740,15519,73677	H2ax,Ubb,H2az1,Cdk1,Slc25a5,Hsp90aa1,Psma8
15_Member	WikiPathways	WP519	Proteasome degradation	-2.88293	-0.75147	3/51	15270,22187,51788	H2ax,Ubb,H2az1
15_Member	Reactome Gene Sets	R-MMU-2299718	Condensation of Prophase Chromosomes	-2.5989	-0.540231	3/64	12534,15270,51788	Cdk1,H2ax,H2az1
15_Member	KEGG Pathway	mmu04217	Necroptosis - Mus musculus (house mouse)	-2.17953	-0.253771	4/176	11740,15270,15519,51788	Slc25a5,H2ax,Hsp90aa1,H2az1
15_Member	Reactome Gene Sets	R-MMU-8878171	Transcriptional regulation by RUNX1	-2.04143	-0.160638	4/193	15270,22187,51788,73677	H2ax,Ubb,H2az1,Psma8
16_Summary	GO Biological Processes	GO:0051301	cell division	-2.84994	-0.72477	8/510	12534,20962,53598,56350,66197,75459,77891,107995	Cdk1,Sycp3,Dctn3,Arl3,Cks2,Syce3,Ube2s,Cdc20
16_Member	GO Biological Processes	GO:0051301	cell division	-2.84994	-0.72477	8/510	12534,20962,53598,56350,66197,75459,77891,107995	Cdk1,Sycp3,Dctn3,Arl3,Cks2,Syce3,Ube2s,Cdc20
17_Summary	KEGG Pathway	mmu05017	Spinocerebellar ataxia - Mus musculus (house mouse)	-2.52011	-0.479817	4/141	11740,13067,20422,73677,22608,68278	Slc25a5,Cyct,Sem1,Psma8,Ybx1,Ddx39a
17_Member	KEGG Pathway	mmu05017	Spinocerebellar ataxia - Mus musculus (house mouse)	-2.52011	-0.479817	4/141	11740,13067,20422,73677	Slc25a5,Cyct,Sem1,Psma8
17_Member	GO Biological Processes	GO:0015931	nucleobase-containing compound transport	-2.08848	-0.195045	4/187	11740,20422,22608,68278	Slc25a5,Sem1,Ybx1,Ddx39a
18_Summary	GO Biological Processes	GO:0043462	regulation of ATP-dependent activity	-2.45365	-0.443148	3/72	15512,21954,66449	Hspa2,Tnni3,Pam16
18_Member	GO Biological Processes	GO:0043462	regulation of ATP-dependent activity	-2.45365	-0.443148	3/72	15512,21954,66449	Hspa2,Tnni3,Pam16
19_Summary	GO Biological Processes	GO:2001244	positive regulation of intrinsic apoptotic signaling pathway	-2.45365	-0.443148	3/72	12759,13067,22187,13013,20733,23980,66593,69362,107995	Clu,Cyct,Ubb,Cst9,Spint2,Pebp1,Diablo,Cst12,Cdc20
19_Member	GO Biological Processes	GO:2001244	positive regulation of intrinsic apoptotic signaling pathway	-2.45365	-0.443148	3/72	12759,13067,22187	Clu,Cyct,Ubb
19_Member	GO Biological Processes	GO:0030162	regulation of proteolysis	-2.249	-0.309203	9/780	12759,13013,13067,20733,22187,23980,66593,69362,107995	Clu,Cst9,Cyct,Spint2,Ubb,Pebp1,Diablo,Cst12,Cdc20

## Sheet: C4
GroupID	Category	Term	Description	LogP	Log(q-value)	InTerm_InList	Genes	Symbols
1_Summary	Reactome Gene Sets	R-MMU-156827	L13a-mediated translational silencing of Ceruloplasmin expression	-21.8551	-17.8244	15/108	13681,16785,16898,19921,20055,20084,20091,20116,26961,27050,27207,27370,67097,67186,67891,13627,66656,14113,15382,26446,54401,66420,69833,14782	Eif4a1,Rpsa,Rps2,Rpl19,Rps16,Rps18,Rps3a1,Rps8,Rpl8,Rps3,Rps11,Rps26,Rps10,Rplp2,Rpl4,Eef1a1,Eef1d,Fbl,Hnrnpa1,Psmb3,Ywhab,Polr2e,Polr2f,Gsr
1_Member	Reactome Gene Sets	R-MMU-156827	L13a-mediated translational silencing of Ceruloplasmin expression	-21.8551	-17.8244	15/108	13681,16785,16898,19921,20055,20084,20091,20116,26961,27050,27207,27370,67097,67186,67891	Eif4a1,Rpsa,Rps2,Rpl19,Rps16,Rps18,Rps3a1,Rps8,Rpl8,Rps3,Rps11,Rps26,Rps10,Rplp2,Rpl4
1_Member	Reactome Gene Sets	R-MMU-72706	GTP hydrolysis and joining of the 60S ribosomal subunit	-21.7915	-17.8244	15/109	13681,16785,16898,19921,20055,20084,20091,20116,26961,27050,27207,27370,67097,67186,67891	Eif4a1,Rpsa,Rps2,Rpl19,Rps16,Rps18,Rps3a1,Rps8,Rpl8,Rps3,Rps11,Rps26,Rps10,Rplp2,Rpl4
1_Member	GO Biological Processes	GO:0002181	cytoplasmic translation	-21.6047	-17.8136	15/112	13681,16785,16898,19921,20055,20084,20091,20116,26961,27050,27207,27370,67097,67186,67891	Eif4a1,Rpsa,Rps2,Rpl19,Rps16,Rps18,Rps3a1,Rps8,Rpl8,Rps3,Rps11,Rps26,Rps10,Rplp2,Rpl4
1_Member	Reactome Gene Sets	R-MMU-72613	Eukaryotic Translation Initiation	-21.3638	-17.7946	15/116	13681,16785,16898,19921,20055,20084,20091,20116,26961,27050,27207,27370,67097,67186,67891	Eif4a1,Rpsa,Rps2,Rpl19,Rps16,Rps18,Rps3a1,Rps8,Rpl8,Rps3,Rps11,Rps26,Rps10,Rplp2,Rpl4
1_Member	Reactome Gene Sets	R-MMU-72737	Cap-dependent Translation Initiation	-21.3638	-17.7946	15/116	13681,16785,16898,19921,20055,20084,20091,20116,26961,27050,27207,27370,67097,67186,67891	Eif4a1,Rpsa,Rps2,Rpl19,Rps16,Rps18,Rps3a1,Rps8,Rpl8,Rps3,Rps11,Rps26,Rps10,Rplp2,Rpl4
1_Member	Reactome Gene Sets	R-MMU-1799339	SRP-dependent cotranslational protein targeting to membrane	-21.1857	-17.6957	14/89	16785,16898,19921,20055,20084,20091,20116,26961,27050,27207,27370,67097,67186,67891	Rpsa,Rps2,Rpl19,Rps16,Rps18,Rps3a1,Rps8,Rpl8,Rps3,Rps11,Rps26,Rps10,Rplp2,Rpl4
1_Member	Reactome Gene Sets	R-MMU-975956	Nonsense Mediated Decay (NMD) independent of the Exon Junction Complex (EJC)	-21.0413	-17.6182	14/91	16785,16898,19921,20055,20084,20091,20116,26961,27050,27207,27370,67097,67186,67891	Rpsa,Rps2,Rpl19,Rps16,Rps18,Rps3a1,Rps8,Rpl8,Rps3,Rps11,Rps26,Rps10,Rplp2,Rpl4
1_Member	Reactome Gene Sets	R-MMU-72689	Formation of a pool of free 40S subunits	-20.5618	-17.1967	14/98	16785,16898,19921,20055,20084,20091,20116,26961,27050,27207,27370,67097,67186,67891	Rpsa,Rps2,Rpl19,Rps16,Rps18,Rps3a1,Rps8,Rpl8,Rps3,Rps11,Rps26,Rps10,Rplp2,Rpl4
1_Member	Reactome Gene Sets	R-MMU-72766	Translation	-20.3124	-16.9985	17/221	13627,13681,16785,16898,19921,20055,20084,20091,20116,26961,27050,27207,27370,66656,67097,67186,67891	Eef1a1,Eif4a1,Rpsa,Rps2,Rpl19,Rps16,Rps18,Rps3a1,Rps8,Rpl8,Rps3,Rps11,Rps26,Eef1d,Rps10,Rplp2,Rpl4
1_Member	WikiPathways	WP163	Cytoplasmic ribosomal proteins	-19.7837	-16.5739	13/81	16785,16898,19921,20055,20084,20091,20116,26961,27050,27207,27370,67097,67891	Rpsa,Rps2,Rpl19,Rps16,Rps18,Rps3a1,Rps8,Rpl8,Rps3,Rps11,Rps26,Rps10,Rpl4
1_Member	Reactome Gene Sets	R-MMU-927802	Nonsense-Mediated Decay (NMD)	-19.7629	-16.5739	14/111	16785,16898,19921,20055,20084,20091,20116,26961,27050,27207,27370,67097,67186,67891	Rpsa,Rps2,Rpl19,Rps16,Rps18,Rps3a1,Rps8,Rpl8,Rps3,Rps11,Rps26,Rps10,Rplp2,Rpl4
1_Member	Reactome Gene Sets	R-MMU-975957	Nonsense Mediated Decay (NMD) enhanced by the Exon Junction Complex (EJC)	-19.7629	-16.5739	14/111	16785,16898,19921,20055,20084,20091,20116,26961,27050,27207,27370,67097,67186,67891	Rpsa,Rps2,Rpl19,Rps16,Rps18,Rps3a1,Rps8,Rpl8,Rps3,Rps11,Rps26,Rps10,Rplp2,Rpl4
1_Member	Reactome Gene Sets	R-MMU-6791226	Major pathway of rRNA processing in the nucleolus and cytosol	-18.6643	-15.5723	15/173	14113,16785,16898,19921,20055,20084,20091,20116,26961,27050,27207,27370,67097,67186,67891	Fbl,Rpsa,Rps2,Rpl19,Rps16,Rps18,Rps3a1,Rps8,Rpl8,Rps3,Rps11,Rps26,Rps10,Rplp2,Rpl4
1_Member	Reactome Gene Sets	R-MMU-72312	rRNA processing	-18.6643	-15.5723	15/173	14113,16785,16898,19921,20055,20084,20091,20116,26961,27050,27207,27370,67097,67186,67891	Fbl,Rpsa,Rps2,Rpl19,Rps16,Rps18,Rps3a1,Rps8,Rpl8,Rps3,Rps11,Rps26,Rps10,Rplp2,Rpl4
1_Member	Reactome Gene Sets	R-MMU-8868773	rRNA processing in the nucleus and cytosol	-18.6643	-15.5723	15/173	14113,16785,16898,19921,20055,20084,20091,20116,26961,27050,27207,27370,67097,67186,67891	Fbl,Rpsa,Rps2,Rpl19,Rps16,Rps18,Rps3a1,Rps8,Rpl8,Rps3,Rps11,Rps26,Rps10,Rplp2,Rpl4
1_Member	Reactome Gene Sets	R-MMU-8953854	Metabolism of RNA	-18.352	-15.2879	21/588	13681,14113,15382,16785,16898,19921,20055,20084,20091,20116,26446,26961,27050,27207,27370,54401,66420,67097,67186,67891,69833	Eif4a1,Fbl,Hnrnpa1,Rpsa,Rps2,Rpl19,Rps16,Rps18,Rps3a1,Rps8,Psmb3,Rpl8,Rps3,Rps11,Rps26,Ywhab,Polr2e,Rps10,Rplp2,Rpl4,Polr2f
1_Member	Reactome Gene Sets	R-MMU-72649	Translation initiation complex formation	-17.5162	-14.5033	11/59	13681,16785,16898,20055,20084,20091,20116,27050,27207,27370,67097	Eif4a1,Rpsa,Rps2,Rps16,Rps18,Rps3a1,Rps8,Rps3,Rps11,Rps26,Rps10
1_Member	Reactome Gene Sets	R-MMU-72702	Ribosomal scanning and start codon recognition	-17.5162	-14.5033	11/59	13681,16785,16898,20055,20084,20091,20116,27050,27207,27370,67097	Eif4a1,Rpsa,Rps2,Rps16,Rps18,Rps3a1,Rps8,Rps3,Rps11,Rps26,Rps10
1_Member	Reactome Gene Sets	R-MMU-72662	Activation of the mRNA upon binding of the cap-binding complex and eIFs, and subsequent binding to 43S	-17.4291	-14.4396	11/60	13681,16785,16898,20055,20084,20091,20116,27050,27207,27370,67097	Eif4a1,Rpsa,Rps2,Rps16,Rps18,Rps3a1,Rps8,Rps3,Rps11,Rps26,Rps10
1_Member	KEGG Pathway	mmu03010	Ribosome - Mus musculus (house mouse)	-16.8702	-13.9031	14/176	16785,16898,19921,20055,20084,20091,20116,26961,27050,27207,27370,67097,67186,67891	Rpsa,Rps2,Rpl19,Rps16,Rps18,Rps3a1,Rps8,Rpl8,Rps3,Rps11,Rps26,Rps10,Rplp2,Rpl4
1_Member	Reactome Gene Sets	R-MMU-72695	Formation of the ternary complex, and subsequently, the 43S complex	-16.0844	-13.1384	10/52	16785,16898,20055,20084,20091,20116,27050,27207,27370,67097	Rpsa,Rps2,Rps16,Rps18,Rps3a1,Rps8,Rps3,Rps11,Rps26,Rps10
1_Member	GO Biological Processes	GO:0006412	translation	-15.9579	-13.0322	17/399	13627,13681,16785,16898,19921,20055,20084,20091,20116,26961,27050,27207,27370,66656,67097,67186,67891	Eef1a1,Eif4a1,Rpsa,Rps2,Rpl19,Rps16,Rps18,Rps3a1,Rps8,Rpl8,Rps3,Rps11,Rps26,Eef1d,Rps10,Rplp2,Rpl4
1_Member	GO Biological Processes	GO:0043043	peptide biosynthetic process	-15.5358	-12.6294	17/423	13627,13681,16785,16898,19921,20055,20084,20091,20116,26961,27050,27207,27370,66656,67097,67186,67891	Eef1a1,Eif4a1,Rpsa,Rps2,Rpl19,Rps16,Rps18,Rps3a1,Rps8,Rpl8,Rps3,Rps11,Rps26,Eef1d,Rps10,Rplp2,Rpl4
1_Member	GO Biological Processes	GO:0006518	peptide metabolic process	-14.7784	-11.9032	18/561	13627,13681,14782,16785,16898,19921,20055,20084,20091,20116,26961,27050,27207,27370,66656,67097,67186,67891	Eef1a1,Eif4a1,Gsr,Rpsa,Rps2,Rpl19,Rps16,Rps18,Rps3a1,Rps8,Rpl8,Rps3,Rps11,Rps26,Eef1d,Rps10,Rplp2,Rpl4
1_Member	KEGG Pathway	mmu05171	Coronavirus disease - COVID-19 - Mus musculus (house mouse)	-14.7734	-11.9032	14/248	16785,16898,19921,20055,20084,20091,20116,26961,27050,27207,27370,67097,67186,67891	Rpsa,Rps2,Rpl19,Rps16,Rps18,Rps3a1,Rps8,Rpl8,Rps3,Rps11,Rps26,Rps10,Rplp2,Rpl4
1_Member	GO Biological Processes	GO:0043604	amide biosynthetic process	-13.9619	-11.1087	17/527	13627,13681,16785,16898,19921,20055,20084,20091,20116,26961,27050,27207,27370,66656,67097,67186,67891	Eef1a1,Eif4a1,Rpsa,Rps2,Rpl19,Rps16,Rps18,Rps3a1,Rps8,Rpl8,Rps3,Rps11,Rps26,Eef1d,Rps10,Rplp2,Rpl4
1_Member	GO Biological Processes	GO:0034645	cellular macromolecule biosynthetic process	-11.2815	-8.44464	17/773	13627,13681,16785,16898,19921,20055,20084,20091,20116,26961,27050,27207,27370,66656,67097,67186,67891	Eef1a1,Eif4a1,Rpsa,Rps2,Rpl19,Rps16,Rps18,Rps3a1,Rps8,Rpl8,Rps3,Rps11,Rps26,Eef1d,Rps10,Rplp2,Rpl4
1_Member	GO Biological Processes	GO:0140236	translation at presynapse	-10.5164	-7.69534	7/47	20055,26961,27207,27370,67097,67186,67891	Rps16,Rpl8,Rps11,Rps26,Rps10,Rplp2,Rpl4
1_Member	GO Biological Processes	GO:0140241	translation at synapse	-10.4488	-7.6577	7/48	20055,26961,27207,27370,67097,67186,67891	Rps16,Rpl8,Rps11,Rps26,Rps10,Rplp2,Rpl4
1_Member	GO Biological Processes	GO:0140242	translation at postsynapse	-10.4488	-7.6577	7/48	20055,26961,27207,27370,67097,67186,67891	Rps16,Rpl8,Rps11,Rps26,Rps10,Rplp2,Rpl4
1_Member	CORUM	CORUM:3047	Parvulin-associated pre-rRNP complex	-10.318	-7.54121	7/50	14113,19921,20091,20116,26961,27050,67891	Fbl,Rpl19,Rps3a1,Rps8,Rpl8,Rps3,Rpl4
2_Summary	Reactome Gene Sets	R-MMU-3700989	Transcriptional Regulation by TP53	-5.05055	-2.28752	7/287	12028,14751,14782,18477,54401,66420,69833,13627,26446,227613	Bax,Gpi1,Gsr,Prdx1,Ywhab,Polr2e,Polr2f,Eef1a1,Psmb3,Tubb4b
2_Member	Reactome Gene Sets	R-MMU-3700989	Transcriptional Regulation by TP53	-5.05055	-2.28752	7/287	12028,14751,14782,18477,54401,66420,69833	Bax,Gpi1,Gsr,Prdx1,Ywhab,Polr2e,Polr2f
2_Member	Reactome Gene Sets	R-MMU-5628897	TP53 Regulates Metabolic Genes	-4.46323	-1.72653	4/71	14751,14782,18477,54401	Gpi1,Gsr,Prdx1,Ywhab
2_Member	Reactome Gene Sets	R-MMU-2262752	Cellular responses to stress	-2.25969	0	5/439	13627,14782,18477,26446,227613	Eef1a1,Gsr,Prdx1,Psmb3,Tubb4b
2_Member	Reactome Gene Sets	R-MMU-8953897	Cellular responses to stimuli	-2.24737	0	5/442	13627,14782,18477,26446,227613	Eef1a1,Gsr,Prdx1,Psmb3,Tubb4b
2_Member	Reactome Gene Sets	R-MMU-9711123	Cellular response to chemical stress	-2.11218	0	3/156	14782,18477,26446	Gsr,Prdx1,Psmb3
3_Summary	Reactome Gene Sets	R-MMU-6803529	FGFR2 alternative splicing	-4.96237	-2.2127	3/17	15382,66420,69833,15078,15469,12903,15312,11461,54401	Hnrnpa1,Polr2e,Polr2f,H3f3a,Prmt1,Crabp1,Hmgn1,Actb,Ywhab
3_Member	Reactome Gene Sets	R-MMU-6803529	FGFR2 alternative splicing	-4.96237	-2.2127	3/17	15382,66420,69833	Hnrnpa1,Polr2e,Polr2f
3_Member	Reactome Gene Sets	R-MMU-9018519	Estrogen-dependent gene expression	-4.07804	-1.36616	4/89	15078,15469,66420,69833	H3f3a,Prmt1,Polr2e,Polr2f
3_Member	Reactome Gene Sets	R-MMU-9006931	Signaling by Nuclear Receptors	-3.68757	-0.99917	5/209	12903,15078,15469,66420,69833	Crabp1,H3f3a,Prmt1,Polr2e,Polr2f
3_Member	Reactome Gene Sets	R-MMU-6781823	Formation of TC-NER Pre-Incision Complex	-3.50335	-0.858424	3/51	15312,66420,69833	Hmgn1,Polr2e,Polr2f
3_Member	Reactome Gene Sets	R-MMU-6782210	Gap-filling DNA repair synthesis and ligation in TC-NER	-3.29481	-0.698729	3/60	15312,66420,69833	Hmgn1,Polr2e,Polr2f
3_Member	Reactome Gene Sets	R-MMU-5654738	Signaling by FGFR2	-3.2737	-0.695719	3/61	15382,66420,69833	Hnrnpa1,Polr2e,Polr2f
3_Member	Reactome Gene Sets	R-MMU-6782135	Dual incision in TC-NER	-3.2737	-0.695719	3/61	15312,66420,69833	Hmgn1,Polr2e,Polr2f
3_Member	Reactome Gene Sets	R-MMU-8939211	ESR-mediated signaling	-3.11498	-0.577062	4/159	15078,15469,66420,69833	H3f3a,Prmt1,Polr2e,Polr2f
3_Member	Reactome Gene Sets	R-MMU-6781827	Transcription-Coupled Nucleotide Excision Repair (TC-NER)	-3.08077	-0.552951	3/71	15312,66420,69833	Hmgn1,Polr2e,Polr2f
3_Member	Reactome Gene Sets	R-MMU-190236	Signaling by FGFR	-3.04565	-0.525655	3/73	15382,66420,69833	Hnrnpa1,Polr2e,Polr2f
3_Member	Reactome Gene Sets	R-MMU-5696398	Nucleotide Excision Repair	-2.65209	-0.211876	3/100	15312,66420,69833	Hmgn1,Polr2e,Polr2f
3_Member	Reactome Gene Sets	R-MMU-212165	Epigenetic regulation of gene expression	-2.53462	-0.129764	3/110	15078,66420,69833	H3f3a,Polr2e,Polr2f
3_Member	Reactome Gene Sets	R-MMU-9006934	Signaling by Receptor Tyrosine Kinases	-2.439	-0.0458821	5/398	11461,15382,54401,66420,69833	Actb,Hnrnpa1,Ywhab,Polr2e,Polr2f
4_Summary	GO Biological Processes	GO:2000819	regulation of nucleotide-excision repair	-4.24167	-1.51756	3/29	11461,12055,15289,12028,14751,27050,67628,15469,17319,18477,54401	Actb,Bcl7c,Hmgb1,Bax,Gpi1,Rps3,Anp32b,Prmt1,Mif,Prdx1,Ywhab
4_Member	GO Biological Processes	GO:2000819	regulation of nucleotide-excision repair	-4.24167	-1.51756	3/29	11461,12055,15289	Actb,Bcl7c,Hmgb1
4_Member	GO Biological Processes	GO:0043281	regulation of cysteine-type endopeptidase activity involved in apoptotic process	-3.65887	-0.992747	5/212	12028,14751,15289,27050,67628	Bax,Gpi1,Hmgb1,Rps3,Anp32b
4_Member	GO Biological Processes	GO:0043280	positive regulation of cysteine-type endopeptidase activity involved in apoptotic process	-3.45719	-0.832464	4/129	12028,15289,27050,67628	Bax,Hmgb1,Rps3,Anp32b
4_Member	GO Biological Processes	GO:0045739	positive regulation of DNA repair	-3.39451	-0.779547	4/134	11461,12055,15289,27050	Actb,Bcl7c,Hmgb1,Rps3
4_Member	GO Biological Processes	GO:2000116	regulation of cysteine-type endopeptidase activity	-3.31419	-0.708769	5/252	12028,14751,15289,27050,67628	Bax,Gpi1,Hmgb1,Rps3,Anp32b
4_Member	GO Biological Processes	GO:0080135	regulation of cellular response to stress	-3.23916	-0.669949	8/736	11461,12028,12055,15289,15469,17319,18477,27050	Actb,Bax,Bcl7c,Hmgb1,Prmt1,Mif,Prdx1,Rps3
4_Member	GO Biological Processes	GO:2001056	positive regulation of cysteine-type endopeptidase activity	-3.11498	-0.577062	4/159	12028,15289,27050,67628	Bax,Hmgb1,Rps3,Anp32b
4_Member	GO Biological Processes	GO:0002262	myeloid cell homeostasis	-3.03553	-0.523715	4/167	12028,14751,15289,18477	Bax,Gpi1,Hmgb1,Prdx1
4_Member	GO Biological Processes	GO:2001022	positive regulation of response to DNA damage stimulus	-2.97864	-0.48131	4/173	11461,12055,15289,27050	Actb,Bcl7c,Hmgb1,Rps3
4_Member	GO Biological Processes	GO:0010950	positive regulation of endopeptidase activity	-2.91494	-0.432087	4/180	12028,15289,27050,67628	Bax,Hmgb1,Rps3,Anp32b
4_Member	GO Biological Processes	GO:2001020	regulation of response to DNA damage stimulus	-2.89178	-0.415989	5/313	11461,12055,15289,17319,27050	Actb,Bcl7c,Hmgb1,Mif,Rps3
4_Member	GO Biological Processes	GO:0051054	positive regulation of DNA metabolic process	-2.81386	-0.345021	5/326	11461,12028,12055,15289,27050	Actb,Bax,Bcl7c,Hmgb1,Rps3
4_Member	GO Biological Processes	GO:0010952	positive regulation of peptidase activity	-2.71565	-0.253647	4/204	12028,15289,27050,67628	Bax,Hmgb1,Rps3,Anp32b
4_Member	GO Biological Processes	GO:1901222	regulation of NIK/NF-kappaB signaling	-2.6771	-0.221835	3/98	15289,18477,27050	Hmgb1,Prdx1,Rps3
4_Member	GO Biological Processes	GO:0006282	regulation of DNA repair	-2.64755	-0.211876	4/213	11461,12055,15289,27050	Actb,Bcl7c,Hmgb1,Rps3
4_Member	Reactome Gene Sets	R-MMU-109581	Apoptosis	-2.63979	-0.210458	3/101	12028,15289,54401	Bax,Hmgb1,Ywhab
4_Member	GO Biological Processes	GO:0052548	regulation of endopeptidase activity	-2.57963	-0.168787	5/369	12028,14751,15289,27050,67628	Bax,Gpi1,Hmgb1,Rps3,Anp32b
4_Member	Reactome Gene Sets	R-MMU-5357801	Programmed Cell Death	-2.31245	0	3/132	12028,15289,54401	Bax,Hmgb1,Ywhab
4_Member	GO Biological Processes	GO:0052547	regulation of peptidase activity	-2.14845	0	5/467	12028,14751,15289,27050,67628	Bax,Gpi1,Hmgb1,Rps3,Anp32b
4_Member	GO Biological Processes	GO:0050671	positive regulation of lymphocyte proliferation	-2.10458	0	3/157	15289,17319,27050	Hmgb1,Mif,Rps3
4_Member	GO Biological Processes	GO:0032946	positive regulation of mononuclear cell proliferation	-2.08213	0	3/160	15289,17319,27050	Hmgb1,Mif,Rps3
5_Summary	WikiPathways	WP310	mRNA processing	-3.78241	-1.08243	7/455	14113,15382,15469,18938,19921,26961,27207	Fbl,Hnrnpa1,Prmt1,Ppp1r14b,Rpl19,Rpl8,Rps11
5_Member	WikiPathways	WP310	mRNA processing	-3.78241	-1.08243	7/455	14113,15382,15469,18938,19921,26961,27207	Fbl,Hnrnpa1,Prmt1,Ppp1r14b,Rpl19,Rpl8,Rps11
6_Summary	GO Biological Processes	GO:0006338	chromatin remodeling	-3.67325	-0.996133	6/332	11461,12055,15078,15289,66310,67628,50796,54124,108911,15312	Actb,Bcl7c,H3f3a,Hmgb1,Dpy30,Anp32b,Dmrt1,Cks1b,Rcc2,Hmgn1
6_Member	GO Biological Processes	GO:0006338	chromatin remodeling	-3.67325	-0.996133	6/332	11461,12055,15078,15289,66310,67628	Actb,Bcl7c,H3f3a,Hmgb1,Dpy30,Anp32b
6_Member	GO Biological Processes	GO:0007346	regulation of mitotic cell cycle	-3.47044	-0.835732	7/512	11461,12055,15289,50796,54124,67628,108911	Actb,Bcl7c,Hmgb1,Dmrt1,Cks1b,Anp32b,Rcc2
6_Member	GO Biological Processes	GO:0006325	chromatin organization	-3.11285	-0.577062	7/588	11461,12055,15078,15289,15312,66310,67628	Actb,Bcl7c,H3f3a,Hmgb1,Hmgn1,Dpy30,Anp32b
6_Member	GO Biological Processes	GO:0045931	positive regulation of mitotic cell cycle	-2.31245	0	3/132	15289,67628,108911	Hmgb1,Anp32b,Rcc2
6_Member	GO Biological Processes	GO:0040029	epigenetic regulation of gene expression	-2.06741	0	3/162	15078,15289,66310	H3f3a,Hmgb1,Dpy30
7_Summary	WikiPathways	WP307	Translation factors	-3.55497	-0.89957	3/49	13627,13681,66656,67186	Eef1a1,Eif4a1,Eef1d,Rplp2
7_Member	WikiPathways	WP307	Translation factors	-3.55497	-0.89957	3/49	13627,13681,66656	Eef1a1,Eif4a1,Eef1d
7_Member	GO Biological Processes	GO:0006414	translational elongation	-3.17337	-0.612759	3/66	13627,66656,67186	Eef1a1,Eef1d,Rplp2
8_Summary	GO Biological Processes	GO:0042274	ribosomal small subunit biogenesis	-3.02847	-0.523715	3/74	16785,20055,20116,14113	Rpsa,Rps16,Rps8,Fbl
8_Member	GO Biological Processes	GO:0042274	ribosomal small subunit biogenesis	-3.02847	-0.523715	3/74	16785,20055,20116	Rpsa,Rps16,Rps8
8_Member	GO Biological Processes	GO:0042254	ribosome biogenesis	-2.15111	0	4/294	14113,16785,20055,20116	Fbl,Rpsa,Rps16,Rps8
9_Summary	KEGG Pathway	mmu05016	Huntington disease - Mus musculus (house mouse)	-2.96066	-0.470629	5/302	12028,26446,66420,69833,227613,11461,15382,27050,22223	Bax,Psmb3,Polr2e,Polr2f,Tubb4b,Actb,Hnrnpa1,Rps3,Uchl1
9_Member	KEGG Pathway	mmu05016	Huntington disease - Mus musculus (house mouse)	-2.96066	-0.470629	5/302	12028,26446,66420,69833,227613	Bax,Psmb3,Polr2e,Polr2f,Tubb4b
9_Member	KEGG Pathway	mmu05014	Amyotrophic lateral sclerosis - Mus musculus (house mouse)	-2.57963	-0.168787	5/369	11461,12028,15382,26446,227613	Actb,Bax,Hnrnpa1,Psmb3,Tubb4b
9_Member	KEGG Pathway	mmu05132	Salmonella infection - Mus musculus (house mouse)	-2.37967	0	4/253	11461,12028,27050,227613	Actb,Bax,Rps3,Tubb4b
9_Member	KEGG Pathway	mmu05012	Parkinson disease - Mus musculus (house mouse)	-2.31438	0	4/264	12028,22223,26446,227613	Bax,Uchl1,Psmb3,Tubb4b
10_Summary	GO Biological Processes	GO:0006091	generation of precursor metabolites and energy	-2.6629	-0.214261	5/353	12028,14635,14751,15289,17448	Bax,Galk1,Gpi1,Hmgb1,Mdh2
10_Member	GO Biological Processes	GO:0006091	generation of precursor metabolites and energy	-2.6629	-0.214261	5/353	12028,14635,14751,15289,17448	Bax,Galk1,Gpi1,Hmgb1,Mdh2
10_Member	GO Biological Processes	GO:0016052	carbohydrate catabolic process	-2.62761	-0.204533	3/102	14635,14751,15289	Galk1,Gpi1,Hmgb1
10_Member	GO Biological Processes	GO:0019318	hexose metabolic process	-2.01052	0	3/170	14635,14751,17448	Galk1,Gpi1,Mdh2
11_Summary	Reactome Gene Sets	R-MMU-195258	RHO GTPase Effectors	-2.47412	-0.0751681	4/238	11461,54401,108911,227613,12055,67628	Actb,Ywhab,Rcc2,Tubb4b,Bcl7c,Anp32b
11_Member	Reactome Gene Sets	R-MMU-195258	RHO GTPase Effectors	-2.47412	-0.0751681	4/238	11461,54401,108911,227613	Actb,Ywhab,Rcc2,Tubb4b
11_Member	GO Biological Processes	GO:0051983	regulation of chromosome segregation	-2.3497	0	3/128	11461,12055,108911	Actb,Bcl7c,Rcc2
11_Member	Reactome Gene Sets	R-MMU-5663220	RHO GTPases Activate Formins	-2.32165	0	3/131	11461,108911,227613	Actb,Rcc2,Tubb4b
11_Member	GO Biological Processes	GO:2000045	regulation of G1/S transition of mitotic cell cycle	-2.01747	0	3/169	11461,12055,67628	Actb,Bcl7c,Anp32b
12_Summary	Reactome Gene Sets	R-MMU-983231	Factors involved in megakaryocyte development and platelet production	-2.40802	-0.020653	3/122	13660,15078,227613	Ehd1,H3f3a,Tubb4b
12_Member	Reactome Gene Sets	R-MMU-983231	Factors involved in megakaryocyte development and platelet production	-2.40802	-0.020653	3/122	13660,15078,227613	Ehd1,H3f3a,Tubb4b
13_Summary	GO Biological Processes	GO:0008584	male gonad development	-2.25883	0	3/138	12028,50796,73679	Bax,Dmrt1,Tex19.1
13_Member	GO Biological Processes	GO:0008584	male gonad development	-2.25883	0	3/138	12028,50796,73679	Bax,Dmrt1,Tex19.1
13_Member	GO Biological Processes	GO:0046546	development of primary male sexual characteristics	-2.25015	0	3/139	12028,50796,73679	Bax,Dmrt1,Tex19.1
13_Member	GO Biological Processes	GO:0046661	male sex differentiation	-2.01747	0	3/169	12028,50796,73679	Bax,Dmrt1,Tex19.1

## Sheet: C5
GroupID	Category	Term	Description	LogP	Log(q-value)	InTerm_InList	Genes	Symbols
1_Summary	GO Biological Processes	GO:0000278	mitotic cell cycle	-24.8827	-20.6137	32/581	11799,12428,12443,12450,12534,12615,14211,16319,16551,16571,18817,19052,19348,20878,22144,51944,52276,54124,66468,67628,68612,72119,72124,73804,80986,83563,107995,108907,110033,227613,229841,268697,12316,12757,14677,14793,240641,83558,15366,68097,11461,19353,14784,13383,24015	Birc5,Ccna2,Ccnd1,Ccng1,Cdk1,Cenpa,Smc2,Incenp,Kif11,Kif4,Plk1,Ppp2ca,Kif20a,Aurka,Tuba3a,Knstrn,Cdca8,Cks1b,Ska1,Anp32b,Ube2c,Tpx2,Seh1l,Kif2c,Ckap2,Usp26,Cdc20,Nusap1,Kif22,Tubb4b,Cenpe,Ccnb1,Aspm,Clta,Gnai1,Cdca3,Kif20b,Tex11,Hmmr,Dynll2,Actb,Rac1,Grb2,Dlg1,Abce1
1_Member	GO Biological Processes	GO:0000278	mitotic cell cycle	-24.8827	-20.6137	32/581	11799,12428,12443,12450,12534,12615,14211,16319,16551,16571,18817,19052,19348,20878,22144,51944,52276,54124,66468,67628,68612,72119,72124,73804,80986,83563,107995,108907,110033,227613,229841,268697	Birc5,Ccna2,Ccnd1,Ccng1,Cdk1,Cenpa,Smc2,Incenp,Kif11,Kif4,Plk1,Ppp2ca,Kif20a,Aurka,Tuba3a,Knstrn,Cdca8,Cks1b,Ska1,Anp32b,Ube2c,Tpx2,Seh1l,Kif2c,Ckap2,Usp26,Cdc20,Nusap1,Kif22,Tubb4b,Cenpe,Ccnb1
1_Member	GO Biological Processes	GO:0051301	cell division	-24.0701	-20.1022	30/510	11799,12316,12428,12443,12450,12534,12615,12757,14211,14677,14793,16319,16551,18817,19348,20878,51944,52276,54124,66468,68612,72119,72124,73804,80986,107995,108907,229841,240641,268697	Birc5,Aspm,Ccna2,Ccnd1,Ccng1,Cdk1,Cenpa,Clta,Smc2,Gnai1,Cdca3,Incenp,Kif11,Plk1,Kif20a,Aurka,Knstrn,Cdca8,Cks1b,Ska1,Ube2c,Tpx2,Seh1l,Kif2c,Ckap2,Cdc20,Nusap1,Cenpe,Kif20b,Ccnb1
1_Member	GO Biological Processes	GO:1903047	mitotic cell cycle process	-21.7858	-17.994	28/501	11799,12428,12443,12450,12534,12615,14211,16319,16551,16571,18817,19348,20878,51944,52276,54124,67628,68612,72119,72124,73804,80986,83563,107995,108907,110033,229841,268697	Birc5,Ccna2,Ccnd1,Ccng1,Cdk1,Cenpa,Smc2,Incenp,Kif11,Kif4,Plk1,Kif20a,Aurka,Knstrn,Cdca8,Cks1b,Anp32b,Ube2c,Tpx2,Seh1l,Kif2c,Ckap2,Usp26,Cdc20,Nusap1,Kif22,Cenpe,Ccnb1
1_Member	GO Biological Processes	GO:0140014	mitotic nuclear division	-17.6341	-13.9672	17/164	11799,14211,16319,16551,18817,20878,51944,52276,68612,72119,72124,73804,107995,108907,110033,229841,268697	Birc5,Smc2,Incenp,Kif11,Plk1,Aurka,Knstrn,Cdca8,Ube2c,Tpx2,Seh1l,Kif2c,Cdc20,Nusap1,Kif22,Cenpe,Ccnb1
1_Member	GO Biological Processes	GO:0098813	nuclear chromosome segregation	-17.1687	-13.5988	19/249	11799,12316,14211,16319,16551,16571,18817,20878,51944,52276,72119,72124,73804,83558,107995,108907,110033,229841,268697	Birc5,Aspm,Smc2,Incenp,Kif11,Kif4,Plk1,Aurka,Knstrn,Cdca8,Tpx2,Seh1l,Kif2c,Tex11,Cdc20,Nusap1,Kif22,Cenpe,Ccnb1
1_Member	Reactome Gene Sets	R-MMU-69278	Cell Cycle, Mitotic	-17.0746	-13.5838	24/499	12428,12443,12534,12615,14211,15366,16319,18817,19052,19348,20878,22144,52276,54124,66468,68097,68612,72119,72124,73804,107995,227613,229841,268697	Ccna2,Ccnd1,Cdk1,Cenpa,Smc2,Hmmr,Incenp,Plk1,Ppp2ca,Kif20a,Aurka,Tuba3a,Cdca8,Cks1b,Ska1,Dynll2,Ube2c,Tpx2,Seh1l,Kif2c,Cdc20,Tubb4b,Cenpe,Ccnb1
1_Member	Reactome Gene Sets	R-MMU-2500257	Resolution of Sister Chromatid Cohesion	-16.9992	-13.5753	15/117	12534,12615,16319,18817,19052,22144,52276,66468,68097,72124,73804,107995,227613,229841,268697	Cdk1,Cenpa,Incenp,Plk1,Ppp2ca,Tuba3a,Cdca8,Ska1,Dynll2,Seh1l,Kif2c,Cdc20,Tubb4b,Cenpe,Ccnb1
1_Member	Reactome Gene Sets	R-MMU-5663220	RHO GTPases Activate Formins	-16.2408	-12.8749	15/131	11461,12615,16319,18817,19052,19353,22144,52276,66468,68097,72124,73804,107995,227613,229841	Actb,Cenpa,Incenp,Plk1,Ppp2ca,Rac1,Tuba3a,Cdca8,Ska1,Dynll2,Seh1l,Kif2c,Cdc20,Tubb4b,Cenpe
1_Member	GO Biological Processes	GO:0007059	chromosome segregation	-16.0391	-12.7244	20/333	11799,12316,14211,16319,16551,16571,18817,20878,51944,52276,66468,72119,72124,73804,83558,107995,108907,110033,229841,268697	Birc5,Aspm,Smc2,Incenp,Kif11,Kif4,Plk1,Aurka,Knstrn,Cdca8,Ska1,Tpx2,Seh1l,Kif2c,Tex11,Cdc20,Nusap1,Kif22,Cenpe,Ccnb1
1_Member	GO Biological Processes	GO:0000070	mitotic sister chromatid segregation	-15.8462	-12.5773	15/139	11799,14211,16319,16551,18817,51944,52276,72119,72124,73804,107995,108907,110033,229841,268697	Birc5,Smc2,Incenp,Kif11,Plk1,Knstrn,Cdca8,Tpx2,Seh1l,Kif2c,Cdc20,Nusap1,Kif22,Cenpe,Ccnb1
1_Member	Reactome Gene Sets	R-MMU-1640170	Cell Cycle	-15.5297	-12.3022	24/584	12428,12443,12534,12615,14211,15366,16319,18817,19052,19348,20878,22144,52276,54124,66468,68097,68612,72119,72124,73804,107995,227613,229841,268697	Ccna2,Ccnd1,Cdk1,Cenpa,Smc2,Hmmr,Incenp,Plk1,Ppp2ca,Kif20a,Aurka,Tuba3a,Cdca8,Cks1b,Ska1,Dynll2,Ube2c,Tpx2,Seh1l,Kif2c,Cdc20,Tubb4b,Cenpe,Ccnb1
1_Member	Reactome Gene Sets	R-MMU-68877	Mitotic Prometaphase	-15.2624	-12.1074	16/187	12534,12615,14211,16319,18817,19052,22144,52276,66468,68097,72124,73804,107995,227613,229841,268697	Cdk1,Cenpa,Smc2,Incenp,Plk1,Ppp2ca,Tuba3a,Cdca8,Ska1,Dynll2,Seh1l,Kif2c,Cdc20,Tubb4b,Cenpe,Ccnb1
1_Member	GO Biological Processes	GO:0000819	sister chromatid segregation	-15.1692	-12.0464	15/154	11799,14211,16319,16551,18817,51944,52276,72119,72124,73804,107995,108907,110033,229841,268697	Birc5,Smc2,Incenp,Kif11,Plk1,Knstrn,Cdca8,Tpx2,Seh1l,Kif2c,Cdc20,Nusap1,Kif22,Cenpe,Ccnb1
1_Member	GO Biological Processes	GO:0000280	nuclear division	-15.0936	-12.0007	19/322	11799,12316,14211,16319,16551,18817,20878,51944,52276,68612,72119,72124,73804,83558,107995,108907,110033,229841,268697	Birc5,Aspm,Smc2,Incenp,Kif11,Plk1,Aurka,Knstrn,Cdca8,Ube2c,Tpx2,Seh1l,Kif2c,Tex11,Cdc20,Nusap1,Kif22,Cenpe,Ccnb1
1_Member	Reactome Gene Sets	R-MMU-9648025	EML4 and NUDC in mitotic spindle formation	-14.5109	-11.446	13/106	12615,16319,18817,19052,22144,52276,66468,68097,72124,73804,107995,227613,229841	Cenpa,Incenp,Plk1,Ppp2ca,Tuba3a,Cdca8,Ska1,Dynll2,Seh1l,Kif2c,Cdc20,Tubb4b,Cenpe
1_Member	GO Biological Processes	GO:0048285	organelle fission	-14.454	-11.4155	19/349	11799,12316,14211,16319,16551,18817,20878,51944,52276,68612,72119,72124,73804,83558,107995,108907,110033,229841,268697	Birc5,Aspm,Smc2,Incenp,Kif11,Plk1,Aurka,Knstrn,Cdca8,Ube2c,Tpx2,Seh1l,Kif2c,Tex11,Cdc20,Nusap1,Kif22,Cenpe,Ccnb1
1_Member	Reactome Gene Sets	R-MMU-68882	Mitotic Anaphase	-14.2057	-11.192	16/218	12534,12615,16319,18817,19052,22144,52276,66468,68097,68612,72124,73804,107995,227613,229841,268697	Cdk1,Cenpa,Incenp,Plk1,Ppp2ca,Tuba3a,Cdca8,Ska1,Dynll2,Ube2c,Seh1l,Kif2c,Cdc20,Tubb4b,Cenpe,Ccnb1
1_Member	Reactome Gene Sets	R-MMU-2555396	Mitotic Metaphase and Anaphase	-14.1744	-11.1842	16/219	12534,12615,16319,18817,19052,22144,52276,66468,68097,68612,72124,73804,107995,227613,229841,268697	Cdk1,Cenpa,Incenp,Plk1,Ppp2ca,Tuba3a,Cdca8,Ska1,Dynll2,Ube2c,Seh1l,Kif2c,Cdc20,Tubb4b,Cenpe,Ccnb1
1_Member	Reactome Gene Sets	R-MMU-195258	RHO GTPase Effectors	-13.6076	-10.6587	16/238	11461,12615,14784,16319,18817,19052,19353,22144,52276,66468,68097,72124,73804,107995,227613,229841	Actb,Cenpa,Grb2,Incenp,Plk1,Ppp2ca,Rac1,Tuba3a,Cdca8,Ska1,Dynll2,Seh1l,Kif2c,Cdc20,Tubb4b,Cenpe
1_Member	GO Biological Processes	GO:1902850	microtubule cytoskeleton organization involved in mitosis	-13.6054	-10.6587	13/124	11799,12615,16319,16551,16571,18817,20878,52276,72119,107995,108907,229841,268697	Birc5,Cenpa,Incenp,Kif11,Kif4,Plk1,Aurka,Cdca8,Tpx2,Cdc20,Nusap1,Cenpe,Ccnb1
1_Member	Reactome Gene Sets	R-MMU-69618	Mitotic Spindle Checkpoint	-12.9436	-10.017	12/107	12615,16319,18817,19052,52276,66468,68097,68612,72124,73804,107995,229841	Cenpa,Incenp,Plk1,Ppp2ca,Cdca8,Ska1,Dynll2,Ube2c,Seh1l,Kif2c,Cdc20,Cenpe
1_Member	Reactome Gene Sets	R-MMU-2467813	Separation of Sister Chromatids	-12.7426	-9.83537	14/182	12615,16319,18817,19052,22144,52276,66468,68097,68612,72124,73804,107995,227613,229841	Cenpa,Incenp,Plk1,Ppp2ca,Tuba3a,Cdca8,Ska1,Dynll2,Ube2c,Seh1l,Kif2c,Cdc20,Tubb4b,Cenpe
1_Member	Reactome Gene Sets	R-MMU-68886	M Phase	-12.6028	-9.71403	18/383	12534,12615,14211,16319,18817,19052,19348,22144,52276,66468,68097,68612,72124,73804,107995,227613,229841,268697	Cdk1,Cenpa,Smc2,Incenp,Plk1,Ppp2ca,Kif20a,Tuba3a,Cdca8,Ska1,Dynll2,Ube2c,Seh1l,Kif2c,Cdc20,Tubb4b,Cenpe,Ccnb1
1_Member	GO Biological Processes	GO:0007051	spindle organization	-12.4123	-9.54125	13/153	11799,12316,13383,16319,16551,16571,20878,51944,52276,72119,107995,229841,268697	Birc5,Aspm,Dlg1,Incenp,Kif11,Kif4,Aurka,Knstrn,Cdca8,Tpx2,Cdc20,Cenpe,Ccnb1
1_Member	Reactome Gene Sets	R-MMU-141424	Amplification of signal from the kinetochores	-12.3182	-9.48062	11/90	12615,16319,18817,19052,52276,66468,68097,72124,73804,107995,229841	Cenpa,Incenp,Plk1,Ppp2ca,Cdca8,Ska1,Dynll2,Seh1l,Kif2c,Cdc20,Cenpe
1_Member	Reactome Gene Sets	R-MMU-141444	Amplification of signal from unattached kinetochores via a MAD2 inhibitory signal	-12.3182	-9.48062	11/90	12615,16319,18817,19052,52276,66468,68097,72124,73804,107995,229841	Cenpa,Incenp,Plk1,Ppp2ca,Cdca8,Ska1,Dynll2,Seh1l,Kif2c,Cdc20,Cenpe
1_Member	GO Biological Processes	GO:0000226	microtubule cytoskeleton organization	-11.9699	-9.16339	20/547	11799,12316,12615,13383,16319,16551,16571,18817,19348,20878,22144,51944,52276,72119,73804,107995,108907,227613,229841,268697	Birc5,Aspm,Cenpa,Dlg1,Incenp,Kif11,Kif4,Plk1,Kif20a,Aurka,Tuba3a,Knstrn,Cdca8,Tpx2,Kif2c,Cdc20,Nusap1,Tubb4b,Cenpe,Ccnb1
1_Member	GO Biological Processes	GO:0051276	chromosome organization	-11.7548	-8.96296	18/430	11799,12534,12615,14211,16319,16551,18817,51944,52276,72119,72124,73804,83558,107995,108907,110033,229841,268697	Birc5,Cdk1,Cenpa,Smc2,Incenp,Kif11,Plk1,Knstrn,Cdca8,Tpx2,Seh1l,Kif2c,Tex11,Cdc20,Nusap1,Kif22,Cenpe,Ccnb1
1_Member	Reactome Gene Sets	R-MMU-69620	Cell Cycle Checkpoints	-11.3877	-8.63727	15/278	12428,12534,12615,16319,18817,19052,52276,66468,68097,68612,72124,73804,107995,229841,268697	Ccna2,Cdk1,Cenpa,Incenp,Plk1,Ppp2ca,Cdca8,Ska1,Dynll2,Ube2c,Seh1l,Kif2c,Cdc20,Cenpe,Ccnb1
1_Member	GO Biological Processes	GO:0007052	mitotic spindle organization	-10.8128	-8.07528	10/90	11799,16319,16551,16571,20878,52276,72119,107995,229841,268697	Birc5,Incenp,Kif11,Kif4,Aurka,Cdca8,Tpx2,Cdc20,Cenpe,Ccnb1
1_Member	GO Biological Processes	GO:0051225	spindle assembly	-9.22959	-6.65083	9/93	11799,12316,16319,16551,20878,52276,72119,107995,229841	Birc5,Aspm,Incenp,Kif11,Aurka,Cdca8,Tpx2,Cdc20,Cenpe
1_Member	GO Biological Processes	GO:0051303	establishment of chromosome localization	-8.55035	-6.03472	8/76	11799,16319,52276,72124,73804,110033,229841,268697	Birc5,Incenp,Cdca8,Seh1l,Kif2c,Kif22,Cenpe,Ccnb1
1_Member	GO Biological Processes	GO:0050000	chromosome localization	-8.28397	-5.78587	8/82	11799,16319,52276,72124,73804,110033,229841,268697	Birc5,Incenp,Cdca8,Seh1l,Kif2c,Kif22,Cenpe,Ccnb1
1_Member	Reactome Gene Sets	R-MMU-194315	Signaling by Rho GTPases	-7.94514	-5.4891	16/571	11461,12615,14784,16319,18817,19052,19353,22144,52276,66468,68097,72124,73804,107995,227613,229841	Actb,Cenpa,Grb2,Incenp,Plk1,Ppp2ca,Rac1,Tuba3a,Cdca8,Ska1,Dynll2,Seh1l,Kif2c,Cdc20,Tubb4b,Cenpe
1_Member	GO Biological Processes	GO:0051310	metaphase plate congression	-7.85829	-5.41541	7/60	16319,52276,72124,73804,110033,229841,268697	Incenp,Cdca8,Seh1l,Kif2c,Kif22,Cenpe,Ccnb1
1_Member	Reactome Gene Sets	R-MMU-9716542	Signaling by Rho GTPases, Miro GTPases and RHOBTB3	-7.78749	-5.36363	16/586	11461,12615,14784,16319,18817,19052,19353,22144,52276,66468,68097,72124,73804,107995,227613,229841	Actb,Cenpa,Grb2,Incenp,Plk1,Ppp2ca,Rac1,Tuba3a,Cdca8,Ska1,Dynll2,Seh1l,Kif2c,Cdc20,Tubb4b,Cenpe
1_Member	GO Biological Processes	GO:0051656	establishment of organelle localization	-7.33565	-4.94176	13/394	11799,12615,13383,16319,18817,24015,52276,72124,73804,108907,110033,229841,268697	Birc5,Cenpa,Dlg1,Incenp,Plk1,Abce1,Cdca8,Seh1l,Kif2c,Nusap1,Kif22,Cenpe,Ccnb1
1_Member	GO Biological Processes	GO:0007080	mitotic metaphase plate congression	-7.04313	-4.67727	6/47	52276,72124,73804,110033,229841,268697	Cdca8,Seh1l,Kif2c,Kif22,Cenpe,Ccnb1
1_Member	GO Biological Processes	GO:0051640	organelle localization	-6.65853	-4.3291	14/532	11799,12316,12615,13383,16319,18817,24015,52276,72124,73804,108907,110033,229841,268697	Birc5,Aspm,Cenpa,Dlg1,Incenp,Plk1,Abce1,Cdca8,Seh1l,Kif2c,Nusap1,Kif22,Cenpe,Ccnb1
1_Member	GO Biological Processes	GO:0140694	non-membrane-bounded organelle assembly	-5.54174	-3.29809	10/319	11799,12316,12615,16319,16551,20878,52276,72119,107995,229841	Birc5,Aspm,Cenpa,Incenp,Kif11,Aurka,Cdca8,Tpx2,Cdc20,Cenpe
1_Member	GO Biological Processes	GO:0051315	attachment of mitotic spindle microtubules to kinetochore	-4.77728	-2.6256	3/11	72124,73804,229841	Seh1l,Kif2c,Cenpe
1_Member	GO Biological Processes	GO:0008608	attachment of spindle microtubules to kinetochore	-3.70805	-1.70392	3/24	72124,73804,229841	Seh1l,Kif2c,Cenpe
2_Summary	GO Biological Processes	GO:0010564	regulation of cell cycle process	-15.3533	-12.1635	26/731	11461,11799,12443,12450,12534,13383,14211,14677,16319,16551,17345,18817,19052,19348,20878,51944,52276,67628,68612,72119,73804,107995,108907,229841,240641,268697,54124,12428,83563,80986,17279	Actb,Birc5,Ccnd1,Ccng1,Cdk1,Dlg1,Smc2,Gnai1,Incenp,Kif11,Mki67,Plk1,Ppp2ca,Kif20a,Aurka,Knstrn,Cdca8,Anp32b,Ube2c,Tpx2,Kif2c,Cdc20,Nusap1,Cenpe,Kif20b,Ccnb1,Cks1b,Ccna2,Usp26,Ckap2,Melk
2_Member	GO Biological Processes	GO:0010564	regulation of cell cycle process	-15.3533	-12.1635	26/731	11461,11799,12443,12450,12534,13383,14211,14677,16319,16551,17345,18817,19052,19348,20878,51944,52276,67628,68612,72119,73804,107995,108907,229841,240641,268697	Actb,Birc5,Ccnd1,Ccng1,Cdk1,Dlg1,Smc2,Gnai1,Incenp,Kif11,Mki67,Plk1,Ppp2ca,Kif20a,Aurka,Knstrn,Cdca8,Anp32b,Ube2c,Tpx2,Kif2c,Cdc20,Nusap1,Cenpe,Kif20b,Ccnb1
2_Member	GO Biological Processes	GO:0051983	regulation of chromosome segregation	-11.9979	-9.17609	12/128	11461,11799,14211,16319,17345,18817,52276,68612,73804,107995,229841,268697	Actb,Birc5,Smc2,Incenp,Mki67,Plk1,Cdca8,Ube2c,Kif2c,Cdc20,Cenpe,Ccnb1
2_Member	GO Biological Processes	GO:0007346	regulation of mitotic cell cycle	-11.4845	-8.72074	19/512	11461,11799,12443,12450,12534,13383,16319,17345,18817,19052,52276,54124,67628,68612,107995,108907,229841,240641,268697	Actb,Birc5,Ccnd1,Ccng1,Cdk1,Dlg1,Incenp,Mki67,Plk1,Ppp2ca,Cdca8,Cks1b,Anp32b,Ube2c,Cdc20,Nusap1,Cenpe,Kif20b,Ccnb1
2_Member	GO Biological Processes	GO:1901990	regulation of mitotic cell cycle phase transition	-10.0771	-7.37632	15/344	11461,11799,12443,12450,12534,13383,16319,18817,19052,52276,67628,68612,107995,229841,268697	Actb,Birc5,Ccnd1,Ccng1,Cdk1,Dlg1,Incenp,Plk1,Ppp2ca,Cdca8,Anp32b,Ube2c,Cdc20,Cenpe,Ccnb1
2_Member	GO Biological Processes	GO:0044772	mitotic cell cycle phase transition	-9.83475	-7.14558	11/151	11799,12428,12443,12450,12534,18817,54124,67628,68612,83563,268697	Birc5,Ccna2,Ccnd1,Ccng1,Cdk1,Plk1,Cks1b,Anp32b,Ube2c,Usp26,Ccnb1
2_Member	GO Biological Processes	GO:0007088	regulation of mitotic nuclear division	-9.62877	-6.96188	10/118	11799,16319,17345,18817,52276,107995,108907,229841,240641,268697	Birc5,Incenp,Mki67,Plk1,Cdca8,Cdc20,Nusap1,Cenpe,Kif20b,Ccnb1
2_Member	GO Biological Processes	GO:1901987	regulation of cell cycle phase transition	-9.58114	-6.94566	16/439	11461,11799,12443,12450,12534,13383,16319,18817,19052,20878,52276,67628,68612,107995,229841,268697	Actb,Birc5,Ccnd1,Ccng1,Cdk1,Dlg1,Incenp,Plk1,Ppp2ca,Aurka,Cdca8,Anp32b,Ube2c,Cdc20,Cenpe,Ccnb1
2_Member	GO Biological Processes	GO:0044770	cell cycle phase transition	-9.50617	-6.88698	11/162	11799,12428,12443,12450,12534,18817,54124,67628,68612,83563,268697	Birc5,Ccna2,Ccnd1,Ccng1,Cdk1,Plk1,Cks1b,Anp32b,Ube2c,Usp26,Ccnb1
2_Member	GO Biological Processes	GO:0090068	positive regulation of cell cycle process	-9.50272	-6.88698	13/260	11799,12443,12534,14211,16319,20878,52276,67628,68612,108907,229841,240641,268697	Birc5,Ccnd1,Cdk1,Smc2,Incenp,Aurka,Cdca8,Anp32b,Ube2c,Nusap1,Cenpe,Kif20b,Ccnb1
2_Member	GO Biological Processes	GO:0030071	regulation of mitotic metaphase/anaphase transition	-9.35865	-6.7618	9/90	11461,11799,16319,18817,52276,68612,107995,229841,268697	Actb,Birc5,Incenp,Plk1,Cdca8,Ube2c,Cdc20,Cenpe,Ccnb1
2_Member	GO Biological Processes	GO:1902099	regulation of metaphase/anaphase transition of cell cycle	-9.22959	-6.65083	9/93	11461,11799,16319,18817,52276,68612,107995,229841,268697	Actb,Birc5,Incenp,Plk1,Cdca8,Ube2c,Cdc20,Cenpe,Ccnb1
2_Member	GO Biological Processes	GO:0033045	regulation of sister chromatid segregation	-8.79238	-6.24577	9/104	11461,11799,16319,18817,52276,68612,107995,229841,268697	Actb,Birc5,Incenp,Plk1,Cdca8,Ube2c,Cdc20,Cenpe,Ccnb1
2_Member	GO Biological Processes	GO:1905818	regulation of chromosome separation	-8.79044	-6.24577	8/71	11799,14211,16319,18817,52276,107995,229841,268697	Birc5,Smc2,Incenp,Plk1,Cdca8,Cdc20,Cenpe,Ccnb1
2_Member	GO Biological Processes	GO:0051783	regulation of nuclear division	-8.54779	-6.03472	10/152	11799,16319,17345,18817,52276,107995,108907,229841,240641,268697	Birc5,Incenp,Mki67,Plk1,Cdca8,Cdc20,Nusap1,Cenpe,Kif20b,Ccnb1
2_Member	GO Biological Processes	GO:0033047	regulation of mitotic sister chromatid segregation	-8.12937	-5.64575	7/55	11799,16319,18817,52276,107995,229841,268697	Birc5,Incenp,Plk1,Cdca8,Cdc20,Cenpe,Ccnb1
2_Member	GO Biological Processes	GO:0045787	positive regulation of cell cycle	-7.9708	-5.49443	13/348	11799,12443,12534,14211,16319,20878,52276,67628,68612,108907,229841,240641,268697	Birc5,Ccnd1,Cdk1,Smc2,Incenp,Aurka,Cdca8,Anp32b,Ube2c,Nusap1,Cenpe,Kif20b,Ccnb1
2_Member	GO Biological Processes	GO:0010965	regulation of mitotic sister chromatid separation	-7.96365	-5.49443	7/58	11799,16319,18817,52276,107995,229841,268697	Birc5,Incenp,Plk1,Cdca8,Cdc20,Cenpe,Ccnb1
2_Member	GO Biological Processes	GO:1901989	positive regulation of cell cycle phase transition	-7.00396	-4.6435	8/119	11799,12443,12534,20878,67628,68612,229841,268697	Birc5,Ccnd1,Cdk1,Aurka,Anp32b,Ube2c,Cenpe,Ccnb1
2_Member	GO Biological Processes	GO:0033044	regulation of chromosome organization	-6.56521	-4.24074	10/246	11461,11799,14211,16319,18817,52276,68612,107995,229841,268697	Actb,Birc5,Smc2,Incenp,Plk1,Cdca8,Ube2c,Cdc20,Cenpe,Ccnb1
2_Member	GO Biological Processes	GO:1901992	positive regulation of mitotic cell cycle phase transition	-6.39846	-4.08375	7/97	11799,12443,12534,67628,68612,229841,268697	Birc5,Ccnd1,Cdk1,Anp32b,Ube2c,Cenpe,Ccnb1
2_Member	GO Biological Processes	GO:1901991	negative regulation of mitotic cell cycle phase transition	-5.87716	-3.59944	8/167	11799,12443,12450,12534,13383,18817,107995,229841	Birc5,Ccnd1,Ccng1,Cdk1,Dlg1,Plk1,Cdc20,Cenpe
2_Member	GO Biological Processes	GO:0007093	mitotic cell cycle checkpoint signaling	-5.49463	-3.26311	7/132	11799,12443,12450,12534,18817,107995,229841	Birc5,Ccnd1,Ccng1,Cdk1,Plk1,Cdc20,Cenpe
2_Member	GO Biological Processes	GO:0045931	positive regulation of mitotic cell cycle	-5.49463	-3.26311	7/132	11799,12443,12534,67628,68612,229841,268697	Birc5,Ccnd1,Cdk1,Anp32b,Ube2c,Cenpe,Ccnb1
2_Member	GO Biological Processes	GO:0000075	cell cycle checkpoint signaling	-4.96204	-2.77944	7/159	11799,12443,12450,12534,18817,107995,229841	Birc5,Ccnd1,Ccng1,Cdk1,Plk1,Cdc20,Cenpe
2_Member	GO Biological Processes	GO:0045930	negative regulation of mitotic cell cycle	-4.92	-2.74447	8/225	11799,12443,12450,12534,13383,18817,107995,229841	Birc5,Ccnd1,Ccng1,Cdk1,Dlg1,Plk1,Cdc20,Cenpe
2_Member	GO Biological Processes	GO:1901988	negative regulation of cell cycle phase transition	-4.86456	-2.69941	8/229	11799,12443,12450,12534,13383,18817,107995,229841	Birc5,Ccnd1,Ccng1,Cdk1,Dlg1,Plk1,Cdc20,Cenpe
2_Member	GO Biological Processes	GO:0007094	mitotic spindle assembly checkpoint signaling	-4.70048	-2.56506	4/34	11799,18817,107995,229841	Birc5,Plk1,Cdc20,Cenpe
2_Member	GO Biological Processes	GO:0071173	spindle assembly checkpoint signaling	-4.70048	-2.56506	4/34	11799,18817,107995,229841	Birc5,Plk1,Cdc20,Cenpe
2_Member	GO Biological Processes	GO:0033046	negative regulation of sister chromatid segregation	-4.59978	-2.49814	4/36	11799,18817,107995,229841	Birc5,Plk1,Cdc20,Cenpe
2_Member	GO Biological Processes	GO:0033048	negative regulation of mitotic sister chromatid segregation	-4.59978	-2.49814	4/36	11799,18817,107995,229841	Birc5,Plk1,Cdc20,Cenpe
2_Member	GO Biological Processes	GO:0045841	negative regulation of mitotic metaphase/anaphase transition	-4.59978	-2.49814	4/36	11799,18817,107995,229841	Birc5,Plk1,Cdc20,Cenpe
2_Member	GO Biological Processes	GO:0071174	mitotic spindle checkpoint signaling	-4.59978	-2.49814	4/36	11799,18817,107995,229841	Birc5,Plk1,Cdc20,Cenpe
2_Member	GO Biological Processes	GO:2000816	negative regulation of mitotic sister chromatid separation	-4.59978	-2.49814	4/36	11799,18817,107995,229841	Birc5,Plk1,Cdc20,Cenpe
2_Member	GO Biological Processes	GO:0031577	spindle checkpoint signaling	-4.55167	-2.45298	4/37	11799,18817,107995,229841	Birc5,Plk1,Cdc20,Cenpe
2_Member	GO Biological Processes	GO:1902100	negative regulation of metaphase/anaphase transition of cell cycle	-4.50495	-2.42352	4/38	11799,18817,107995,229841	Birc5,Plk1,Cdc20,Cenpe
2_Member	GO Biological Processes	GO:1905819	negative regulation of chromosome separation	-4.50495	-2.42352	4/38	11799,18817,107995,229841	Birc5,Plk1,Cdc20,Cenpe
2_Member	GO Biological Processes	GO:0051985	negative regulation of chromosome segregation	-4.45953	-2.38924	4/39	11799,18817,107995,229841	Birc5,Plk1,Cdc20,Cenpe
2_Member	GO Biological Processes	GO:0010948	negative regulation of cell cycle process	-4.31938	-2.26885	8/273	11799,12443,12450,12534,13383,18817,107995,229841	Birc5,Ccnd1,Ccng1,Cdk1,Dlg1,Plk1,Cdc20,Cenpe
2_Member	GO Biological Processes	GO:0045839	negative regulation of mitotic nuclear division	-4.17306	-2.1302	4/46	11799,18817,107995,229841	Birc5,Plk1,Cdc20,Cenpe
2_Member	GO Biological Processes	GO:0051784	negative regulation of nuclear division	-3.83652	-1.82524	4/56	11799,18817,107995,229841	Birc5,Plk1,Cdc20,Cenpe
2_Member	GO Biological Processes	GO:0045786	negative regulation of cell cycle	-3.50998	-1.53106	8/358	11799,12443,12450,12534,13383,18817,107995,229841	Birc5,Ccnd1,Ccng1,Cdk1,Dlg1,Plk1,Cdc20,Cenpe
2_Member	GO Biological Processes	GO:2001251	negative regulation of chromosome organization	-3.1798	-1.25591	4/83	11799,18817,107995,229841	Birc5,Plk1,Cdc20,Cenpe
2_Member	GO Biological Processes	GO:0010639	negative regulation of organelle organization	-2.11122	-0.371181	6/363	11799,18817,72119,80986,107995,229841	Birc5,Plk1,Tpx2,Ckap2,Cdc20,Cenpe
2_Member	GO Biological Processes	GO:0006468	protein phosphorylation	-2.05641	-0.32584	9/742	11799,12443,12534,16319,17279,18817,20878,52276,268697	Birc5,Ccnd1,Cdk1,Incenp,Melk,Plk1,Aurka,Cdca8,Ccnb1
3_Summary	Reactome Gene Sets	R-MMU-983189	Kinesins	-11.5775	-8.79996	9/52	16551,16571,19348,22144,73804,110033,227613,229841,240641,66676,68097,14677,14784,17075,17319,18590,19052,19353,22340,11461,12793,70160,68612,107995	Kif11,Kif4,Kif20a,Tuba3a,Kif2c,Kif22,Tubb4b,Cenpe,Kif20b,Tmed7,Dynll2,Gnai1,Grb2,Epcam,Mif,Pdgfa,Ppp2ca,Rac1,Vegfb,Actb,Cnih1,Vps36,Ube2c,Cdc20
3_Member	Reactome Gene Sets	R-MMU-983189	Kinesins	-11.5775	-8.79996	9/52	16551,16571,19348,22144,73804,110033,227613,229841,240641	Kif11,Kif4,Kif20a,Tuba3a,Kif2c,Kif22,Tubb4b,Cenpe,Kif20b
3_Member	Reactome Gene Sets	R-MMU-8856688	Golgi-to-ER retrograde transport	-10.7666	-8.05124	11/124	16551,16571,19348,22144,66676,68097,73804,110033,227613,229841,240641	Kif11,Kif4,Kif20a,Tuba3a,Tmed7,Dynll2,Kif2c,Kif22,Tubb4b,Cenpe,Kif20b
3_Member	Reactome Gene Sets	R-MMU-6811434	COPI-dependent Golgi-to-ER retrograde traffic	-10.7639	-8.05124	10/91	16551,16571,19348,22144,66676,73804,110033,227613,229841,240641	Kif11,Kif4,Kif20a,Tuba3a,Tmed7,Kif2c,Kif22,Tubb4b,Cenpe,Kif20b
3_Member	Reactome Gene Sets	R-MMU-109582	Hemostasis	-9.82164	-7.14375	17/491	14677,14784,16551,16571,17075,17319,18590,19052,19348,19353,22144,22340,73804,110033,227613,229841,240641	Gnai1,Grb2,Kif11,Kif4,Epcam,Mif,Pdgfa,Ppp2ca,Kif20a,Rac1,Tuba3a,Vegfb,Kif2c,Kif22,Tubb4b,Cenpe,Kif20b
3_Member	Reactome Gene Sets	R-MMU-2132295	MHC class II antigen presentation	-9.59234	-6.94664	10/119	16551,16571,19348,22144,68097,73804,110033,227613,229841,240641	Kif11,Kif4,Kif20a,Tuba3a,Dynll2,Kif2c,Kif22,Tubb4b,Cenpe,Kif20b
3_Member	Reactome Gene Sets	R-MMU-983231	Factors involved in megakaryocyte development and platelet production	-9.48503	-6.87883	10/122	16551,16571,19348,19353,22144,73804,110033,227613,229841,240641	Kif11,Kif4,Kif20a,Rac1,Tuba3a,Kif2c,Kif22,Tubb4b,Cenpe,Kif20b
3_Member	Reactome Gene Sets	R-MMU-6811442	Intra-Golgi and retrograde Golgi-to-ER traffic	-9.04357	-6.47358	11/179	16551,16571,19348,22144,66676,68097,73804,110033,227613,229841,240641	Kif11,Kif4,Kif20a,Tuba3a,Tmed7,Dynll2,Kif2c,Kif22,Tubb4b,Cenpe,Kif20b
3_Member	Reactome Gene Sets	R-MMU-199991	Membrane Trafficking	-7.46988	-5.06425	15/535	11461,12793,14784,16551,16571,19348,22144,66676,68097,70160,73804,110033,227613,229841,240641	Actb,Cnih1,Grb2,Kif11,Kif4,Kif20a,Tuba3a,Tmed7,Dynll2,Vps36,Kif2c,Kif22,Tubb4b,Cenpe,Kif20b
3_Member	Reactome Gene Sets	R-MMU-5653656	Vesicle-mediated transport	-7.14002	-4.76869	15/567	11461,12793,14784,16551,16571,19348,22144,66676,68097,70160,73804,110033,227613,229841,240641	Actb,Cnih1,Grb2,Kif11,Kif4,Kif20a,Tuba3a,Tmed7,Dynll2,Vps36,Kif2c,Kif22,Tubb4b,Cenpe,Kif20b
3_Member	Reactome Gene Sets	R-MMU-1280218	Adaptive Immune System	-6.3197	-4.00979	15/657	14784,16551,16571,19052,19348,19353,22144,68097,68612,73804,107995,110033,227613,229841,240641	Grb2,Kif11,Kif4,Ppp2ca,Kif20a,Rac1,Tuba3a,Dynll2,Ube2c,Kif2c,Cdc20,Kif22,Tubb4b,Cenpe,Kif20b
3_Member	GO Biological Processes	GO:0007018	microtubule-based movement	-2.48883	-0.685257	7/406	16551,16571,19348,73804,110033,229841,240641	Kif11,Kif4,Kif20a,Kif2c,Kif22,Cenpe,Kif20b
4_Summary	GO Biological Processes	GO:0051988	regulation of attachment of spindle microtubules to kinetochore	-9.59398	-6.94664	6/19	11799,16319,51944,52276,229841,268697,16551,16571,12615,18817,19348,80986,108907,14211,12316,18590,20878,22340,240641,72119,107995,72124	Birc5,Incenp,Knstrn,Cdca8,Cenpe,Ccnb1,Kif11,Kif4,Cenpa,Plk1,Kif20a,Ckap2,Nusap1,Smc2,Aspm,Pdgfa,Aurka,Vegfb,Kif20b,Tpx2,Cdc20,Seh1l
4_Member	GO Biological Processes	GO:0051988	regulation of attachment of spindle microtubules to kinetochore	-9.59398	-6.94664	6/19	11799,16319,51944,52276,229841,268697	Birc5,Incenp,Knstrn,Cdca8,Cenpe,Ccnb1
4_Member	GO Biological Processes	GO:0051231	spindle elongation	-9.00541	-6.44403	5/11	11799,16319,16551,16571,52276	Birc5,Incenp,Kif11,Kif4,Cdca8
4_Member	GO Biological Processes	GO:0051987	positive regulation of attachment of spindle microtubules to kinetochore	-8.77296	-6.2364	5/12	11799,16319,52276,229841,268697	Birc5,Incenp,Cdca8,Cenpe,Ccnb1
4_Member	GO Biological Processes	GO:0000281	mitotic cytokinesis	-8.69226	-6.16367	8/73	11799,12615,16319,18817,19348,52276,80986,108907	Birc5,Cenpa,Incenp,Plk1,Kif20a,Cdca8,Ckap2,Nusap1
4_Member	GO Biological Processes	GO:0051984	positive regulation of chromosome segregation	-8.36739	-5.86186	6/29	11799,14211,16319,52276,229841,268697	Birc5,Smc2,Incenp,Cdca8,Cenpe,Ccnb1
4_Member	GO Biological Processes	GO:0051302	regulation of cell division	-7.79427	-5.36416	10/182	11799,12316,16319,18590,18817,19348,20878,22340,52276,240641	Birc5,Aspm,Incenp,Pdgfa,Plk1,Kif20a,Aurka,Vegfb,Cdca8,Kif20b
4_Member	GO Biological Processes	GO:1903490	positive regulation of mitotic cytokinesis	-7.77992	-5.36223	4/7	11799,16319,52276,240641	Birc5,Incenp,Cdca8,Kif20b
4_Member	GO Biological Processes	GO:0061640	cytoskeleton-dependent cytokinesis	-7.59661	-5.18499	8/100	11799,12615,16319,18817,19348,52276,80986,108907	Birc5,Cenpa,Incenp,Plk1,Kif20a,Cdca8,Ckap2,Nusap1
4_Member	GO Biological Processes	GO:0000910	cytokinesis	-7.365	-4.96528	8/107	11799,12615,16319,18817,19348,52276,80986,108907	Birc5,Cenpa,Incenp,Plk1,Kif20a,Cdca8,Ckap2,Nusap1
4_Member	GO Biological Processes	GO:1902412	regulation of mitotic cytokinesis	-7.22679	-4.84433	4/9	11799,16319,52276,240641	Birc5,Incenp,Cdca8,Kif20b
4_Member	GO Biological Processes	GO:0090231	regulation of spindle checkpoint	-7.1627	-4.78584	5/23	11799,16319,20878,52276,268697	Birc5,Incenp,Aurka,Cdca8,Ccnb1
4_Member	GO Biological Processes	GO:0090307	mitotic spindle assembly	-6.87788	-4.52274	6/50	11799,16319,16551,52276,72119,107995	Birc5,Incenp,Kif11,Cdca8,Tpx2,Cdc20
4_Member	GO Biological Processes	GO:1905820	positive regulation of chromosome separation	-6.78917	-4.4393	5/27	11799,14211,16319,52276,229841	Birc5,Smc2,Incenp,Cdca8,Cenpe
4_Member	GO Biological Processes	GO:0032465	regulation of cytokinesis	-6.72379	-4.38934	7/87	11799,16319,18817,19348,20878,52276,240641	Birc5,Incenp,Plk1,Kif20a,Aurka,Cdca8,Kif20b
4_Member	GO Biological Processes	GO:1901970	positive regulation of mitotic sister chromatid separation	-5.96327	-3.67204	4/17	11799,16319,52276,229841	Birc5,Incenp,Cdca8,Cenpe
4_Member	GO Biological Processes	GO:0090266	regulation of mitotic cell cycle spindle assembly checkpoint	-5.56912	-3.32136	4/21	11799,16319,52276,268697	Birc5,Incenp,Cdca8,Ccnb1
4_Member	GO Biological Processes	GO:1903504	regulation of mitotic spindle checkpoint	-5.56912	-3.32136	4/21	11799,16319,52276,268697	Birc5,Incenp,Cdca8,Ccnb1
4_Member	GO Biological Processes	GO:0051781	positive regulation of cell division	-5.52646	-3.28689	6/84	11799,16319,18590,22340,52276,240641	Birc5,Incenp,Pdgfa,Vegfb,Cdca8,Kif20b
4_Member	GO Biological Processes	GO:1901976	regulation of cell cycle checkpoint	-5.4518	-3.22817	5/49	11799,16319,20878,52276,268697	Birc5,Incenp,Aurka,Cdca8,Ccnb1
4_Member	GO Biological Processes	GO:0000022	mitotic spindle elongation	-5.24207	-3.045	3/8	11799,16319,52276	Birc5,Incenp,Cdca8
4_Member	GO Biological Processes	GO:0051256	mitotic spindle midzone assembly	-5.24207	-3.045	3/8	11799,16319,52276	Birc5,Incenp,Cdca8
4_Member	GO Biological Processes	GO:1902423	regulation of attachment of mitotic spindle microtubules to kinetochore	-5.24207	-3.045	3/8	11799,16319,52276	Birc5,Incenp,Cdca8
4_Member	GO Biological Processes	GO:1902425	positive regulation of attachment of mitotic spindle microtubules to kinetochore	-5.24207	-3.045	3/8	11799,16319,52276	Birc5,Incenp,Cdca8
4_Member	GO Biological Processes	GO:0051255	spindle midzone assembly	-4.77728	-2.6256	3/11	11799,16319,52276	Birc5,Incenp,Cdca8
4_Member	GO Biological Processes	GO:0090232	positive regulation of spindle checkpoint	-4.65385	-2.52962	3/12	11799,16319,52276	Birc5,Incenp,Cdca8
4_Member	GO Biological Processes	GO:0090267	positive regulation of mitotic cell cycle spindle assembly checkpoint	-4.65385	-2.52962	3/12	11799,16319,52276	Birc5,Incenp,Cdca8
4_Member	GO Biological Processes	GO:0090235	regulation of metaphase plate congression	-4.5414	-2.44564	3/13	11799,16319,52276	Birc5,Incenp,Cdca8
4_Member	GO Biological Processes	GO:0032467	positive regulation of cytokinesis	-4.45953	-2.38924	4/39	11799,16319,52276,240641	Birc5,Incenp,Cdca8,Kif20b
4_Member	GO Biological Processes	GO:1901978	positive regulation of cell cycle checkpoint	-4.34276	-2.28599	3/15	11799,16319,52276	Birc5,Incenp,Cdca8
4_Member	Reactome Gene Sets	R-MMU-4615885	SUMOylation of DNA replication proteins	-3.01192	-1.11771	3/41	16319,52276,72124	Incenp,Cdca8,Seh1l
5_Summary	Reactome Gene Sets	R-MMU-176417	Phosphorylation of Emi1	-8.14631	-5.65551	4/6	12534,18817,107995,268697,12428,15366,19052,20878,22144,72119,227613,68612,14677,110033,72124,14784,18590,11946,11949,14391,68097,12443,12450,17319,11799,14211,19744,15312	Cdk1,Plk1,Cdc20,Ccnb1,Ccna2,Hmmr,Ppp2ca,Aurka,Tuba3a,Tpx2,Tubb4b,Ube2c,Gnai1,Kif22,Seh1l,Grb2,Pdgfa,Atp5a1,Atp5c1,Gabpb1,Dynll2,Ccnd1,Ccng1,Mif,Birc5,Smc2,Rheb,Hmgn1
5_Member	Reactome Gene Sets	R-MMU-176417	Phosphorylation of Emi1	-8.14631	-5.65551	4/6	12534,18817,107995,268697	Cdk1,Plk1,Cdc20,Ccnb1
5_Member	Reactome Gene Sets	R-MMU-69275	G2/M Transition	-7.9572	-5.49443	10/175	12428,12534,15366,18817,19052,20878,22144,72119,227613,268697	Ccna2,Cdk1,Hmmr,Plk1,Ppp2ca,Aurka,Tuba3a,Tpx2,Tubb4b,Ccnb1
5_Member	Reactome Gene Sets	R-MMU-453274	Mitotic G2-G2/M phases	-7.90993	-5.46052	10/177	12428,12534,15366,18817,19052,20878,22144,72119,227613,268697	Ccna2,Cdk1,Hmmr,Plk1,Ppp2ca,Aurka,Tuba3a,Tpx2,Tubb4b,Ccnb1
5_Member	Reactome Gene Sets	R-MMU-176408	Regulation of APC/C activators between G1/S and early anaphase	-7.84372	-5.40728	6/35	12428,12534,18817,68612,107995,268697	Ccna2,Cdk1,Plk1,Ube2c,Cdc20,Ccnb1
5_Member	Reactome Gene Sets	R-MMU-69273	Cyclin A/B1/B2 associated events during G2/M transition	-7.26752	-4.87938	5/22	12428,12534,18817,19052,268697	Ccna2,Cdk1,Plk1,Ppp2ca,Ccnb1
5_Member	Reactome Gene Sets	R-MMU-174143	APC/C-mediated degradation of cell cycle proteins	-6.72379	-4.38934	7/87	12428,12534,18817,20878,68612,107995,268697	Ccna2,Cdk1,Plk1,Aurka,Ube2c,Cdc20,Ccnb1
5_Member	Reactome Gene Sets	R-MMU-453276	Regulation of mitotic cell cycle	-6.72379	-4.38934	7/87	12428,12534,18817,20878,68612,107995,268697	Ccna2,Cdk1,Plk1,Aurka,Ube2c,Cdc20,Ccnb1
5_Member	KEGG Pathway	mmu04914	Progesterone-mediated oocyte maturation - Mus musculus (house mouse)	-6.55632	-4.23675	7/92	12428,12534,14677,18817,20878,110033,268697	Ccna2,Cdk1,Gnai1,Plk1,Aurka,Kif22,Ccnb1
5_Member	Reactome Gene Sets	R-MMU-2995410	Nuclear Envelope (NE) Reassembly	-6.22738	-3.92221	6/64	12534,19052,22144,72124,227613,268697	Cdk1,Ppp2ca,Tuba3a,Seh1l,Tubb4b,Ccnb1
5_Member	Reactome Gene Sets	R-MMU-8854518	AURKA Activation by TPX2	-5.9946	-3.69413	6/70	12534,15366,18817,20878,72119,227613	Cdk1,Hmmr,Plk1,Aurka,Tpx2,Tubb4b
5_Member	Reactome Gene Sets	R-MMU-2980767	Activation of NIMA Kinases NEK9, NEK6, NEK7	-5.98575	-3.68993	3/5	12534,18817,268697	Cdk1,Plk1,Ccnb1
5_Member	Reactome Gene Sets	R-MMU-176814	Activation of APC/C and APC/C:Cdc20 mediated degradation of mitotic proteins	-5.74896	-3.47564	6/77	12428,12534,18817,68612,107995,268697	Ccna2,Cdk1,Plk1,Ube2c,Cdc20,Ccnb1
5_Member	Reactome Gene Sets	R-MMU-176412	Phosphorylation of the APC/C	-5.65931	-3.39468	4/20	12534,18817,68612,268697	Cdk1,Plk1,Ube2c,Ccnb1
5_Member	KEGG Pathway	mmu04540	Gap junction - Mus musculus (house mouse)	-5.46658	-3.23902	6/86	12534,14677,14784,18590,22144,227613	Cdk1,Gnai1,Grb2,Pdgfa,Tuba3a,Tubb4b
5_Member	Reactome Gene Sets	R-MMU-6804114	TP53 Regulates Transcription of Genes Involved in G2 Cell Cycle Arrest	-5.44469	-3.22496	3/7	12534,20878,268697	Cdk1,Aurka,Ccnb1
5_Member	Reactome Gene Sets	R-MMU-174048	APC/C:Cdc20 mediated degradation of Cyclin B	-5.32457	-3.1087	4/24	12534,68612,107995,268697	Cdk1,Ube2c,Cdc20,Ccnb1
5_Member	Reactome Gene Sets	R-MMU-1852241	Organelle biogenesis and maintenance	-5.10825	-2.91847	8/212	11946,11949,12534,14391,18817,22144,68097,227613	Atp5a1,Atp5c1,Cdk1,Gabpb1,Plk1,Tuba3a,Dynll2,Tubb4b
5_Member	Reactome Gene Sets	R-MMU-6791312	TP53 Regulates Transcription of Cell Cycle Genes	-4.70048	-2.56506	4/34	12428,12534,20878,268697	Ccna2,Cdk1,Aurka,Ccnb1
5_Member	KEGG Pathway	mmu04114	Oocyte meiosis - Mus musculus (house mouse)	-4.61216	-2.49814	6/121	12534,18817,19052,20878,107995,268697	Cdk1,Plk1,Ppp2ca,Aurka,Cdc20,Ccnb1
5_Member	Reactome Gene Sets	R-MMU-8852276	The role of GTSE1 in G2/M progression after G2 checkpoint	-4.53747	-2.44461	5/75	12534,18817,22144,227613,268697	Cdk1,Plk1,Tuba3a,Tubb4b,Ccnb1
5_Member	KEGG Pathway	mmu04110	Cell cycle - Mus musculus (house mouse)	-4.53227	-2.44229	6/125	12428,12443,12534,18817,107995,268697	Ccna2,Ccnd1,Cdk1,Plk1,Cdc20,Ccnb1
5_Member	Reactome Gene Sets	R-MMU-176409	APC/C:Cdc20 mediated degradation of mitotic proteins	-4.50954	-2.42352	5/76	12428,12534,68612,107995,268697	Ccna2,Cdk1,Ube2c,Cdc20,Ccnb1
5_Member	GO Biological Processes	GO:0042770	signal transduction in response to DNA damage	-4.47418	-2.39556	6/128	12443,12450,12534,14784,17319,18817	Ccnd1,Ccng1,Cdk1,Grb2,Mif,Plk1
5_Member	GO Biological Processes	GO:0000086	G2/M transition of mitotic cell cycle	-4.37236	-2.31023	4/41	11799,12428,12534,18817	Birc5,Ccna2,Cdk1,Plk1
5_Member	Reactome Gene Sets	R-MMU-2565942	Regulation of PLK1 Activity at G2/M Transition	-4.32461	-2.2705	5/83	12534,18817,20878,227613,268697	Cdk1,Plk1,Aurka,Tubb4b,Ccnb1
5_Member	GO Biological Processes	GO:0044839	cell cycle G2/M phase transition	-4.21099	-2.16475	4/45	11799,12428,12534,18817	Birc5,Ccna2,Cdk1,Plk1
5_Member	Reactome Gene Sets	R-MMU-2995383	Initiation of Nuclear Envelope (NE) Reformation	-4.17126	-2.1302	3/17	12534,19052,268697	Cdk1,Ppp2ca,Ccnb1
5_Member	Reactome Gene Sets	R-MMU-2980766	Nuclear Envelope Breakdown	-4.13601	-2.10258	4/47	12534,18817,72124,268697	Cdk1,Plk1,Seh1l,Ccnb1
5_Member	GO Biological Processes	GO:0010389	regulation of G2/M transition of mitotic cell cycle	-3.85805	-1.84437	5/104	12443,12450,12534,18817,268697	Ccnd1,Ccng1,Cdk1,Plk1,Ccnb1
5_Member	GO Biological Processes	GO:1902749	regulation of cell cycle G2/M phase transition	-3.63597	-1.63886	5/116	12443,12450,12534,18817,268697	Ccnd1,Ccng1,Cdk1,Plk1,Ccnb1
5_Member	Reactome Gene Sets	R-MMU-2299718	Condensation of Prophase Chromosomes	-3.61111	-1.61632	4/64	12534,14211,18817,268697	Cdk1,Smc2,Plk1,Ccnb1
5_Member	Reactome Gene Sets	R-MMU-68875	Mitotic Prophase	-3.56757	-1.57737	5/120	12534,14211,18817,72124,268697	Cdk1,Smc2,Plk1,Seh1l,Ccnb1
5_Member	WikiPathways	WP2902	p53 signaling	-3.53437	-1.55322	4/67	12443,12450,12534,268697	Ccnd1,Ccng1,Cdk1,Ccnb1
5_Member	GO Biological Processes	GO:0010971	positive regulation of G2/M transition of mitotic cell cycle	-3.45898	-1.48449	3/29	12443,12534,268697	Ccnd1,Cdk1,Ccnb1
5_Member	GO Biological Processes	GO:0031100	animal organ regeneration	-3.45898	-1.48449	3/29	12443,12534,20878	Ccnd1,Cdk1,Aurka
5_Member	KEGG Pathway	mmu04115	p53 signaling pathway - Mus musculus (house mouse)	-3.41442	-1.44866	4/72	12443,12450,12534,268697	Ccnd1,Ccng1,Cdk1,Ccnb1
5_Member	Reactome Gene Sets	R-MMU-174184	Cdc20:Phospho-APC/C mediated degradation of Cyclin A	-3.39152	-1.43006	4/73	12428,12534,68612,107995	Ccna2,Cdk1,Ube2c,Cdc20
5_Member	Reactome Gene Sets	R-MMU-3301854	Nuclear Pore Complex (NPC) Disassembly	-3.37201	-1.41387	3/31	12534,72124,268697	Cdk1,Seh1l,Ccnb1
5_Member	Reactome Gene Sets	R-MMU-179419	APC:Cdc20 mediated degradation of cell cycle proteins prior to satisfation of the cell cycle checkpoint	-3.36896	-1.41387	4/74	12428,12534,68612,107995	Ccna2,Cdk1,Ube2c,Cdc20
5_Member	GO Biological Processes	GO:1902751	positive regulation of cell cycle G2/M phase transition	-3.33075	-1.38194	3/32	12443,12534,268697	Ccnd1,Cdk1,Ccnb1
5_Member	GO Biological Processes	GO:0044773	mitotic DNA damage checkpoint signaling	-3.30323	-1.35856	4/77	12443,12450,12534,18817	Ccnd1,Ccng1,Cdk1,Plk1
5_Member	GO Biological Processes	GO:0044774	mitotic DNA integrity checkpoint signaling	-3.21982	-1.29159	4/81	12443,12450,12534,18817	Ccnd1,Ccng1,Cdk1,Plk1
5_Member	GO Biological Processes	GO:0007095	mitotic G2 DNA damage checkpoint signaling	-3.14328	-1.22458	3/37	12450,12534,18817	Ccng1,Cdk1,Plk1
5_Member	Reactome Gene Sets	R-MMU-380320	Recruitment of NuMA to mitotic centrosomes	-3.10284	-1.18751	4/87	12534,18817,22144,227613	Cdk1,Plk1,Tuba3a,Tubb4b
5_Member	GO Biological Processes	GO:0000077	DNA damage checkpoint signaling	-2.90984	-1.04056	4/98	12443,12450,12534,18817	Ccnd1,Ccng1,Cdk1,Plk1
5_Member	GO Biological Processes	GO:0031570	DNA integrity checkpoint signaling	-2.79915	-0.946841	4/105	12443,12450,12534,18817	Ccnd1,Ccng1,Cdk1,Plk1
5_Member	KEGG Pathway	mmu04218	Cellular senescence - Mus musculus (house mouse)	-2.7301	-0.892514	5/184	12428,12443,12534,19744,268697	Ccna2,Ccnd1,Cdk1,Rheb,Ccnb1
5_Member	Reactome Gene Sets	R-MMU-5617833	Cilium Assembly	-2.71982	-0.883834	5/185	12534,18817,22144,68097,227613	Cdk1,Plk1,Tuba3a,Dynll2,Tubb4b
5_Member	GO Biological Processes	GO:0044818	mitotic G2/M transition checkpoint	-2.66453	-0.833328	3/54	12450,12534,18817	Ccng1,Cdk1,Plk1
5_Member	Reactome Gene Sets	R-MMU-8878166	Transcriptional regulation by RUNX2	-2.47352	-0.672631	3/63	12443,12534,268697	Ccnd1,Cdk1,Ccnb1
5_Member	GO Biological Processes	GO:0010972	negative regulation of G2/M transition of mitotic cell cycle	-2.45416	-0.655029	3/64	12450,12534,18817	Ccng1,Cdk1,Plk1
5_Member	GO Biological Processes	GO:1902750	negative regulation of cell cycle G2/M phase transition	-2.4164	-0.623123	3/66	12450,12534,18817	Ccng1,Cdk1,Plk1
5_Member	Reactome Gene Sets	R-MMU-380259	Loss of Nlp from mitotic centrosomes	-2.39799	-0.607608	3/67	12534,18817,227613	Cdk1,Plk1,Tubb4b
5_Member	Reactome Gene Sets	R-MMU-380284	Loss of proteins required for interphase microtubule organization from the centrosome	-2.39799	-0.607608	3/67	12534,18817,227613	Cdk1,Plk1,Tubb4b
5_Member	Reactome Gene Sets	R-MMU-380270	Recruitment of mitotic centrosome proteins and complexes	-2.24477	-0.485017	3/76	12534,18817,227613	Cdk1,Plk1,Tubb4b
5_Member	Reactome Gene Sets	R-MMU-380287	Centrosome maturation	-2.24477	-0.485017	3/76	12534,18817,227613	Cdk1,Plk1,Tubb4b
5_Member	GO Biological Processes	GO:0006974	cellular response to DNA damage stimulus	-2.13393	-0.384807	9/721	12443,12450,12534,14211,14784,15312,17319,18817,110033	Ccnd1,Ccng1,Cdk1,Smc2,Grb2,Hmgn1,Mif,Plk1,Kif22
6_Summary	GO Biological Processes	GO:0051347	positive regulation of transferase activity	-5.89563	-3.60895	13/527	12443,13383,15312,17319,18590,18817,19052,19353,72119,80915,107995,229841,268697,11461,12428,12450,11799,16319,22340,52276	Ccnd1,Dlg1,Hmgn1,Mif,Pdgfa,Plk1,Ppp2ca,Rac1,Tpx2,Dusp12,Cdc20,Cenpe,Ccnb1,Actb,Ccna2,Ccng1,Birc5,Incenp,Vegfb,Cdca8
6_Member	GO Biological Processes	GO:0051347	positive regulation of transferase activity	-5.89563	-3.60895	13/527	12443,13383,15312,17319,18590,18817,19052,19353,72119,80915,107995,229841,268697	Ccnd1,Dlg1,Hmgn1,Mif,Pdgfa,Plk1,Ppp2ca,Rac1,Tpx2,Dusp12,Cdc20,Cenpe,Ccnb1
6_Member	GO Biological Processes	GO:0000079	regulation of cyclin-dependent protein serine/threonine kinase activity	-5.8862	-3.60402	6/73	11461,12428,12443,12450,18817,268697	Actb,Ccna2,Ccnd1,Ccng1,Plk1,Ccnb1
6_Member	GO Biological Processes	GO:1904029	regulation of cyclin-dependent protein kinase activity	-5.71586	-3.44691	6/78	11461,12428,12443,12450,18817,268697	Actb,Ccna2,Ccnd1,Ccng1,Plk1,Ccnb1
6_Member	GO Biological Processes	GO:0043549	regulation of kinase activity	-5.17742	-2.98402	14/711	11461,12428,12443,12450,13383,17319,18590,18817,19052,19353,72119,80915,229841,268697	Actb,Ccna2,Ccnd1,Ccng1,Dlg1,Mif,Pdgfa,Plk1,Ppp2ca,Rac1,Tpx2,Dusp12,Cenpe,Ccnb1
6_Member	GO Biological Processes	GO:0001934	positive regulation of protein phosphorylation	-4.74429	-2.59919	14/777	11799,12443,13383,16319,17319,18590,18817,19052,19353,22340,52276,72119,229841,268697	Birc5,Ccnd1,Dlg1,Incenp,Mif,Pdgfa,Plk1,Ppp2ca,Rac1,Vegfb,Cdca8,Tpx2,Cenpe,Ccnb1
6_Member	GO Biological Processes	GO:0045859	regulation of protein kinase activity	-4.46337	-2.38924	12/614	11461,12428,12443,12450,13383,17319,18590,18817,19052,72119,229841,268697	Actb,Ccna2,Ccnd1,Ccng1,Dlg1,Mif,Pdgfa,Plk1,Ppp2ca,Tpx2,Cenpe,Ccnb1
6_Member	GO Biological Processes	GO:0033674	positive regulation of kinase activity	-4.35799	-2.29856	10/437	12443,13383,17319,18590,19052,19353,72119,80915,229841,268697	Ccnd1,Dlg1,Mif,Pdgfa,Ppp2ca,Rac1,Tpx2,Dusp12,Cenpe,Ccnb1
6_Member	GO Biological Processes	GO:0071900	regulation of protein serine/threonine kinase activity	-4.31769	-2.26885	9/354	11461,12428,12443,12450,17319,18590,18817,19052,268697	Actb,Ccna2,Ccnd1,Ccng1,Mif,Pdgfa,Plk1,Ppp2ca,Ccnb1
6_Member	GO Biological Processes	GO:0045860	positive regulation of protein kinase activity	-3.4145	-1.44866	8/370	12443,13383,17319,18590,19052,72119,229841,268697	Ccnd1,Dlg1,Mif,Pdgfa,Ppp2ca,Tpx2,Cenpe,Ccnb1
6_Member	GO Biological Processes	GO:0048146	positive regulation of fibroblast proliferation	-3.26095	-1.32443	4/79	12428,17319,18590,268697	Ccna2,Mif,Pdgfa,Ccnb1
6_Member	GO Biological Processes	GO:0048145	regulation of fibroblast proliferation	-2.51109	-0.703036	4/126	12428,17319,18590,268697	Ccna2,Mif,Pdgfa,Ccnb1
7_Summary	GO Biological Processes	GO:0051321	meiotic cell cycle	-5.64009	-3.37974	10/311	11799,12316,14211,16319,17345,18817,19052,20878,83558,229841,68612,107995,13383,268697,19353,16551,12534,24015,73804	Birc5,Aspm,Smc2,Incenp,Mki67,Plk1,Ppp2ca,Aurka,Tex11,Cenpe,Ube2c,Cdc20,Dlg1,Ccnb1,Rac1,Kif11,Cdk1,Abce1,Kif2c
7_Member	GO Biological Processes	GO:0051321	meiotic cell cycle	-5.64009	-3.37974	10/311	11799,12316,14211,16319,17345,18817,19052,20878,83558,229841	Birc5,Aspm,Smc2,Incenp,Mki67,Plk1,Ppp2ca,Aurka,Tex11,Cenpe
7_Member	GO Biological Processes	GO:0140013	meiotic nuclear division	-5.61529	-3.35918	8/181	11799,12316,14211,16319,18817,20878,83558,229841	Birc5,Aspm,Smc2,Incenp,Plk1,Aurka,Tex11,Cenpe
7_Member	GO Biological Processes	GO:1903046	meiotic cell cycle process	-5.27803	-3.06598	8/201	11799,12316,14211,16319,18817,20878,83558,229841	Birc5,Aspm,Smc2,Incenp,Plk1,Aurka,Tex11,Cenpe
7_Member	GO Biological Processes	GO:0090306	meiotic spindle assembly	-4.91408	-2.74204	3/10	12316,20878,229841	Aspm,Aurka,Cenpe
7_Member	GO Biological Processes	GO:0045132	meiotic chromosome segregation	-4.80312	-2.64475	6/112	12316,14211,18817,20878,83558,229841	Aspm,Smc2,Plk1,Aurka,Tex11,Cenpe
7_Member	GO Biological Processes	GO:0000212	meiotic spindle organization	-4.02045	-1.99701	3/19	12316,20878,229841	Aspm,Aurka,Cenpe
7_Member	GO Biological Processes	GO:0007127	meiosis I	-3.45377	-1.48367	5/127	11799,18817,20878,83558,229841	Birc5,Plk1,Aurka,Tex11,Cenpe
7_Member	GO Biological Processes	GO:0061982	meiosis I cell cycle process	-3.45377	-1.48367	5/127	11799,18817,20878,83558,229841	Birc5,Plk1,Aurka,Tex11,Cenpe
7_Member	Reactome Gene Sets	R-MMU-174178	APC/C:Cdh1 mediated degradation of Cdc20 and other APC/C:Cdh1 targeted proteins in late mitosis/early G1	-3.36896	-1.41387	4/74	18817,20878,68612,107995	Plk1,Aurka,Ube2c,Cdc20
7_Member	GO Biological Processes	GO:0051642	centrosome localization	-3.29085	-1.35028	3/33	12316,13383,20878	Aspm,Dlg1,Aurka
7_Member	GO Biological Processes	GO:0061842	microtubule organizing center localization	-3.25223	-1.31773	3/34	12316,13383,20878	Aspm,Dlg1,Aurka
7_Member	GO Biological Processes	GO:0007143	female meiotic nuclear division	-2.95131	-1.06957	3/43	18817,20878,229841	Plk1,Aurka,Cenpe
7_Member	GO Biological Processes	GO:0007292	female gamete generation	-2.95059	-1.06957	5/164	12316,18817,20878,229841,268697	Aspm,Plk1,Aurka,Cenpe,Ccnb1
7_Member	GO Biological Processes	GO:2000241	regulation of reproductive process	-2.35496	-0.57031	5/225	12316,19353,20878,83558,107995	Aspm,Rac1,Aurka,Tex11,Cdc20
7_Member	GO Biological Processes	GO:0007098	centrosome cycle	-2.06913	-0.334204	3/88	16551,18817,20878	Kif11,Plk1,Aurka
7_Member	GO Biological Processes	GO:0032436	positive regulation of proteasomal ubiquitin-dependent protein catabolic process	-2.02939	-0.303262	3/91	18817,20878,107995	Plk1,Aurka,Cdc20
7_Member	GO Biological Processes	GO:0022411	cellular component disassembly	-2.01506	-0.290177	5/272	12534,18817,20878,24015,73804	Cdk1,Plk1,Aurka,Abce1,Kif2c
8_Summary	KEGG Pathway	mmu05014	Amyotrophic lateral sclerosis - Mus musculus (house mouse)	-4.98566	-2.79949	10/369	11461,11946,11949,19353,22144,66445,67264,69875,72124,227613,14784,19744,12850,14677,12757,14391,110074,212627,381101	Actb,Atp5a1,Atp5c1,Rac1,Tuba3a,Cyc1,Ndufb8,Ndufa11,Seh1l,Tubb4b,Grb2,Rheb,Coq7,Gnai1,Clta,Gabpb1,Dut,Prpsap2,Dnph1
8_Member	KEGG Pathway	mmu05014	Amyotrophic lateral sclerosis - Mus musculus (house mouse)	-4.98566	-2.79949	10/369	11461,11946,11949,19353,22144,66445,67264,69875,72124,227613	Actb,Atp5a1,Atp5c1,Rac1,Tuba3a,Cyc1,Ndufb8,Ndufa11,Seh1l,Tubb4b
8_Member	KEGG Pathway	mmu04714	Thermogenesis - Mus musculus (house mouse)	-4.83725	-2.67551	8/231	11461,11946,11949,14784,19744,66445,67264,69875	Actb,Atp5a1,Atp5c1,Grb2,Rheb,Cyc1,Ndufb8,Ndufa11
8_Member	GO Biological Processes	GO:0006119	oxidative phosphorylation	-4.75926	-2.61088	6/114	11946,11949,12850,66445,67264,69875	Atp5a1,Atp5c1,Coq7,Cyc1,Ndufb8,Ndufa11
8_Member	KEGG Pathway	mmu05012	Parkinson disease - Mus musculus (house mouse)	-4.42223	-2.35467	8/264	11946,11949,14677,22144,66445,67264,69875,227613	Atp5a1,Atp5c1,Gnai1,Tuba3a,Cyc1,Ndufb8,Ndufa11,Tubb4b
8_Member	KEGG Pathway	mmu05020	Prion disease - Mus musculus (house mouse)	-4.37602	-2.31119	8/268	11946,11949,19353,22144,66445,67264,69875,227613	Atp5a1,Atp5c1,Rac1,Tuba3a,Cyc1,Ndufb8,Ndufa11,Tubb4b
8_Member	GO Biological Processes	GO:0009060	aerobic respiration	-4.04214	-2.01123	6/153	11946,11949,12850,66445,67264,69875	Atp5a1,Atp5c1,Coq7,Cyc1,Ndufb8,Ndufa11
8_Member	KEGG Pathway	mmu05208	Chemical carcinogenesis - reactive oxygen species - Mus musculus (house mouse)	-4.03616	-2.00776	7/222	11946,11949,14784,19353,66445,67264,69875	Atp5a1,Atp5c1,Grb2,Rac1,Cyc1,Ndufb8,Ndufa11
8_Member	KEGG Pathway	mmu05016	Huntington disease - Mus musculus (house mouse)	-4.01312	-1.99214	8/302	11946,11949,12757,22144,66445,67264,69875,227613	Atp5a1,Atp5c1,Clta,Tuba3a,Cyc1,Ndufb8,Ndufa11,Tubb4b
8_Member	GO Biological Processes	GO:0042776	proton motive force-driven mitochondrial ATP synthesis	-3.66447	-1.66504	4/62	11946,11949,67264,69875	Atp5a1,Atp5c1,Ndufb8,Ndufa11
8_Member	GO Biological Processes	GO:0045333	cellular respiration	-3.55509	-1.56717	6/188	11946,11949,12850,66445,67264,69875	Atp5a1,Atp5c1,Coq7,Cyc1,Ndufb8,Ndufa11
8_Member	Reactome Gene Sets	R-MMU-1592230	Mitochondrial biogenesis	-3.55263	-1.56697	3/27	11946,11949,14391	Atp5a1,Atp5c1,Gabpb1
8_Member	GO Biological Processes	GO:0015986	proton motive force-driven ATP synthesis	-3.53437	-1.55322	4/67	11946,11949,67264,69875	Atp5a1,Atp5c1,Ndufb8,Ndufa11
8_Member	KEGG Pathway	mmu00190	Oxidative phosphorylation - Mus musculus (house mouse)	-3.33201	-1.38194	5/135	11946,11949,66445,67264,69875	Atp5a1,Atp5c1,Cyc1,Ndufb8,Ndufa11
8_Member	KEGG Pathway	mmu05415	Diabetic cardiomyopathy - Mus musculus (house mouse)	-3.28846	-1.34992	6/211	11946,11949,19353,66445,67264,69875	Atp5a1,Atp5c1,Rac1,Cyc1,Ndufb8,Ndufa11
8_Member	GO Biological Processes	GO:0006754	ATP biosynthetic process	-3.21982	-1.29159	4/81	11946,11949,67264,69875	Atp5a1,Atp5c1,Ndufb8,Ndufa11
8_Member	GO Biological Processes	GO:0009165	nucleotide biosynthetic process	-3.10235	-1.18751	6/229	11946,11949,67264,69875,110074,212627	Atp5a1,Atp5c1,Ndufb8,Ndufa11,Dut,Prpsap2
8_Member	GO Biological Processes	GO:1901293	nucleoside phosphate biosynthetic process	-3.04411	-1.13809	6/235	11946,11949,67264,69875,110074,212627	Atp5a1,Atp5c1,Ndufb8,Ndufa11,Dut,Prpsap2
8_Member	GO Biological Processes	GO:0009206	purine ribonucleoside triphosphate biosynthetic process	-3.01195	-1.11771	4/92	11946,11949,67264,69875	Atp5a1,Atp5c1,Ndufb8,Ndufa11
8_Member	GO Biological Processes	GO:0009145	purine nucleoside triphosphate biosynthetic process	-2.99443	-1.10387	4/93	11946,11949,67264,69875	Atp5a1,Atp5c1,Ndufb8,Ndufa11
8_Member	GO Biological Processes	GO:0009201	ribonucleoside triphosphate biosynthetic process	-2.92637	-1.05011	4/97	11946,11949,67264,69875	Atp5a1,Atp5c1,Ndufb8,Ndufa11
8_Member	GO Biological Processes	GO:0015980	energy derivation by oxidation of organic compounds	-2.83615	-0.978818	6/258	11946,11949,12850,66445,67264,69875	Atp5a1,Atp5c1,Coq7,Cyc1,Ndufb8,Ndufa11
8_Member	GO Biological Processes	GO:0009142	nucleoside triphosphate biosynthetic process	-2.75421	-0.908481	4/108	11946,11949,67264,69875	Atp5a1,Atp5c1,Ndufb8,Ndufa11
8_Member	KEGG Pathway	mmu05022	Pathways of neurodegeneration - multiple diseases - Mus musculus (house mouse)	-2.73847	-0.897652	8/471	11946,11949,19353,22144,66445,67264,69875,227613	Atp5a1,Atp5c1,Rac1,Tuba3a,Cyc1,Ndufb8,Ndufa11,Tubb4b
8_Member	WikiPathways	WP1248	Oxidative phosphorylation	-2.66453	-0.833328	3/54	11946,67264,69875	Atp5a1,Ndufb8,Ndufa11
8_Member	GO Biological Processes	GO:0046390	ribose phosphate biosynthetic process	-2.64959	-0.819973	5/192	11946,11949,67264,69875,212627	Atp5a1,Atp5c1,Ndufb8,Ndufa11,Prpsap2
8_Member	KEGG Pathway	mmu05010	Alzheimer disease - Mus musculus (house mouse)	-2.62925	-0.802782	7/383	11946,11949,22144,66445,67264,69875,227613	Atp5a1,Atp5c1,Tuba3a,Cyc1,Ndufb8,Ndufa11,Tubb4b
8_Member	Reactome Gene Sets	R-MMU-163200	Respiratory electron transport, ATP synthesis by chemiosmotic coupling, and heat production by uncoupling proteins.	-2.61396	-0.793712	4/118	11946,11949,66445,67264	Atp5a1,Atp5c1,Cyc1,Ndufb8
8_Member	GO Biological Processes	GO:0006164	purine nucleotide biosynthetic process	-2.60125	-0.782543	5/197	11946,11949,67264,69875,212627	Atp5a1,Atp5c1,Ndufb8,Ndufa11,Prpsap2
8_Member	GO Biological Processes	GO:0072522	purine-containing compound biosynthetic process	-2.52683	-0.715757	5/205	11946,11949,67264,69875,212627	Atp5a1,Atp5c1,Ndufb8,Ndufa11,Prpsap2
8_Member	GO Biological Processes	GO:0009141	nucleoside triphosphate metabolic process	-2.47324	-0.672631	5/211	11946,11949,67264,69875,110074	Atp5a1,Atp5c1,Ndufb8,Ndufa11,Dut
8_Member	GO Biological Processes	GO:0042775	mitochondrial ATP synthesis coupled electron transport	-2.31026	-0.534064	3/72	12850,66445,67264	Coq7,Cyc1,Ndufb8
8_Member	GO Biological Processes	GO:0042773	ATP synthesis coupled electron transport	-2.27702	-0.510498	3/74	12850,66445,67264	Coq7,Cyc1,Ndufb8
8_Member	KEGG Pathway	mmu04932	Non-alcoholic fatty liver disease - Mus musculus (house mouse)	-2.18285	-0.428444	4/156	19353,66445,67264,69875	Rac1,Cyc1,Ndufb8,Ndufa11
8_Member	GO Biological Processes	GO:0006091	generation of precursor metabolites and energy	-2.16817	-0.415096	6/353	11946,11949,12850,66445,67264,69875	Atp5a1,Atp5c1,Coq7,Cyc1,Ndufb8,Ndufa11
8_Member	GO Biological Processes	GO:0046034	ATP metabolic process	-2.126	-0.379491	4/162	11946,11949,67264,69875	Atp5a1,Atp5c1,Ndufb8,Ndufa11
8_Member	Reactome Gene Sets	R-MMU-1428517	The citric acid (TCA) cycle and respiratory electron transport	-2.09849	-0.359742	4/165	11946,11949,66445,67264	Atp5a1,Atp5c1,Cyc1,Ndufb8
8_Member	GO Biological Processes	GO:0009152	purine ribonucleotide biosynthetic process	-2.04521	-0.31659	4/171	11946,11949,67264,69875	Atp5a1,Atp5c1,Ndufb8,Ndufa11
8_Member	GO Biological Processes	GO:0009117	nucleotide metabolic process	-2.04337	-0.315994	7/492	11946,11949,67264,69875,110074,212627,381101	Atp5a1,Atp5c1,Ndufb8,Ndufa11,Dut,Prpsap2,Dnph1
8_Member	GO Biological Processes	GO:0006753	nucleoside phosphate metabolic process	-2.01174	-0.288091	7/499	11946,11949,67264,69875,110074,212627,381101	Atp5a1,Atp5c1,Ndufb8,Ndufa11,Dut,Prpsap2,Dnph1
9_Summary	Reactome Gene Sets	R-MMU-5626467	RHO GTPases activate IQGAPs	-4.92261	-2.74447	4/30	11461,19353,22144,227613,16571,12793,66676,68097,14784,12428,17750,19744,68612,72124,66212	Actb,Rac1,Tuba3a,Tubb4b,Kif4,Cnih1,Tmed7,Dynll2,Grb2,Ccna2,Mt2,Rheb,Ube2c,Seh1l,Sec61b
9_Member	Reactome Gene Sets	R-MMU-5626467	RHO GTPases activate IQGAPs	-4.92261	-2.74447	4/30	11461,19353,22144,227613	Actb,Rac1,Tuba3a,Tubb4b
9_Member	Reactome Gene Sets	R-MMU-373760	L1CAM interactions	-4.90807	-2.73948	5/63	11461,16571,19353,22144,227613	Actb,Kif4,Rac1,Tuba3a,Tubb4b
9_Member	Reactome Gene Sets	R-MMU-437239	Recycling pathway of L1	-4.64935	-2.52962	4/35	11461,16571,22144,227613	Actb,Kif4,Tuba3a,Tubb4b
9_Member	Reactome Gene Sets	R-MMU-199977	ER to Golgi Anterograde Transport	-3.21812	-1.29159	5/143	12793,22144,66676,68097,227613	Cnih1,Tuba3a,Tmed7,Dynll2,Tubb4b
9_Member	Reactome Gene Sets	R-MMU-9646399	Aggrephagy	-3.14328	-1.22458	3/37	22144,68097,227613	Tuba3a,Dynll2,Tubb4b
9_Member	Reactome Gene Sets	R-MMU-190828	Gap junction trafficking	-3.04343	-1.13809	3/40	11461,22144,227613	Actb,Tuba3a,Tubb4b
9_Member	Reactome Gene Sets	R-MMU-6807878	COPI-mediated anterograde transport	-3.02968	-1.12809	4/91	22144,66676,68097,227613	Tuba3a,Tmed7,Dynll2,Tubb4b
9_Member	Reactome Gene Sets	R-MMU-157858	Gap junction trafficking and regulation	-2.98123	-1.09609	3/42	11461,22144,227613	Actb,Tuba3a,Tubb4b
9_Member	Reactome Gene Sets	R-MMU-422475	Axon guidance	-2.91479	-1.04056	6/249	11461,14784,16571,19353,22144,227613	Actb,Grb2,Kif4,Rac1,Tuba3a,Tubb4b
9_Member	Reactome Gene Sets	R-MMU-8953897	Cellular responses to stimuli	-2.9123	-1.04056	8/442	12428,17750,19744,22144,68097,68612,72124,227613	Ccna2,Mt2,Rheb,Tuba3a,Dynll2,Ube2c,Seh1l,Tubb4b
9_Member	Reactome Gene Sets	R-MMU-9675108	Nervous system development	-2.90588	-1.03833	6/250	11461,14784,16571,19353,22144,227613	Actb,Grb2,Kif4,Rac1,Tuba3a,Tubb4b
9_Member	Reactome Gene Sets	R-MMU-948021	Transport to the Golgi and subsequent modification	-2.87004	-1.01102	5/171	12793,22144,66676,68097,227613	Cnih1,Tuba3a,Tmed7,Dynll2,Tubb4b
9_Member	Reactome Gene Sets	R-MMU-6811436	COPI-independent Golgi-to-ER retrograde traffic	-2.81217	-0.95819	3/48	22144,68097,227613	Tuba3a,Dynll2,Tubb4b
9_Member	KEGG Pathway	mmu04145	Phagosome - Mus musculus (house mouse)	-2.75087	-0.908429	5/182	11461,19353,22144,66212,227613	Actb,Rac1,Tuba3a,Sec61b,Tubb4b
9_Member	Reactome Gene Sets	R-MMU-3371497	HSP90 chaperone cycle for steroid hormone receptors (SHR) in the presence of ligand	-2.736	-0.896799	3/51	22144,68097,227613	Tuba3a,Dynll2,Tubb4b
9_Member	Reactome Gene Sets	R-MMU-5620924	Intraflagellar transport	-2.61923	-0.79744	3/56	22144,68097,227613	Tuba3a,Dynll2,Tubb4b
9_Member	Reactome Gene Sets	R-MMU-1632852	Macroautophagy	-2.57448	-0.760374	4/121	19744,22144,68097,227613	Rheb,Tuba3a,Dynll2,Tubb4b
9_Member	Reactome Gene Sets	R-MMU-9612973	Autophagy	-2.57448	-0.760374	4/121	19744,22144,68097,227613	Rheb,Tuba3a,Dynll2,Tubb4b
9_Member	Reactome Gene Sets	R-MMU-9663891	Selective autophagy	-2.43512	-0.640387	3/65	22144,68097,227613	Tuba3a,Dynll2,Tubb4b
9_Member	Reactome Gene Sets	R-MMU-2262752	Cellular responses to stress	-2.30433	-0.530923	7/439	12428,19744,22144,68097,68612,72124,227613	Ccna2,Rheb,Tuba3a,Dynll2,Ube2c,Seh1l,Tubb4b
9_Member	KEGG Pathway	mmu05132	Salmonella infection - Mus musculus (house mouse)	-2.14307	-0.391317	5/253	11461,19353,22144,68097,227613	Actb,Rac1,Tuba3a,Dynll2,Tubb4b
9_Member	Reactome Gene Sets	R-MMU-446203	Asparagine N-linked glycosylation	-2.12208	-0.37947	5/256	12793,22144,66676,68097,227613	Cnih1,Tuba3a,Tmed7,Dynll2,Tubb4b
10_Summary	Reactome Gene Sets	R-MMU-6804757	Regulation of TP53 Degradation	-4.64935	-2.52962	4/35	12428,12450,12534,19052,19744,20878,72119,268697	Ccna2,Ccng1,Cdk1,Ppp2ca,Rheb,Aurka,Tpx2,Ccnb1
10_Member	Reactome Gene Sets	R-MMU-6804757	Regulation of TP53 Degradation	-4.64935	-2.52962	4/35	12428,12450,12534,19052	Ccna2,Ccng1,Cdk1,Ppp2ca
10_Member	Reactome Gene Sets	R-MMU-6806003	Regulation of TP53 Expression and Degradation	-4.64935	-2.52962	4/35	12428,12450,12534,19052	Ccna2,Ccng1,Cdk1,Ppp2ca
10_Member	Reactome Gene Sets	R-MMU-3700989	Transcriptional Regulation by TP53	-4.167	-2.12849	8/287	12428,12450,12534,19052,19744,20878,72119,268697	Ccna2,Ccng1,Cdk1,Ppp2ca,Rheb,Aurka,Tpx2,Ccnb1
10_Member	Reactome Gene Sets	R-MMU-5633007	Regulation of TP53 Activity	-4.13823	-2.10258	6/147	12428,12450,12534,19052,20878,72119	Ccna2,Ccng1,Cdk1,Ppp2ca,Aurka,Tpx2
10_Member	Reactome Gene Sets	R-MMU-6804756	Regulation of TP53 Activity through Phosphorylation	-2.13886	-0.388422	3/83	12428,20878,72119	Ccna2,Aurka,Tpx2
11_Summary	GO Biological Processes	GO:0051383	kinetochore organization	-4.02045	-1.99701	3/19	12615,14211,229841,12534,108907	Cenpa,Smc2,Cenpe,Cdk1,Nusap1
11_Member	GO Biological Processes	GO:0051383	kinetochore organization	-4.02045	-1.99701	3/19	12615,14211,229841	Cenpa,Smc2,Cenpe
11_Member	GO Biological Processes	GO:0030261	chromosome condensation	-3.17851	-1.25591	3/36	12534,14211,108907	Cdk1,Smc2,Nusap1
12_Summary	KEGG Pathway	mmu05203	Viral carcinogenesis - Mus musculus (house mouse)	-3.95221	-1.93368	7/229	12428,12443,12534,13383,14784,19353,107995,67628,83563,19052,54124,19744,18817,268697,68612,18590	Ccna2,Ccnd1,Cdk1,Dlg1,Grb2,Rac1,Cdc20,Anp32b,Usp26,Ppp2ca,Cks1b,Rheb,Plk1,Ccnb1,Ube2c,Pdgfa
12_Member	KEGG Pathway	mmu05203	Viral carcinogenesis - Mus musculus (house mouse)	-3.95221	-1.93368	7/229	12428,12443,12534,13383,14784,19353,107995	Ccna2,Ccnd1,Cdk1,Dlg1,Grb2,Rac1,Cdc20
12_Member	GO Biological Processes	GO:0044843	cell cycle G1/S phase transition	-3.24025	-1.30775	4/80	12428,12443,67628,83563	Ccna2,Ccnd1,Anp32b,Usp26
12_Member	Reactome Gene Sets	R-MMU-69231	Cyclin D associated events in G1	-2.98123	-1.09609	3/42	12443,19052,54124	Ccnd1,Ppp2ca,Cks1b
12_Member	Reactome Gene Sets	R-MMU-69236	G1 Phase	-2.98123	-1.09609	3/42	12443,19052,54124	Ccnd1,Ppp2ca,Cks1b
12_Member	Reactome Gene Sets	R-MMU-69206	G1/S Transition	-2.81445	-0.9588	4/104	12428,12443,19052,54124	Ccna2,Ccnd1,Ppp2ca,Cks1b
12_Member	Reactome Gene Sets	R-MMU-187577	SCF(Skp2)-mediated degradation of p27/p21	-2.51328	-0.703721	3/61	12428,12443,54124	Ccna2,Ccnd1,Cks1b
12_Member	Reactome Gene Sets	R-MMU-453279	Mitotic G1 phase and G1/S transition	-2.49876	-0.693697	4/127	12428,12443,19052,54124	Ccna2,Ccnd1,Ppp2ca,Cks1b
12_Member	KEGG Pathway	mmu04152	AMPK signaling pathway - Mus musculus (house mouse)	-2.49876	-0.693697	4/127	12428,12443,19052,19744	Ccna2,Ccnd1,Ppp2ca,Rheb
12_Member	KEGG Pathway	mmu04068	FoxO signaling pathway - Mus musculus (house mouse)	-2.4505	-0.65284	4/131	12443,14784,18817,268697	Ccnd1,Grb2,Plk1,Ccnb1
12_Member	KEGG Pathway	mmu05221	Acute myeloid leukemia - Mus musculus (house mouse)	-2.34452	-0.562708	3/70	12428,12443,14784	Ccna2,Ccnd1,Grb2
12_Member	Reactome Gene Sets	R-MMU-69202	Cyclin E associated events during G1/S transition	-2.32726	-0.548262	3/71	12428,12443,54124	Ccna2,Ccnd1,Cks1b
12_Member	Reactome Gene Sets	R-MMU-69242	S Phase	-2.30461	-0.530923	4/144	12428,12443,54124,68612	Ccna2,Ccnd1,Cks1b,Ube2c
12_Member	Reactome Gene Sets	R-MMU-69656	Cyclin A:Cdk2-associated events at S phase entry	-2.29351	-0.522872	3/73	12428,12443,54124	Ccna2,Ccnd1,Cks1b
12_Member	KEGG Pathway	mmu05214	Glioma - Mus musculus (house mouse)	-2.27702	-0.510498	3/74	12443,14784,18590	Ccnd1,Grb2,Pdgfa
12_Member	GO Biological Processes	GO:0000082	G1/S transition of mitotic cell cycle	-2.21344	-0.45503	3/78	12443,67628,83563	Ccnd1,Anp32b,Usp26
12_Member	KEGG Pathway	mmu05165	Human papillomavirus infection - Mus musculus (house mouse)	-2.11682	-0.375498	6/362	12428,12443,13383,14784,19052,19744	Ccna2,Ccnd1,Dlg1,Grb2,Ppp2ca,Rheb
13_Summary	GO Biological Processes	GO:0070507	regulation of microtubule cytoskeleton organization	-3.90566	-1.88956	6/162	14677,18817,19353,66468,72119,80986,13383,68612,14784,11461	Gnai1,Plk1,Rac1,Ska1,Tpx2,Ckap2,Dlg1,Ube2c,Grb2,Actb
13_Member	GO Biological Processes	GO:0070507	regulation of microtubule cytoskeleton organization	-3.90566	-1.88956	6/162	14677,18817,19353,66468,72119,80986	Gnai1,Plk1,Rac1,Ska1,Tpx2,Ckap2
13_Member	GO Biological Processes	GO:0031110	regulation of microtubule polymerization or depolymerization	-3.01195	-1.11771	4/92	19353,66468,72119,80986	Rac1,Ska1,Tpx2,Ckap2
13_Member	GO Biological Processes	GO:0060236	regulation of mitotic spindle organization	-3.01192	-1.11771	3/41	14677,18817,72119	Gnai1,Plk1,Tpx2
13_Member	GO Biological Processes	GO:0051258	protein polymerization	-2.92637	-1.05011	4/97	13383,19353,68612,72119	Dlg1,Rac1,Ube2c,Tpx2
13_Member	GO Biological Processes	GO:0090224	regulation of spindle organization	-2.89366	-1.03195	3/45	14677,18817,72119	Gnai1,Plk1,Tpx2
13_Member	GO Biological Processes	GO:0032886	regulation of microtubule-based process	-2.75255	-0.908481	6/268	14677,18817,19353,66468,72119,80986	Gnai1,Plk1,Rac1,Ska1,Tpx2,Ckap2
13_Member	GO Biological Processes	GO:0051493	regulation of cytoskeleton organization	-2.36622	-0.578706	8/542	13383,14677,14784,18817,19353,66468,72119,80986	Dlg1,Gnai1,Grb2,Plk1,Rac1,Ska1,Tpx2,Ckap2
13_Member	GO Biological Processes	GO:1904375	regulation of protein localization to cell periphery	-2.25249	-0.488689	4/149	11461,13383,14677,18817	Actb,Dlg1,Gnai1,Plk1
14_Summary	KEGG Pathway	mmu04530	Tight junction - Mus musculus (house mouse)	-3.83349	-1.82461	6/167	11461,12443,13383,19052,19353,22144,12534,14784,18590,22340,15312,11799,24051,12428,14677,54124,19744,67628,12757	Actb,Ccnd1,Dlg1,Ppp2ca,Rac1,Tuba3a,Cdk1,Grb2,Pdgfa,Vegfb,Hmgn1,Birc5,Sgcb,Ccna2,Gnai1,Cks1b,Rheb,Anp32b,Clta
14_Member	KEGG Pathway	mmu04530	Tight junction - Mus musculus (house mouse)	-3.83349	-1.82461	6/167	11461,12443,13383,19052,19353,22144	Actb,Ccnd1,Dlg1,Ppp2ca,Rac1,Tuba3a
14_Member	WikiPathways	WP539	Wnt signaling pathway	-3.78101	-1.7745	5/108	12443,12534,13383,19052,19353	Ccnd1,Cdk1,Dlg1,Ppp2ca,Rac1
14_Member	WikiPathways	WP85	Focal adhesion	-3.59263	-1.60014	6/185	11461,12443,14784,18590,19353,22340	Actb,Ccnd1,Grb2,Pdgfa,Rac1,Vegfb
14_Member	KEGG Pathway	mmu04510	Focal adhesion - Mus musculus (house mouse)	-3.40004	-1.43644	6/201	11461,12443,14784,18590,19353,22340	Actb,Ccnd1,Grb2,Pdgfa,Rac1,Vegfb
14_Member	Reactome Gene Sets	R-MMU-5663213	RHO GTPases Activate WASPs and WAVEs	-3.33075	-1.38194	3/32	11461,14784,19353	Actb,Grb2,Rac1
14_Member	Reactome Gene Sets	R-MMU-5683057	MAPK family signaling cascades	-3.31876	-1.37202	7/291	11461,12534,13383,14784,18590,19052,19353	Actb,Cdk1,Dlg1,Grb2,Pdgfa,Ppp2ca,Rac1
14_Member	WikiPathways	WP350	p38 Mapk signaling pathway	-3.29085	-1.35028	3/33	14784,15312,19353	Grb2,Hmgn1,Rac1
14_Member	KEGG Pathway	mmu05210	Colorectal cancer - Mus musculus (house mouse)	-3.08421	-1.17319	4/88	11799,12443,14784,19353	Birc5,Ccnd1,Grb2,Rac1
14_Member	KEGG Pathway	mmu05416	Viral myocarditis - Mus musculus (house mouse)	-3.08421	-1.17319	4/88	11461,12443,19353,24051	Actb,Ccnd1,Rac1,Sgcb
14_Member	KEGG Pathway	mmu04390	Hippo signaling pathway - Mus musculus (house mouse)	-3.0352	-1.13173	5/157	11461,11799,12443,13383,19052	Actb,Birc5,Ccnd1,Dlg1,Ppp2ca
14_Member	KEGG Pathway	mmu05200	Pathways in cancer - Mus musculus (house mouse)	-2.94936	-1.06957	9/543	11799,12428,12443,14677,14784,18590,19353,22340,54124	Birc5,Ccna2,Ccnd1,Gnai1,Grb2,Pdgfa,Rac1,Vegfb,Cks1b
14_Member	KEGG Pathway	mmu05231	Choline metabolism in cancer - Mus musculus (house mouse)	-2.90984	-1.04056	4/98	14784,18590,19353,19744	Grb2,Pdgfa,Rac1,Rheb
14_Member	Reactome Gene Sets	R-MMU-6811558	PI5P, PP2A and IER3 Regulate PI3K/AKT Signaling	-2.8935	-1.03195	4/99	14784,18590,19052,19353	Grb2,Pdgfa,Ppp2ca,Rac1
14_Member	WikiPathways	WP373	IL-3 signaling pathway	-2.8935	-1.03195	4/99	11799,14784,19052,19353	Birc5,Grb2,Ppp2ca,Rac1
14_Member	GO Biological Processes	GO:2000045	regulation of G1/S transition of mitotic cell cycle	-2.89266	-1.03195	5/169	11461,12443,13383,19052,67628	Actb,Ccnd1,Dlg1,Ppp2ca,Anp32b
14_Member	KEGG Pathway	mmu04151	PI3K-Akt signaling pathway - Mus musculus (house mouse)	-2.78767	-0.937015	7/359	12443,14784,18590,19052,19353,19744,22340	Ccnd1,Grb2,Pdgfa,Ppp2ca,Rac1,Rheb,Vegfb
14_Member	Reactome Gene Sets	R-MMU-199418	Negative regulation of the PI3K/AKT network	-2.78402	-0.935019	4/106	14784,18590,19052,19353	Grb2,Pdgfa,Ppp2ca,Rac1
14_Member	Reactome Gene Sets	R-MMU-5684996	MAPK1/MAPK3 signaling	-2.75255	-0.908481	6/268	11461,12534,13383,14784,18590,19052	Actb,Cdk1,Dlg1,Grb2,Pdgfa,Ppp2ca
14_Member	GO Biological Processes	GO:0030838	positive regulation of actin filament polymerization	-2.68786	-0.853481	3/53	13383,14784,19353	Dlg1,Grb2,Rac1
14_Member	Reactome Gene Sets	R-MMU-2029482	Regulation of actin dynamics for phagocytic cup formation	-2.64166	-0.813615	3/55	11461,14784,19353	Actb,Grb2,Rac1
14_Member	GO Biological Processes	GO:1902806	regulation of cell cycle G1/S phase transition	-2.62041	-0.79744	5/195	11461,12443,13383,19052,67628	Actb,Ccnd1,Dlg1,Ppp2ca,Anp32b
14_Member	Reactome Gene Sets	R-MMU-388841	Costimulation by the CD28 family	-2.59724	-0.780075	3/57	14784,19052,19353	Grb2,Ppp2ca,Rac1
14_Member	KEGG Pathway	mmu04015	Rap1 signaling pathway - Mus musculus (house mouse)	-2.44712	-0.65092	5/214	11461,14677,18590,19353,22340	Actb,Gnai1,Pdgfa,Rac1,Vegfb
14_Member	Reactome Gene Sets	R-MMU-1257604	PIP3 activates AKT signaling	-2.32279	-0.545196	5/229	14784,18590,19052,19353,19744	Grb2,Pdgfa,Ppp2ca,Rac1,Rheb
14_Member	Reactome Gene Sets	R-MMU-166520	Signaling by NTRKs	-2.27702	-0.510498	3/74	14784,19052,19353	Grb2,Ppp2ca,Rac1
14_Member	Reactome Gene Sets	R-MMU-2029480	Fcgamma receptor (FCGR) dependent phagocytosis	-2.26078	-0.495614	3/75	11461,14784,19353	Actb,Grb2,Rac1
14_Member	KEGG Pathway	mmu05100	Bacterial invasion of epithelial cells - Mus musculus (house mouse)	-2.24477	-0.485017	3/76	11461,12757,19353	Actb,Clta,Rac1
14_Member	Reactome Gene Sets	R-MMU-76002	Platelet activation, signaling and aggregation	-2.20058	-0.443509	5/245	14677,14784,18590,19353,22340	Gnai1,Grb2,Pdgfa,Rac1,Vegfb
14_Member	Reactome Gene Sets	R-MMU-9006925	Intracellular signaling by second messengers	-2.12905	-0.381232	5/255	14784,18590,19052,19353,19744	Grb2,Pdgfa,Ppp2ca,Rac1,Rheb
14_Member	KEGG Pathway	mmu05163	Human cytomegalovirus infection - Mus musculus (house mouse)	-2.12208	-0.37947	5/256	12443,14677,14784,19353,19744	Ccnd1,Gnai1,Grb2,Rac1,Rheb
14_Member	Reactome Gene Sets	R-MMU-5673001	RAF/MAP kinase cascade	-2.081	-0.344802	5/262	11461,13383,14784,18590,19052	Actb,Dlg1,Grb2,Pdgfa,Ppp2ca
14_Member	GO Biological Processes	GO:0032273	positive regulation of protein polymerization	-2.05572	-0.32584	3/89	13383,14784,19353	Dlg1,Grb2,Rac1
14_Member	GO Biological Processes	GO:0051896	regulation of protein kinase B signaling	-2.00248	-0.280066	4/176	13383,18590,19052,22340	Dlg1,Pdgfa,Ppp2ca,Vegfb
15_Summary	GO Biological Processes	GO:0051653	spindle localization	-3.69186	-1.69008	4/61	12316,12615,18817,108907,11461,19353,73804,12534	Aspm,Cenpa,Plk1,Nusap1,Actb,Rac1,Kif2c,Cdk1
15_Member	GO Biological Processes	GO:0051653	spindle localization	-3.69186	-1.69008	4/61	12316,12615,18817,108907	Aspm,Cenpa,Plk1,Nusap1
15_Member	GO Biological Processes	GO:0040001	establishment of mitotic spindle localization	-3.04343	-1.13809	3/40	12615,18817,108907	Cenpa,Plk1,Nusap1
15_Member	GO Biological Processes	GO:0051293	establishment of spindle localization	-2.61923	-0.79744	3/56	12615,18817,108907	Cenpa,Plk1,Nusap1
15_Member	GO Biological Processes	GO:0007163	establishment or maintenance of cell polarity	-2.52683	-0.715757	5/205	11461,12615,18817,19353,73804	Actb,Cenpa,Plk1,Rac1,Kif2c
15_Member	GO Biological Processes	GO:0034502	protein localization to chromosome	-2.12455	-0.37947	3/84	12534,12615,18817	Cdk1,Cenpa,Plk1
16_Summary	GO Biological Processes	GO:0050678	regulation of epithelial cell proliferation	-2.99503	-1.10387	8/429	11799,11946,12443,13383,15312,22340,67996,97165	Birc5,Atp5a1,Ccnd1,Dlg1,Hmgn1,Vegfb,Srsf6,Hmgb2
16_Member	GO Biological Processes	GO:0050678	regulation of epithelial cell proliferation	-2.99503	-1.10387	8/429	11799,11946,12443,13383,15312,22340,67996,97165	Birc5,Atp5a1,Ccnd1,Dlg1,Hmgn1,Vegfb,Srsf6,Hmgb2
17_Summary	GO Biological Processes	GO:0008584	male gonad development	-2.36998	-0.581031	4/138	12316,12443,83558,97165	Aspm,Ccnd1,Tex11,Hmgb2
17_Member	GO Biological Processes	GO:0008584	male gonad development	-2.36998	-0.581031	4/138	12316,12443,83558,97165	Aspm,Ccnd1,Tex11,Hmgb2
17_Member	GO Biological Processes	GO:0046546	development of primary male sexual characteristics	-2.35886	-0.572778	4/139	12316,12443,83558,97165	Aspm,Ccnd1,Tex11,Hmgb2
17_Member	GO Biological Processes	GO:0046661	male sex differentiation	-2.06272	-0.329066	4/169	12316,12443,83558,97165	Aspm,Ccnd1,Tex11,Hmgb2
18_Summary	Reactome Gene Sets	R-MMU-159236	Transport of Mature mRNA derived from an Intron-Containing Transcript	-2.34452	-0.562708	3/70	72124,108121,192170	Seh1l,U2af1,Eif4a3
18_Member	Reactome Gene Sets	R-MMU-159236	Transport of Mature mRNA derived from an Intron-Containing Transcript	-2.34452	-0.562708	3/70	72124,108121,192170	Seh1l,U2af1,Eif4a3
18_Member	Reactome Gene Sets	R-MMU-72202	Transport of Mature Transcript to Cytoplasm	-2.1981	-0.44237	3/79	72124,108121,192170	Seh1l,U2af1,Eif4a3
19_Summary	GO Biological Processes	GO:0033157	regulation of intracellular protein transport	-2.33879	-0.558388	5/227	12534,20224,67628,231070,240641,12615,13383,18817,20878,66212,70160	Cdk1,Sar1a,Anp32b,Insig1,Kif20b,Cenpa,Dlg1,Plk1,Aurka,Sec61b,Vps36
19_Member	GO Biological Processes	GO:0033157	regulation of intracellular protein transport	-2.33879	-0.558388	5/227	12534,20224,67628,231070,240641	Cdk1,Sar1a,Anp32b,Insig1,Kif20b
19_Member	GO Biological Processes	GO:0090316	positive regulation of intracellular protein transport	-2.29402	-0.522872	4/145	12534,20224,67628,240641	Cdk1,Sar1a,Anp32b,Kif20b
19_Member	GO Biological Processes	GO:0033365	protein localization to organelle	-2.08924	-0.351763	9/733	12534,12615,13383,18817,20878,66212,70160,231070,240641	Cdk1,Cenpa,Dlg1,Plk1,Aurka,Sec61b,Vps36,Insig1,Kif20b
20_Summary	Reactome Gene Sets	R-MMU-202733	Cell surface interactions at the vascular wall	-2.05572	-0.32584	3/89	14784,17075,17319	Grb2,Epcam,Mif
20_Member	Reactome Gene Sets	R-MMU-202733	Cell surface interactions at the vascular wall	-2.05572	-0.32584	3/89	14784,17075,17319	Grb2,Epcam,Mif

## Sheet: C6
GroupID	Category	Term	Description	LogP	Log(q-value)	InTerm_InList	Genes	Symbols
1_Summary	GO Biological Processes	GO:0002181	cytoplasmic translation	-6.06419	-1.79601	7/112	19934,20116,26451,54217,67248,67945,68184,13200,13480,14043,22340,108155,227102,56529	Rpl22,Rps8,Rpl27a,Rpl36,Rpl39,Rpl41,Denr,Ddost,Dpm1,Ext2,Vegfb,Ogt,Ormdl1,Sec11a
1_Member	GO Biological Processes	GO:0002181	cytoplasmic translation	-6.06419	-1.79601	7/112	19934,20116,26451,54217,67248,67945,68184	Rpl22,Rps8,Rpl27a,Rpl36,Rpl39,Rpl41,Denr
1_Member	WikiPathways	WP163	Cytoplasmic ribosomal proteins	-5.69756	-1.73041	6/81	19934,20116,26451,54217,67248,67945	Rpl22,Rps8,Rpl27a,Rpl36,Rpl39,Rpl41
1_Member	KEGG Pathway	mmu03010	Ribosome - Mus musculus (house mouse)	-3.78282	-0.493441	6/176	19934,20116,26451,54217,67248,67945	Rpl22,Rps8,Rpl27a,Rpl36,Rpl39,Rpl41
1_Member	GO Biological Processes	GO:0034645	cellular macromolecule biosynthetic process	-3.64957	-0.493441	12/773	13200,13480,14043,19934,20116,22340,26451,54217,67248,67945,68184,108155	Ddost,Dpm1,Ext2,Rpl22,Rps8,Vegfb,Rpl27a,Rpl36,Rpl39,Rpl41,Denr,Ogt
1_Member	Reactome Gene Sets	R-MMU-1799339	SRP-dependent cotranslational protein targeting to membrane	-3.11589	-0.17407	4/89	19934,20116,26451,67248	Rpl22,Rps8,Rpl27a,Rpl39
1_Member	Reactome Gene Sets	R-MMU-975956	Nonsense Mediated Decay (NMD) independent of the Exon Junction Complex (EJC)	-3.07966	-0.17407	4/91	19934,20116,26451,67248	Rpl22,Rps8,Rpl27a,Rpl39
1_Member	KEGG Pathway	mmu05171	Coronavirus disease - COVID-19 - Mus musculus (house mouse)	-2.99324	-0.161392	6/248	19934,20116,26451,54217,67248,67945	Rpl22,Rps8,Rpl27a,Rpl36,Rpl39,Rpl41
1_Member	Reactome Gene Sets	R-MMU-72689	Formation of a pool of free 40S subunits	-2.95948	-0.161392	4/98	19934,20116,26451,67248	Rpl22,Rps8,Rpl27a,Rpl39
1_Member	GO Biological Processes	GO:0140236	translation at presynapse	-2.87717	-0.1275	3/47	19934,26451,54217	Rpl22,Rpl27a,Rpl36
1_Member	GO Biological Processes	GO:0140241	translation at synapse	-2.85058	-0.126469	3/48	19934,26451,54217	Rpl22,Rpl27a,Rpl36
1_Member	GO Biological Processes	GO:0140242	translation at postsynapse	-2.85058	-0.126469	3/48	19934,26451,54217	Rpl22,Rpl27a,Rpl36
1_Member	Reactome Gene Sets	R-MMU-156827	L13a-mediated translational silencing of Ceruloplasmin expression	-2.80336	-0.103386	4/108	19934,20116,26451,67248	Rpl22,Rps8,Rpl27a,Rpl39
1_Member	Reactome Gene Sets	R-MMU-72706	GTP hydrolysis and joining of the 60S ribosomal subunit	-2.78865	-0.100249	4/109	19934,20116,26451,67248	Rpl22,Rps8,Rpl27a,Rpl39
1_Member	Reactome Gene Sets	R-MMU-927802	Nonsense-Mediated Decay (NMD)	-2.75966	-0.0935364	4/111	19934,20116,26451,67248	Rpl22,Rps8,Rpl27a,Rpl39
1_Member	Reactome Gene Sets	R-MMU-975957	Nonsense Mediated Decay (NMD) enhanced by the Exon Junction Complex (EJC)	-2.75966	-0.0935364	4/111	19934,20116,26451,67248	Rpl22,Rps8,Rpl27a,Rpl39
1_Member	Reactome Gene Sets	R-MMU-72613	Eukaryotic Translation Initiation	-2.68967	-0.0638746	4/116	19934,20116,26451,67248	Rpl22,Rps8,Rpl27a,Rpl39
1_Member	Reactome Gene Sets	R-MMU-72737	Cap-dependent Translation Initiation	-2.68967	-0.0638746	4/116	19934,20116,26451,67248	Rpl22,Rps8,Rpl27a,Rpl39
1_Member	GO Biological Processes	GO:0006412	translation	-2.60591	0	7/399	19934,20116,26451,54217,67248,67945,68184	Rpl22,Rps8,Rpl27a,Rpl36,Rpl39,Rpl41,Denr
1_Member	GO Biological Processes	GO:0043604	amide biosynthetic process	-2.5218	0	8/527	19934,20116,26451,54217,67248,67945,68184,227102	Rpl22,Rps8,Rpl27a,Rpl36,Rpl39,Rpl41,Denr,Ormdl1
1_Member	GO Biological Processes	GO:0043043	peptide biosynthetic process	-2.46563	0	7/423	19934,20116,26451,54217,67248,67945,68184	Rpl22,Rps8,Rpl27a,Rpl36,Rpl39,Rpl41,Denr
1_Member	GO Biological Processes	GO:0006518	peptide metabolic process	-2.35828	0	8/561	19934,20116,26451,54217,56529,67248,67945,68184	Rpl22,Rps8,Rpl27a,Rpl36,Sec11a,Rpl39,Rpl41,Denr
1_Member	Reactome Gene Sets	R-MMU-6791226	Major pathway of rRNA processing in the nucleolus and cytosol	-2.07396	0	4/173	19934,20116,26451,67248	Rpl22,Rps8,Rpl27a,Rpl39
1_Member	Reactome Gene Sets	R-MMU-72312	rRNA processing	-2.07396	0	4/173	19934,20116,26451,67248	Rpl22,Rps8,Rpl27a,Rpl39
1_Member	Reactome Gene Sets	R-MMU-8868773	rRNA processing in the nucleus and cytosol	-2.07396	0	4/173	19934,20116,26451,67248	Rpl22,Rps8,Rpl27a,Rpl39
2_Summary	GO Biological Processes	GO:0006888	endoplasmic reticulum to Golgi vesicle-mediated transport	-4.8358	-1.04474	6/114	21766,66226,67397,67511,70361,103694,22318,12793,13480	Tex261,Trappc2,Erp29,Tmed9,Lman1,Tmed4,Vamp2,Cnih1,Dpm1
2_Member	GO Biological Processes	GO:0006888	endoplasmic reticulum to Golgi vesicle-mediated transport	-4.8358	-1.04474	6/114	21766,66226,67397,67511,70361,103694	Tex261,Trappc2,Erp29,Tmed9,Lman1,Tmed4
2_Member	GO Biological Processes	GO:0048193	Golgi vesicle transport	-3.65556	-0.493441	7/264	21766,22318,66226,67397,67511,70361,103694	Tex261,Vamp2,Trappc2,Erp29,Tmed9,Lman1,Tmed4
2_Member	Reactome Gene Sets	R-MMU-204005	COPII-mediated vesicle transport	-2.41738	0	3/68	12793,66226,70361	Cnih1,Trappc2,Lman1
2_Member	Reactome Gene Sets	R-MMU-199977	ER to Golgi Anterograde Transport	-2.36273	0	4/143	12793,66226,67511,70361	Cnih1,Trappc2,Tmed9,Lman1
2_Member	Reactome Gene Sets	R-MMU-446203	Asparagine N-linked glycosylation	-2.17751	0	5/256	12793,13480,66226,67511,70361	Cnih1,Dpm1,Trappc2,Tmed9,Lman1
2_Member	Reactome Gene Sets	R-MMU-948021	Transport to the Golgi and subsequent modification	-2.09132	0	4/171	12793,66226,67511,70361	Cnih1,Trappc2,Tmed9,Lman1
3_Summary	Reactome Gene Sets	R-MMU-163210	Formation of ATP by chemiosmotic coupling	-4.21111	-0.641905	3/17	11949,11950,11958,64602,66445,67184	Atp5c1,Atp5pb,Atp5k,Ireb2,Cyc1,Ndufa13
3_Member	Reactome Gene Sets	R-MMU-163210	Formation of ATP by chemiosmotic coupling	-4.21111	-0.641905	3/17	11949,11950,11958	Atp5c1,Atp5pb,Atp5k
3_Member	Reactome Gene Sets	R-MMU-8949613	Cristae formation	-4.21111	-0.641905	3/17	11949,11950,11958	Atp5c1,Atp5pb,Atp5k
3_Member	GO Biological Processes	GO:0009060	aerobic respiration	-4.11662	-0.626591	6/153	11949,11950,11958,64602,66445,67184	Atp5c1,Atp5pb,Atp5k,Ireb2,Cyc1,Ndufa13
3_Member	GO Biological Processes	GO:0006119	oxidative phosphorylation	-3.73376	-0.493441	5/114	11949,11950,11958,66445,67184	Atp5c1,Atp5pb,Atp5k,Cyc1,Ndufa13
3_Member	GO Biological Processes	GO:0042776	proton motive force-driven mitochondrial ATP synthesis	-3.71588	-0.493441	4/62	11949,11950,11958,67184	Atp5c1,Atp5pb,Atp5k,Ndufa13
3_Member	Reactome Gene Sets	R-MMU-163200	Respiratory electron transport, ATP synthesis by chemiosmotic coupling, and heat production by uncoupling proteins.	-3.66383	-0.493441	5/118	11949,11950,11958,66445,67184	Atp5c1,Atp5pb,Atp5k,Cyc1,Ndufa13
3_Member	GO Biological Processes	GO:0045333	cellular respiration	-3.62773	-0.493441	6/188	11949,11950,11958,64602,66445,67184	Atp5c1,Atp5pb,Atp5k,Ireb2,Cyc1,Ndufa13
3_Member	Reactome Gene Sets	R-MMU-1592230	Mitochondrial biogenesis	-3.59201	-0.493441	3/27	11949,11950,11958	Atp5c1,Atp5pb,Atp5k
3_Member	GO Biological Processes	GO:0015986	proton motive force-driven ATP synthesis	-3.58553	-0.493441	4/67	11949,11950,11958,67184	Atp5c1,Atp5pb,Atp5k,Ndufa13
3_Member	KEGG Pathway	mmu00190	Oxidative phosphorylation - Mus musculus (house mouse)	-3.39352	-0.329464	5/135	11949,11950,11958,66445,67184	Atp5c1,Atp5pb,Atp5k,Cyc1,Ndufa13
3_Member	GO Biological Processes	GO:0006754	ATP biosynthetic process	-3.2703	-0.280869	4/81	11949,11950,11958,67184	Atp5c1,Atp5pb,Atp5k,Ndufa13
3_Member	GO Biological Processes	GO:0009206	purine ribonucleoside triphosphate biosynthetic process	-3.06188	-0.17407	4/92	11949,11950,11958,67184	Atp5c1,Atp5pb,Atp5k,Ndufa13
3_Member	GO Biological Processes	GO:0009145	purine nucleoside triphosphate biosynthetic process	-3.04431	-0.17407	4/93	11949,11950,11958,67184	Atp5c1,Atp5pb,Atp5k,Ndufa13
3_Member	Reactome Gene Sets	R-MMU-1428517	The citric acid (TCA) cycle and respiratory electron transport	-2.99884	-0.161392	5/165	11949,11950,11958,66445,67184	Atp5c1,Atp5pb,Atp5k,Cyc1,Ndufa13
3_Member	GO Biological Processes	GO:0009201	ribonucleoside triphosphate biosynthetic process	-2.97605	-0.161392	4/97	11949,11950,11958,67184	Atp5c1,Atp5pb,Atp5k,Ndufa13
3_Member	GO Biological Processes	GO:0015980	energy derivation by oxidation of organic compounds	-2.90514	-0.142108	6/258	11949,11950,11958,64602,66445,67184	Atp5c1,Atp5pb,Atp5k,Ireb2,Cyc1,Ndufa13
3_Member	GO Biological Processes	GO:0009142	nucleoside triphosphate biosynthetic process	-2.80336	-0.103386	4/108	11949,11950,11958,67184	Atp5c1,Atp5pb,Atp5k,Ndufa13
3_Member	KEGG Pathway	mmu04714	Thermogenesis - Mus musculus (house mouse)	-2.36362	0	5/231	11949,11950,11958,66445,67184	Atp5c1,Atp5pb,Atp5k,Cyc1,Ndufa13
3_Member	GO Biological Processes	GO:0006091	generation of precursor metabolites and energy	-2.23228	0	6/353	11949,11950,11958,64602,66445,67184	Atp5c1,Atp5pb,Atp5k,Ireb2,Cyc1,Ndufa13
3_Member	GO Biological Processes	GO:0046034	ATP metabolic process	-2.17254	0	4/162	11949,11950,11958,67184	Atp5c1,Atp5pb,Atp5k,Ndufa13
3_Member	GO Biological Processes	GO:0009152	purine ribonucleotide biosynthetic process	-2.09132	0	4/171	11949,11950,11958,67184	Atp5c1,Atp5pb,Atp5k,Ndufa13
4_Summary	GO Biological Processes	GO:0008584	male gonad development	-3.34979	-0.322543	5/138	12443,19662,22589,53381,56739	Ccnd1,Rbp4,Atrx,Prdx4,Rec8
4_Member	GO Biological Processes	GO:0008584	male gonad development	-3.34979	-0.322543	5/138	12443,19662,22589,53381,56739	Ccnd1,Rbp4,Atrx,Prdx4,Rec8
4_Member	GO Biological Processes	GO:0046546	development of primary male sexual characteristics	-3.33545	-0.322543	5/139	12443,19662,22589,53381,56739	Ccnd1,Rbp4,Atrx,Prdx4,Rec8
4_Member	GO Biological Processes	GO:0046661	male sex differentiation	-2.95245	-0.161392	5/169	12443,19662,22589,53381,56739	Ccnd1,Rbp4,Atrx,Prdx4,Rec8
4_Member	GO Biological Processes	GO:0008406	gonad development	-2.35572	0	5/232	12443,19662,22589,53381,56739	Ccnd1,Rbp4,Atrx,Prdx4,Rec8
4_Member	GO Biological Processes	GO:0045137	development of primary sexual characteristics	-2.3245	0	5/236	12443,19662,22589,53381,56739	Ccnd1,Rbp4,Atrx,Prdx4,Rec8
5_Summary	GO Biological Processes	GO:1901137	carbohydrate derivative biosynthetic process	-3.05637	-0.17407	9/541	11949,11950,11958,13200,13480,14043,22340,67184,108155	Atp5c1,Atp5pb,Atp5k,Ddost,Dpm1,Ext2,Vegfb,Ndufa13,Ogt
5_Member	GO Biological Processes	GO:1901137	carbohydrate derivative biosynthetic process	-3.05637	-0.17407	9/541	11949,11950,11958,13200,13480,14043,22340,67184,108155	Atp5c1,Atp5pb,Atp5k,Ddost,Dpm1,Ext2,Vegfb,Ndufa13,Ogt
5_Member	GO Biological Processes	GO:0006486	protein glycosylation	-2.6886	-0.0638746	5/194	13200,13480,14043,22340,108155	Ddost,Dpm1,Ext2,Vegfb,Ogt
5_Member	GO Biological Processes	GO:0043413	macromolecule glycosylation	-2.6886	-0.0638746	5/194	13200,13480,14043,22340,108155	Ddost,Dpm1,Ext2,Vegfb,Ogt
5_Member	GO Biological Processes	GO:0006487	protein N-linked glycosylation	-2.49184	0	3/64	13200,13480,14043	Ddost,Dpm1,Ext2
5_Member	GO Biological Processes	GO:0070085	glycosylation	-2.48736	0	5/216	13200,13480,14043,22340,108155	Ddost,Dpm1,Ext2,Vegfb,Ogt
5_Member	GO Biological Processes	GO:0009101	glycoprotein biosynthetic process	-2.20576	0	5/252	13200,13480,14043,22340,108155	Ddost,Dpm1,Ext2,Vegfb,Ogt
5_Member	GO Biological Processes	GO:0006493	protein O-linked glycosylation	-2.20498	0	3/81	13480,22340,108155	Dpm1,Vegfb,Ogt
6_Summary	GO Biological Processes	GO:0032526	response to retinoic acid	-3.04431	-0.17407	4/93	19662,24045,67184,73614	Rbp4,Scamp3,Ndufa13,Rhox13
6_Member	GO Biological Processes	GO:0032526	response to retinoic acid	-3.04431	-0.17407	4/93	19662,24045,67184,73614	Rbp4,Scamp3,Ndufa13,Rhox13
7_Summary	KEGG Pathway	mmu04141	Protein processing in endoplasmic reticulum - Mus musculus (house mouse)	-2.91848	-0.142108	5/172	13200,66256,67397,70361,107513	Ddost,Ssr2,Erp29,Lman1,Ssr1
7_Member	KEGG Pathway	mmu04141	Protein processing in endoplasmic reticulum - Mus musculus (house mouse)	-2.91848	-0.142108	5/172	13200,66256,67397,70361,107513	Ddost,Ssr2,Erp29,Lman1,Ssr1
8_Summary	GO Biological Processes	GO:0055080	monoatomic cation homeostasis	-2.487	0	8/534	14043,20320,64602,66241,70358,78506,107771,433375,53381,108155,227102	Ext2,Nptn,Ireb2,Tmem9,Steap1,Micu3,Bmyc,Creg1,Prdx4,Ogt,Ormdl1
8_Member	GO Biological Processes	GO:0055080	monoatomic cation homeostasis	-2.487	0	8/534	14043,20320,64602,66241,70358,78506,107771,433375	Ext2,Nptn,Ireb2,Tmem9,Steap1,Micu3,Bmyc,Creg1
8_Member	GO Biological Processes	GO:0050801	monoatomic ion homeostasis	-2.42396	0	8/547	14043,20320,64602,66241,70358,78506,107771,433375	Ext2,Nptn,Ireb2,Tmem9,Steap1,Micu3,Bmyc,Creg1
8_Member	GO Biological Processes	GO:0019725	cellular homeostasis	-2.38756	0	9/679	20320,53381,64602,66241,78506,107771,108155,227102,433375	Nptn,Prdx4,Ireb2,Tmem9,Micu3,Bmyc,Ogt,Ormdl1,Creg1
8_Member	GO Biological Processes	GO:0055082	cellular chemical homeostasis	-2.31271	0	8/571	20320,64602,66241,78506,107771,108155,227102,433375	Nptn,Ireb2,Tmem9,Micu3,Bmyc,Ogt,Ormdl1,Creg1
8_Member	GO Biological Processes	GO:0055072	iron ion homeostasis	-2.04006	0	3/93	64602,70358,107771	Ireb2,Steap1,Bmyc
9_Summary	GO Biological Processes	GO:0016050	vesicle organization	-2.4778	0	6/314	22318,66226,66241,67511,73689,114128,433375	Vamp2,Trappc2,Tmem9,Tmed9,Bloc1s2,Laptm4b,Creg1
9_Member	GO Biological Processes	GO:0016050	vesicle organization	-2.4778	0	6/314	22318,66226,66241,67511,73689,114128	Vamp2,Trappc2,Tmem9,Tmed9,Bloc1s2,Laptm4b
9_Member	GO Biological Processes	GO:0007040	lysosome organization	-2.07896	0	3/90	66241,114128,433375	Tmem9,Laptm4b,Creg1
9_Member	GO Biological Processes	GO:0080171	lytic vacuole organization	-2.07896	0	3/90	66241,114128,433375	Tmem9,Laptm4b,Creg1

## Sheet: C7
GroupID	Category	Term	Description	LogP	Log(q-value)	InTerm_InList	Genes	Symbols
1_Summary	Reactome Gene Sets	R-MMU-3700989	Transcriptional Regulation by TP53	-7.97877	-3.9064	12/287	12028,12428,12868,14782,17992,20877,54401,66420,69833,109270,110147,268697	Bax,Ccna2,Cox8a,Gsr,Ndufa4,Aurkb,Ywhab,Polr2e,Polr2f,Prr5,Ehmt2,Ccnb1
1_Member	Reactome Gene Sets	R-MMU-3700989	Transcriptional Regulation by TP53	-7.97877	-3.9064	12/287	12028,12428,12868,14782,17992,20877,54401,66420,69833,109270,110147,268697	Bax,Ccna2,Cox8a,Gsr,Ndufa4,Aurkb,Ywhab,Polr2e,Polr2f,Prr5,Ehmt2,Ccnb1
1_Member	Reactome Gene Sets	R-MMU-5633007	Regulation of TP53 Activity	-2.28866	-0.28329	4/147	12428,20877,109270,110147	Ccna2,Aurkb,Prr5,Ehmt2
2_Summary	Reactome Gene Sets	R-MMU-1640170	Cell Cycle	-7.87355	-3.9064	16/584	12428,12443,15516,17216,19357,20877,26446,52530,54124,54401,57441,68097,108911,227613,268697,319171,12055,20588,16590,16765,11867,15289,110147,11858,15528,50796,13685	Ccna2,Ccnd1,Hsp90ab1,Mcm2,Rad21,Aurkb,Psmb3,Nhp2,Cks1b,Ywhab,Gmnn,Dynll2,Rcc2,Tubb4b,Ccnb1,H2ac24,Bcl7c,Smarcc1,Kit,Stmn1,Arpc1b,Hmgb1,Ehmt2,Rnd2,Hspe1,Dmrt1,Eif4ebp1
2_Member	Reactome Gene Sets	R-MMU-1640170	Cell Cycle	-7.87355	-3.9064	16/584	12428,12443,15516,17216,19357,20877,26446,52530,54124,54401,57441,68097,108911,227613,268697,319171	Ccna2,Ccnd1,Hsp90ab1,Mcm2,Rad21,Aurkb,Psmb3,Nhp2,Cks1b,Ywhab,Gmnn,Dynll2,Rcc2,Tubb4b,Ccnb1,H2ac24
2_Member	Reactome Gene Sets	R-MMU-69278	Cell Cycle, Mitotic	-7.05419	-3.26313	14/499	12428,12443,15516,17216,19357,20877,26446,54124,57441,68097,108911,227613,268697,319171	Ccna2,Ccnd1,Hsp90ab1,Mcm2,Rad21,Aurkb,Psmb3,Cks1b,Gmnn,Dynll2,Rcc2,Tubb4b,Ccnb1,H2ac24
2_Member	Reactome Gene Sets	R-MMU-2500257	Resolution of Sister Chromatid Cohesion	-4.7202	-1.47807	6/117	19357,20877,68097,108911,227613,268697	Rad21,Aurkb,Dynll2,Rcc2,Tubb4b,Ccnb1
2_Member	GO Biological Processes	GO:0051987	positive regulation of attachment of spindle microtubules to kinetochore	-4.66707	-1.47807	3/12	20877,108911,268697	Aurkb,Rcc2,Ccnb1
2_Member	GO Biological Processes	GO:0051983	regulation of chromosome segregation	-4.49916	-1.42076	6/128	12055,19357,20588,20877,108911,268697	Bcl7c,Rad21,Smarcc1,Aurkb,Rcc2,Ccnb1
2_Member	GO Biological Processes	GO:0030071	regulation of mitotic metaphase/anaphase transition	-4.17699	-1.27054	5/90	12055,19357,20588,20877,268697	Bcl7c,Rad21,Smarcc1,Aurkb,Ccnb1
2_Member	Reactome Gene Sets	R-MMU-68882	Mitotic Anaphase	-4.11353	-1.26145	7/218	19357,20877,26446,68097,108911,227613,268697	Rad21,Aurkb,Psmb3,Dynll2,Rcc2,Tubb4b,Ccnb1
2_Member	GO Biological Processes	GO:1902099	regulation of metaphase/anaphase transition of cell cycle	-4.10901	-1.26145	5/93	12055,19357,20588,20877,268697	Bcl7c,Rad21,Smarcc1,Aurkb,Ccnb1
2_Member	Reactome Gene Sets	R-MMU-2555396	Mitotic Metaphase and Anaphase	-4.10108	-1.26145	7/219	19357,20877,26446,68097,108911,227613,268697	Rad21,Aurkb,Psmb3,Dynll2,Rcc2,Tubb4b,Ccnb1
2_Member	GO Biological Processes	GO:0051988	regulation of attachment of spindle microtubules to kinetochore	-4.03356	-1.22778	3/19	20877,108911,268697	Aurkb,Rcc2,Ccnb1
2_Member	GO Biological Processes	GO:0033045	regulation of sister chromatid segregation	-3.87885	-1.11582	5/104	12055,19357,20588,20877,268697	Bcl7c,Rad21,Smarcc1,Aurkb,Ccnb1
2_Member	Reactome Gene Sets	R-MMU-2467813	Separation of Sister Chromatids	-3.6549	-0.998398	6/182	19357,20877,26446,68097,108911,227613	Rad21,Aurkb,Psmb3,Dynll2,Rcc2,Tubb4b
2_Member	Reactome Gene Sets	R-MMU-68877	Mitotic Prometaphase	-3.59147	-0.986049	6/187	19357,20877,68097,108911,227613,268697	Rad21,Aurkb,Dynll2,Rcc2,Tubb4b,Ccnb1
2_Member	GO Biological Processes	GO:0051984	positive regulation of chromosome segregation	-3.47193	-0.919757	3/29	20877,108911,268697	Aurkb,Rcc2,Ccnb1
2_Member	Reactome Gene Sets	R-MMU-68886	M Phase	-3.34496	-0.881661	8/383	19357,20877,26446,68097,108911,227613,268697,319171	Rad21,Aurkb,Psmb3,Dynll2,Rcc2,Tubb4b,Ccnb1,H2ac24
2_Member	GO Biological Processes	GO:0051301	cell division	-3.17266	-0.767806	9/510	12428,12443,16590,16765,19357,20877,54124,108911,268697	Ccna2,Ccnd1,Kit,Stmn1,Rad21,Aurkb,Cks1b,Rcc2,Ccnb1
2_Member	Reactome Gene Sets	R-MMU-195258	RHO GTPase Effectors	-3.03869	-0.678998	6/238	11867,20877,54401,68097,108911,227613	Arpc1b,Aurkb,Ywhab,Dynll2,Rcc2,Tubb4b
2_Member	GO Biological Processes	GO:0051276	chromosome organization	-3.01742	-0.663051	8/430	15289,17216,19357,20588,20877,52530,110147,268697	Hmgb1,Mcm2,Rad21,Smarcc1,Aurkb,Nhp2,Ehmt2,Ccnb1
2_Member	GO Biological Processes	GO:0033044	regulation of chromosome organization	-2.96468	-0.631153	6/246	12055,17216,19357,20588,20877,268697	Bcl7c,Mcm2,Rad21,Smarcc1,Aurkb,Ccnb1
2_Member	Reactome Gene Sets	R-MMU-194315	Signaling by Rho GTPases	-2.82962	-0.550985	9/571	11858,11867,15516,15528,20877,54401,68097,108911,227613	Rnd2,Arpc1b,Hsp90ab1,Hspe1,Aurkb,Ywhab,Dynll2,Rcc2,Tubb4b
2_Member	Reactome Gene Sets	R-MMU-9648025	EML4 and NUDC in mitotic spindle formation	-2.80024	-0.53929	4/106	20877,68097,108911,227613	Aurkb,Dynll2,Rcc2,Tubb4b
2_Member	Reactome Gene Sets	R-MMU-9716542	Signaling by Rho GTPases, Miro GTPases and RHOBTB3	-2.75259	-0.513862	9/586	11858,11867,15516,15528,20877,54401,68097,108911,227613	Rnd2,Arpc1b,Hsp90ab1,Hspe1,Aurkb,Ywhab,Dynll2,Rcc2,Tubb4b
2_Member	GO Biological Processes	GO:0033047	regulation of mitotic sister chromatid segregation	-2.65422	-0.465217	3/55	19357,20877,268697	Rad21,Aurkb,Ccnb1
2_Member	GO Biological Processes	GO:0051784	negative regulation of nuclear division	-2.63178	-0.455233	3/56	19357,20877,50796	Rad21,Aurkb,Dmrt1
2_Member	GO Biological Processes	GO:0007088	regulation of mitotic nuclear division	-2.62999	-0.455233	4/118	19357,20877,50796,268697	Rad21,Aurkb,Dmrt1,Ccnb1
2_Member	GO Biological Processes	GO:0010965	regulation of mitotic sister chromatid separation	-2.58817	-0.433937	3/58	19357,20877,268697	Rad21,Aurkb,Ccnb1
2_Member	Reactome Gene Sets	R-MMU-5663220	RHO GTPases Activate Formins	-2.46632	-0.362497	4/131	20877,68097,108911,227613	Aurkb,Dynll2,Rcc2,Tubb4b
2_Member	GO Biological Processes	GO:1905818	regulation of chromosome separation	-2.33957	-0.298845	3/71	19357,20877,268697	Rad21,Aurkb,Ccnb1
2_Member	GO Biological Processes	GO:0051783	regulation of nuclear division	-2.23767	-0.245955	4/152	19357,20877,50796,268697	Rad21,Aurkb,Dmrt1,Ccnb1
2_Member	GO Biological Processes	GO:2001251	negative regulation of chromosome organization	-2.15099	-0.202957	3/83	17216,19357,20877	Mcm2,Rad21,Aurkb
2_Member	GO Biological Processes	GO:0034502	protein localization to chromosome	-2.13666	-0.192763	3/84	19357,20877,108911	Rad21,Aurkb,Rcc2
2_Member	GO Biological Processes	GO:0010639	negative regulation of organelle organization	-2.13213	-0.192275	6/363	16765,17216,19357,20877,50796,110147	Stmn1,Mcm2,Rad21,Aurkb,Dmrt1,Ehmt2
2_Member	GO Biological Processes	GO:0051129	negative regulation of cellular component organization	-2.08793	-0.162174	9/741	13685,15289,16765,17216,19357,20877,50796,108911,110147	Eif4ebp1,Hmgb1,Stmn1,Mcm2,Rad21,Aurkb,Dmrt1,Rcc2,Ehmt2
2_Member	GO Biological Processes	GO:0007052	mitotic spindle organization	-2.0545	-0.148043	3/90	16765,20877,268697	Stmn1,Aurkb,Ccnb1
2_Member	Reactome Gene Sets	R-MMU-141424	Amplification of signal from the kinetochores	-2.0545	-0.148043	3/90	20877,68097,108911	Aurkb,Dynll2,Rcc2
2_Member	Reactome Gene Sets	R-MMU-141444	Amplification of signal from unattached kinetochores via a MAD2 inhibitory signal	-2.0545	-0.148043	3/90	20877,68097,108911	Aurkb,Dynll2,Rcc2
3_Summary	GO Biological Processes	GO:0048145	regulation of fibroblast proliferation	-5.65908	-1.99296	7/126	12028,12428,12703,15461,17319,18590,268697,12443,13167,15312,15516,16590,16898,20877,22223,66259,13685,54401,16478,16765,20130,66420,69833,109270,15289,54124,18648,227613,26446	Bax,Ccna2,Socs1,Hras,Mif,Pdgfa,Ccnb1,Ccnd1,Dbi,Hmgn1,Hsp90ab1,Kit,Rps2,Aurkb,Uchl1,Camk2n1,Eif4ebp1,Ywhab,Jund,Stmn1,Rras,Polr2e,Polr2f,Prr5,Hmgb1,Cks1b,Pgam1,Tubb4b,Psmb3
3_Member	GO Biological Processes	GO:0048145	regulation of fibroblast proliferation	-5.65908	-1.99296	7/126	12028,12428,12703,15461,17319,18590,268697	Bax,Ccna2,Socs1,Hras,Mif,Pdgfa,Ccnb1
3_Member	GO Biological Processes	GO:0048146	positive regulation of fibroblast proliferation	-4.44933	-1.42076	5/79	12428,15461,17319,18590,268697	Ccna2,Hras,Mif,Pdgfa,Ccnb1
3_Member	GO Biological Processes	GO:0051347	positive regulation of transferase activity	-4.42513	-1.42076	11/527	12443,13167,15312,15461,15516,16590,16898,17319,18590,20877,268697	Ccnd1,Dbi,Hmgn1,Hras,Hsp90ab1,Kit,Rps2,Mif,Pdgfa,Aurkb,Ccnb1
3_Member	GO Biological Processes	GO:0071900	regulation of protein serine/threonine kinase activity	-4.35264	-1.40668	9/354	12428,12443,15461,15516,16590,17319,18590,22223,268697	Ccna2,Ccnd1,Hras,Hsp90ab1,Kit,Mif,Pdgfa,Uchl1,Ccnb1
3_Member	GO Biological Processes	GO:0045859	regulation of protein kinase activity	-3.83464	-1.08682	11/614	12428,12443,12703,15461,15516,16590,17319,18590,22223,66259,268697	Ccna2,Ccnd1,Socs1,Hras,Hsp90ab1,Kit,Mif,Pdgfa,Uchl1,Camk2n1,Ccnb1
3_Member	GO Biological Processes	GO:0071902	positive regulation of protein serine/threonine kinase activity	-3.36708	-0.881661	6/206	12443,15461,15516,16590,17319,18590	Ccnd1,Hras,Hsp90ab1,Kit,Mif,Pdgfa
3_Member	GO Biological Processes	GO:0043549	regulation of kinase activity	-3.29135	-0.849242	11/711	12428,12443,12703,15461,15516,16590,17319,18590,22223,66259,268697	Ccna2,Ccnd1,Socs1,Hras,Hsp90ab1,Kit,Mif,Pdgfa,Uchl1,Camk2n1,Ccnb1
3_Member	KEGG Pathway	mmu05215	Prostate cancer - Mus musculus (house mouse)	-2.90984	-0.595901	4/99	12443,15461,15516,18590	Ccnd1,Hras,Hsp90ab1,Pdgfa
3_Member	KEGG Pathway	mmu04151	PI3K-Akt signaling pathway - Mus musculus (house mouse)	-2.81318	-0.544999	7/359	12443,13685,15461,15516,16590,18590,54401	Ccnd1,Eif4ebp1,Hras,Hsp90ab1,Kit,Pdgfa,Ywhab
3_Member	GO Biological Processes	GO:0045860	positive regulation of protein kinase activity	-2.73878	-0.511989	7/370	12443,15461,15516,16590,17319,18590,268697	Ccnd1,Hras,Hsp90ab1,Kit,Mif,Pdgfa,Ccnb1
3_Member	KEGG Pathway	mmu04010	MAPK signaling pathway - Mus musculus (house mouse)	-2.5739	-0.425856	6/294	15461,16478,16590,16765,18590,20130	Hras,Jund,Kit,Stmn1,Pdgfa,Rras
3_Member	GO Biological Processes	GO:0043405	regulation of MAP kinase activity	-2.57346	-0.425856	5/202	15461,16590,17319,18590,22223	Hras,Kit,Mif,Pdgfa,Uchl1
3_Member	Reactome Gene Sets	R-MMU-9006934	Signaling by Receptor Tyrosine Kinases	-2.56132	-0.420245	7/398	15461,16590,18590,54401,66420,69833,109270	Hras,Kit,Pdgfa,Ywhab,Polr2e,Polr2f,Prr5
3_Member	GO Biological Processes	GO:0043406	positive regulation of MAP kinase activity	-2.45451	-0.359513	4/132	15461,16590,17319,18590	Hras,Kit,Mif,Pdgfa
3_Member	GO Biological Processes	GO:0001934	positive regulation of protein phosphorylation	-2.44662	-0.35453	10/777	12443,15289,15461,15516,16590,17319,18590,20877,109270,268697	Ccnd1,Hmgb1,Hras,Hsp90ab1,Kit,Mif,Pdgfa,Aurkb,Prr5,Ccnb1
3_Member	KEGG Pathway	mmu05200	Pathways in cancer - Mus musculus (house mouse)	-2.38829	-0.318764	8/543	12028,12428,12443,15461,15516,16590,18590,54124	Bax,Ccna2,Ccnd1,Hras,Hsp90ab1,Kit,Pdgfa,Cks1b
3_Member	KEGG Pathway	mmu05230	Central carbon metabolism in cancer - Mus musculus (house mouse)	-2.3744	-0.310345	3/69	15461,16590,18648	Hras,Kit,Pgam1
3_Member	GO Biological Processes	GO:0033674	positive regulation of kinase activity	-2.33914	-0.298845	7/437	12443,15461,15516,16590,17319,18590,268697	Ccnd1,Hras,Hsp90ab1,Kit,Mif,Pdgfa,Ccnb1
3_Member	KEGG Pathway	mmu04072	Phospholipase D signaling pathway - Mus musculus (house mouse)	-2.26803	-0.267017	4/149	15461,16590,18590,20130	Hras,Kit,Pdgfa,Rras
3_Member	KEGG Pathway	mmu04540	Gap junction - Mus musculus (house mouse)	-2.10856	-0.176842	3/86	15461,18590,227613	Hras,Pdgfa,Tubb4b
3_Member	Reactome Gene Sets	R-MMU-5673001	RAF/MAP kinase cascade	-2.09914	-0.171081	5/262	15461,16590,18590,26446,54401	Hras,Kit,Pdgfa,Psmb3,Ywhab
3_Member	Reactome Gene Sets	R-MMU-5684996	MAPK1/MAPK3 signaling	-2.05911	-0.148043	5/268	15461,16590,18590,26446,54401	Hras,Kit,Pdgfa,Psmb3,Ywhab
4_Summary	GO Biological Processes	GO:0007346	regulation of mitotic cell cycle	-5.29326	-1.78361	12/512	12055,12443,13685,15289,19357,20588,20877,50796,54124,67628,108911,268697,12428,15461,16590,20130,16765,17216,227613	Bcl7c,Ccnd1,Eif4ebp1,Hmgb1,Rad21,Smarcc1,Aurkb,Dmrt1,Cks1b,Anp32b,Rcc2,Ccnb1,Ccna2,Hras,Kit,Rras,Stmn1,Mcm2,Tubb4b
4_Member	GO Biological Processes	GO:0007346	regulation of mitotic cell cycle	-5.29326	-1.78361	12/512	12055,12443,13685,15289,19357,20588,20877,50796,54124,67628,108911,268697	Bcl7c,Ccnd1,Eif4ebp1,Hmgb1,Rad21,Smarcc1,Aurkb,Dmrt1,Cks1b,Anp32b,Rcc2,Ccnb1
4_Member	KEGG Pathway	mmu05221	Acute myeloid leukemia - Mus musculus (house mouse)	-4.70484	-1.47807	5/70	12428,12443,13685,15461,16590	Ccna2,Ccnd1,Eif4ebp1,Hras,Kit
4_Member	GO Biological Processes	GO:0045931	positive regulation of mitotic cell cycle	-4.42394	-1.42076	6/132	12443,13685,15289,67628,108911,268697	Ccnd1,Eif4ebp1,Hmgb1,Anp32b,Rcc2,Ccnb1
4_Member	GO Biological Processes	GO:0045787	positive regulation of cell cycle	-4.41019	-1.42076	9/348	12443,13685,15289,19357,20877,50796,67628,108911,268697	Ccnd1,Eif4ebp1,Hmgb1,Rad21,Aurkb,Dmrt1,Anp32b,Rcc2,Ccnb1
4_Member	GO Biological Processes	GO:0044772	mitotic cell cycle phase transition	-4.09827	-1.26145	6/151	12428,12443,13685,54124,67628,268697	Ccna2,Ccnd1,Eif4ebp1,Cks1b,Anp32b,Ccnb1
4_Member	GO Biological Processes	GO:0044770	cell cycle phase transition	-3.93004	-1.15322	6/162	12428,12443,13685,54124,67628,268697	Ccna2,Ccnd1,Eif4ebp1,Cks1b,Anp32b,Ccnb1
4_Member	GO Biological Processes	GO:1901990	regulation of mitotic cell cycle phase transition	-3.65683	-0.998398	8/344	12055,12443,19357,20588,20877,67628,108911,268697	Bcl7c,Ccnd1,Rad21,Smarcc1,Aurkb,Anp32b,Rcc2,Ccnb1
4_Member	GO Biological Processes	GO:0090068	positive regulation of cell cycle process	-3.64049	-0.998398	7/260	12443,19357,20877,50796,67628,108911,268697	Ccnd1,Rad21,Aurkb,Dmrt1,Anp32b,Rcc2,Ccnb1
4_Member	KEGG Pathway	mmu04218	Cellular senescence - Mus musculus (house mouse)	-3.62929	-0.998398	6/184	12428,12443,13685,15461,20130,268697	Ccna2,Ccnd1,Eif4ebp1,Hras,Rras,Ccnb1
4_Member	GO Biological Processes	GO:0010971	positive regulation of G2/M transition of mitotic cell cycle	-3.47193	-0.919757	3/29	12443,108911,268697	Ccnd1,Rcc2,Ccnb1
4_Member	GO Biological Processes	GO:0000278	mitotic cell cycle	-3.38936	-0.881661	10/581	12428,12443,13685,16765,17216,20877,54124,67628,227613,268697	Ccna2,Ccnd1,Eif4ebp1,Stmn1,Mcm2,Aurkb,Cks1b,Anp32b,Tubb4b,Ccnb1
4_Member	GO Biological Processes	GO:1902751	positive regulation of cell cycle G2/M phase transition	-3.34366	-0.881661	3/32	12443,108911,268697	Ccnd1,Rcc2,Ccnb1
4_Member	GO Biological Processes	GO:0044843	cell cycle G1/S phase transition	-3.2569	-0.833816	4/80	12428,12443,13685,67628	Ccna2,Ccnd1,Eif4ebp1,Anp32b
4_Member	GO Biological Processes	GO:1903047	mitotic cell cycle process	-3.22778	-0.816823	9/501	12428,12443,13685,16765,17216,20877,54124,67628,268697	Ccna2,Ccnd1,Eif4ebp1,Stmn1,Mcm2,Aurkb,Cks1b,Anp32b,Ccnb1
4_Member	GO Biological Processes	GO:1901987	regulation of cell cycle phase transition	-2.95981	-0.631153	8/439	12055,12443,19357,20588,20877,67628,108911,268697	Bcl7c,Ccnd1,Rad21,Smarcc1,Aurkb,Anp32b,Rcc2,Ccnb1
4_Member	GO Biological Processes	GO:1901992	positive regulation of mitotic cell cycle phase transition	-2.94274	-0.619045	4/97	12443,67628,108911,268697	Ccnd1,Anp32b,Rcc2,Ccnb1
4_Member	GO Biological Processes	GO:0010389	regulation of G2/M transition of mitotic cell cycle	-2.83071	-0.550985	4/104	12443,19357,108911,268697	Ccnd1,Rad21,Rcc2,Ccnb1
4_Member	GO Biological Processes	GO:1902749	regulation of cell cycle G2/M phase transition	-2.65698	-0.465217	4/116	12443,19357,108911,268697	Ccnd1,Rad21,Rcc2,Ccnb1
4_Member	GO Biological Processes	GO:1901989	positive regulation of cell cycle phase transition	-2.61669	-0.445421	4/119	12443,67628,108911,268697	Ccnd1,Anp32b,Rcc2,Ccnb1
4_Member	GO Biological Processes	GO:0000082	G1/S transition of mitotic cell cycle	-2.22564	-0.242281	3/78	12443,13685,67628	Ccnd1,Eif4ebp1,Anp32b
4_Member	GO Biological Processes	GO:0010564	regulation of cell cycle process	-2.12469	-0.18715	9/731	12055,12443,19357,20588,20877,50796,67628,108911,268697	Bcl7c,Ccnd1,Rad21,Smarcc1,Aurkb,Dmrt1,Anp32b,Rcc2,Ccnb1
5_Summary	Reactome Gene Sets	R-MMU-69242	S Phase	-5.27364	-1.78361	7/144	12428,12443,17216,19357,26446,54124,57441,54401,268697,20877,68097,108911,15516,227613,15461,110147	Ccna2,Ccnd1,Mcm2,Rad21,Psmb3,Cks1b,Gmnn,Ywhab,Ccnb1,Aurkb,Dynll2,Rcc2,Hsp90ab1,Tubb4b,Hras,Ehmt2
5_Member	Reactome Gene Sets	R-MMU-69242	S Phase	-5.27364	-1.78361	7/144	12428,12443,17216,19357,26446,54124,57441	Ccna2,Ccnd1,Mcm2,Rad21,Psmb3,Cks1b,Gmnn
5_Member	Reactome Gene Sets	R-MMU-69206	G1/S Transition	-5.013	-1.68673	6/104	12428,12443,17216,26446,54124,57441	Ccna2,Ccnd1,Mcm2,Psmb3,Cks1b,Gmnn
5_Member	KEGG Pathway	mmu04110	Cell cycle - Mus musculus (house mouse)	-4.5573	-1.42076	6/125	12428,12443,17216,19357,54401,268697	Ccna2,Ccnd1,Mcm2,Rad21,Ywhab,Ccnb1
5_Member	Reactome Gene Sets	R-MMU-453279	Mitotic G1 phase and G1/S transition	-4.51837	-1.42076	6/127	12428,12443,17216,26446,54124,57441	Ccna2,Ccnd1,Mcm2,Psmb3,Cks1b,Gmnn
5_Member	Reactome Gene Sets	R-MMU-69620	Cell Cycle Checkpoints	-4.29554	-1.36978	8/278	12428,17216,20877,26446,54401,68097,108911,268697	Ccna2,Mcm2,Aurkb,Psmb3,Ywhab,Dynll2,Rcc2,Ccnb1
5_Member	Reactome Gene Sets	R-MMU-187577	SCF(Skp2)-mediated degradation of p27/p21	-3.70883	-1.00885	4/61	12428,12443,26446,54124	Ccna2,Ccnd1,Psmb3,Cks1b
5_Member	Reactome Gene Sets	R-MMU-69202	Cyclin E associated events during G1/S transition	-3.45447	-0.918681	4/71	12428,12443,26446,54124	Ccna2,Ccnd1,Psmb3,Cks1b
5_Member	Reactome Gene Sets	R-MMU-69656	Cyclin A:Cdk2-associated events at S phase entry	-3.40829	-0.888295	4/73	12428,12443,26446,54124	Ccna2,Ccnd1,Psmb3,Cks1b
5_Member	Reactome Gene Sets	R-MMU-8852276	The role of GTSE1 in G2/M progression after G2 checkpoint	-3.36347	-0.881661	4/75	15516,26446,227613,268697	Hsp90ab1,Psmb3,Tubb4b,Ccnb1
5_Member	GO Biological Processes	GO:0006275	regulation of DNA replication	-3.30865	-0.85338	5/138	12428,15461,17216,57441,110147	Ccna2,Hras,Mcm2,Gmnn,Ehmt2
5_Member	GO Biological Processes	GO:1904029	regulation of cyclin-dependent protein kinase activity	-3.29863	-0.84999	4/78	12428,12443,15516,268697	Ccna2,Ccnd1,Hsp90ab1,Ccnb1
5_Member	Reactome Gene Sets	R-MMU-174143	APC/C-mediated degradation of cell cycle proteins	-3.11938	-0.743291	4/87	12428,20877,26446,268697	Ccna2,Aurkb,Psmb3,Ccnb1
5_Member	Reactome Gene Sets	R-MMU-453276	Regulation of mitotic cell cycle	-3.11938	-0.743291	4/87	12428,20877,26446,268697	Ccna2,Aurkb,Psmb3,Ccnb1
5_Member	Reactome Gene Sets	R-MMU-69052	Switching of origins to a post-replicative state	-3.04616	-0.681066	4/91	12428,17216,26446,57441	Ccna2,Mcm2,Psmb3,Gmnn
5_Member	Reactome Gene Sets	R-MMU-69275	G2/M Transition	-2.8453	-0.550985	5/175	12428,15516,26446,227613,268697	Ccna2,Hsp90ab1,Psmb3,Tubb4b,Ccnb1
5_Member	Reactome Gene Sets	R-MMU-453274	Mitotic G2-G2/M phases	-2.82353	-0.550985	5/177	12428,15516,26446,227613,268697	Ccna2,Hsp90ab1,Psmb3,Tubb4b,Ccnb1
5_Member	Reactome Gene Sets	R-MMU-69239	Synthesis of DNA	-2.65698	-0.465217	4/116	12428,17216,26446,57441	Ccna2,Mcm2,Psmb3,Gmnn
5_Member	Reactome Gene Sets	R-MMU-69306	DNA Replication	-2.56473	-0.420399	4/123	12428,17216,26446,57441	Ccna2,Mcm2,Psmb3,Gmnn
5_Member	Reactome Gene Sets	R-MMU-8878166	Transcriptional regulation by RUNX2	-2.48596	-0.379147	3/63	12443,26446,268697	Ccnd1,Psmb3,Ccnb1
5_Member	Reactome Gene Sets	R-MMU-68949	Orc1 removal from chromatin	-2.35685	-0.301074	3/70	12428,17216,26446	Ccna2,Mcm2,Psmb3
5_Member	GO Biological Processes	GO:0000079	regulation of cyclin-dependent protein serine/threonine kinase activity	-2.3058	-0.288736	3/73	12428,12443,268697	Ccna2,Ccnd1,Ccnb1
5_Member	Reactome Gene Sets	R-MMU-176409	APC/C:Cdc20 mediated degradation of mitotic proteins	-2.257	-0.260665	3/76	12428,26446,268697	Ccna2,Psmb3,Ccnb1
5_Member	Reactome Gene Sets	R-MMU-176814	Activation of APC/C and APC/C:Cdc20 mediated degradation of mitotic proteins	-2.24121	-0.247189	3/77	12428,26446,268697	Ccna2,Psmb3,Ccnb1
5_Member	Reactome Gene Sets	R-MMU-69481	G2/M Checkpoints	-2.16948	-0.211202	4/159	17216,26446,54401,268697	Mcm2,Psmb3,Ywhab,Ccnb1
5_Member	Reactome Gene Sets	R-MMU-68867	Assembly of the pre-replicative complex	-2.16551	-0.211202	3/82	17216,26446,57441	Mcm2,Psmb3,Gmnn
5_Member	KEGG Pathway	mmu04914	Progesterone-mediated oocyte maturation - Mus musculus (house mouse)	-2.02846	-0.13135	3/92	12428,15516,268697	Ccna2,Hsp90ab1,Ccnb1
6_Summary	GO Biological Processes	GO:0071353	cellular response to interleukin-4	-5.12894	-1.70586	4/27	15516,16898,17025,17216,20588	Hsp90ab1,Rps2,Alad,Mcm2,Smarcc1
6_Member	GO Biological Processes	GO:0071353	cellular response to interleukin-4	-5.12894	-1.70586	4/27	15516,16898,17025,17216	Hsp90ab1,Rps2,Alad,Mcm2
6_Member	GO Biological Processes	GO:0070670	response to interleukin-4	-5.00067	-1.68673	4/29	15516,16898,17025,17216	Hsp90ab1,Rps2,Alad,Mcm2
6_Member	GO Biological Processes	GO:1901799	negative regulation of proteasomal protein catabolic process	-2.72428	-0.501427	3/52	15516,17025,20588	Hsp90ab1,Alad,Smarcc1
6_Member	GO Biological Processes	GO:1903051	negative regulation of proteolysis involved in protein catabolic process	-2.39224	-0.319961	3/68	15516,17025,20588	Hsp90ab1,Alad,Smarcc1
7_Summary	GO Biological Processes	GO:0006091	generation of precursor metabolites and energy	-4.36215	-1.40668	9/353	12028,12850,12868,14635,15289,17448,18648,21351,69875	Bax,Coq7,Cox8a,Galk1,Hmgb1,Mdh2,Pgam1,Taldo1,Ndufa11
7_Member	GO Biological Processes	GO:0006091	generation of precursor metabolites and energy	-4.36215	-1.40668	9/353	12028,12850,12868,14635,15289,17448,18648,21351,69875	Bax,Coq7,Cox8a,Galk1,Hmgb1,Mdh2,Pgam1,Taldo1,Ndufa11
7_Member	GO Biological Processes	GO:0015980	energy derivation by oxidation of organic compounds	-2.85886	-0.559163	6/258	12028,12850,12868,15289,17448,69875	Bax,Coq7,Cox8a,Hmgb1,Mdh2,Ndufa11
7_Member	GO Biological Processes	GO:0045333	cellular respiration	-2.70872	-0.493616	5/188	12028,12850,12868,17448,69875	Bax,Coq7,Cox8a,Mdh2,Ndufa11
7_Member	GO Biological Processes	GO:0009060	aerobic respiration	-2.22771	-0.242281	4/153	12850,12868,17448,69875	Coq7,Cox8a,Mdh2,Ndufa11
8_Summary	KEGG Pathway	mmu05016	Huntington disease - Mus musculus (house mouse)	-4.0443	-1.22778	8/302	12028,12868,17992,26446,66420,69833,69875,227613,12428,14782,15516,68097,110147,22223,54401,15461,20588	Bax,Cox8a,Ndufa4,Psmb3,Polr2e,Polr2f,Ndufa11,Tubb4b,Ccna2,Gsr,Hsp90ab1,Dynll2,Ehmt2,Uchl1,Ywhab,Hras,Smarcc1
8_Member	KEGG Pathway	mmu05016	Huntington disease - Mus musculus (house mouse)	-4.0443	-1.22778	8/302	12028,12868,17992,26446,66420,69833,69875,227613	Bax,Cox8a,Ndufa4,Psmb3,Polr2e,Polr2f,Ndufa11,Tubb4b
8_Member	Reactome Gene Sets	R-MMU-2262752	Cellular responses to stress	-3.64497	-0.998398	9/439	12428,12868,14782,15516,17992,26446,68097,110147,227613	Ccna2,Cox8a,Gsr,Hsp90ab1,Ndufa4,Psmb3,Dynll2,Ehmt2,Tubb4b
8_Member	Reactome Gene Sets	R-MMU-8953897	Cellular responses to stimuli	-3.62312	-0.998398	9/442	12428,12868,14782,15516,17992,26446,68097,110147,227613	Ccna2,Cox8a,Gsr,Hsp90ab1,Ndufa4,Psmb3,Dynll2,Ehmt2,Tubb4b
8_Member	KEGG Pathway	mmu05012	Parkinson disease - Mus musculus (house mouse)	-3.60015	-0.986049	7/264	12028,12868,17992,22223,26446,69875,227613	Bax,Cox8a,Ndufa4,Uchl1,Psmb3,Ndufa11,Tubb4b
8_Member	Reactome Gene Sets	R-MMU-5628897	TP53 Regulates Metabolic Genes	-3.45447	-0.918681	4/71	12868,14782,17992,54401	Cox8a,Gsr,Ndufa4,Ywhab
8_Member	KEGG Pathway	mmu05020	Prion disease - Mus musculus (house mouse)	-2.77509	-0.523941	6/268	12028,12868,17992,26446,69875,227613	Bax,Cox8a,Ndufa4,Psmb3,Ndufa11,Tubb4b
8_Member	KEGG Pathway	mmu05022	Pathways of neurodegeneration - multiple diseases - Mus musculus (house mouse)	-2.76659	-0.519603	8/471	12028,12868,15461,17992,22223,26446,69875,227613	Bax,Cox8a,Hras,Ndufa4,Uchl1,Psmb3,Ndufa11,Tubb4b
8_Member	KEGG Pathway	mmu04714	Thermogenesis - Mus musculus (house mouse)	-2.32561	-0.294922	5/231	12868,15461,17992,20588,69875	Cox8a,Hras,Ndufa4,Smarcc1,Ndufa11
8_Member	Reactome Gene Sets	R-MMU-9711123	Cellular response to chemical stress	-2.19827	-0.220125	4/156	12868,14782,17992,26446	Cox8a,Gsr,Ndufa4,Psmb3
8_Member	KEGG Pathway	mmu04932	Non-alcoholic fatty liver disease - Mus musculus (house mouse)	-2.19827	-0.220125	4/156	12028,12868,17992,69875	Bax,Cox8a,Ndufa4,Ndufa11
8_Member	KEGG Pathway	mmu05014	Amyotrophic lateral sclerosis - Mus musculus (house mouse)	-2.09882	-0.171081	6/369	12028,12868,17992,26446,69875,227613	Bax,Cox8a,Ndufa4,Psmb3,Ndufa11,Tubb4b
8_Member	KEGG Pathway	mmu05010	Alzheimer disease - Mus musculus (house mouse)	-2.02375	-0.13032	6/383	12868,15461,17992,26446,69875,227613	Cox8a,Hras,Ndufa4,Psmb3,Ndufa11,Tubb4b
9_Summary	GO Biological Processes	GO:0006325	chromatin organization	-3.99946	-1.2084	11/588	12055,12417,13436,15289,15312,17216,19357,20588,67628,71148,110147	Bcl7c,Cbx3,Dnmt3b,Hmgb1,Hmgn1,Mcm2,Rad21,Smarcc1,Anp32b,Mier1,Ehmt2
9_Member	GO Biological Processes	GO:0006325	chromatin organization	-3.99946	-1.2084	11/588	12055,12417,13436,15289,15312,17216,19357,20588,67628,71148,110147	Bcl7c,Cbx3,Dnmt3b,Hmgb1,Hmgn1,Mcm2,Rad21,Smarcc1,Anp32b,Mier1,Ehmt2
9_Member	GO Biological Processes	GO:0006338	chromatin remodeling	-3.76152	-1.0374	8/332	12055,12417,13436,15289,17216,20588,67628,71148	Bcl7c,Cbx3,Dnmt3b,Hmgb1,Mcm2,Smarcc1,Anp32b,Mier1
9_Member	GO Biological Processes	GO:0031507	heterochromatin formation	-2.35685	-0.301074	3/70	12417,13436,15289	Cbx3,Dnmt3b,Hmgb1
9_Member	GO Biological Processes	GO:0070828	heterochromatin organization	-2.18024	-0.217408	3/81	12417,13436,15289	Cbx3,Dnmt3b,Hmgb1
9_Member	GO Biological Processes	GO:0045814	negative regulation of gene expression, epigenetic	-2.16551	-0.211202	3/82	12417,13436,15289	Cbx3,Dnmt3b,Hmgb1
10_Summary	GO Biological Processes	GO:0009994	oocyte differentiation	-3.82353	-1.08682	4/57	50796,110147,227631,268697	Dmrt1,Ehmt2,Sohlh1,Ccnb1
10_Member	GO Biological Processes	GO:0009994	oocyte differentiation	-3.82353	-1.08682	4/57	50796,110147,227631,268697	Dmrt1,Ehmt2,Sohlh1,Ccnb1
10_Member	GO Biological Processes	GO:0048477	oogenesis	-2.78525	-0.529906	4/107	50796,110147,227631,268697	Dmrt1,Ehmt2,Sohlh1,Ccnb1
10_Member	GO Biological Processes	GO:0048599	oocyte development	-2.6771	-0.465827	3/54	50796,110147,268697	Dmrt1,Ehmt2,Ccnb1
10_Member	GO Biological Processes	GO:0007292	female gamete generation	-2.12289	-0.18715	4/164	50796,110147,227631,268697	Dmrt1,Ehmt2,Sohlh1,Ccnb1
11_Summary	KEGG Pathway	mmu05132	Salmonella infection - Mus musculus (house mouse)	-3.71288	-1.00885	7/253	11867,12028,15461,15516,20130,68097,227613,18476	Arpc1b,Bax,Hras,Hsp90ab1,Rras,Dynll2,Tubb4b,Pafah1b3
11_Member	KEGG Pathway	mmu05132	Salmonella infection - Mus musculus (house mouse)	-3.71288	-1.00885	7/253	11867,12028,15461,15516,20130,68097,227613	Arpc1b,Bax,Hras,Hsp90ab1,Rras,Dynll2,Tubb4b
11_Member	Reactome Gene Sets	R-MMU-6811436	COPI-independent Golgi-to-ER retrograde traffic	-2.82483	-0.550985	3/48	18476,68097,227613	Pafah1b3,Dynll2,Tubb4b
11_Member	Reactome Gene Sets	R-MMU-3371497	HSP90 chaperone cycle for steroid hormone receptors (SHR) in the presence of ligand	-2.74862	-0.513862	3/51	15516,68097,227613	Hsp90ab1,Dynll2,Tubb4b
11_Member	Reactome Gene Sets	R-MMU-422475	Axon guidance	-2.1899	-0.217408	5/249	11867,15461,15516,20130,227613	Arpc1b,Hras,Hsp90ab1,Rras,Tubb4b
11_Member	Reactome Gene Sets	R-MMU-9675108	Nervous system development	-2.18271	-0.217408	5/250	11867,15461,15516,20130,227613	Arpc1b,Hras,Hsp90ab1,Rras,Tubb4b
12_Summary	WikiPathways	WP3654	Novel Jun-Dmp1 pathway	-3.66705	-0.998398	3/25	12443,15461,20130,12028,18590,13436,14797,20588,110147,13685,12428,268697,12703,16765,16590,227631,54401,50796,15312,20877,66656,110196,16478,54124	Ccnd1,Hras,Rras,Bax,Pdgfa,Dnmt3b,Tle5,Smarcc1,Ehmt2,Eif4ebp1,Ccna2,Ccnb1,Socs1,Stmn1,Kit,Sohlh1,Ywhab,Dmrt1,Hmgn1,Aurkb,Eef1d,Fdps,Jund,Cks1b
12_Member	WikiPathways	WP3654	Novel Jun-Dmp1 pathway	-3.66705	-0.998398	3/25	12443,15461,20130	Ccnd1,Hras,Rras
12_Member	KEGG Pathway	mmu05218	Melanoma - Mus musculus (house mouse)	-3.4312	-0.903385	4/72	12028,12443,15461,18590	Bax,Ccnd1,Hras,Pdgfa
12_Member	KEGG Pathway	mmu05214	Glioma - Mus musculus (house mouse)	-3.38571	-0.881661	4/74	12028,12443,15461,18590	Bax,Ccnd1,Hras,Pdgfa
12_Member	WikiPathways	WP1763	Mechanisms associated with pluripotency	-3.34547	-0.881661	7/291	12443,13436,14797,15461,20130,20588,110147	Ccnd1,Dnmt3b,Tle5,Hras,Rras,Smarcc1,Ehmt2
12_Member	KEGG Pathway	mmu01521	EGFR tyrosine kinase inhibitor resistance - Mus musculus (house mouse)	-3.27762	-0.841946	4/79	12028,13685,15461,18590	Bax,Eif4ebp1,Hras,Pdgfa
12_Member	Reactome Gene Sets	R-MMU-6791312	TP53 Regulates Transcription of Cell Cycle Genes	-3.26511	-0.835779	3/34	12028,12428,268697	Bax,Ccna2,Ccnb1
12_Member	KEGG Pathway	mmu05216	Thyroid cancer - Mus musculus (house mouse)	-3.15612	-0.762998	3/37	12028,12443,15461	Bax,Ccnd1,Hras
12_Member	KEGG Pathway	mmu04211	Longevity regulating pathway - Mus musculus (house mouse)	-3.06412	-0.69357	4/90	12028,13685,15461,110147	Bax,Eif4ebp1,Hras,Ehmt2
12_Member	WikiPathways	WP297	IL-7 signaling pathway	-2.96405	-0.631153	3/43	12028,12428,15461	Bax,Ccna2,Hras
12_Member	KEGG Pathway	mmu05213	Endometrial cancer - Mus musculus (house mouse)	-2.58817	-0.433937	3/58	12028,12443,15461	Bax,Ccnd1,Hras
12_Member	KEGG Pathway	mmu05206	MicroRNAs in cancer - Mus musculus (house mouse)	-2.50928	-0.390319	6/303	12443,12703,13436,15461,16765,18590	Ccnd1,Socs1,Dnmt3b,Hras,Stmn1,Pdgfa
12_Member	WikiPathways	WP2902	p53 signaling	-2.41037	-0.329709	3/67	12028,12443,268697	Bax,Ccnd1,Ccnb1
12_Member	WikiPathways	WP407	Kit receptor signaling pathway	-2.41037	-0.329709	3/67	12703,15461,16590	Socs1,Hras,Kit
12_Member	WikiPathways	WP151	IL-5 signaling pathway	-2.39224	-0.319961	3/68	12028,12703,15461	Bax,Socs1,Hras
12_Member	GO Biological Processes	GO:0001541	ovarian follicle development	-2.3744	-0.310345	3/69	12028,16590,227631	Bax,Kit,Sohlh1
12_Member	KEGG Pathway	mmu05203	Viral carcinogenesis - Mus musculus (house mouse)	-2.34147	-0.298845	5/229	12028,12428,12443,15461,54401	Bax,Ccna2,Ccnd1,Hras,Ywhab
12_Member	GO Biological Processes	GO:0008286	insulin receptor signaling pathway	-2.32255	-0.294922	3/72	13685,15461,20588	Eif4ebp1,Hras,Smarcc1
12_Member	KEGG Pathway	mmu04115	p53 signaling pathway - Mus musculus (house mouse)	-2.32255	-0.294922	3/72	12028,12443,268697	Bax,Ccnd1,Ccnb1
12_Member	KEGG Pathway	mmu05223	Non-small cell lung cancer - Mus musculus (house mouse)	-2.32255	-0.294922	3/72	12028,12443,15461	Bax,Ccnd1,Hras
12_Member	GO Biological Processes	GO:0008406	gonad development	-2.31773	-0.292592	5/232	12028,12443,16590,50796,227631	Bax,Ccnd1,Kit,Dmrt1,Sohlh1
12_Member	GO Biological Processes	GO:0009314	response to radiation	-2.30724	-0.288736	7/443	12028,12443,15312,15461,16590,20877,66656	Bax,Ccnd1,Hmgn1,Hras,Kit,Aurkb,Eef1d
12_Member	KEGG Pathway	mmu04917	Prolactin signaling pathway - Mus musculus (house mouse)	-2.28929	-0.28329	3/74	12443,12703,15461	Ccnd1,Socs1,Hras
12_Member	KEGG Pathway	mmu05224	Breast cancer - Mus musculus (house mouse)	-2.28866	-0.28329	4/147	12028,12443,15461,16590	Bax,Ccnd1,Hras,Kit
12_Member	GO Biological Processes	GO:0045137	development of primary sexual characteristics	-2.28665	-0.28329	5/236	12028,12443,16590,50796,227631	Bax,Ccnd1,Kit,Dmrt1,Sohlh1
12_Member	KEGG Pathway	mmu05220	Chronic myeloid leukemia - Mus musculus (house mouse)	-2.257	-0.260665	3/76	12028,12443,15461	Bax,Ccnd1,Hras
12_Member	GO Biological Processes	GO:0009411	response to UV	-2.1886	-0.217408	4/157	12028,12443,15312,20877	Bax,Ccnd1,Hmgn1,Aurkb
12_Member	KEGG Pathway	mmu05166	Human T-cell leukemia virus 1 infection - Mus musculus (house mouse)	-2.18271	-0.217408	5/250	12028,12428,12443,15461,110196	Bax,Ccna2,Ccnd1,Hras,Fdps
12_Member	KEGG Pathway	mmu05161	Hepatitis B - Mus musculus (house mouse)	-2.13208	-0.192275	4/163	12028,12428,15461,54401	Bax,Ccna2,Hras,Ywhab
12_Member	KEGG Pathway	mmu05160	Hepatitis C - Mus musculus (house mouse)	-2.11377	-0.180046	4/165	12028,12443,15461,54401	Bax,Ccnd1,Hras,Ywhab
12_Member	KEGG Pathway	mmu05210	Colorectal cancer - Mus musculus (house mouse)	-2.08119	-0.157397	3/88	12028,12443,15461	Bax,Ccnd1,Hras
12_Member	KEGG Pathway	mmu04630	JAK-STAT signaling pathway - Mus musculus (house mouse)	-2.0604	-0.148043	4/171	12443,12703,15461,18590	Ccnd1,Socs1,Hras,Pdgfa
12_Member	KEGG Pathway	mmu05225	Hepatocellular carcinoma - Mus musculus (house mouse)	-2.03453	-0.133706	4/174	12028,12443,15461,20588	Bax,Ccnd1,Hras,Smarcc1
12_Member	WikiPathways	WP572	EGFR1 signaling pathway	-2.02603	-0.130758	4/175	12703,15461,16478,54401	Socs1,Hras,Jund,Ywhab
12_Member	KEGG Pathway	mmu01522	Endocrine resistance - Mus musculus (house mouse)	-2.01568	-0.127714	3/93	12028,12443,15461	Bax,Ccnd1,Hras
12_Member	KEGG Pathway	mmu05222	Small cell lung cancer - Mus musculus (house mouse)	-2.01568	-0.127714	3/93	12028,12443,54124	Bax,Ccnd1,Cks1b
13_Summary	GO Biological Processes	GO:0051052	regulation of DNA metabolic process	-3.56492	-0.968836	10/552	12028,12055,12428,15289,15461,17216,20588,20877,57441,110147,12443,67628	Bax,Bcl7c,Ccna2,Hmgb1,Hras,Mcm2,Smarcc1,Aurkb,Gmnn,Ehmt2,Ccnd1,Anp32b
13_Member	GO Biological Processes	GO:0051052	regulation of DNA metabolic process	-3.56492	-0.968836	10/552	12028,12055,12428,15289,15461,17216,20588,20877,57441,110147	Bax,Bcl7c,Ccna2,Hmgb1,Hras,Mcm2,Smarcc1,Aurkb,Gmnn,Ehmt2
13_Member	GO Biological Processes	GO:2000819	regulation of nucleotide-excision repair	-3.47193	-0.919757	3/29	12055,15289,20588	Bcl7c,Hmgb1,Smarcc1
13_Member	GO Biological Processes	GO:0051054	positive regulation of DNA metabolic process	-2.35441	-0.301074	6/326	12028,12055,15289,15461,20588,20877	Bax,Bcl7c,Hmgb1,Hras,Smarcc1,Aurkb
13_Member	GO Biological Processes	GO:2000045	regulation of G1/S transition of mitotic cell cycle	-2.07794	-0.156112	4/169	12055,12443,20588,67628	Bcl7c,Ccnd1,Smarcc1,Anp32b
13_Member	GO Biological Processes	GO:0034728	nucleosome organization	-2.06776	-0.150565	3/89	17216,20588,67628	Mcm2,Smarcc1,Anp32b
14_Summary	Reactome Gene Sets	R-MMU-3214858	RMTs methylate histone arginines	-3.47809	-0.919757	4/70	12443,16898,20588,319171,26446,109594,110147	Ccnd1,Rps2,Smarcc1,H2ac24,Psmb3,Lmo1,Ehmt2
14_Member	Reactome Gene Sets	R-MMU-3214858	RMTs methylate histone arginines	-3.47809	-0.919757	4/70	12443,16898,20588,319171	Ccnd1,Rps2,Smarcc1,H2ac24
14_Member	Reactome Gene Sets	R-MMU-8878171	Transcriptional regulation by RUNX1	-2.65909	-0.465217	5/193	12443,20588,26446,109594,319171	Ccnd1,Smarcc1,Psmb3,Lmo1,H2ac24
14_Member	Reactome Gene Sets	R-MMU-3247509	Chromatin modifying enzymes	-2.63004	-0.455233	5/196	12443,16898,20588,110147,319171	Ccnd1,Rps2,Smarcc1,Ehmt2,H2ac24
14_Member	Reactome Gene Sets	R-MMU-4839726	Chromatin organization	-2.63004	-0.455233	5/196	12443,16898,20588,110147,319171	Ccnd1,Rps2,Smarcc1,Ehmt2,H2ac24
15_Summary	WikiPathways	WP435	One-carbon metabolism	-3.47193	-0.919757	3/29	13436,108147,110147	Dnmt3b,Atic,Ehmt2
15_Member	WikiPathways	WP435	One-carbon metabolism	-3.47193	-0.919757	3/29	13436,108147,110147	Dnmt3b,Atic,Ehmt2
16_Summary	WikiPathways	WP1244	Estrogen signaling	-3.36347	-0.881661	4/75	12443,15461,66420,69833,110147,15312,13436,319171,12903,15516	Ccnd1,Hras,Polr2e,Polr2f,Ehmt2,Hmgn1,Dnmt3b,H2ac24,Crabp1,Hsp90ab1
16_Member	WikiPathways	WP1244	Estrogen signaling	-3.36347	-0.881661	4/75	12443,15461,66420,69833	Ccnd1,Hras,Polr2e,Polr2f
16_Member	Reactome Gene Sets	R-MMU-73762	RNA Polymerase I Transcription Initiation	-2.99398	-0.644881	3/42	66420,69833,110147	Polr2e,Polr2f,Ehmt2
16_Member	Reactome Gene Sets	R-MMU-73854	RNA Polymerase I Promoter Clearance	-2.96405	-0.631153	3/43	66420,69833,110147	Polr2e,Polr2f,Ehmt2
16_Member	Reactome Gene Sets	R-MMU-73864	RNA Polymerase I Transcription	-2.93486	-0.616068	3/44	66420,69833,110147	Polr2e,Polr2f,Ehmt2
16_Member	Reactome Gene Sets	R-MMU-6781823	Formation of TC-NER Pre-Incision Complex	-2.74862	-0.513862	3/51	15312,66420,69833	Hmgn1,Polr2e,Polr2f
16_Member	Reactome Gene Sets	R-MMU-212165	Epigenetic regulation of gene expression	-2.74119	-0.511989	4/110	13436,66420,69833,319171	Dnmt3b,Polr2e,Polr2f,H2ac24
16_Member	Reactome Gene Sets	R-MMU-6782210	Gap-filling DNA repair synthesis and ligation in TC-NER	-2.54618	-0.414717	3/60	15312,66420,69833	Hmgn1,Polr2e,Polr2f
16_Member	Reactome Gene Sets	R-MMU-5654738	Signaling by FGFR2	-2.52575	-0.400581	3/61	15461,66420,69833	Hras,Polr2e,Polr2f
16_Member	Reactome Gene Sets	R-MMU-6782135	Dual incision in TC-NER	-2.52575	-0.400581	3/61	15312,66420,69833	Hmgn1,Polr2e,Polr2f
16_Member	Reactome Gene Sets	R-MMU-9006931	Signaling by Nuclear Receptors	-2.50992	-0.390319	5/209	12903,15461,15516,66420,69833	Crabp1,Hras,Hsp90ab1,Polr2e,Polr2f
16_Member	Reactome Gene Sets	R-MMU-6781827	Transcription-Coupled Nucleotide Excision Repair (TC-NER)	-2.33957	-0.298845	3/71	15312,66420,69833	Hmgn1,Polr2e,Polr2f
16_Member	Reactome Gene Sets	R-MMU-190236	Signaling by FGFR	-2.3058	-0.288736	3/73	15461,66420,69833	Hras,Polr2e,Polr2f
16_Member	Reactome Gene Sets	R-MMU-8939211	ESR-mediated signaling	-2.16948	-0.211202	4/159	15461,15516,66420,69833	Hras,Hsp90ab1,Polr2e,Polr2f
16_Member	Reactome Gene Sets	R-MMU-9018519	Estrogen-dependent gene expression	-2.06776	-0.150565	3/89	15516,66420,69833	Hsp90ab1,Polr2e,Polr2f
17_Summary	GO Biological Processes	GO:0002902	regulation of B cell apoptotic process	-3.22767	-0.816823	3/35	12028,17319,20877,19208	Bax,Mif,Aurkb,Ptcra
17_Member	GO Biological Processes	GO:0002902	regulation of B cell apoptotic process	-3.22767	-0.816823	3/35	12028,17319,20877	Bax,Mif,Aurkb
17_Member	GO Biological Processes	GO:0070228	regulation of lymphocyte apoptotic process	-3.15739	-0.762998	4/85	12028,17319,19208,20877	Bax,Mif,Ptcra,Aurkb
17_Member	GO Biological Processes	GO:2000106	regulation of leukocyte apoptotic process	-2.60352	-0.435707	4/120	12028,17319,19208,20877	Bax,Mif,Ptcra,Aurkb
17_Member	GO Biological Processes	GO:0070229	negative regulation of lymphocyte apoptotic process	-2.58817	-0.433937	3/58	17319,19208,20877	Mif,Ptcra,Aurkb
17_Member	GO Biological Processes	GO:2000107	negative regulation of leukocyte apoptotic process	-2.18024	-0.217408	3/81	17319,19208,20877	Mif,Ptcra,Aurkb
18_Summary	Reactome Gene Sets	R-MMU-109606	Intrinsic Pathway for Apoptosis	-3.12188	-0.743291	3/38	12028,54401,68097,15289,12703,18590,22223,66259,268697	Bax,Ywhab,Dynll2,Hmgb1,Socs1,Pdgfa,Uchl1,Camk2n1,Ccnb1
18_Member	Reactome Gene Sets	R-MMU-109606	Intrinsic Pathway for Apoptosis	-3.12188	-0.743291	3/38	12028,54401,68097	Bax,Ywhab,Dynll2
18_Member	Reactome Gene Sets	R-MMU-109581	Apoptosis	-2.87767	-0.568527	4/101	12028,15289,54401,68097	Bax,Hmgb1,Ywhab,Dynll2
18_Member	Reactome Gene Sets	R-MMU-5357801	Programmed Cell Death	-2.45451	-0.359513	4/132	12028,15289,54401,68097	Bax,Hmgb1,Ywhab,Dynll2
18_Member	GO Biological Processes	GO:0010563	negative regulation of phosphorus metabolic process	-2.2249	-0.242281	7/459	12028,12703,18590,22223,54401,66259,268697	Bax,Socs1,Pdgfa,Uchl1,Ywhab,Camk2n1,Ccnb1
18_Member	GO Biological Processes	GO:0045936	negative regulation of phosphate metabolic process	-2.2249	-0.242281	7/459	12028,12703,18590,22223,54401,66259,268697	Bax,Socs1,Pdgfa,Uchl1,Ywhab,Camk2n1,Ccnb1
19_Summary	WikiPathways	WP5242	Comprehensive IL-17A signaling pathway	-2.86184	-0.559163	4/102	15289,17216,18590,18938	Hmgb1,Mcm2,Pdgfa,Ppp1r14b
19_Member	WikiPathways	WP5242	Comprehensive IL-17A signaling pathway	-2.86184	-0.559163	4/102	15289,17216,18590,18938	Hmgb1,Mcm2,Pdgfa,Ppp1r14b
20_Summary	KEGG Pathway	mmu04217	Necroptosis - Mus musculus (house mouse)	-2.83438	-0.550985	5/176	12028,14325,15289,15516,319171,14797,16765,20877,59022	Bax,Ftl1,Hmgb1,Hsp90ab1,H2ac24,Tle5,Stmn1,Aurkb,Edf1
20_Member	KEGG Pathway	mmu04217	Necroptosis - Mus musculus (house mouse)	-2.83438	-0.550985	5/176	12028,14325,15289,15516,319171	Bax,Ftl1,Hmgb1,Hsp90ab1,H2ac24
20_Member	GO Biological Processes	GO:0051098	regulation of binding	-2.45543	-0.359513	7/416	12028,14797,15289,15516,16765,20877,59022	Bax,Tle5,Hmgb1,Hsp90ab1,Stmn1,Aurkb,Edf1

[truncated: 8 more sheets: C8, C9, C10, C11, DEGs_WTvsKO(scRNA-seq, C2,3,9), Down genes in KO (scRNAC2,3,9), Downregulated genes in Hsf5 KO , scRNA-seq vs SMART-seq]
