# Supplementary material for: Atypical heat shock transcription factor HSF5 is critical for male meiotic prophase under non-stress conditions
Source: Nat Commun. 2024 Apr 29;15:3330. doi: 10.1038/s41467-024-47601-0 (PMC11059408; doi:10.1038/s41467-024-47601-0)
Supplement: Supplementary file 8 — Supplementary Data 5 [file 41467_2024_47601_MOESM8_ESM.xlsx]

## Sheet: HSF5 ChIP 161 genes
The complete result of HSF5-ChIP targets
SYMBOL	annotation
Mybl1	Promoter (<=1kb)
Kansl3	Promoter (<=1kb)
Tyw5	Promoter (<=1kb)
Ctdsp1	Promoter (<=1kb)
Trip12	Promoter (<=1kb)
Ptma	Distal Intergenic
Dis3l2	Promoter (<=1kb)
Atg16l1	Promoter (<=1kb)
Gin1	Promoter (<=1kb)
Dstyk	Promoter (<=1kb)
Mr1	Distal Intergenic
Suco	Promoter (<=1kb)
BC055324	Promoter (<=1kb)
Lin9	Promoter (<=1kb)
Pcmt1	Promoter (<=1kb)
Bend3	Promoter (<=1kb)
Lin28b	Promoter (<=1kb)
Hsf2	Promoter (<=1kb)
Ddx50	Promoter (<=1kb)
Stox1	Promoter (<=1kb)
Jmjd1c	Promoter (<=1kb)
Zbtb7a	Promoter (<=1kb)
Atxn7l3b	Promoter (<=1kb)
Rhbdd3	Promoter (<=1kb)
Peli1	Promoter (<=1kb)
Ccdc88a	Promoter (<=1kb)
Acsl6	Promoter (<=1kb)
Tom1l2	Promoter (<=1kb)
Drg2	Promoter (<=1kb)
Eif4a1	Promoter (<=1kb)
5730455P16Rik	Promoter (<=1kb)
Cltc	Promoter (<=1kb)
Msi2	Promoter (<=1kb)
Kpnb1	Promoter (<=1kb)
Rpl19	Promoter (<=1kb)
Cep112	Promoter (<=1kb)
Slc9a3r1	Promoter (<=1kb)
Ubald2	Promoter (<=1kb)
Rptor	Promoter (<=1kb)
Ccdc57	Promoter (<=1kb)
Arhgap5	Promoter (<=1kb)
Susd6	Promoter (<=1kb)
Ylpm1	Promoter (<=1kb)
Gm10433	Promoter (<=1kb)
Papola	Promoter (<=1kb)
Rcor1	Promoter (<=1kb)
Bag5	Promoter (<=1kb)
Siva1	Promoter (<=1kb)
Brf1	Promoter (<=1kb)
Kat6b	Promoter (<=1kb)
Gmpr2	Promoter (<=1kb)
Cdca2	Promoter (<=1kb)
Piwil2	Promoter (<=1kb)
Bora	Promoter (<=1kb)
Rap2a	Promoter (<=1kb)
Marchf6	Promoter (<=1kb)
Ext1	Promoter (<=1kb)
Atad2	Promoter (<=1kb)
Zfat	Promoter (<=1kb)
Gfus	Promoter (<=1kb)
1110038F14Rik	Promoter (<=1kb)
Npcd	Promoter (<=1kb)
Cbx7	Promoter (<=1kb)
Rpl3	Promoter (<=1kb)
Tob2	Promoter (<=1kb)
Zbed4	Promoter (<=1kb)
Kmt2d	Promoter (<=1kb)
Eif4b	Promoter (<=1kb)
Yeats2	Promoter (<=1kb)
Eif4a2	Promoter (<=1kb)
4930453N24Rik	Promoter (<=1kb)
Sod1	Promoter (<=1kb)
Cfap298	Promoter (<=1kb)
Runx1	Promoter (<=1kb)
Prdm15	Promoter (<=1kb)
Airn	Promoter (<=1kb)
Pkmyt1	Promoter (<=1kb)
Morc2b	Promoter (<=1kb)
Kank3	Promoter (<=1kb)
Lsm2	Promoter (<=1kb)
Rn45s	Promoter (1-2kb)
Calm2	Promoter (<=1kb)
Impact	Promoter (<=1kb)
Napg	Promoter (<=1kb)
Ighmbp2	Promoter (<=1kb)
Kmt5b	Promoter (<=1kb)
Pacs1	Promoter (<=1kb)
Snx15	Promoter (<=1kb)
D030056L22Rik	Promoter (<=1kb)
Klf9	Promoter (<=1kb)
Gpam	Distal Intergenic
Hacd1	Promoter (<=1kb)
Grin1	Promoter (<=1kb)
Timm10	Promoter (<=1kb)
Kbtbd4	Promoter (<=1kb)
Acp2	Promoter (<=1kb)
Bloc1s6	Promoter (<=1kb)
Cdk5rap1	Promoter (<=1kb)
Trp53inp2	Promoter (<=1kb)
Romo1	Promoter (<=1kb)
Slc33a1	Promoter (<=1kb)
Ccnl1	Promoter (<=1kb)
Mnd1	Promoter (<=1kb)
Lrba	Promoter (<=1kb)
Sycp1	Promoter (<=1kb)
Rsbn1	Promoter (<=1kb)
Slc16a1	Promoter (<=1kb)
Ints12	Promoter (<=1kb)
H2az1	Promoter (<=1kb)
Otud6b	Promoter (<=1kb)
Acot11	Distal Intergenic
Dmrta2	Promoter (<=1kb)
Zmym6	Promoter (<=1kb)
Khdrbs1	Promoter (<=1kb)
Lactbl1	Exon (ENSMUST00000178843.2/242707
Acot7	Promoter (<=1kb)
Gabrd	Promoter (<=1kb)
Rbm48	Promoter (<=1kb)
Mxd4	Promoter (<=1kb)
D5Ertd579e	Promoter (<=1kb)
Stx18	Promoter (<=1kb)
Apbb2	Promoter (<=1kb)
Scfd2	Promoter (<=1kb)
Shroom3	Promoter (<=1kb)
Mtf2	Promoter (<=1kb)
Ep400	Promoter (<=1kb)
Mlec	Promoter (<=1kb)
Srrt	Promoter (<=1kb)
1700028E10Rik	Promoter (<=1kb)
Repin1	Promoter (<=1kb)
Mir148a	Promoter (<=1kb)
Rmnd5a	Promoter (<=1kb)
Kdm3a	Promoter (<=1kb)
Klf15	Promoter (<=1kb)
Magi1	Promoter (<=1kb)
Raf1	Promoter (<=1kb)
Dennd5b	Promoter (<=1kb)
Calm3	Promoter (<=1kb)
Arhgef1	Promoter (<=1kb)
Plekhg2	Promoter (<=1kb)
Sipa1l3	Promoter (<=1kb)
Nfkbid	Promoter (<=1kb)
Rab6a	Promoter (<=1kb)
Ilk	Promoter (<=1kb)
Zkscan2	Promoter (<=1kb)
Atxn2l	Promoter (<=1kb)
9130023H24Rik	Promoter (<=1kb)
Wdr11	Promoter (<=1kb)
Mtg1	Promoter (<=1kb)
Eri1	Promoter (<=1kb)
Slc7a2	Promoter (<=1kb)
Cenpu	Promoter (<=1kb)
Cep44	Promoter (<=1kb)
Klhl2	Promoter (<=1kb)
Crlf1	Promoter (2-3kb)
Abce1	Promoter (<=1kb)
Gipc1	Promoter (<=1kb)
Cfap20	Promoter (<=1kb)
Yap1	Promoter (<=1kb)
Dnaja4	Promoter (<=1kb)
Fbxl22	Promoter (2-3kb)

## Sheet: Gene enrichment analysis
GroupID	Category	Term	Description	LogP	Log(q-value)	InTerm_InList	Genes	Symbols
1_Summary	GO Biological Processes	GO:0006325	chromatin organization	-8.10185	-3.83367	20/588	14897,16969,17765,19231,20957,52609,54169,70472,75560,104103,104263,108829,208146,217864,225888,226976,229675,240069,331623,381022	Trip12,Zbtb7a,Mtf2,Ptma,Sycp1,Cbx7,Kat6b,Atad2,Ep400,Airn,Kdm3a,Jmjd1c,Yeats2,Rcor1,Kmt5b,Kansl3,Rsbn1,Morc2b,Bend3,Kmt2d
1_Member	GO Biological Processes	GO:0006325	chromatin organization	-8.10185	-3.83367	20/588	14897,16969,17765,19231,20957,52609,54169,70472,75560,104103,104263,108829,208146,217864,225888,226976,229675,240069,331623,381022	Trip12,Zbtb7a,Mtf2,Ptma,Sycp1,Cbx7,Kat6b,Atad2,Ep400,Airn,Kdm3a,Jmjd1c,Yeats2,Rcor1,Kmt5b,Kansl3,Rsbn1,Morc2b,Bend3,Kmt2d
1_Member	GO Biological Processes	GO:0016570	histone modification	-3.92195	-0.255831	10/325	54169,75560,104263,108829,208146,217864,225888,226976,331623,381022	Kat6b,Ep400,Kdm3a,Jmjd1c,Yeats2,Rcor1,Kmt5b,Kansl3,Bend3,Kmt2d
1_Member	GO Biological Processes	GO:0016573	histone acetylation	-2.89635	0	5/112	54169,75560,208146,226976,331623	Kat6b,Ep400,Yeats2,Kansl3,Bend3
1_Member	GO Biological Processes	GO:0006475	internal protein amino acid acetylation	-2.77966	0	5/119	54169,75560,208146,226976,331623	Kat6b,Ep400,Yeats2,Kansl3,Bend3
1_Member	GO Biological Processes	GO:0018393	internal peptidyl-lysine acetylation	-2.77966	0	5/119	54169,75560,208146,226976,331623	Kat6b,Ep400,Yeats2,Kansl3,Bend3
1_Member	GO Biological Processes	GO:0018394	peptidyl-lysine acetylation	-2.73209	0	5/122	54169,75560,208146,226976,331623	Kat6b,Ep400,Yeats2,Kansl3,Bend3
1_Member	GO Biological Processes	GO:0018205	peptidyl-lysine modification	-2.46687	0	7/271	54169,75560,208146,225888,226976,331623,381022	Kat6b,Ep400,Yeats2,Kmt5b,Kansl3,Bend3,Kmt2d
1_Member	GO Biological Processes	GO:0006473	protein acetylation	-2.44661	0	5/142	54169,75560,208146,226976,331623	Kat6b,Ep400,Yeats2,Kansl3,Bend3
1_Member	GO Biological Processes	GO:0043967	histone H4 acetylation	-2.2125	0	3/52	75560,226976,331623	Ep400,Kansl3,Bend3
2_Summary	GO Biological Processes	GO:0019827	stem cell population maintenance	-4.03757	-0.255831	7/147	17765,22601,57746,83701,108829,110157,208718,380669	Mtf2,Yap1,Piwil2,Srrt,Jmjd1c,Raf1,Dis3l2,Lin28b
2_Member	GO Biological Processes	GO:0019827	stem cell population maintenance	-4.03757	-0.255831	7/147	17765,22601,57746,83701,108829,110157,208718	Mtf2,Yap1,Piwil2,Srrt,Jmjd1c,Raf1,Dis3l2
2_Member	GO Biological Processes	GO:0098727	maintenance of cell number	-3.94666	-0.255831	7/152	17765,22601,57746,83701,108829,110157,208718	Mtf2,Yap1,Piwil2,Srrt,Jmjd1c,Raf1,Dis3l2
2_Member	GO Biological Processes	GO:0070918	regulatory ncRNA processing	-2.14477	0	3/55	57746,83701,380669	Piwil2,Srrt,Lin28b
3_Summary	Reactome Gene Sets	R-MMU-438066	Unblocking of NMDA receptors, glutamate binding and activation	-3.30146	0	3/22	12314,12315,14810,110157,71276,108912,26941,58887,66277,216739,14924,74206	Calm2,Calm3,Grin1,Raf1,Ccdc57,Cdca2,Nherf1,Repin1,Klf15,Acsl6,Magi1,Sipa1l3
3_Member	Reactome Gene Sets	R-MMU-438066	Unblocking of NMDA receptors, glutamate binding and activation	-3.30146	0	3/22	12314,12315,14810	Calm2,Calm3,Grin1
3_Member	KEGG Pathway	mmu04720	Long-term potentiation - Mus musculus (house mouse)	-2.86734	0	4/67	12314,12315,14810,110157	Calm2,Calm3,Grin1,Raf1
3_Member	Reactome Gene Sets	R-MMU-5673000	RAF activation	-2.73923	0	3/34	12314,12315,110157	Calm2,Calm3,Raf1
3_Member	Reactome Gene Sets	R-MMU-442755	Activation of NMDA receptors and postsynaptic events	-2.66706	0	3/36	12314,12315,14810	Calm2,Calm3,Grin1
3_Member	GO Biological Processes	GO:0000086	G2/M transition of mitotic cell cycle	-2.50431	0	3/41	12314,12315,71276	Calm2,Calm3,Ccdc57
3_Member	GO Biological Processes	GO:0035307	positive regulation of protein dephosphorylation	-2.41683	0	3/44	12314,12315,108912	Calm2,Calm3,Cdca2
3_Member	GO Biological Processes	GO:0034764	positive regulation of transmembrane transport	-2.40633	0	7/278	12314,12315,14810,26941,58887,66277,216739	Calm2,Calm3,Grin1,Nherf1,Repin1,Klf15,Acsl6
3_Member	GO Biological Processes	GO:0044839	cell cycle G2/M phase transition	-2.38913	0	3/45	12314,12315,71276	Calm2,Calm3,Ccdc57
3_Member	KEGG Pathway	mmu04015	Rap1 signaling pathway - Mus musculus (house mouse)	-2.35126	0	6/214	12314,12315,14810,14924,74206,110157	Calm2,Calm3,Grin1,Magi1,Sipa1l3,Raf1
3_Member	GO Biological Processes	GO:0035306	positive regulation of dephosphorylation	-2.04061	0	3/60	12314,12315,108912	Calm2,Calm3,Cdca2
4_Summary	Reactome Gene Sets	R-MMU-429914	Deadenylation-dependent mRNA decay	-3.22064	0	4/54	13681,13682,27756,75705,19921,27367,16211,24015,13495,20589,212508,216739,20655,14042,77040,109154	Eif4a1,Eif4a2,Lsm2,Eif4b,Rpl19,Rpl3,Kpnb1,Abce1,Drg2,Ighmbp2,Mtg1,Acsl6,Sod1,Ext1,Atg16l1,Mlec
4_Member	Reactome Gene Sets	R-MMU-429914	Deadenylation-dependent mRNA decay	-3.22064	0	4/54	13681,13682,27756,75705	Eif4a1,Eif4a2,Lsm2,Eif4b
4_Member	Reactome Gene Sets	R-MMU-429947	Deadenylation of mRNA	-3.13407	0	3/25	13681,13682,75705	Eif4a1,Eif4a2,Eif4b
4_Member	Reactome Gene Sets	R-MMU-156827	L13a-mediated translational silencing of Ceruloplasmin expression	-2.96691	0	5/108	13681,13682,19921,27367,75705	Eif4a1,Eif4a2,Rpl19,Rpl3,Eif4b
4_Member	Reactome Gene Sets	R-MMU-72706	GTP hydrolysis and joining of the 60S ribosomal subunit	-2.94899	0	5/109	13681,13682,19921,27367,75705	Eif4a1,Eif4a2,Rpl19,Rpl3,Eif4b
4_Member	Reactome Gene Sets	R-MMU-913531	Interferon Signaling	-2.91644	0	4/65	13681,13682,16211,24015	Eif4a1,Eif4a2,Kpnb1,Abce1
4_Member	GO Biological Processes	GO:0002181	cytoplasmic translation	-2.89635	0	5/112	13495,13681,13682,19921,27367	Drg2,Eif4a1,Eif4a2,Rpl19,Rpl3
4_Member	Reactome Gene Sets	R-MMU-1169410	Antiviral mechanism by IFN-stimulated genes	-2.85669	0	3/31	13681,13682,24015	Eif4a1,Eif4a2,Abce1
4_Member	Reactome Gene Sets	R-MMU-72613	Eukaryotic Translation Initiation	-2.82867	0	5/116	13681,13682,19921,27367,75705	Eif4a1,Eif4a2,Rpl19,Rpl3,Eif4b
4_Member	Reactome Gene Sets	R-MMU-72737	Cap-dependent Translation Initiation	-2.82867	0	5/116	13681,13682,19921,27367,75705	Eif4a1,Eif4a2,Rpl19,Rpl3,Eif4b
4_Member	GO Biological Processes	GO:0006413	translational initiation	-2.70766	0	4/74	13681,13682,24015,75705	Eif4a1,Eif4a2,Abce1,Eif4b
4_Member	GO Biological Processes	GO:0006412	translation	-2.62962	0	9/399	13495,13681,13682,19921,20589,24015,27367,75705,212508	Drg2,Eif4a1,Eif4a2,Rpl19,Ighmbp2,Abce1,Rpl3,Eif4b,Mtg1
4_Member	GO Biological Processes	GO:0043043	peptide biosynthetic process	-2.46145	0	9/423	13495,13681,13682,19921,20589,24015,27367,75705,212508	Drg2,Eif4a1,Eif4a2,Rpl19,Ighmbp2,Abce1,Rpl3,Eif4b,Mtg1
4_Member	GO Biological Processes	GO:0043604	amide biosynthetic process	-2.32872	0	10/527	13495,13681,13682,19921,20589,24015,27367,75705,212508,216739	Drg2,Eif4a1,Eif4a2,Rpl19,Ighmbp2,Abce1,Rpl3,Eif4b,Mtg1,Acsl6
4_Member	WikiPathways	WP307	Translation factors	-2.28475	0	3/49	13681,13682,75705	Eif4a1,Eif4a2,Eif4b
4_Member	GO Biological Processes	GO:0006518	peptide metabolic process	-2.14362	0	10/561	13495,13681,13682,19921,20589,20655,24015,27367,75705,212508	Drg2,Eif4a1,Eif4a2,Rpl19,Ighmbp2,Sod1,Abce1,Rpl3,Eif4b,Mtg1
4_Member	Reactome Gene Sets	R-MMU-72649	Translation initiation complex formation	-2.06064	0	3/59	13681,13682,75705	Eif4a1,Eif4a2,Eif4b
4_Member	Reactome Gene Sets	R-MMU-72702	Ribosomal scanning and start codon recognition	-2.06064	0	3/59	13681,13682,75705	Eif4a1,Eif4a2,Eif4b
4_Member	Reactome Gene Sets	R-MMU-72662	Activation of the mRNA upon binding of the cap-binding complex and eIFs, and subsequent binding to 43S	-2.04061	0	3/60	13681,13682,75705	Eif4a1,Eif4a2,Eif4b
4_Member	GO Biological Processes	GO:0034645	cellular macromolecule biosynthetic process	-2.01458	0	12/773	13495,13681,13682,14042,19921,20589,24015,27367,75705,77040,109154,212508	Drg2,Eif4a1,Eif4a2,Ext1,Rpl19,Ighmbp2,Abce1,Rpl3,Eif4b,Atg16l1,Mlec,Mtg1
5_Summary	GO Biological Processes	GO:0010564	regulation of cell cycle process	-3.10836	0	14/731	11787,12314,12315,30963,56706,57746,67300,67903,74370,77744,108912,216021,216810,227292	Apbb2,Calm2,Calm3,Hacd1,Ccnl1,Piwil2,Cltc,Gipc1,Rptor,Bora,Cdca2,Stox1,Tom1l2,Ctdsp1
5_Member	GO Biological Processes	GO:0010564	regulation of cell cycle process	-3.10836	0	14/731	11787,12314,12315,30963,56706,57746,67300,67903,74370,77744,108912,216021,216810,227292	Apbb2,Calm2,Calm3,Hacd1,Ccnl1,Piwil2,Cltc,Gipc1,Rptor,Bora,Cdca2,Stox1,Tom1l2,Ctdsp1
6_Summary	GO Biological Processes	GO:0031056	regulation of histone modification	-2.90124	0	6/166	14897,17765,57746,104103,208146,226976	Trip12,Mtf2,Piwil2,Airn,Yeats2,Kansl3
6_Member	GO Biological Processes	GO:0031056	regulation of histone modification	-2.90124	0	6/166	14897,17765,57746,104103,208146,226976	Trip12,Mtf2,Piwil2,Airn,Yeats2,Kansl3
7_Summary	GO Biological Processes	GO:0018023	peptidyl-lysine trimethylation	-2.81621	0	3/32	225888,331623,381022,18537,19346,57746,114604	Kmt5b,Bend3,Kmt2d,Pcmt1,Rab6a,Piwil2,Prdm15
7_Member	GO Biological Processes	GO:0018023	peptidyl-lysine trimethylation	-2.81621	0	3/32	225888,331623,381022	Kmt5b,Bend3,Kmt2d
7_Member	GO Biological Processes	GO:0006479	protein methylation	-2.58292	0	5/132	18537,19346,225888,331623,381022	Pcmt1,Rab6a,Kmt5b,Bend3,Kmt2d
7_Member	GO Biological Processes	GO:0008213	protein alkylation	-2.58292	0	5/132	18537,19346,225888,331623,381022	Pcmt1,Rab6a,Kmt5b,Bend3,Kmt2d
7_Member	GO Biological Processes	GO:0032259	methylation	-2.28307	0	7/293	18537,19346,57746,114604,225888,331623,381022	Pcmt1,Rab6a,Piwil2,Prdm15,Kmt5b,Bend3,Kmt2d
7_Member	GO Biological Processes	GO:0043414	macromolecule methylation	-2.10583	0	6/241	18537,19346,57746,225888,331623,381022	Pcmt1,Rab6a,Piwil2,Kmt5b,Bend3,Kmt2d
8_Summary	GO Biological Processes	GO:0070231	T cell apoptotic process	-2.73923	0	3/34	14732,30954,243910	Gpam,Siva1,Nfkbid
8_Member	GO Biological Processes	GO:0070231	T cell apoptotic process	-2.73923	0	3/34	14732,30954,243910	Gpam,Siva1,Nfkbid
8_Member	GO Biological Processes	GO:0070227	lymphocyte apoptotic process	-2.02095	0	3/61	14732,30954,243910	Gpam,Siva1,Nfkbid
9_Summary	GO Biological Processes	GO:0006259	DNA metabolic process	-2.683	0	13/722	14897,16969,20957,57746,58887,72568,75560,76915,108686,225888,240069,252876,331623,16211,17864,67300,208718	Trip12,Zbtb7a,Sycp1,Piwil2,Repin1,Lin9,Ep400,Mnd1,Ccdc88a,Kmt5b,Morc2b,Gin1,Bend3,Kpnb1,Mybl1,Cltc,Dis3l2
9_Member	GO Biological Processes	GO:0006259	DNA metabolic process	-2.683	0	13/722	14897,16969,20957,57746,58887,72568,75560,76915,108686,225888,240069,252876,331623	Trip12,Zbtb7a,Sycp1,Piwil2,Repin1,Lin9,Ep400,Mnd1,Ccdc88a,Kmt5b,Morc2b,Gin1,Bend3
9_Member	GO Biological Processes	GO:0007131	reciprocal meiotic recombination	-2.12311	0	3/56	20957,76915,240069	Sycp1,Mnd1,Morc2b
9_Member	GO Biological Processes	GO:0140527	reciprocal homologous recombination	-2.12311	0	3/56	20957,76915,240069	Sycp1,Mnd1,Morc2b
9_Member	GO Biological Processes	GO:0007129	homologous chromosome pairing at meiosis	-2.10187	0	3/57	20957,76915,240069	Sycp1,Mnd1,Morc2b
9_Member	GO Biological Processes	GO:0000280	nuclear division	-2.06703	0	7/322	16211,17864,20957,67300,76915,208718,240069	Kpnb1,Mybl1,Sycp1,Cltc,Mnd1,Dis3l2,Morc2b
9_Member	GO Biological Processes	GO:0098813	nuclear chromosome segregation	-2.03986	0	6/249	16211,20957,67300,76915,208718,240069	Kpnb1,Sycp1,Cltc,Mnd1,Dis3l2,Morc2b
10_Summary	GO Biological Processes	GO:0045727	positive regulation of translation	-2.47293	0	5/140	16210,20218,57746,66971,72201,24015,74370,76626,212508,72308,380669	Impact,Khdrbs1,Piwil2,Cdk5rap1,Otud6b,Abce1,Rptor,Msi2,Mtg1,Brf1,Lin28b
10_Member	GO Biological Processes	GO:0045727	positive regulation of translation	-2.47293	0	5/140	16210,20218,57746,66971,72201	Impact,Khdrbs1,Piwil2,Cdk5rap1,Otud6b
10_Member	GO Biological Processes	GO:0034248	regulation of amide metabolic process	-2.20294	0	9/464	16210,20218,24015,57746,66971,72201,74370,76626,212508	Impact,Khdrbs1,Abce1,Piwil2,Cdk5rap1,Otud6b,Rptor,Msi2,Mtg1
10_Member	GO Biological Processes	GO:0010608	post-transcriptional regulation of gene expression	-2.15404	0	10/559	16210,20218,24015,57746,66971,72201,72308,76626,212508,380669	Impact,Khdrbs1,Abce1,Piwil2,Cdk5rap1,Otud6b,Brf1,Msi2,Mtg1,Lin28b
10_Member	GO Biological Processes	GO:0034250	positive regulation of amide metabolic process	-2.12993	0	5/169	16210,20218,57746,66971,72201	Impact,Khdrbs1,Piwil2,Cdk5rap1,Otud6b
10_Member	GO Biological Processes	GO:0006417	regulation of translation	-2.06088	0	8/404	16210,20218,24015,57746,66971,72201,76626,212508	Impact,Khdrbs1,Abce1,Piwil2,Cdk5rap1,Otud6b,Msi2,Mtg1
11_Summary	GO Biological Processes	GO:0031123	RNA 3'-end processing	-2.36528	0	4/92	18789,67276,71793,380669	Papola,Eri1,Ints12,Lin28b
11_Member	GO Biological Processes	GO:0031123	RNA 3'-end processing	-2.36528	0	4/92	18789,67276,71793,380669	Papola,Eri1,Ints12,Lin28b
12_Summary	GO Biological Processes	GO:0030518	intracellular steroid hormone receptor signaling pathway	-2.36209	0	3/46	16601,22601,104263	Klf9,Yap1,Kdm3a
12_Member	GO Biological Processes	GO:0030518	intracellular steroid hormone receptor signaling pathway	-2.36209	0	3/46	16601,22601,104263	Klf9,Yap1,Kdm3a
12_Member	GO Biological Processes	GO:0043401	steroid hormone mediated signaling pathway	-2.23606	0	3/51	16601,22601,104263	Klf9,Yap1,Kdm3a
13_Summary	Reactome Gene Sets	R-MMU-194315	Signaling by Rho GTPases	-2.09233	0	10/571	11855,12314,12315,16801,67300,71876,76626,101497,108686,207425	Arhgap5,Calm2,Calm3,Arhgef1,Cltc,Cenpu,Msi2,Plekhg2,Ccdc88a,Wdr11
13_Member	Reactome Gene Sets	R-MMU-194315	Signaling by Rho GTPases	-2.09233	0	10/571	11855,12314,12315,16801,67300,71876,76626,101497,108686,207425	Arhgap5,Calm2,Calm3,Arhgef1,Cltc,Cenpu,Msi2,Plekhg2,Ccdc88a,Wdr11
13_Member	Reactome Gene Sets	R-MMU-9716542	Signaling by Rho GTPases, Miro GTPases and RHOBTB3	-2.0179	0	10/586	11855,12314,12315,16801,67300,71876,76626,101497,108686,207425	Arhgap5,Calm2,Calm3,Arhgef1,Cltc,Cenpu,Msi2,Plekhg2,Ccdc88a,Wdr11
14_Summary	GO Biological Processes	GO:0007033	vacuole organization	-2.07811	0	5/174	11432,14042,68728,77040,80877	Acp2,Ext1,Trp53inp2,Atg16l1,Lrba
14_Member	GO Biological Processes	GO:0007033	vacuole organization	-2.07811	0	5/174	11432,14042,68728,77040,80877	Acp2,Ext1,Trp53inp2,Atg16l1,Lrba
15_Summary	GO Biological Processes	GO:0006886	intracellular protein transport	-2.07647	0	11/665	16211,19346,30059,67067,67300,67903,70591,71116,108123,207425,212986	Kpnb1,Rab6a,Timm10,Romo1,Cltc,Gipc1,5730455P16Rik,Stx18,Napg,Wdr11,Scfd2
15_Member	GO Biological Processes	GO:0006886	intracellular protein transport	-2.07647	0	11/665	16211,19346,30059,67067,67300,67903,70591,71116,108123,207425,212986	Kpnb1,Rab6a,Timm10,Romo1,Cltc,Gipc1,5730455P16Rik,Stx18,Napg,Wdr11,Scfd2

## Sheet: Cluster genes
The HSF5-ChIP target genes that are shown in the heatmap.
c1	c2	c3	c4	c5	c6	c7
Srrt	Zfat	Zbtb7a	Siva1	Trip12	Pacs1	Piwil2
Eif4a2	Gipc1	Rsbn1	Rpl19	Timm10	Sipa1l3	Mnd1
Repin1	Prdm15	Cdca2	Dmrta2	Msi2	Atad2	Dnaja4
Pcmt1	Bend3	Tyw5	Brf1	Shroom3	Fbxl22	Ep400
D030056L22Rik	Tob2	Ighmbp2	Klhl2	Cbx7	Ddx50	Mybl1
Cfap40	Lin28b	Kat6b	Yap1	Kmt2d	BC055324	Lsm2
Calm2	Otud6b	Bora	Eif4a1	Napg	Slc16a1	Klf15
Calm3	Dstyk	Kbtbd4	Sod1	Klf9	Tom1l2	Snx15
Atxn2l	Hsf2	Yeats2	Slc7a2	Rbm48	Susd6	Ccdc57
Drg2	Atg16l1	Zbed4	Romo1	Rap2a	Ccdc88a	Slc33a1
Acot7	Ilk	Ylpm1	Kpnb1	Ints12	Rptor	Lin9
Pkmyt1	1110038F14Rik	Ccnl1	Gmpr2	Stox1	Zkscan2	Sycp1
Rhbdd3	Abce1	Gin1	Khdrbs1	Plekhg2	Rmnd5a	9130023H24Rik
Bag5	Cltc		Airn	Apbb2	Scfd2	Dis3l
Acsl6	Grin1			Arhgef1	Lrba	25730455P16Rik
4930453N24Rik	Ptma			Ext1	Trp53inp2	Mr1
Atxn7l3b	Mxd4			Mtf2	Kmt5b	Mtg1
Morc2b	Cdk5rap1			Jmjd1c	Cep112	Kdm3a
Fhl4	Gpam			Runx1	Zmym6	Cep44
Magi1				Ubald2	D5Ertd579e	Rcor1
Kansl3				Ctdsp1	Bloc1s6
Stx18				Slc9a3r1	Peli1
Kank3				Nfkbid	Acp2
Dennd5b				Impact	Wdr11
Tsta3				Rpl3	Papola
Cenpu				Eif4b	Mlec
Hacd1				Crlf1	Eri1
				Acot11	Raf1
				Gabrd	Rab6a
					Suco
					Arhgap5

## Sheet: HSF1 HSF2 targets genes
HSF1 target 528 genes from (Akerfelt et al. 2010)	HSF2 target 401 genes from (Akerfelt et al. 2008)
GENE NAME	GENE NAME
0610010B08Rik	Acadm
Srrm4	0610010B08Rik
Hspbp1	1700001E04Rik
Prss51	1700001F09Rik
1700008P02Rik	1700012L04Rik
1700010D01Rik	1700019O17Rik
1700019M22Rik	Mtfp1
Clnkos	1700026J12Rik
1700034E13Rik	1700029I15Rik
Lrrc69	1700049E17Rik
1700049E17Rik	1700066C05Rik
1700080E11Rik	1700110I01Rik
1700109H08Rik	1700129C05Rik
1700111E14Rik	1810065E05Rik
Phgr1	2010005H15Rik
2310079G19Rik	2210418O10Rik
Smim30	Lce3e
Prbrm1	Apol9b
Snrnp27	3200001D21Rik
Sipa1l3	4833421G17Rik
2700049A03Rik	4921513D11Rik
Zfp788	D5Ertd615e
Usp48	4930449I24Rik
3110043O21Rik	4930466F19Rik
4632415L05Rik	4930467E23Rik
4732457N14	4930503E14Rik
4732465J04Rik	4930515G13Rik
4930415F15Rik	Slxl1
Zfp85os	4930555G01Rik
4930467E23Rik	Lrriq4
4930470P17Rik	4930562A09Rik
4930485B16Rik	4930564B18Rik
4930519F16Rik	4930566N20Rik
4930590J08Rik	4930572O03Rik
4930591A17Rik	4930590J08Rik
Fem1al	4932418E24Rik
4932434E15Rik	4933402J07Rik
4932438A13Rik	4933405D12Rik
Fam120b	4933409K07Rik
4933404G15Rik	4933411K16Rik
4933405D12Rik	4933427D06Rik
4933409K07Rik	Gskip
4933434M16Rik	Pisd-ps3
5330439B14Rik	4933440M02Rik
5830417I10Rik	5031410I06Rik
5830418K08Rik	Bpifd9b
Slf2	5730460C07Rik
Strip1	5830477G23Rik
Zfp935	6330408A02Rik
9030025P20Rik	Piezo2
Adgb	9130002K18Rik
Ttc39b	Thoc7
Piezo2	9530057J20Rik
9430034F23Rik	Bricd5
9930111J21Rik	A130004G07Rik
Bod1l	A430089I19Rik
A230065C20Rik	A430107P09Rik
A430010J10Rik	A530032D15Rik
A430072C10Rik	A530064D06Rik
A630038E17Rik	A630005I04Rik
A830054O04Rik	AA792892
A930006J02Rik	Scgb2b27
A930104D05Rik	Acsm2
Zfp1000	Actl7a
AB010352	Adam17
Abca4	Adnp
Abca9	Adprh
Abhd13	Aff1
Scgb1b27	Ahnak
Actr6	Ahsg
Adam4	AK015519
Adpgk	Gm19273
Adrbk2	AK047124
AF247132	AK047196
Aggf1	AK047419
Ahctf1	AK048115
Ahnak	AK049472
AK028672	AK050666
AK029965	AK051550
AK032464	AK052952
AK034060	AK076741
AK034491	AK081571
AK035076	Gm34569
AK036156	AK085394
AK037896	AK086906
AK039310	AK089567
AK040149	Aldoc
AK042135	Ang
AK046516	Ang3
AK047634	Ang4
AK048052	Apon
AK048262	Aurkc
AK052067	L1Md-A101
AK053272	Rdh18-ps
AK081092	AY140895
AK081107	BC002127
AK081719	BC006770
Gm34569	Tmem205
AK082708	Zfp825
AK083645	BC018473
AK084863	BC021614
AK084868	BC022960
AK085862	BC023105
AK087250	Zfp772
AK088963	Ces4a
AK089333	BC049248
Ak7	Psg22
Akap11	BC061237
Akap4	Zfp781
Als2cr2	Bcl2a1b
Ang4	Bcl2a1b
Ankhd1	Bcl2a1c
Ankrd12	Bcl2l2
Antxr1	Bglap2
Arhgap22	Blnk
Arl6ip2	Btnl9
Ars2	C130026I21Rik
Ash1l	C130073F10Rik
Atg4b	C1s
Atp2b4	C330013J21Rik
Atp6v1g3	Zfp972
Hectd4	C3ar1
Aurkc	Rbm12b2
L1Md-A101	C87414
AY140895	Cald1
Gm10248	Ccl12
AY512949	Ccl21b
Braf	Cd209d
B230220B15Rik	Cd300lb
B230220N19Rik	Cdc42ep2
B3galnt1	Cdcp1
B630019A10Rik	Cfp
Prrc2c	Chchd2
Baz1a	Chrna2
BC006770	Clec4a4
Fam120a	Clip4
BC022960	Cnrip1
Zfp442	Cntrob
Zfp961	COX2
BC061237	Csprs
Itprip	Ctnnd1
Bcl2l15	Zftraf1
Bnipl	Cyp2a4
Brd9	Cyp2d10
Brix1	Cyp2j5
C2cd3	Cyp2j6
Naa25	Cyp3a11
C87436	Cyp4a10
Cab39	D130060J02Rik
Camsap2	D630002J15Rik
Car12	D630045J12Rik
Casc5	D830030K20Rik
Casp4	Dab1
Cblb	Dbpht1
Ccpg1	Ddc
Cct6a	Ddi1
Cd300e	Defcr22
Cd4	Dido1
Cd69	Dnajb7
Cdk19	Dpep2
Ceacam11	Dppa5
Ceacam13	Ppp1r27
Cecr2	Ube2q2l
Cep290	Ear1
Ces2e	Gm4884
Chd8	Pramei3c
Chordc1	Fbxw26
Ciita	Gm5766
Clca5	Gm9796
Clec12a	Gm5861
Clec4a2	Cyp2d37-ps
Clec7a	Gm9222
Cluap1	Eif4a1
Cnot1	Elf2
Cnot6	Erp27
Copg2	Etohd2
Cpa4	Mecom
Csnk2a2	Fbxl22
Cst8	Fbxw14
Cul5	Fbxw19
Cyb561a3	Fcamr
Cyp2d40	Fem1b
Cyp8b1	Fgf2
Cypt1	Fryl
B4galt1	Fscn3
Fam50b	Fthl17
Cyria	Ftl1
Ubn2	Ftmt
Tnks	gag
Cfap43	Galr1
D830030K20Rik	Ggcx
D930020B18Rik	Glyat
Daam1	Ubb-ps
Ddx46	Gmcl1l
Ddx51	Gpr19
Defb21	Grap
Defb39	Gsdmc2
Defb6	Gsta2
Dennd4a	Gzma
Dlgap4	H2-Q2
Dmbt1	H2-T10
Dnah3	Hcrt
Dnajc13	Hcst
Dnajc16	Hdac9
Dync2h1	Hemt1
Dyrk1a	Higd1b
Bend7	Hnrpf
E430018J23Rik	Hspa8
E4f1	Idi2
Ear10	Igh
Ebf1	Igh-VJ558
Ece2	Il17f
Echdc1	Il1rl1
Efcab5	Ido2
Efhc2	Iqcf4
Gm4767	Itgb2
Gm4884	Kalrn
Gm5114	Klk1b21
Gm10258	Klk1b24
Gm5861	Klk1b3
Gm5919	Klk1b4
Gm7580	Krt33a
Gm9222	Krt6b
Ei24	L1Md-A1
Eif2ak4	L1Md-Tf29
Elof1	Larp1
Eml5	Lcmt1
Ep400	Leap2
Erp27	Pirb
Etohd2	Lnx1
Mecom	LOC280487
Evi5	LOC435023
Ezh1	LOC435023
F2rl2	Gm6710
F8	LOC627905
Fabp1	LOC664787
Fastkd1	Zbed6
Fcgr3	LOC72520
Fem1b	Fas
Fkbpl	Lrp2
Flvcr2	Ly6f
Foxk1	M55219
Fpr2	Madd
Fpr3	Magea3
Frs2	mKIAA1466
Ftsj3	Mmp19
Fundc1	Gbp6
gag	Mpi
Galnt5	Clec18a
Gata1	Mrgpra6
Gatc	Msh6
Gif	Mszf78
Gjc1	Mthfs
Gje1	Mtus1
Glyat	Muc2
Krtap24-1	Mum1
Golga3	Mx1
Gpbp1l1	Mypn
Gpc6	Zfp640
Gphn	Xk
Gpr119	Nat6
Gpr75	Ncoa4
Gsdmc2	Nlrp1a
Gsta4	Nlrp4c
Gucy2g	Nlrp4e
H2-Eb1	Nmur1
Hcfc2	Npffr1
Hif1an	Npsr1
Higd1b	Obox1
Hmgcr	Olfr1347
Hn1	Olfr1355
Hpse	Olfr1413
Hrc	Olfr1417
Hyal4	Or5au1
Icmt	Or10ak7
Idi2	Olfr218
Ifit1	Olfr239
Ifna2	Olfr282
Ifna7	Olfr313
Ifnk	Olfr33
Igk-V1	Olfr368
Il12b	Olfr530
Il1rn	Olfr541
Il7r	Olfr547
Il9	Olfr55
Inpp4b	Olfr56
Ipo7	Olfr60
Ipo8	Olfr763
Itgb1bp2	Olfr877
Ivl	Oog1
Kdm8	Opn5
Kcnk1	Orm1
Kir3dl1	Osbpl3
Krtap2-4	Osbpl5
Kti12	P2ry14
L1Md-A1	Pask
L1Md-Tf29	Pctp
Larp7	Pde1a
Lats1	Pglyrp2
Lce1h	Phf21a
Lcn3	Pilrb1
Lgi1	Pira1
Lgr4	Pla2 g4c
Lims1	Ppm1f
LOC280487	Pramel4
LOC433461	Prcc
LOC433577	Psg16
LOC435023	Psg21
LOC629446	Ptk6
Zbed6	Pvt1
LOC675594	Rbp1
LOC72520	Rcan3
Fas	Rfc2
Lap	Rfx7
M55219	Rgs8
Mageb2	Rhox4a
Map2k6	Rhox4e
Mapk1	Rnf146
Mdn1	Rpl18
Memo1	Rrp1b
Mepe	Rsc1a1
Mia3	Scgb1a1
Mid1	Sectm1a
Kmt2c	Sema6b
Mnat1	Serpina3c
Mob1a	Serpina3n
Mpp4	Serpinb9e
Mrgpra4	Serpinb9f
Mrgprb4	Sf3a1
Mrpl3	Sh2d2a
Ms4a5	Slc17a4
Mug1	Slc22a13
Mup1	Slc22a18
Myef2	Slc27a5
Myg1	Slc5a4a
Nanos2	Slc8a3
Nck1	Slco1b2
Ndufa10	Slfn3
Nefh	Slx
Negr1	Sly
Neurod4	Son
Nf2	Sp100
Nkrf	Speer4a
Nlrp12	Speer4c
Nlrp4e	Speer4d
NM_025940	Speer6-ps1
Nrg3	Speer8-ps1
Nrl	Spink2
Nsg2	Spink8
Nucb1	Sprr2a
Nup155	Spt1
Obox1	Ssty2
Obox3	St13
Olfr1030	St6galnac3
Olfr107	Stam
Olfr1302	Stil
Olfr1309	Stip1
Olfr1347	Tac1
Or5bw2	Tas2r143
Olfr1351	Tcp10c
Olfr1373	Tdpoz3
Olfr1428	Tdrd7
Olfr1510	Ticam1
Olfr203	Tle4
Olfr399	Tlr5
Olfr461	Tmed10
Olfr525	Lmf1
Olfr60	Ano8
Olfr606	Tmem71
Olfr69	Tnip3
Olfr796	Tnnt1
Olfr854	Tpsb2
Olfr92	Trim6
Olfr99	Ttc17
Oog4	U11548
P2ry14	U16667
Papola	U16670
Pbxip1	U16671
Pcm1	U2af2
Pdcd5	Ube2v2
Pde6c	Ube4a
Pdzrn3	Ubl4b
Peg3	Ugt1a1
Ckd14	Urop11
Phf20l1	Usp18
Phf3	Vmn1r48
Pi15	Vmn1r47
Pigq	Vmn1r41
Pigr	Wbscr17
Pik3r4	Xpnpep3
Pip	Zan
Pkn2	Zbtb46
Pknox2	Zc3h11a
Pkp4	Zcchc2
Plekha8	Zfp125
Polr2k	Zfp128
Pou2f2	Zfp35
Ppid	Zfp422-ps
Ppp1r11	Zfp54
Pramef12	Zfp59
Pramel4	Zfp689
Prdm4
Gpcpd1
Prkag1
Prom1
Psmb6
Psmc5
Pwwp2a
Qser1
Ranbp2
Rap1a
Rbbp6
Scaf8
Recql
Rfc2
Rlf
Rnaset2a
Rnf144a
Rnf17
Rnf43
RP23-438H3.2
Rps12
Rps17
Rps7
Rwdd4a
S100a5
Scn11a
Sec31a
Senp1
Serinc3
Serpinb9f
Serpinc1
Serpind1
Setd3
Setx
Sgol1
Slc14a2
Slc26a4
Slc30a9
Slc35b4
Slc39a14
Slc6a18
Sln
Slx
Sly
Snx2
Snx25
Soat1
Spag9
Spata6
Spata9
Spg11
Spink3
Sptbn1
Sprr2a1
Srpk2
Ssty1
Ssty2
Stau1
Stfa2
Strn4
Sub1
Svopl
Pate4
Taf1a
Tbc1d15
Tbxas1
Tceal5
Tfpt
Tial1
Tmem161a
Tnnt1
Trim10
Trim69
Trip11
Trrap
Tspan11
Ttc18
Ttc5
Ttll13
Ttr
Twsg1
U16669
U16670
U16671
Ubr4
Ugt1a1
Usp32
Ust
Utp18
Uts2d
Vmn1r63
Vmn1r93
Vmn1r58
Vmn2r26
Vmn2r43
Vnn1
Vps13b
Dcaf5
Wdr33
Xist
Ythdf1
Zbed4
Zc3h11a
Zc3h13
Zdhhc14
Zdhhc17
Zfp111
Zfp157
Zfp26
Zfp292
Ltn1
Zfp318
Zfp346
Zfp352
Zfp407
Zfp420
Zfp445
Zfp462
Zfp472
Zfp52
Zfp583
Zfp654
Zfp715
Zfyve9
Zkscan3
Zmym1
Zranb1

## Sheet: Originally reported targets
HSF1 target promoters 742 (Akerfelt et al. 2010)	HSF1 target promoters 546 (Akerfelt et al. 2008)
GENE NAME	GENE NAME	Those gene sets were derived from the orinally reported in the previous ChIP on Chip studies. Some genes are repeatedly listed in the original gene list.
U16671	U16670
L1Md-A1	AA792892
Obox1	EG668383
B630019A10Rik	Psg21
8430426H19Rik	L1Md-Tf29
4732465J04Rik	L1Md-Tf29
Ak7	A530032D15Rik
Olfr1309	1700001E04Rik
L1Md-Tf29	BC012278
L1Md-Tf29	4930555G01Rik
gag	L1Md-Tf29
Nkrf	1700001F09Rik
L1Md-Tf29	LOC664787
Olfr92	D830030K20Rik
Efhc2	Spt1
6330569M22Rik	1700001E04Rik
L1Md-Tf29	Olfr55
Phf20l1	L1Md-A1
Nup155	NA
U16671	Hnrpf
Setd3	Son
U16670	Sly
L1Md-A1	LOC435023
L1Md-Tf29	Olfr55
Prei4	4930572O03Rik
LOC280487	AK015519
Zfp52	LOC280487
Cnot1	Spink8
BC049349	AK047419
L1Md-A1	4930467E23Rik
Fem1b	Olfr55
Atg4b	Ssty2
Gsdmc2	Muc2
U16670	4930467E23Rik
Cybasc3	BC002127
EG210583	4930515G13Rik
Mdn1	Olfr239
LOC280487	Speer4c
L1Md-Tf29	EG545728
U16670	BC002127
L1Md-Tf29	Slc27a5
Zfp52	BC023105
U16670	L1Md-Tf29
Brd9	Lilrb3
L1Md-Tf29	A530032D15Rik
L1Md-Tf29	4933439C20Rik
Bat2d	Olfr55
U16671	BC006770
Trip11	L1Md-Tf29
D830030K20Rik	NA
AK081092	BC062127
Etohd2	9030411M15Rik
E4f1	5031410I06Rik
Olfr1428	4933409K07Rik
Zc3h11a	Ang4
AK082647	Zfp422-rs1
AK052067	1700129C05Rik
LOC280487	Slx
Prom1	Serpinb9e
Gpr75	BC023179
Echdc1	L1Md-A1
LOC629446	4933409K07Rik
L1Md-A1	Zfp54
Pknox2	Ssty2
Mapk1	EG545728
Strn4	Mthfs
Wdr33	Olfr282
Rfc2	Olfr1347
A930006J02Rik	Tdpoz3
Erp27	L1Md-Tf29
Nrl	Olfr56
AK048052	LOC435023
EG665308	Ssty2
U16670	Csprs
Ppp1r11	Ptk6
Zfp715	BC018473
M10062	Tdrd7
Nanos2	Rbp1
L1Md-Tf29	AY053456
LOC435023	Ssty2
Rbm16	LOC280487
L1Md-Tf29	NA
Gucy2g	0610010B08Rik
Dnajc16	Aurkc
A230054D04Rik	9530057J20Rik
5830418K08Rik	Olfr218
Psmc5	Zan
L1Md-A1	Ssty2
Gpr119	Speer4d
Mid1	NA
L1Md-Tf29	L1Md-Tf29
Il9	Hemt1
Uts2d	Ssty2
Akap11	C1s
Olfr1351	Bcl2a1b
Ust	NA
Ftsj3	Sh2d2a
Cnot1	BC022960
AK081719	5430413K10Rik
Zfp472	4930466F19Rik
Eif2ak4	Usp18
L1Md-Tf29	L1Md-Tf29
Ceacam13	NA
L1Md-Tf29	Larp1
Ssty2	Idi2
LOC435023	Pglyrp2
V1rd1	Sp100
LOC675594	gag
Ssty2	BC061237
Tceal5	Olfr541
AK048262	Igh
L1Md-Tf29	5830477G23Rik
5330439B14Rik	C3ar1
Ciita	Ssty2
Defb39	1810065E05Rik
Dnahc3	Ssty2
U16671	4933402J07Rik
AK089333	EG436332
L1Md-Tf29	4930527E24Rik
L1Md-A1	Ssty2
U16670	Rnf146
Zfp292	Serpinb9f
AY512949	Hnrpf
Sec31a	Ang3
Olfr854	2210418O10Rik
AK040149	Sly
Defb21	Tlr5
Golga3	U16670
Ankhd1	Ssty2
Olfr1350	Stam
L1Md-Tf29	gag
B3galnt1	Cyp4a10
AF247132	Ugt1a1
Ankrd12	1700066C05Rik
Senp1	LOC435023
LOC435023	AK089567
AK087250	0610010B08Rik
L1Md-Tf29	Olfr547
Rap1a	0610010B08Rik
Ssty2	Slx
Ssty2	Bcl2a1b
Phf3	Gsdmc2
Ugt1a1	BC026374
Qser1	EG544809
Hyal4	4933411K16Rik
LOC435023	1700026J12Rik
Tnnt1	NA
AK046516	4930503E14Rik
A430072C10Rik	U16671
L1Md-Tf29	L1Md-A1
Ssty2	Speer6-ps1
9030025P20Rik	0610010B08Rik
AK085862	Nlrp4e
L1Md-Tf29	Tcp10c
Il1rn	4930527E24Rik
L1Md-A1	0610010B08Rik
Spag9	EG545728
L1Md-A1	St13
Olfr69	M55219
Oog4	M55219
1700111E14Rik	Ctnnd1
LOC435023	Fem1b
Ssty2	A530032D15Rik
U16670	4930564B18Rik
Cd300e	gag
AY053456	AK050666
L1Md-A1	0610010B08Rik
LOC435023	Abpb
Cyp8b1	LOC626832
U16671	Xpnpep3
U16670	Prcc
L1Md-A1	H2-Q2
U16669	Slx
BC022960	LOC280487
Spata6	C130026I21Rik
Ifnk	LOC627905
U16670	L1Md-Tf29
L1Md-Tf29	Pilrb1
1700080E11Rik	Ssty2
C2cd3	D830030K20Rik
Zfp318	Ccl21b
LOC667118	Phf21a
U16670	AK076741
Usp32	2310016F22Rik
Dnajc13	U16667
L1Md-Tf29	L1Md-Tf29
Pftk1	Lcmt1
Nlrp4e	LOC435023
Ssty2	LOC435023
Hmgcr	Olfr1519
LOC435023	Gm1821
Ahctf1	Slx
Ddx46	Cyp2a4
L1Md-Tf29	Slc22a18
Gja7	Fbxl22
L1Md-Tf29	Olfr763
4930470P17Rik	Etohd2
Prkag1	1700049E17Rik
Itgb1bp2	Ear1
Abca9	Nat6
Fkbpl	1700020C11Rik
Cct6a	Ssty2
Ssty2	Iqcf4
4930519F16Rik	Dido1
Ssty2	E330021D16Rik
U16670	Sly
Zkscan3	Clip4
BC063749	Sly
4933434M16Rik	Pvt1
Nucb1	A430107P09Rik
Fabp1	EG331529
L1Md-Tf29	Ggcx
AK084868	NA
Higd1b	Sly
LOC435023	Dysfip1
Myef2	Zfp59
Ash1l	P2ry14
Zranb1	4933433P14Rik
AK032464	Nlrp4c
Zfp715	Sly
L1Md-A1	gag
Ipo7	9530057J20Rik
Ssty2	Mypn
L1Md-Tf29	Adnp
Ssty2	Oog1
B230220B15Rik	U16670
Lce1h	Spink2
BC023805	Chchd2
Svopl	Krt33a
Kir3dl1	4933405D12Rik
L1Md-Tf29	EG233164
U16670	Npffr1
Clec7a	1700049E17Rik
Ndufa10	Mpa2l
Gpbp1l1	Klk1b21
AK047634	4930566N20Rik
U16670	Ahnak
L1Md-A1	Ssty2
Ece2	Mrcl
L1Md-A1	2310016F22Rik
lpr	Osbpl5
L1Md-Tf29	Zfp35
4932434E15Rik	V1ra4
gag	Hdac9
Ttr	6330408A02Rik
Ssty2	Speer8-ps1
4632415L05Rik	AK047124
LOC435023	Olfr1413
Spg11	Slc17a4
Peg3	Olfr368
LOC435023	NA
Fcgr3	C430048L16Rik
Olfr107	Rsc1a1
LOC435023	Tas2r143
U16670	C330014B19Rik
L1Md-A1	gag
9430028L06Rik	U16670
Rbm16	C130073F10Rik
U16670	Leap2
L1Md-Tf29	Rgs8
Recql	Klk1b4
A630038E17Rik	Ahnak
U16670	L1Md-Tf29
Abca4	Rpl18
Rnaset2a	lpr
U16670	LOC435023
Krtap2-4	2310001H18Rik
Ssty2	NA
Igk-V1	Ncoa4
B230220B15Rik	Cyhr1
Zdhhc17	Opn5
U16670	3200001D21Rik
Cdc2l6	U16670
Zfp407	4930562A09Rik
D830030K20Rik	lpr
1700034E13Rik	L1Md-Tf29
Adpgk	Mmp19
L1Md-Tf29	Fcamr
A830054O04Rik	D630045J12Rik
Ccpg1	Btnl9
L1Md-Tf29	Stip1
Atp2b4	Eif4a1
Slc14a2	Dbpht1
Pap	V1ra3
L1Md-A1	L1Md-A1
4930485B16Rik	L1Md-A1
Slc26a4	Rcan3
A630038E17Rik	Krt6b
L1Md-A1	EG382109
Zfp26	Kalrn
Spata9	L1Md-Tf29
Slx	Cdcp1
D930020B18Rik	LOC435023
Als2cr2	BC049248
AB010343	9230101K24Rik
1500001A10Rik	Sly
Rps17	Orm1
1700109H08Rik	Olfr530
Ppid	Sf3a1
4933409K07Rik	Slx
A930104D05Rik	LOC627905
LOC433577	D830030K20Rik
Cpa4	Nlrp1a
9130422G05Rik	U16670
Idi2	Cdc42ep2
1810007E14Rik	Ang
P2ry14	Rhox4e
Olfr203	V1rb9
Ubr4	Indol1
Cluap1	Urop11
Tspan11	Rfc2
4930590J08Rik	Slx
L1Md-Tf29	Dab1
U16670	L1Md-A1
6030443O07Rik	Bglap2
U16670	BC021614
L1Md-A1	Cnrip1
Rwdd4a	Rfxdc2
1700034K16Rik	Ahsg
Olfr1347	Slc8a3
4932442K08Rik	Slx
4930591A17Rik	Fbxw14
L1Md-Tf29	U16671
Evi5	Lrp2
D930020B18Rik	Sema6b
Snx2	L1Md-Tf29
U16670	AY053573
Cst8	Chrna2
Gpr75	Adnp
Nck1	Sprr2a
Ssty2	L1Md-A1
AK034491	Slc22a13
Hspa4l	LOC435023
L1Md-Tf29	5430413K10Rik
4931440F15Rik	Mrgpra6
AK028672	L1Md-Tf29
6330569M22Rik	Fryl
Gpr75	Cyp2j6
2810449C13Rik	U16671
2610209M04Rik	1700110I01Rik
Neurod4	Blnk
LOC435023	Mzf6d
Dnahc3	Olfr313
Rnf144a	4833421G17Rik
Vps13b	Slx
Pik3r4	Pask
AK082708	Dpep2
L1Md-Tf29	4933427D06Rik
Aggf1	Clec4a4
Mia3	9930021D14Rik
C330023M02Rik	Nmur1
Ifna2	Klk1b3
Pwwp2a	9130002K18Rik
Dync2h1	L1Md-A1
Pou2f2	Npsr1
Tial1	Itgb2
Rnf17	Pira1
Zdhhc14	Actl7a
LOC435023	Ube2v2
4933404G15Rik	Sly
Clec12a	Zcchc2
U16670	Elf2
L1Md-A1	Gpr19
Pwwp2a	Zbtb46
Ythdf1	Sly
D130059P03Rik	EG331529
Olfr60	Obox1
F2rl2	Defcr22
AU042671	Il1rl1
1700049E17Rik	Psg16
AY140895	5730460C07Rik
Ttll13	L1Md-Tf29
L1Md-A1	Hcst
Mll3	A430089I19Rik
2700049A03Rik	Olfr1514
L1Md-Tf29	4930449I24Rik
Eml5	Mx1
D0H6S2654E	Tmed10
U16670	AK052952
2610511M17Rik	4932418E24Rik
Glyat	Ppm1f
V1rd4	L1Md-A1
EG233164	Olfr877
AK053272	Sectm1a
Hn1	Ubl4b
Efcab5	LOC280487
Pdzrn3	Ube4a
Lims1	AK048115
Spink3	Mtus1
Wdr22	Olfr1417
Sub1	lpr
LOC382133	mKIAA1466
Casc5	Dppa5
Zfp462	Sly
1700008P02Rik	C330013J21Rik
AB010352	4933409K07Rik
Mrgprb4	Cd209d
Lgr4	Adam17
Chd8	AY140895
Polr2k	Zfp54
Ep400	Osbpl3
1700049E17Rik	Gpr19
Zfp352	L1Md-A1
Dyrk1a	Wbscr17
F8	Abpb
Hspa4l	Aff1
A430010J10Rik	Fbxw19
Dlgap4	gag
Xist	NA
M55219	EG331529
lpr	Bcl2a1c
L1Md-Tf29	A630005I04Rik
Baz1a	Msh6
Adam4	Dnajb7
Rbbp6	AK051550
Trim69	Ftmt
C87436	Erp27
Hcfc2	Rrp1b
Serpind1	Cd300lb
Hrc	L1Md-Tf29
Slc39a14	Tcp10c
Mageb2	NA
Gatc	AK086906
Gm312	C87414
L1Md-Tf29	AK085394
U16670	Tnip3
Pip	Pla2 g4c
AK084863	Speer4a
AK034060	Abpb
Ssty2	LOC667118
Icmt	H2-T10
L1Md-Tf29	1700019O17Rik
Cypt6	4930435H24Rik
L1Md-Tf29	Sly
Ssty1	Igh-VJ558
Bnipl	Ddc
L1Md-Tf29	Aldoc
Ttc5	Adprh
AK035076	Zfp128
Ipo8	LOC435023
U16670	L1Md-Tf29
Vmn2r26	U11548
AK042135	1700029I15Rik
Ddx51	Klk1b24
U16671	Ttc17
Prdm4	Hcrt
2810426N06Rik	Fgf2
AK088963	BC050099
Cnot6	EG627860
Bcl2l15	L1Md-Tf29
L1Md-A1	Mum1
L1Md-Tf29	Gmcl1l
Ssty2	Olfr33
Evi1	AK040657
Olfr399	Cyp2j5
Twsg1	Cyp3a11
Slx	Trim6
Rbm16	Il17f
Fprl1	St6 galnac3
Abpa	L1Md-Tf29
2610016F04Rik	Evi1
Mepe	Slfn3
Cab39	A130004G07Rik
Nf2	U16671
Olfr461	BC010787
Zfp420	Ly6f
3110043O21Rik	AK049472
Car12	Tle4
Chordc1	D130060J02Rik
Zfp26	Zfp125
BC010304	L1Md-Tf29
V1rd21	D630002J15Rik
Slc6a18	Slco1b2
L1Md-Tf29	Serpina3c
L1Md-A1	Tpsb2
Sprr2a	Slc5a4a
4632415L05Rik	Scgb1a1
Pkn2	Magea3
D830030K20Rik	4930558O21Rik
Slc30a9	L1Md-A1
Gje1	1700012L04Rik
Vmn2r43	Mszf78
Lcn3	AK081571
U16670	Mpi
L1Md-A1	Olfr60
LOC72520	Pctp
Csnk2a2	LOC72520
Fem1b	Olfr1355
L1Md-Tf29	Tmem112
Nlrp12	U16670
Ifna7	Aurkc
Elof1	Tnnt1
RP23-438H3.2	U2af2
Gif	gag
Olfr525	Apon
Trim10	Fscn3
Nefh	Speer8-ps1
1700008P02Rik	AK082647
Pbxip1	Sly
Pramef12	COX2
Memo1	Aurkc
Stfa2	Ddi1
Ezh1	AK047196
Olfr1030	Ccl12
Zfp157	Higd1b
Utp18	Galr1
LOC382133	C130026I21Rik
Zfyve9	Tmem71
AK083645	C130026I21Rik
Fpr-rs2	A530064D06Rik
Slc35b4	4921513D11Rik
L1Md-Tf29	Stil
Daam1	L1Md-Tf29
NM_025940	Zfp689
EG330513	Glyat
LOC435023	Ccl21b
Tbxas1	Cfp
B-raf	Serpina3n
L1Md-A1	2010005H15Rik
Gpc6	Gsta2
Slx	Cald1
Aurkc	Ticam1
Snx25	Ftl1
Slx	Fthl17
Flvcr2	Tac1
BC061237	Pde1a
Pigq
Casp4	NA
U16670	4930590J08Rik
Mpp4	Tmem16 h
AK029965	Cyp2d10
Zfp26	Grap
U16670	L1Md-A1
L1Md-Tf29	Rhox4a
Olfr1510	Zc3 h11a
L1Md-A1	Kalrn
Kti12	LOC280487
EG545728	Madd
Hpse	Gzma
Olfr1302	Pramel4
9930111J21Rik	Lnx1
Akap11	Bcl2l2
Zfp583	Cntrob
Cecr2	L1Md-Tf29
Mrpl3	4933440M02Rik
L1Md-A1	Acsm2
2310079G19Rik
1500019G21Rik
gag
Ces5
Akap4
Sln
Ssty2
Pi15
Slx
U16670
Gsta4
L1Md-Tf29
Ifit1
Tfpt
AY512910
Trrap
Mug1
LOC382133
M55219
Defb6
Frs2
Slx
LOC280487
A230065C20Rik
U16670
LOC280487
Atp6v1g3
Actr6
D12Ertd553e
Zfp346
4933405D12Rik
4732457N14
Mup1
Camsap1l1
Slx
D130072O21Rik
L1Md-Tf29
Lgi1
EG545510
Clec4a2
Olfr796
Ang4
Larp7
Rps7
Mup1
Cd69
Mageb2
L1Md-Tf29
Pramel4
Abpa
Ssty2
L1Md-A1
Antxr1
Ei24
EG668383
Fundc1
0610010B08Rik
9130014G24Rik
Abhd13
E430018J23Rik
Bxdc2
BC006770
1700019M22Rik
L1Md-A1
Hif1an
Ars2
Serinc3
Cd4
Cyp2d40
Herc1
Svs7
Cul5
Taf1a
4930415F15Rik
Arhgap22
Setx
Ear10
Il12b
LOC382133
Mup1
4930441O14Rik
B230220N19Rik
Plekha8
Rlf
4930467E23Rik
2810426N06Rik
Cep290
Rnf43
Herc1
Ssty2
L1Md-A1
Vnn1
Zfp445
Tbc1d15
Rps12
L1Md-Tf29
Slx
U16670
Nsg2
Map2k6
Pigr
U16670
5830417I10Rik
U16670
Sly
Gata1
Spnb2
AK081107
L1Md-A1
Cblb
LOC382133
Pdcd5
L1Md-Tf29
Pcm1
Inpp4b
Zc3h13
Ttc18
Ms4a5
Jmjd5
AK039310
Stau1
L1Md-A1
LOC433461
Olfr1373
Ssty2
Clca5
Arl6ip2
Srpk2
Zfp111
1700010D01Rik
L1Md-Tf29
Ceacam11
Olfr60
E130319B15Rik
L1Md-A1
Fastkd1
Ivl
Ebf1
Il7r
Zbed4
U16670
L1Md-Tf29
Scn11a
Eml5
Ahnak
D19Ertd652e
Zfp654
Mrgpra4
Zfp294
Soat1
Mnat1
L1Md-A1
Zmym1
Olfr99
5830417I10Rik
Ranbp2
9430034F23Rik
Psmb6
Negr1
Olfr606
Pkp4
S100a5
Serpinb9f
AK036156
Dmbt1
Gphn
AK037896
Zkscan3
Ssty2
1700021O21Rik
Dennd4a
Myg1
Serpinc1
U16671
EG546150
Copg2
B230312I18Rik
Pde6c
Obox3
Lats1
1700007N14Rik
Sgol1
D00315
4932438A13Rik
H2-Eb1
Tmem161a
Mobkl1b
Kcnk1
Adrbk2
L1Md-Tf29
Nrg3
Foxk1
LOC280487
Galnt5
L1Md-A1
2610001J05Rik
