# Supplementary material for: Atypical heat shock transcription factor HSF5 is critical for male meiotic prophase under non-stress conditions
Source: Nat Commun. 2024 Apr 29;15:3330. doi: 10.1038/s41467-024-47601-0 (PMC11059408; doi:10.1038/s41467-024-47601-0)
Supplement: Supplementary file 9 — Supplementary Data 6 [file 41467_2024_47601_MOESM9_ESM.xlsx]

## Sheet: Description
related to Figure 7 and Supplementary Figure 7
tab#	description
1	The complete result of CUT&Tag target sites commonly identified by different antibodies
2	The complete result of CUT&Tag target genes commonly identified by different antibodies
3	The HSF5 CUT&Tag target genes (Class 1-3) that are shown in the heat plot of the hieralchical clustering
4	The complete result of Gene enrichment analysis for the Class 1 of the HSF5 CUT&Tag target genes
5	The complete result of Gene enrichment analysis for the Class 2 of the HSF5 CUT&Tag target genes
6	The complete result of Gene enrichment analysis for the Class 3 of the HSF5 CUT&Tag target genes
7	The complete result of ChIP-seq target sites commonly identified different antibodies
8	The commonly identified sites in both ChIP-seq and CUT&Tag
9	Gene list comparison between HSF5 CUT&Tag and HSF1 target genes.
10	Gene list comparison between HSF5 CUT&Tag and HSF2 target genes.
11	Gene list comparison between HSF5 CUT&Tag and HSF1, HSF2 target genes.

## Sheet: 1_HSF5_common_peaks
seqnames	start	end	width	strand	V4	V5	V6	annotation	geneChr	geneStart	geneEnd	geneLength	geneStrand	geneId	transcriptId	distanceToTSS	ENSEMBL	SYMBOL	GENENAME
chr1	4574918	4575936	1019	*	39234.5	68.819	chr1:4574987-4574991	Distal Intergenic	1	4491390	4497354	5965	2	20671	ENSMUST00000192650.5	-77564	ENSMUSG00000025902	Sox17	SRY (sex determining region Y)-box 17
chr1	4857403	4858282	880	*	21550.5	71.3679	chr1:4857724-4857729	Promoter (<=1kb)	1	4857814	4897905	40092	1	21399	ENSMUST00000081551.13	0	ENSMUSG00000033813	Tcea1	transcription elongation factor A (SII) 1
chr1	7397598	7398435	838	*	38698.4	140.187	chr1:7398113-7398114	Exon (ENSMUST00000181554.1/ENSMUST00000181554.1, exon 1 of 3)	1	7160557	7172659	12103	1	319263	ENSMUST00000183204.1	237041	ENSMUSG00000051285	Pcmtd1	protein-L-isoaspartate (D-aspartate) O-methyltransferase domain containing 1
chr1	9545105	9546224	1120	*	26617.7	89.2099	chr1:9545332-9545333	Promoter (<=1kb)	1	9545408	9547455	2048	1	59014	ENSMUST00000072079.8	0	ENSMUSG00000061024	Rrs1	ribosome biogenesis regulator 1
chr1	9699732	9700953	1222	*	25106.2	61.1725	chr1:9700320-9700325	Promoter (<=1kb)	1	9667415	9700209	32795	2	17864	ENSMUST00000088658.10	0	ENSMUSG00000025912	Mybl1	myeloblastosis oncogene-like 1
chr1	9748332	9748607	276	*	24407.8	107.901	chr1:9748442-9748443	Promoter (<=1kb)	1	9718622	9748382	29761	2	70675	ENSMUST00000057438.6	0	ENSMUSG00000045210	Vcpip1	valosin containing protein (p97)/p47 complex interacting protein 1
chr1	13372334	13373031	698	*	25772.3	91.7587	chr1:13372491-13372493	Promoter (<=1kb)	1	13139105	13372439	233335	2	17978	ENSMUST00000081713.10	0	ENSMUSG00000005886	Ncoa2	nuclear receptor coactivator 2
chr1	23255899	23256472	574	*	17869.2	59.4732	chr1:23256279-23256282	Exon (ENSMUST00000193885.1/ENSMUST00000193885.1, exon 1 of 1)	1	23272269	23272339	71	1	387225	ENSMUST00000083471.3	-15797	ENSMUSG00000065405	Mir30a	microRNA 30a
chr1	24099899	24100892	994	*	22824.1	52.6763	chr1:24100311-24100320	Promoter (<=1kb)	1	24011245	24100194	88950	2	68187	ENSMUST00000187752.6	0	ENSMUSG00000026153	Fam135a	family with sequence similarity 135, member A
chr1	24678396	24679008	613	*	36977.1	169.924	chr1:24678664-24678665	Promoter (<=1kb)	1	24678630	24765448	86819	1	68421	ENSMUST00000191471.6	0	ENSMUSG00000073725	Lmbrd1	LMBR1 domain containing 1
chr1	30873677	30874287	611	*	18490.2	85.8114	chr1:30874107-30874116	Promoter (<=1kb)	1	30813571	30873695	60125	2	213109	ENSMUST00000186105.6	0	ENSMUSG00000048874	Phf3	PHD finger protein 3
chr1	34439057	34439626	570	*	25393.4	79.0144	chr1:34439409-34439413	Promoter (<=1kb)	1	34436670	34439672	3003	2	69668	ENSMUST00000042493.9	46	ENSMUSG00000042111	Ccdc115	coiled-coil domain containing 115
chr1	36444609	36445521	913	*	20395.1	102.804	chr1:36445351-36445354	Promoter (<=1kb)	1	36422065	36445271	23207	2	214895	ENSMUST00000125304.7	0	ENSMUSG00000001143	Lman2l	lectin, mannose-binding 2-like
chr1	37864849	37865569	721	*	20712.8	112.999	chr1:37865293-37865296	Promoter (<=1kb)	1	37754776	37865079	110304	2	211484	ENSMUST00000041815.14	0	ENSMUSG00000060771	Tsga10	testis specific 10
chr1	37890212	37890668	457	*	16058.6	60.3229	chr1:37890522-37890524	Promoter (<=1kb)	1	37890477	37898535	8059	1	107734	ENSMUST00000027256.11	0	ENSMUSG00000026087	Mrpl30	mitochondrial ribosomal protein L30
chr1	37996757	37998631	1875	*	56375.5	127.443	chr1:37997312-37997313	Promoter (<=1kb)	1	37998010	38055579	57570	1	226982	ENSMUST00000027252.7	0	ENSMUSG00000026083	Eif5b	eukaryotic translation initiation factor 5B
chr1	38233969	38234548	580	*	17987.3	84.9618	chr1:38234219-38234220	Intron (ENSMUST00000095027.8/16764, intron 10 of 21)	1	38181262	38197443	16182	2	16764	ENSMUST00000136641.2	-36526	ENSMUSG00000037138	Aff3	AF4/FMR2 family, member 3
chr1	38987329	38988055	727	*	26193.7	76.4656	chr1:38987961-38987962	Promoter (<=1kb)	1	38987841	38994917	7077	1	68833	ENSMUST00000193489.1	0	ENSMUSG00000026078	Pdcl3	phosducin-like 3
chr1	39892763	39893165	403	*	15621.9	119.796	chr1:39892884-39892893	Distal Intergenic	1	39900913	40026310	125398	1	26921	ENSMUST00000163854.8	-7748	ENSMUSG00000026074	Map4k4	mitogen-activated protein kinase kinase kinase kinase 4
chr1	43827710	43828212	503	*	20219.2	93.4579	chr1:43827943-43827947	Promoter (<=1kb)	1	43746966	43827800	80835	2	67883	ENSMUST00000126008.7	0	ENSMUSG00000057363	Uxs1	UDP-glucuronate decarboxylase 1
chr1	43933523	43934471	949	*	25369.6	105.353	chr1:43933915-43933919	Promoter (<=1kb)	1	43933647	43949405	15759	1	22019	ENSMUST00000185579.6	0	ENSMUSG00000041763	Tpp2	tripeptidyl peptidase II
chr1	44101767	44102576	810	*	17172.5	42.4809	chr1:44102503-44102510	Promoter (<=1kb)	1	44086613	44102391	15779	2	75623	ENSMUST00000027215.11	0	ENSMUSG00000026049	Tex30	testis expressed 30
chr1	46852709	46854018	1310	*	35883.6	76.4656	chr1:46853549-46853550	Promoter (<=1kb)	1	46807544	46854046	46503	2	227059	ENSMUST00000027131.5	28	ENSMUSG00000025986	Slc39a10	solute carrier family 39 (zinc transporter), member 10
chr1	54250510	54250886	377	*	19069.7	108.751	chr1:54250658-54250661	Promoter (<=1kb)	1	54250683	54278961	28279	1	78016	ENSMUST00000161988.1	0	ENSMUSG00000025983	Ccdc150	coiled-coil domain containing 150
chr1	55074817	55075162	346	*	16265.1	113.849	chr1:55074997-55074998	Distal Intergenic	1	55077835	55088024	10190	2	15510	ENSMUST00000027123.14	12862	ENSMUSG00000025980	Hspd1	heat shock protein 1 (chaperonin)
chr1	55087699	55088427	729	*	35303.3	111.3	chr1:55088060-55088061	Promoter (<=1kb)	1	55077835	55088024	10190	2	15510	ENSMUST00000027123.14	0	ENSMUSG00000025980	Hspd1	heat shock protein 1 (chaperonin)
chr1	55405655	55405972	318	*	17347.5	119.796	chr1:55405795-55405800	Promoter (<=1kb)	1	55405921	55754285	348365	1	227120	ENSMUST00000042986.9	0	ENSMUSG00000038349	Plcl1	phospholipase C-like 1
chr1	59236852	59237766	915	*	34239.6	117.247	chr1:59237300-59237302	Promoter (<=1kb)	1	59162926	59237231	74306	2	74018	ENSMUST00000027178.12	0	ENSMUSG00000026024	Als2	alsin Rho guanine nucleotide exchange factor
chr1	60098028	60098350	323	*	30471.5	101.954	chr1:60098233-60098236	Promoter (<=1kb)	1	60098247	60151032	52786	1	241066	ENSMUST00000130075.7	0	ENSMUSG00000026017	Carf	calcium response factor
chr1	64690417	64691275	859	*	22275.3	85.8114	chr1:64690655-64690661	Promoter (<=1kb)	1	64690455	64725644	35190	1	227210	ENSMUST00000114077.7	0	ENSMUSG00000070871	Ccnyl1	cyclin Y-like 1
chr1	65186326	65186853	528	*	19089.2	102.804	chr1:65186644-65186645	Promoter (<=1kb)	1	65158618	65186479	27862	2	15926	ENSMUST00000169032.7	0	ENSMUSG00000025950	Idh1	isocitrate dehydrogenase 1 (NADP+), soluble
chr1	66816720	66818028	1309	*	45730.7	100.255	chr1:66817608-66817613	Promoter (<=1kb)	1	66719363	66817546	98184	2	68691	ENSMUST00000068168.9	0	ENSMUSG00000026004	Kansl1l	KAT8 regulatory NSL complex subunit 1-like
chr1	72856388	72856793	406	*	18410.4	101.954	chr1:72856514-72856515	Distal Intergenic	1	72848699	72852148	3450	1	16008	ENSMUST00000155703.1	7689	ENSMUSG00000039323	Igfbp2	insulin-like growth factor binding protein 2
chr1	74236716	74237238	523	*	18858.1	39.932	chr1:74236846-74236847	Promoter (<=1kb)	1	74236550	74267988	31439	1	76709	ENSMUST00000113819.1	166	ENSMUSG00000006304	Arpc2	actin related protein 2/3 complex, subunit 2
chr1	74284648	74285346	699	*	27503.8	125.743	chr1:74284862-74284866	Promoter (<=1kb)	1	74279840	74284738	4899	2	227290	ENSMUST00000006462.13	0	ENSMUSG00000006299	Aamp	angio-associated migratory protein
chr1	74332169	74332713	545	*	32190.3	156.33	chr1:74332458-74332459	Promoter (<=1kb)	1	74332610	74353686	21077	1	56695	ENSMUST00000087225.5	0	ENSMUSG00000026179	Pnkd	paroxysmal nonkinesiogenic dyskinesia
chr1	74505744	74506134	391	*	16929.5	81.5633	chr1:74505923-74505924	Promoter (<=1kb)	1	74435511	74505803	70293	2	319651	ENSMUST00000044260.10	0	ENSMUSG00000033364	Usp37	ubiquitin specific peptidase 37
chr1	74587950	74588653	704	*	69640.6	248.088	chr1:74588368-74588369	Promoter (<=1kb)	1	74588289	74592124	3836	1	66821	ENSMUST00000113733.9	0	ENSMUSG00000026172	Bcs1l	BCS1-like (yeast)
chr1	74660949	74662140	1192	*	48069.7	118.946	chr1:74661548-74661549	Promoter (<=1kb)	1	74661745	74703730	41986	1	67534	ENSMUST00000042125.14	0	ENSMUSG00000033257	Ttll4	tubulin tyrosine ligase-like family, member 4
chr1	75191428	75192501	1074	*	50197.1	112.999	chr1:75192068-75192069	Promoter (<=1kb)	1	75180860	75191926	11067	2	245860	ENSMUST00000189702.6	0	ENSMUSG00000033124	Atg9a	autophagy related 9A
chr1	75317191	75318142	952	*	80017	282.923	chr1:75317641-75317642	Promoter (<=1kb)	1	75307896	75317637	9742	2	13437	ENSMUST00000066668.13	0	ENSMUSG00000026209	Dnpep	aspartyl aminopeptidase
chr1	85703323	85704114	792	*	28086.7	119.796	chr1:85703746-85703747	Promoter (<=1kb)	1	85703442	85707995	4554	1	20684	ENSMUST00000141709.1	0	ENSMUSG00000026222	Sp100	nuclear antigen Sp100
chr1	86358852	86359911	1060	*	21554.8	79.0144	chr1:86359574-86359576	Promoter (<=1kb)	1	86344719	86359400	14682	2	17975	ENSMUST00000027438.7	0	ENSMUSG00000026234	Ncl	nucleolin
chr1	86487313	86487804	492	*	18789.3	61.1725	chr1:86487391-86487392	Distal Intergenic	1	86526726	86530712	3987	1	19231	ENSMUST00000045897.14	-38922	ENSMUSG00000026238	Ptma	prothymosin alpha
chr1	86524985	86525588	604	*	52378.1	129.142	chr1:86526596-86526597	Promoter (1-2kb)	1	86526726	86530712	3987	1	19231	ENSMUST00000045897.14	-1138	ENSMUSG00000026238	Ptma	prothymosin alpha
chr1	86526053	86526819	767	*	52378.1	129.142	chr1:86526596-86526597	Promoter (<=1kb)	1	86526726	86530712	3987	1	19231	ENSMUST00000045897.14	0	ENSMUSG00000026238	Ptma	prothymosin alpha
chr1	87263843	87264768	926	*	39733.2	117.247	chr1:87264240-87264241	Promoter (<=1kb)	1	87264363	87310836	46474	1	98363	ENSMUST00000118687.7	0	ENSMUSG00000026255	Efhd1	EF hand domain containing 1
chr1	88205343	88205962	620	*	19830.1	85.8114	chr1:88205754-88205758	Promoter (<=1kb)	1	88204732	88205782	1051	2	15504	ENSMUST00000119972.3	0	ENSMUSG00000081984	Dnajb3	DnaJ heat shock protein family (Hsp40) member B3
chr1	88226419	88227314	896	*	29504.7	111.3	chr1:88227011-88227012	Promoter (<=1kb)	1	88226986	88233461	6476	1	100040766	ENSMUST00000148474.1	0	ENSMUSG00000079429	Mroh2a	maestro heat-like repeat family member 2A
chr1	88276889	88277777	889	*	24390.8	110.45	chr1:88277652-88277654	Promoter (<=1kb)	1	88277661	88308073	30413	1	171382	ENSMUST00000148138.7	0	ENSMUSG00000036251	Trpm8	transient receptor potential cation channel, subfamily M, member 8
chr1	90735705	90736250	546	*	19051.8	84.1122	chr1:90736107-90736108	Distal Intergenic	1	90767389	90773215	5827	2	12835	ENSMUST00000150769.1	36965	ENSMUSG00000048126	Col6a3	collagen, type VI, alpha 3
chr1	91412499	91413404	906	*	26480.9	70.5183	chr1:91412801-91412802	Promoter (<=1kb)	1	91411483	91413208	1726	2	55927	ENSMUST00000132188.7	0	ENSMUSG00000067071	Hes6	hairy and enhancer of split 6
chr1	91458812	91459747	936	*	31582.8	128.292	chr1:91459443-91459444	Promoter (<=1kb)	1	91415982	91459324	43343	2	18627	ENSMUST00000069620.9	0	ENSMUSG00000055866	Per2	period circadian clock 2
chr1	92180217	92181113	897	*	37424	86.661	chr1:92180263-92180280	Promoter (<=1kb)	1	91928779	92180341	251563	2	208727	ENSMUST00000097644.8	0	ENSMUSG00000026313	Hdac4	histone deacetylase 4
chr1	92934243	92934829	587	*	21073.9	124.044	chr1:92934705-92934708	Promoter (<=1kb)	1	92934376	92947941	13566	1	23830	ENSMUST00000027488.10	0	ENSMUSG00000026270	Capn10	calpain 10
chr1	92996969	92997534	566	*	23161.4	151.232	chr1:92997128-92997129	Distal Intergenic	1	93006334	93012269	5936	1	208760	ENSMUST00000059676.4	-8800	ENSMUSG00000045091	Aqp12	aquaporin 12
chr1	93342491	93343892	1402	*	45710.2	123.195	chr1:93342733-93342736	Promoter (<=1kb)	1	93308778	93342789	34012	2	269224	ENSMUST00000027493.3	0	ENSMUSG00000026274	Pask	PAS domain containing serine/threonine kinase
chr1	93478118	93479398	1281	*	64611.7	201.359	chr1:93479080-93479081	Promoter (<=1kb)	1	93405940	93478801	72862	2	110611	ENSMUST00000170883.7	0	ENSMUSG00000034088	Hdlbp	high density lipoprotein (HDL) binding protein
chr1	93635337	93635982	646	*	31141.9	107.052	chr1:93635846-93635849	Promoter (<=1kb)	1	93619751	93635722	15972	2	59041	ENSMUST00000027498.13	0	ENSMUSG00000026277	Stk25	serine/threonine kinase 25 (yeast)
chr1	93801590	93802230	641	*	18426.5	77.3152	chr1:93802000-93802006	Promoter (<=1kb)	1	93792576	93801934	9359	2	21915	ENSMUST00000027503.13	0	ENSMUSG00000026281	Dtymk	deoxythymidylate kinase
chr1	93803690	93804354	665	*	19748.5	56.0748	chr1:93803794-93803796	Promoter (<=1kb)	1	93803965	93822095	18131	1	66262	ENSMUST00000027505.12	0	ENSMUSG00000026283	Ing5	inhibitor of growth family, member 5
chr1	106171269	106172327	1059	*	42393.4	136.788	chr1:106171834-106171835	Promoter (<=1kb)	1	106152625	106171524	18900	2	626049	ENSMUST00000190105.1	0	ENSMUSG00000101583	Gm20753	predicted gene, 20753
chr1	106796553	106797037	485	*	21404.4	106.202	chr1:106796726-106796729	Promoter (<=1kb)	1	106764071	106796667	32597	2	20479	ENSMUST00000112736.7	0	ENSMUSG00000009907	Vps4b	vacuolar protein sorting 4B
chr1	119504439	119505033	595	*	24537.8	135.089	chr1:119504811-119504812	Promoter (<=1kb)	1	119470305	119504794	34490	2	64143	ENSMUST00000004565.14	0	ENSMUSG00000004451	Ralb	v-ral simian leukemia viral oncogene B
chr1	120120943	120121282	340	*	23031.4	122.345	chr1:120121089-120121090	Promoter (<=1kb)	1	120113280	120121078	7799	2	13167	ENSMUST00000027634.12	0	ENSMUSG00000026385	Dbi	diazepam binding inhibitor
chr1	127204665	127205369	705	*	25049.3	110.45	chr1:127204908-127204910	Promoter (<=1kb)	1	127205015	127388212	183198	1	107895	ENSMUST00000189427.6	0	ENSMUSG00000036155	Mgat5	mannoside acetylglucosaminyltransferase 5
chr1	128064850	128066886	2037	*	293566	343.246	chr1:128065451-128065452	Intron (ENSMUST00000086614.11/226409, intron 2 of 20)	1	128057856	128102454	44599	2	226409	ENSMUST00000124876.1	35568	ENSMUSG00000036086	Zranb3	zinc finger, RAN-binding domain containing 3
chr1	128102642	128103433	792	*	20490.2	85.8114	chr1:128103153-128103155	Promoter (<=1kb)	1	127954670	128103001	148332	2	226409	ENSMUST00000112538.3	0	ENSMUSG00000036086	Zranb3	zinc finger, RAN-binding domain containing 3
chr1	128416752	128417519	768	*	25681.4	72.2175	chr1:128417411-128417413	Promoter (<=1kb)	1	128363707	128417359	53653	2	226414	ENSMUST00000027602.14	0	ENSMUSG00000026356	Dars	aspartyl-tRNA synthetase
chr1	131527006	131528037	1032	*	58656.7	153.781	chr1:131527747-131527748	Promoter (<=1kb)	1	131527903	131539872	11970	1	108900	ENSMUST00000068613.4	0	ENSMUSG00000055184	Fam72a	family with sequence similarity 72, member A
chr1	132315919	132316276	358	*	27796.1	124.044	chr1:132316080-132316084	Promoter (<=1kb)	1	132316126	132333293	17168	1	74137	ENSMUST00000072177.13	0	ENSMUSG00000009772	Nuak2	NUAK family, SNF1-like kinase, 2
chr1	132417538	132418275	738	*	15961.8	61.1725	chr1:132417954-132417955	Promoter (<=1kb)	1	132417555	132466958	49404	1	213452	ENSMUST00000045110.13	0	ENSMUSG00000042046	Dstyk	dual serine/threonine and tyrosine protein kinase
chr1	133025020	133025598	579	*	20625.3	115.548	chr1:133025426-133025430	Promoter (<=1kb)	1	132959484	133025338	65855	2	17248	ENSMUST00000186617.6	0	ENSMUSG00000054387	Mdm4	transformed mouse 3T3 cell double minute 4
chr1	133130992	133131397	406	*	21748.5	72.2175	chr1:133131036-133131037	Promoter (<=1kb)	1	133131143	133139783	8641	1	108954	ENSMUST00000052529.3	0	ENSMUSG00000046062	Ppp1r15b	protein phosphatase 1, regulatory subunit 15B
chr1	134415152	134415578	427	*	17745.1	75.616	chr1:134415298-134415299	Promoter (<=1kb)	1	134415378	134433351	17974	1	72674	ENSMUST00000027727.14	0	ENSMUSG00000026457	Adipor1	adiponectin receptor 1
chr1	134494443	134495281	839	*	31241.3	110.45	chr1:134494619-134494620	Promoter (<=1kb)	1	134494648	134508774	14127	1	98710	ENSMUST00000047978.8	0	ENSMUSG00000042229	Rabif	RAB interacting factor
chr1	134556303	134557099	797	*	16677.1	55.2251	chr1:134556528-134556533	Distal Intergenic	1	134560171	134635285	75115	1	75605	ENSMUST00000047714.13	-3072	ENSMUSG00000042207	Kdm5b	lysine (K)-specific demethylase 5B
chr1	134561056	134561919	864	*	29448.6	46.729	chr1:134561554-134561559	Promoter (<=1kb)	1	134560207	134606791	46585	1	75605	ENSMUST00000112197.2	849	ENSMUSG00000042207	Kdm5b	lysine (K)-specific demethylase 5B
chr1	134962016	134962907	892	*	26893.8	65.4206	chr1:134962483-134962484	Promoter (<=1kb)	1	134962565	134974162	11598	1	67196	ENSMUST00000027687.7	0	ENSMUSG00000026429	Ube2t	ubiquitin-conjugating enzyme E2T
chr1	135430190	135430813	624	*	29401.9	148.683	chr1:135430665-135430666	Promoter (<=1kb)	1	135382312	135430499	48188	2	226432	ENSMUST00000041023.13	0	ENSMUSG00000041879	Ipo9	importin 9
chr1	151427976	151429079	1104	*	42119.8	179.269	chr1:151428463-151428469	Promoter (<=1kb)	1	151367699	151428455	60757	2	66875	ENSMUST00000064771.11	0	ENSMUSG00000052748	Swt1	SWT1 RNA endoribonuclease homolog (S. cerevisiae)
chr1	151754835	151755877	1043	*	52521.7	193.713	chr1:151755078-151755079	Promoter (<=1kb)	1	151748949	151755018	6070	2	102640772	ENSMUST00000186444.1	0	ENSMUSG00000100594	2810414N06Rik	RIKEN cDNA 2810414N06 gene
chr1	152902066	152903487	1422	*	27783.3	55.2251	chr1:152902990-152902991	Promoter (<=1kb)	1	152836995	152902622	65628	2	226517	ENSMUST00000073441.12	0	ENSMUSG00000042772	Smg7	SMG7 nonsense mediated mRNA decay factor
chr1	153487030	153487817	788	*	19960.9	53.5259	chr1:153487697-153487708	Promoter (<=1kb)	1	153455758	153487608	31851	2	13211	ENSMUST00000186380.6	0	ENSMUSG00000042699	Dhx9	DEAH (Asp-Glu-Ala-His) box polypeptide 9
chr1	155083171	155084265	1095	*	22395.9	67.1198	chr1:155083513-155083515	Promoter (<=1kb)	1	155063447	155083266	19820	2	671336	ENSMUST00000181160.2	0	ENSMUSG00000096950	Gm9530	predicted gene 9530
chr1	155099502	155099915	414	*	19039.1	121.495	chr1:155099655-155099656	Promoter (<=1kb)	1	155096361	155099636	3276	2	15939	ENSMUST00000055322.5	0	ENSMUSG00000056708	Ier5	immediate early response 5
chr1	156718818	156719302	485	*	26488.5	79.8641	chr1:156719157-156719158	Promoter (<=1kb)	1	156678532	156719072	40541	2	215015	ENSMUST00000122424.7	0	ENSMUSG00000033557	Fam20b	FAM20B, glycosaminoglycan xylosylkinase
chr1	157807272	157807915	644	*	24800.3	137.638	chr1:157807577-157807578	Distal Intergenic	1	157538051	157543963	5913	1	89867	ENSMUST00000155665.1	269221	ENSMUSG00000026589	Sec16b	SEC16 homolog B (S. cerevisiae)
chr1	160212239	160213504	1266	*	65983.9	218.352	chr1:160212889-160212890	Promoter (<=1kb)	1	160202367	160212875	10509	2	12301	ENSMUST00000014370.10	0	ENSMUSG00000014226	Cacybp	calcyclin binding protein
chr1	161034420	161035206	787	*	18497.9	43.3305	chr1:161034888-161034891	Promoter (<=1kb)	1	161034422	161037531	3110	1	14455	ENSMUST00000160152.7	0	ENSMUSG00000053332	Gas5	growth arrest specific 5
chr1	161876383	161877484	1102	*	69748.5	183.517	chr1:161876953-161876954	Promoter (<=1kb)	1	161816114	161876682	60569	2	226551	ENSMUST00000048377.10	0	ENSMUSG00000040297	Suco	SUN domain containing ossification factor
chr1	162477228	162478235	1008	*	28875.1	73.9167	chr1:162477579-162477590	Promoter (<=1kb)	1	161987302	162478034	490733	2	103967	ENSMUST00000086074.11	0	ENSMUSG00000040265	Dnm3	dynamin 3
chr1	163403472	163403829	358	*	17747.7	79.0144	chr1:163403942-163403943	Promoter (<=1kb)	1	163384908	163403669	18762	2	98376	ENSMUST00000045138.5	0	ENSMUSG00000040124	Gorab	golgin, RAB6-interacting
chr1	163994299	163994957	659	*	18502.1	80.7137	chr1:163994793-163994799	Promoter (<=1kb)	1	163945993	163994796	48804	2	381306	ENSMUST00000097493.9	0	ENSMUSG00000041406	BC055324	cDNA sequence BC055324
chr1	164248529	164249345	817	*	23611.7	84.1122	chr1:164248928-164248929	Promoter (<=1kb)	1	164249046	164265385	16340	1	116914	ENSMUST00000044021.11	0	ENSMUSG00000040918	Slc19a2	solute carrier family 19 (thiamine transporter), member 2
chr1	165460817	165461432	616	*	25836.9	90.0595	chr1:165460980-165460984	Promoter (<=1kb)	1	165461037	165481214	20178	1	70456	ENSMUST00000027853.5	0	ENSMUSG00000026568	Mpc2	mitochondrial pyruvate carrier 2
chr1	165634380	165635022	643	*	35339	115.548	chr1:165634503-165634504	Promoter (<=1kb)	1	165592240	165634521	42282	2	68481	ENSMUST00000068705.12	0	ENSMUSG00000026566	Mpzl1	myelin protein zero-like 1
chr1	166002537	166003558	1022	*	21408.7	55.2251	chr1:166002835-166002839	Promoter (<=1kb)	1	165865154	166002678	137525	2	18986	ENSMUST00000160260.8	0	ENSMUSG00000026565	Pou2f1	POU domain, class 2, transcription factor 1
chr1	166379022	166379840	819	*	19845.4	82.4129	chr1:166379192-166379196	Promoter (<=1kb)	1	166379097	166393621	14525	1	27878	ENSMUST00000027846.7	0	ENSMUSG00000026563	Tada1	transcriptional adaptor 1
chr1	169969053	169969494	442	*	28180.1	146.134	chr1:169969302-169969305	Promoter (<=1kb)	1	169949535	169969241	19707	2	15490	ENSMUST00000027989.12	0	ENSMUSG00000026675	Hsd17b7	hydroxysteroid (17-beta) dehydrogenase 7
chr1	170174564	170175232	669	*	20284.6	74.7664	chr1:170174815-170174816	Promoter (<=1kb)	1	170141938	170174957	33020	2	107652	ENSMUST00000111350.9	0	ENSMUSG00000026670	Uap1	UDP-N-acetylglucosamine pyrophosphorylase 1
chr1	171280893	171281477	585	*	17314.4	45.8794	chr1:171280991-171280995	Promoter (<=1kb)	1	171275990	171281186	5197	2	19044	ENSMUST00000155083.7	0	ENSMUSG00000062729	Ppox	protoporphyrinogen oxidase
chr1	171328563	171329694	1132	*	56192.9	126.593	chr1:171329012-171329014	Promoter (<=1kb)	1	171329145	171342331	13187	1	21945	ENSMUST00000111300.7	0	ENSMUSG00000013973	Dedd	death effector domain-containing
chr1	171360254	171361023	770	*	27236.2	92.6083	chr1:171360824-171360825	Promoter (<=1kb)	1	171358446	171360798	2353	2	68874	ENSMUST00000061878.4	0	ENSMUSG00000045259	Klhdc9	kelch domain containing 9
chr1	172376178	172377007	830	*	38767.2	100.255	chr1:172376517-172376518	Promoter (<=1kb)	1	172376546	172384099	7554	1	67556	ENSMUST00000052455.3	0	ENSMUSG00000050229	Pigm	phosphatidylinositol glycan anchor biosynthesis, class M
chr1	175625157	175625782	626	*	30532.7	128.292	chr1:175625567-175625568	Promoter (<=1kb)	1	175600374	175625635	25262	2	14194	ENSMUST00000027810.13	0	ENSMUSG00000026526	Fh1	fumarate hydratase 1
chr1	175692226	175693138	913	*	29642.3	101.954	chr1:175692944-175692946	Promoter (<=1kb)	1	175662421	175692776	30356	2	13603	ENSMUST00000027809.7	0	ENSMUSG00000026525	Opn3	opsin 3
chr1	176813660	176815095	1436	*	39066.3	112.15	chr1:176814221-176814222	Promoter (<=1kb)	1	176733662	176814067	80406	2	545389	ENSMUST00000195717.5	0	ENSMUSG00000057335	Cep170	centrosomal protein 170
chr1	177796080	177796951	872	*	18546.3	66.2702	chr1:177796810-177796811	Promoter (<=1kb)	1	177762962	177796511	33550	2	11566	ENSMUST00000016105.8	0	ENSMUSG00000015961	Adss	adenylosuccinate synthetase, non muscle
chr1	178187296	178187902	607	*	17412.9	44.1801	chr1:178188002-178188003	Promoter (<=1kb)	1	178187417	178250901	63485	1	78825	ENSMUST00000161075.7	0	ENSMUSG00000026502	Desi2	desumoylating isopeptidase 2
chr1	178318345	178319376	1032	*	34904	66.2702	chr1:178318685-178318840	Promoter (<=1kb)	1	178319130	178322335	3206	1	66359	ENSMUST00000154437.1	0	ENSMUSG00000026500	Cox20	cytochrome c oxidase assembly protein 20
chr1	178336475	178337200	726	*	32107.1	56.0748	chr1:178336595-178336596	Promoter (<=1kb)	1	178335642	178336405	764	2	51810	ENSMUST00000134291.1	-70	ENSMUSG00000039630	Hnrnpu	heterogeneous nuclear ribonucleoprotein U
chr1	178337625	178338102	478	*	32107.1	56.0748	chr1:178336595-178336596	Promoter (<=1kb)	1	178323074	178337728	14655	2	51810	ENSMUST00000161769.7	0	ENSMUSG00000039630	Hnrnpu	heterogeneous nuclear ribonucleoprotein U
chr1	179546133	179546624	492	*	28712	91.7587	chr1:179546226-179546227	Promoter (<=1kb)	1	179528055	179546267	18213	2	15278	ENSMUST00000027769.5	0	ENSMUSG00000026492	Tfb2m	transcription factor B2, mitochondrial
chr1	180195948	180196377	430	*	17956.7	71.3679	chr1:180196150-180196157	Promoter (<=1kb)	1	180165238	180196020	30783	2	67426	ENSMUST00000027766.12	0	ENSMUSG00000026489	Coq8a	coenzyme Q8A
chr1	180850589	180851222	634	*	22510.6	90.0595	chr1:180850936-180850937	Promoter (<=1kb)	1	180851127	180868113	16987	1	208768	ENSMUST00000038091.7	0	ENSMUSG00000038806	Sde2	SDE2 telomere maintenance homolog (S. pombe)
chr1	181841951	181842756	806	*	19488.5	50.9771	chr1:181842384-181842419	Promoter (<=1kb)	1	181815335	181842379	27045	2	98386	ENSMUST00000005003.11	0	ENSMUSG00000004880	Lbr	lamin B receptor
chr1	182282270	182282995	726	*	20644	149.533	chr1:182282660-182282663	Promoter (<=1kb)	1	182275772	182282804	7033	2	13244	ENSMUST00000035295.5	0	ENSMUSG00000038633	Degs1	delta(4)-desaturase, sphingolipid 1
chr1	184824392	184825041	650	*	18032.3	81.5633	chr1:184824768-184824769	Promoter (1-2kb)	1	184813682	184823035	9354	2	67247	ENSMUST00000161341.7	-1357	ENSMUSG00000073481	Mtarc2	mitochondrial amidoxime reducing component 2
chr1	186966712	186967942	1231	*	26565.8	56.9244	chr1:186967369-186967372	Promoter (<=1kb)	1	186967416	186970627	3212	1	110957	ENSMUST00000045108.1	0	ENSMUSG00000039224	D1Pas1	DNA segment, Chr 1, Pasteur Institute 1
chr1	189194209	189195245	1037	*	272856	536.958	chr1:189194692-189194693	Distal Intergenic	1	189210025	189215217	5193	2	16526	ENSMUST00000193686.1	19972	ENSMUSG00000037624	Kcnk2	potassium channel, subfamily K, member 2
chr1	189687845	189688444	600	*	21894.6	74.7664	chr1:189688180-189688181	Promoter (<=1kb)	1	189640606	189688086	47481	2	108000	ENSMUST00000171929.7	0	ENSMUSG00000026605	Cenpf	centromere protein F
chr1	190978621	190979668	1048	*	46980.5	173.322	chr1:190979230-190979231	Promoter (<=1kb)	1	190947646	190979296	31651	2	226841	ENSMUST00000166139.6	0	ENSMUSG00000037568	Vash2	vasohibin 2
chr1	191397007	191397790	784	*	20822.4	64.5709	chr1:191397653-191397657	Promoter (<=1kb)	1	191351975	191397041	45067	2	226849	ENSMUST00000067976.8	0	ENSMUSG00000026626	Ppp2r5a	protein phosphatase 2, regulatory subunit B', alpha
chr1	191575041	191575849	809	*	28309.3	86.661	chr1:191575617-191575619	Promoter (<=1kb)	1	191537356	191575521	38166	2	76843	ENSMUST00000195650.5	0	ENSMUSG00000037474	Dtl	denticleless E3 ubiquitin protein ligase
chr1	191820916	191821671	756	*	43650	151.232	chr1:191821421-191821438	Promoter (<=1kb)	1	191821444	191833050	11607	1	18005	ENSMUST00000027931.7	0	ENSMUSG00000026622	Nek2	NIMA (never in mitosis gene a)-related expressed kinase 2
chr10	4432152	4432834	683	*	17099.4	62.8717	chr10:4432470-4432476	Promoter (<=1kb)	10	4401915	4432388	30474	2	66084	ENSMUST00000042251.10	0	ENSMUSG00000019763	Rmnd1	required for meiotic nuclear division 1 homolog
chr10	6514553	6515252	700	*	45818.2	118.097	chr10:6515001-6515002	Distal Intergenic	10	6758506	6979704	221199	1	18390	ENSMUST00000147171.7	-243254	ENSMUSG00000000766	Oprm1	opioid receptor, mu 1
chr10	11317987	11318522	536	*	53464.8	192.863	chr10:11318300-11318301	Distal Intergenic	10	11343404	11459644	116241	1	13853	ENSMUST00000069106.4	-24882	ENSMUSG00000055493	Epm2a	epilepsy, progressive myoclonic epilepsy, type 2 gene alpha
chr10	20311929	20313184	1256	*	32711.1	102.804	chr10:20312380-20312382	Promoter (<=1kb)	10	20312469	20342501	30033	1	72567	ENSMUST00000092678.9	0	ENSMUSG00000037608	Bclaf1	BCL2-associated transcription factor 1
chr10	20347582	20347956	375	*	16887	93.4579	chr10:20347782-20347783	Promoter (<=1kb)	10	20347770	20361304	13535	1	71804	ENSMUST00000169712.2	0	ENSMUSG00000019992	Mtfr2	mitochondrial fission regulator 2
chr10	20952296	20952831	536	*	19452	83.2625	chr10:20952563-20952564	Promoter (<=1kb)	10	20952547	21080429	127883	1	52906	ENSMUST00000105525.11	0	ENSMUSG00000019986	Ahi1	Abelson helper integration site 1
chr10	22730623	22731753	1131	*	20012.7	45.8794	chr10:22731251-22731253	Promoter (<=1kb)	10	22703879	22731447	27569	2	237336	ENSMUST00000127698.7	0	ENSMUSG00000071359	Tbpl1	TATA box binding protein-like 1
chr10	29313101	29313729	629	*	19652.5	63.7213	chr10:29313555-29313580	Promoter (<=1kb)	10	29313166	29345560	32395	1	52665	ENSMUST00000160399.7	0	ENSMUSG00000019883	Echdc1	enoyl Coenzyme A hydratase domain containing 1
chr10	30842670	30843157	488	*	21414.6	123.195	chr10:30842927-30842928	Promoter (<=1kb)	10	30832359	30842801	10443	2	15214	ENSMUST00000019924.8	0	ENSMUSG00000019789	Hey2	hairy/enhancer-of-split related with YRPW motif 2
chr10	34019476	34020043	568	*	25401.9	116.398	chr10:34019730-34019731	Promoter (<=1kb)	10	33996555	34019624	23070	2	66521	ENSMUST00000019917.5	0	ENSMUSG00000019782	Rwdd1	RWD domain containing 1
chr10	36974120	36974814	695	*	31160.6	113.849	chr10:36974533-36974539	Promoter (<=1kb)	10	36974544	37001889	27346	1	15182	ENSMUST00000019911.13	0	ENSMUSG00000019777	Hdac2	histone deacetylase 2
chr10	40349072	40349607	536	*	17250.6	57.774	chr10:40349197-40349204	Promoter (<=1kb)	10	40349308	40483818	134511	1	78334	ENSMUST00000044672.10	0	ENSMUSG00000038481	Cdk19	cyclin-dependent kinase 19
chr10	40883257	40884001	745	*	30149.5	133.39	chr10:40883507-40883508	Promoter (<=1kb)	10	40831621	40883311	51691	2	71713	ENSMUST00000044166.8	0	ENSMUSG00000038446	Cdc40	cell division cycle 40
chr10	41302988	41304048	1061	*	36087.5	94.3076	chr10:41303894-41303900	Promoter (<=1kb)	10	41188172	41303260	115089	2	103199	ENSMUST00000043814.4	0	ENSMUSG00000038417	Fig4	FIG4 phosphoinositide 5-phosphatase
chr10	41490093	41490659	567	*	18335.6	66.2702	chr10:41490348-41490354	Promoter (<=1kb)	10	41485642	41490330	4689	2	20598	ENSMUST00000126833.7	0	ENSMUSG00000019822	Smpd2	sphingomyelin phosphodiesterase 2, neutral
chr10	41518989	41519456	468	*	20378.9	72.2175	chr10:41519257-41519259	Promoter (<=1kb)	10	41519414	41531048	11635	1	53599	ENSMUST00000019962.14	0	ENSMUSG00000019818	Cd164	CD164 antigen
chr10	42277630	42278390	761	*	20735.8	44.1801	chr10:42277720-42277722	Promoter (<=1kb)	10	42247431	42276755	29325	2	56484	ENSMUST00000105501.1	-875	ENSMUSG00000048756	Foxo3	forkhead box O3
chr10	42501842	42502371	530	*	17976.2	76.4656	chr10:42501993-42501994	Promoter (<=1kb)	10	42502030	42534787	32758	1	54198	ENSMUST00000105500.7	0	ENSMUSG00000019804	Snx3	sorting nexin 3
chr10	43478802	43480079	1278	*	40213.3	79.8641	chr10:43479512-43479513	Promoter (<=1kb)	10	43478831	43515396	36566	1	331623	ENSMUST00000167488.8	0	ENSMUSG00000038214	Bend3	BEN domain containing 3
chr10	44268194	44268677	484	*	18299.9	94.3076	chr10:44268444-44268456	Promoter (<=1kb)	10	44268358	44364291	95934	1	11793	ENSMUST00000039286.4	0	ENSMUSG00000038160	Atg5	autophagy related 5
chr10	45485692	45486536	845	*	21480.9	33.9847	chr10:45486501-45486510	Promoter (<=1kb)	10	45418363	45486395	68033	2	380669	ENSMUST00000215708.1	0	ENSMUSG00000063804	Lin28b	lin-28 homolog B
chr10	46375031	46375628	598	*	18430.8	76.4656	chr10:46375205-46375206	Distal Intergenic	10	45837880	45852283	14404	1	320363	ENSMUST00000215085.1	537151	ENSMUSG00000110874	D030045P18Rik	RIKEN cDNA D030045P18 gene
chr10	52417358	52418197	840	*	21569.2	66.2702	chr10:52417527-52417528	Promoter (<=1kb)	10	52417547	52440183	22637	1	52014	ENSMUST00000023830.15	0	ENSMUSG00000023068	Nus1	NUS1 dehydrodolichyl diphosphate synthase subunit
chr10	52593632	52594437	806	*	30642.3	108.751	chr10:52594004-52594005	Exon (ENSMUST00000217856.1/ENSMUST00000217856.1, exon 1 of 1)	10	52542320	52545739	3420	2	22639	ENSMUST00000180673.1	-47893	ENSMUSG00000049576	Zfa-ps	zinc finger protein, autosomal, pseudogene
chr10	57485979	57487000	1022	*	54172.5	174.172	chr10:57486454-57486455	Promoter (<=1kb)	10	57486385	57507668	21284	1	15500	ENSMUST00000220353.1	0	ENSMUSG00000019878	Hsf2	heat shock factor 2
chr10	57532095	57532657	563	*	16051.8	78.1648	chr10:57532433-57532439	Promoter (<=1kb)	10	57515774	57532530	16757	2	56442	ENSMUST00000020027.10	0	ENSMUSG00000019877	Serinc1	serine incorporator 1
chr10	59616632	59617229	598	*	31086.7	104.503	chr10:59616827-59616829	Promoter (<=1kb)	10	59446984	59616692	169709	2	215999	ENSMUST00000020312.12	0	ENSMUSG00000009647	Mcu	mitochondrial calcium uniporter
chr10	59879209	59880472	1264	*	54634.7	141.886	chr10:59879537-59879539	Promoter (<=1kb)	10	59879556	59899302	19747	1	56709	ENSMUST00000147914.7	0	ENSMUSG00000020109	Dnajb12	DnaJ heat shock protein family (Hsp40) member B12
chr10	59951579	59952544	966	*	49596.4	203.908	chr10:59951857-59951858	Promoter (<=1kb)	10	59949669	59951834	2166	2	74747	ENSMUST00000020308.4	0	ENSMUSG00000020108	Ddit4	DNA-damage-inducible transcript 4
chr10	62486310	62487132	823	*	18674.6	77.3152	chr10:62486912-62486915	Promoter (<=1kb)	10	62455235	62486598	31364	2	30930	ENSMUST00000092473.4	0	ENSMUSG00000020078	Vps26a	VPS26 retromer complex component A
chr10	62577986	62578699	714	*	22033.1	70.5183	chr10:62578388-62578390	Promoter (<=1kb)	10	62538626	62578440	39815	2	72320	ENSMUST00000159704.7	0	ENSMUSG00000036955	Kifbp	kinesin family binding protein
chr10	62650769	62651542	774	*	53438.4	246.389	chr10:62651342-62651343	Promoter (<=1kb)	10	62616015	62651218	35204	2	94213	ENSMUST00000020270.5	0	ENSMUSG00000020076	Ddx50	DExD box helicase 50
chr10	62791542	62792597	1056	*	28610	74.7664	chr10:62792256-62792263	Promoter (<=1kb)	10	62743928	62792231	48304	2	67500	ENSMUST00000020268.6	0	ENSMUSG00000020074	Ccar1	cell division cycle and apoptosis regulator 1
chr10	63023450	63024302	853	*	32196.3	121.495	chr10:63024000-63024001	Promoter (<=1kb)	10	63014664	63023894	9231	2	432467	ENSMUST00000020263.13	0	ENSMUSG00000020069	Hnrnph3	heterogeneous nuclear ribonucleoprotein H3
chr10	63429466	63430320	855	*	42167.4	70.5183	chr10:63429905-63429912	Promoter (<=1kb)	10	63430098	65002965	1572868	1	216033	ENSMUST00000105441.7	0	ENSMUSG00000060843	Ctnna3	catenin (cadherin associated protein), alpha 3
chr10	66697445	66698686	1242	*	48935.4	96.8564	chr10:66698178-66698179	Exon (ENSMUST00000217731.1/ENSMUST00000217731.1, exon 1 of 3)	10	66915636	66917739	2104	2	68488	ENSMUST00000219021.1	219053	NA	1110002J07Rik	RIKEN cDNA 1110002J07 gene
chr10	66772483	66773229	747	*	17542.9	52.6763	chr10:66772558-66772565	Distal Intergenic	10	66915636	66917739	2104	2	68488	ENSMUST00000219021.1	144510	NA	1110002J07Rik	RIKEN cDNA 1110002J07 gene
chr10	67126302	67127304	1003	*	36000	79.8641	chr10:67126525-67126528	Promoter (<=1kb)	10	67127258	67256318	129061	1	108829	ENSMUST00000174408.7	0	ENSMUSG00000037876	Jmjd1c	jumonji domain containing 1C
chr10	67548948	67549593	646	*	23013.6	50.1274	chr10:67549464-67549467	Promoter (<=1kb)	10	67544511	67549068	4558	2	211488	ENSMUST00000075686.6	0	ENSMUSG00000057134	Ado	2-aminoethanethiol (cysteamine) dioxygenase
chr10	70599266	70599782	517	*	17576.9	56.9244	chr10:70599644-70599645	Promoter (<=1kb)	10	70557682	70599291	41610	2	70911	ENSMUST00000046513.9	0	ENSMUSG00000037747	Phyhipl	phytanoyl-CoA hydroxylase interacting protein-like
chr10	70932488	70933545	1058	*	93014.5	205.607	chr10:70933088-70933089	Intron (ENSMUST00000058942.5/ENSMUST00000058942.5, intron 6 of 6)	10	70934502	70948489	13988	2	83675	ENSMUST00000144740.1	14944	ENSMUSG00000014329	Bicc1	BicC family RNA binding protein 1
chr10	75037013	75037548	536	*	16928.6	80.7137	chr10:75037099-75037100	Promoter (<=1kb)	10	75037058	75048788	11731	1	76877	ENSMUST00000136944.7	0	ENSMUSG00000020175	Rab36	RAB36, member RAS oncogene family
chr10	75764074	75764529	456	*	20434.2	117.247	chr10:75764375-75764377	Promoter (<=1kb)	10	75646112	75764316	118205	2	104248	ENSMUST00000001712.7	0	ENSMUSG00000020196	Cabin1	calcineurin binding protein 1
chr10	75837154	75837983	830	*	25393.4	84.1122	chr10:75837504-75837505	Promoter (<=1kb)	10	75831114	75837367	6254	2	14872	ENSMUST00000220440.1	0	ENSMUSG00000033318	Gstt2	glutathione S-transferase, theta 2
chr10	75892850	75893777	928	*	34524.2	127.443	chr10:75893315-75893316	Promoter (<=1kb)	10	75893413	75895941	2529	1	70377	ENSMUST00000009236.5	0	ENSMUSG00000009092	Derl3	Der1-like domain family, member 3
chr10	76442198	76443118	921	*	24100.3	62.0221	chr10:76442865-76442866	Promoter (<=1kb)	10	76351263	76442786	91524	2	18541	ENSMUST00000217838.1	0	ENSMUSG00000001151	Pcnt	pericentrin (kendrin)
chr10	76531192	76531918	727	*	23650	109.601	chr10:76531606-76531607	Promoter (<=1kb)	10	76531588	76535568	3981	1	16987	ENSMUST00000159013.7	0	ENSMUSG00000033105	Lss	lanosterol synthase
chr10	76961631	76962517	887	*	29062.9	86.661	chr10:76962002-76962148	Promoter (<=1kb)	10	76761857	76961788	199932	2	59093	ENSMUST00000001148.10	0	ENSMUSG00000001120	Pcbp3	poly(rC) binding protein 3
chr10	77418174	77418633	460	*	16626.2	90.0595	chr10:77418411-77418412	Promoter (<=1kb)	10	77290726	77418265	127540	2	110532	ENSMUST00000020496.13	0	ENSMUSG00000020262	Adarb1	adenosine deaminase, RNA-specific, B1
chr10	77606095	77606899	805	*	16248.1	87.5106	chr10:77606527-77606530	Promoter (<=1kb)	10	77606097	77618331	12235	1	20610	ENSMUST00000020501.14	0	ENSMUSG00000020265	Sumo3	small ubiquitin-like modifier 3
chr10	78464515	78465322	808	*	17804.6	75.616	chr10:78464921-78464922	Promoter (<=1kb)	10	78436744	78464975	28232	2	216134	ENSMUST00000041616.14	0	ENSMUSG00000032788	Pdxk	pyridoxal (pyridoxine, vitamin B6) kinase
chr10	78574207	78574830	624	*	33536.1	130.841	chr10:78574343-78574345	Promoter (<=1kb)	10	78574346	78576685	2340	1	216136	ENSMUST00000218061.1	0	ENSMUSG00000032763	Ilvbl	ilvB (bacterial acetolactate synthase)-like
chr10	79681741	79682337	597	*	19640.6	74.7664	chr10:79681977-79681979	Promoter (<=1kb)	10	79682195	79688398	6204	1	216150	ENSMUST00000020550.12	0	ENSMUSG00000020307	Cdc34	cell division cycle 34
chr10	79766572	79767827	1256	*	28994.9	87.5106	chr10:79767132-79767140	Promoter (<=1kb)	10	79758515	79766952	8438	2	70294	ENSMUST00000047203.8	0	ENSMUSG00000035890	Rnf126	ring finger protein 126
chr10	79853980	79855136	1157	*	45580.3	140.187	chr10:79854504-79854507	Promoter (<=1kb)	10	79854427	79864432	10006	1	19205	ENSMUST00000172282.7	0	ENSMUSG00000006498	Ptbp1	polypyrimidine tract binding protein 1
chr10	80114910	80116340	1431	*	76923.5	192.014	chr10:80115536-80115537	Promoter (<=1kb)	10	80115803	80130469	14667	1	20869	ENSMUST00000144883.7	0	ENSMUSG00000003068	Stk11	serine/threonine kinase 11
chr10	80149343	80149942	600	*	16073.1	67.9694	chr10:80149560-80149562	Promoter (<=1kb)	10	80149886	80153687	3802	1	59090	ENSMUST00000124179.1	0	ENSMUSG00000035621	Midn	midnolin
chr10	80167502	80168078	577	*	17773.1	85.8114	chr10:80167751-80167752	Promoter (<=1kb)	10	80167778	80171655	3878	1	12696	ENSMUST00000105365.8	0	ENSMUSG00000045193	Cirbp	cold inducible RNA binding protein
chr10	80329329	80330603	1275	*	56010.2	152.082	chr10:80329989-80329990	Promoter (<=1kb)	10	80321283	80329453	8171	2	18551	ENSMUST00000137177.7	0	ENSMUSG00000020131	Pcsk4	proprotein convertase subtilisin/kexin type 4
chr10	80398790	80400043	1254	*	31752.8	76.4656	chr10:80399734-80399735	Promoter (<=1kb)	10	80392539	80399550	7012	2	17192	ENSMUST00000092295.9	0	ENSMUSG00000035478	Mbd3	methyl-CpG binding domain protein 3
chr10	80602684	80603426	743	*	16519.1	40.7816	chr10:80602874-80603079	Promoter (<=1kb)	10	80602880	80607654	4775	1	100113398	ENSMUST00000038411.4	0	ENSMUSG00000113640	Adat3	adenosine deaminase, tRNA-specific 3
chr10	80621975	80623344	1370	*	53346.6	135.939	chr10:80622521-80622522	Promoter (<=1kb)	10	80622838	80640741	17904	1	103236	ENSMUST00000079773.13	0	ENSMUSG00000003345	Csnk1g2	casein kinase 1, gamma 2
chr10	80676083	80676912	830	*	31554.8	114.698	chr10:80676493-80676494	Promoter (<=1kb)	10	80665327	80676293	10967	2	17347	ENSMUST00000200082.4	0	ENSMUSG00000020190	Mknk2	MAP kinase-interacting serine/threonine kinase 2
chr10	80797894	80798626	733	*	19427.4	48.4282	chr10:80798517-80798519	Promoter (<=1kb)	10	80798198	80804924	6727	1	20222	ENSMUST00000148665.7	0	ENSMUSG00000020211	Sf3a2	splicing factor 3a, subunit 2
chr10	80826060	80827315	1256	*	53904.9	134.24	chr10:80826383-80826385	Promoter (<=1kb)	10	80826656	80829290	2635	1	18245	ENSMUST00000060987.14	0	ENSMUSG00000035242	Oaz1	ornithine decarboxylase antizyme 1
chr10	80897593	80898308	716	*	18439.3	76.4656	chr10:80897936-80897941	Promoter (2-3kb)	10	80900126	80900782	657	2	30055	ENSMUST00000218149.1	2474	ENSMUSG00000020219	Timm13	translocase of inner mitochondrial membrane 13
chr10	80900267	80901175	909	*	30753.6	112.15	chr10:80900975-80900978	Promoter (<=1kb)	10	80899450	80900969	1520	2	30055	ENSMUST00000020440.6	0	ENSMUSG00000020219	Timm13	translocase of inner mitochondrial membrane 13
chr10	81037148	81037689	542	*	24875.1	109.601	chr10:81037378-81037383	Promoter (<=1kb)	10	81028538	81037426	8889	2	106947	ENSMUST00000117276.9	0	ENSMUSG00000046822	Slc39a3	solute carrier family 39 (zinc transporter), member 3
chr10	81069663	81070398	736	*	25081.6	115.548	chr10:81069965-81069966	Promoter (<=1kb)	10	81070035	81082559	12525	1	50492	ENSMUST00000005057.6	0	ENSMUSG00000004929	Thop1	thimet oligopeptidase 1
chr10	81137279	81138039	761	*	18493.6	56.9244	chr10:81137473-81137491	Promoter (<=1kb)	10	81137953	81148458	10506	1	16969	ENSMUST00000117956.1	0	ENSMUSG00000035011	Zbtb7a	zinc finger and BTB domain containing 7a
chr10	81182677	81183179	503	*	15860.7	68.819	chr10:81182901-81182903	Promoter (<=1kb)	10	81183005	81193197	10193	1	13144	ENSMUST00000178422.8	0	ENSMUSG00000034974	Dapk3	death-associated protein kinase 3
chr10	81232709	81233551	843	*	16738.3	56.9244	chr10:81233111-81233112	Promoter (<=1kb)	10	81233155	81237553	4399	1	103406	ENSMUST00000144087.1	0	ENSMUSG00000034949	Zfr2	zinc finger RNA binding protein 2
chr10	81320361	81321042	682	*	21583.7	84.1122	chr10:81320816-81320817	Promoter (<=1kb)	10	81321103	81326242	5140	1	70312	ENSMUST00000050867.7	-61	ENSMUSG00000034889	Cactin	cactin, spliceosome C complex subunit
chr10	81350105	81350777	673	*	21677.1	79.8641	chr10:81350511-81350518	Promoter (<=1kb)	10	81346048	81350480	4433	2	15353	ENSMUST00000105323.7	0	ENSMUSG00000020232	Hmg20b	high mobility group 20B
chr10	81378387	81378944	558	*	37755.3	219.201	chr10:81378667-81378669	Promoter (<=1kb)	10	81366222	81378516	12295	2	56371	ENSMUST00000140901.7	0	ENSMUSG00000020235	Fzr1	fizzy and cell division cycle 20 related 1
chr10	81384128	81384754	627	*	17525.1	79.0144	chr10:81384257-81384261	Promoter (<=1kb)	10	81384428	81388352	3925	1	102115	ENSMUST00000072751.12	0	ENSMUSG00000078440	Dohh	deoxyhypusine hydroxylase/monooxygenase
chr10	81496343	81496710	368	*	17572.6	93.4579	chr10:81496527-81496529	Promoter (<=1kb)	10	81486249	81496392	10144	2	103425	ENSMUST00000020463.13	0	ENSMUSG00000020238	Ncln	nicalin
chr10	81545008	81545521	514	*	25722.2	77.3152	chr10:81545250-81545252	Promoter (<=1kb)	10	81528724	81545190	16467	2	14672	ENSMUST00000043604.5	0	ENSMUSG00000034781	Gna11	guanine nucleotide binding protein, alpha 11
chr10	81863492	81864317	826	*	16009.3	56.9244	chr10:81863824-81863825	Promoter (<=1kb)	10	81863934	81881081	17148	1	73610	ENSMUST00000220314.1	0	ENSMUSG00000096795	Zfp433	zinc finger protein 433
chr10	81996572	81997428	857	*	16664.4	63.7213	chr10:81996954-81996955	Distal Intergenic	10	82048123	82061581	13459	1	408062	ENSMUST00000210325.1	-50695	ENSMUSG00000061371	Zfp873	zinc finger protein 873
chr10	82622805	82623563	759	*	21133.4	71.3679	chr10:82623147-82623153	Promoter (<=1kb)	10	82619851	82622926	3076	2	544717	ENSMUST00000176200.7	0	ENSMUSG00000063320	1190007I07Rik	RIKEN cDNA 1190007I07 gene
chr10	83359981	83360722	742	*	20320.3	69.6686	chr10:83360286-83360295	Promoter (<=1kb)	10	83360221	83488505	128285	1	28109	ENSMUST00000020488.8	0	ENSMUSG00000020255	Nopchap1	NOP protein chaperone 1
chr10	84487863	84488733	871	*	34183.5	69.6686	chr10:84488119-84488120	Promoter (<=1kb)	10	84488293	84497435	9143	1	75804	ENSMUST00000020222.1	0	ENSMUSG00000020033	4930463O16Rik	RIKEN cDNA 4930463O16 gene
chr10	84576235	84578066	1832	*	61181	106.202	chr10:84576547-84576580	Promoter (<=1kb)	10	84576626	84614359	37734	1	216198	ENSMUST00000020223.7	0	ENSMUSG00000020034	Tcp11l2	t-complex 11 (mouse) like 2
chr10	84622242	84622678	437	*	17463	70.5183	chr10:84622305-84622313	Promoter (<=1kb)	10	84622292	84727178	104887	1	70428	ENSMUST00000077175.6	0	ENSMUSG00000034453	Polr3b	polymerase (RNA) III (DNA directed) polypeptide B
chr10	85101925	85103008	1084	*	21587.1	60.3229	chr10:85102380-85102385	Promoter (<=1kb)	10	85102627	85117585	14959	1	103266	ENSMUST00000095383.5	0	ENSMUSG00000060935	Tmem263	transmembrane protein 263
chr10	85184467	85185653	1187	*	16859	38.2328	chr10:85185295-85185331	Promoter (<=1kb)	10	85131700	85185064	53365	2	12952	ENSMUST00000020227.10	0	ENSMUSG00000020038	Cry1	cryptochrome 1 (photolyase-like)
chr10	85748021	85748768	748	*	20561.6	70.5183	chr10:85748478-85748479	Distal Intergenic	10	85829494	85878574	49081	1	103136	ENSMUST00000217667.1	-80726	ENSMUSG00000001785	Pwp1	PWP1 homolog, endonuclein
chr10	85916728	85917577	850	*	43314.4	191.164	chr10:85917213-85917214	Promoter (<=1kb)	10	85891966	85916986	25021	2	72843	ENSMUST00000220032.1	0	ENSMUSG00000035529	Prdm4	PR domain containing 4
chr10	86705140	86706195	1056	*	40540.3	121.495	chr10:86705723-86705724	Promoter (<=1kb)	10	86705811	86776844	71034	1	103220	ENSMUST00000075632.13	0	ENSMUSG00000044937	Ttc41	tetratricopeptide repeat domain 41
chr10	86908348	86909127	780	*	16029.7	56.9244	chr10:86908665-86908669	Exon (ENSMUST00000162458.1/ENSMUST00000162458.1, exon 1 of 2)	10	86841321	86890805	49485	2	192188	ENSMUST00000219341.2	-17543	ENSMUSG00000035459	Stab2	stabilin 2
chr10	88459334	88460077	744	*	19610	79.8641	chr10:88459632-88459634	Promoter (<=1kb)	10	88459569	88473235	13667	1	20962	ENSMUST00000020252.9	0	ENSMUSG00000020059	Sycp3	synaptonemal complex protein 3
chr10	88717484	88717856	373	*	15628.7	107.052	chr10:88717705-88717706	Distal Intergenic	10	88730320	88730716	397	2	237433	ENSMUST00000092231.3	12860	ENSMUSG00000069540	Gm4925	predicted gene 4925
chr10	89443351	89443818	468	*	17140.2	54.3755	chr10:89443578-89443580	Promoter (<=1kb)	10	89429092	89443894	14803	2	237436	ENSMUST00000219351.1	76	ENSMUSG00000074802	Gas2l3	growth arrest-specific 2 like 3
chr10	91181368	91181937	570	*	16580.3	60.3229	chr10:91181747-91181763	Promoter (<=1kb)	10	91164046	91181315	17270	2	21917	ENSMUST00000216402.1	-53	ENSMUSG00000019961	Tmpo	thymopoietin
chr10	93452945	93453532	588	*	27448.6	118.946	chr10:93453357-93453360	Promoter (<=1kb)	10	93453411	93484874	31464	1	16993	ENSMUST00000016033.8	0	ENSMUSG00000015889	Lta4h	leukotriene A4 hydrolase
chr10	95514548	95515608	1061	*	29785	58.6236	chr10:95514698-95514699	Promoter (<=1kb)	10	95515145	95545657	30513	1	93765	ENSMUST00000099329.4	0	ENSMUSG00000074781	Ube2n	ubiquitin-conjugating enzyme E2N
chr10	98914051	98914674	624	*	16391.7	62.8717	chr10:98914386-98914397	Promoter (<=1kb)	10	98914406	98987122	72717	1	67972	ENSMUST00000219557.1	0	ENSMUSG00000019943	Atp2b1	ATPase, Ca++ transporting, plasma membrane 1
chr10	99759378	99759918	541	*	22023.8	111.3	chr10:99759655-99759657	Promoter (<=1kb)	10	99759506	99830562	71057	1	102638712	ENSMUST00000217945.1	0	ENSMUSG00000112304	Gm35206	predicted gene, 35206
chr10	100487241	100487721	481	*	18059.5	76.4656	chr10:100487487-100487493	Promoter (<=1kb)	10	100487558	100573655	86098	1	216274	ENSMUST00000220346.1	0	ENSMUSG00000019971	Cep290	centrosomal protein 290
chr10	105840883	105841902	1020	*	32726.4	96.8564	chr10:105841519-105841524	Promoter (<=1kb)	10	105763189	105841378	78190	2	216292	ENSMUST00000046638.9	0	ENSMUSG00000036009	Mettl25	methyltransferase like 25
chr10	107271173	107271757	585	*	17121.5	57.774	chr10:107271534-107271538	Promoter (<=1kb)	10	107271686	107421474	149789	1	108030	ENSMUST00000020057.15	0	ENSMUSG00000019906	Lin7a	lin-7 homolog A, crumbs cell polarity complex component
chr10	111164642	111165127	486	*	16087.5	50.1274	chr10:111164789-111164795	Promoter (<=1kb)	10	111164752	111297249	132498	1	237542	ENSMUST00000105275.8	0	ENSMUSG00000020189	Osbpl8	oxysterol binding protein-like 8
chr10	111472840	111473808	969	*	18470.7	73.9167	chr10:111473173-111473177	Promoter (<=1kb)	10	111473223	111496884	23662	1	53605	ENSMUST00000065917.15	0	ENSMUSG00000058799	Nap1l1	nucleosome assembly protein 1-like 1
chr10	116113711	116114403	693	*	18320.3	73.0671	chr10:116114046-116114049	Promoter (<=1kb)	10	116111664	116113917	2254	2	619332	ENSMUST00000099261.2	0	ENSMUSG00000074734	Taf7l2	Taf7l2
chr10	117148007	117148901	895	*	17047.6	66.2702	chr10:117148551-117148565	Promoter (<=1kb)	10	117069427	117148510	79084	2	327826	ENSMUST00000020381.4	0	ENSMUSG00000020170	Frs2	fibroblast growth factor receptor substrate 2
chr10	117608174	117608767	594	*	39882.8	191.164	chr10:117608385-117608386	Distal Intergenic	10	117629500	117635373	5874	1	70574	ENSMUST00000138020.7	-20733	ENSMUSG00000020183	Cpm	carboxypeptidase M
chr10	117710490	117710988	499	*	16339.8	50.1274	chr10:117710719-117710728	Promoter (<=1kb)	10	117688875	117710758	21884	2	17246	ENSMUST00000020408.15	0	ENSMUSG00000020184	Mdm2	transformed mouse 3T3 cell double minute 2
chr10	117792154	117793081	928	*	54512.3	199.66	chr10:117792792-117792793	Promoter (<=1kb)	10	117750621	117792664	42044	2	103468	ENSMUST00000218576.1	0	ENSMUSG00000052798	Nup107	nucleoporin 107
chr10	119239840	119240688	849	*	32700.1	56.0748	chr10:119240507-119240509	Promoter (<=1kb)	10	119199255	119240055	40801	2	71902	ENSMUST00000020315.12	0	ENSMUSG00000020114	Cand1	cullin associated and neddylation disassociated 1
chr10	120174206	120174627	422	*	15743.4	63.7213	chr10:120174447-120174451	Intron (ENSMUST00000020448.10/73914, intron 5 of 11)	10	120160142	120170378	10237	2	73914	ENSMUST00000140237.7	-3828	ENSMUSG00000020227	Irak3	interleukin-1 receptor-associated kinase 3
chr10	121626112	121626867	756	*	22206.5	78.1648	chr10:121626506-121626510	Promoter (<=1kb)	10	121587380	121626316	38937	2	73192	ENSMUST00000039810.7	0	ENSMUSG00000034667	Xpot	exportin, tRNA (nuclear export receptor for tRNAs)
chr10	121781227	121781817	591	*	18604.1	61.1725	chr10:121781402-121781408	3' UTR	10	121785240	121807104	21865	2	117600	ENSMUST00000161996.1	25287	ENSMUSG00000020121	Srgap1	SLIT-ROBO Rho GTPase activating protein 1
chr10	123091959	123092591	633	*	27704.3	160.578	chr10:123092188-123092190	Distal Intergenic	10	122992060	123076505	84446	2	67074	ENSMUST00000073792.10	-15454	ENSMUSG00000034602	Mon2	MON2 homolog, regulator of endosome to Golgi trafficking
chr10	125388929	125389936	1008	*	30446.9	91.7587	chr10:125389619-125389623	Promoter (<=1kb)	10	125227485	125389465	161981	2	20503	ENSMUST00000210780.1	0	ENSMUSG00000020102	Slc16a7	solute carrier family 16 (monocarboxylic acid transporters), member 7
chr10	127063218	127063925	708	*	20064.6	82.4129	chr10:127063536-127063537	Promoter (<=1kb)	10	127063534	127067920	4387	1	12567	ENSMUST00000006911.11	0	ENSMUSG00000006728	Cdk4	cyclin-dependent kinase 4
chr10	127288642	127289553	912	*	16311.8	80.7137	chr10:127289067-127289069	Promoter (<=1kb)	10	127281956	127288890	6935	2	110962	ENSMUST00000026476.12	0	ENSMUSG00000025409	Mbd6	methyl-CpG binding domain protein 6
chr10	127290180	127290929	750	*	16441.8	39.0824	chr10:127290697-127290703	Promoter (<=1kb)	10	127290774	127296288	5515	1	13198	ENSMUST00000026475.14	0	ENSMUSG00000025408	Ddit3	DNA-damage inducible transcript 3
chr10	127311367	127311998	632	*	16028	79.8641	chr10:127311673-127311680	Promoter (<=1kb)	10	127296221	127311786	15566	2	216443	ENSMUST00000037290.11	0	ENSMUSG00000040354	Mars1	methionine-tRNA synthetase 1
chr10	128270185	128270638	454	*	17185.2	94.3076	chr10:128270487-128270489	Promoter (<=1kb)	10	128270559	128277410	6852	1	20847	ENSMUST00000218863.1	0	ENSMUSG00000040033	Stat2	signal transducer and activator of transcription 2
chr10	128303048	128303783	736	*	23103.6	75.616	chr10:128303304-128303305	Promoter (<=1kb)	10	128303335	128321353	18019	1	103135	ENSMUST00000005825.7	0	ENSMUSG00000005682	Pan2	PAN2 poly(A) specific ribonuclease subunit
chr10	128368222	128369120	899	*	21582	68.819	chr10:128368623-128368624	Promoter (<=1kb)	10	128363100	128368691	5592	2	210582	ENSMUST00000220027.1	0	ENSMUSG00000039914	Coq10a	coenzyme Q10A
chr10	128565837	128566267	431	*	16688.2	57.774	chr10:128566077-128566080	Promoter (<=1kb)	10	128557766	128565934	8169	2	18813	ENSMUST00000026425.12	0	ENSMUSG00000025364	Pa2g4	proliferation-associated 2G4
chr10	128626383	128627067	685	*	28909.9	146.984	chr10:128626878-128626879	Promoter (<=1kb)	10	128624534	128626424	1891	2	27370	ENSMUST00000219591.1	0	ENSMUSG00000025362	Rps26	ribosomal protein S26
chr11	3131989	3132641	653	*	26948.2	73.9167	chr11:3132192-3132193	3' UTR	11	3128972	3130146	1175	1	236604	ENSMUST00000152828.1	3017	ENSMUSG00000082286	Pisd-ps1	phosphatidylserine decarboxylase, pseudogene 1
chr11	3141369	3141989	621	*	38243.8	81.5633	chr11:3142599-3142600	Promoter (<=1kb)	11	3131890	3142378	10489	2	78887	ENSMUST00000137633.7	389	ENSMUSG00000023764	Sfi1	Sfi1 homolog, spindle assembly associated (yeast)
chr11	3142180	3142920	741	*	38243.8	81.5633	chr11:3142599-3142600	Promoter (<=1kb)	11	3131890	3142378	10489	2	78887	ENSMUST00000137633.7	0	ENSMUSG00000023764	Sfi1	Sfi1 homolog, spindle assembly associated (yeast)
chr11	3266273	3266774	502	*	21291.4	92.6083	chr11:3266522-3266529	Promoter (<=1kb)	11	3249907	3266393	16487	2	13494	ENSMUST00000020741.11	0	ENSMUSG00000020457	Drg1	developmentally regulated GTP binding protein 1
chr11	3331762	3332540	779	*	26355.1	100.255	chr11:3332389-3332390	Promoter (<=1kb)	11	3332072	3333679	1608	1	216505	ENSMUST00000142961.1	0	ENSMUSG00000034614	Pik3ip1	phosphoinositide-3-kinase interacting protein 1
chr11	3408553	3409637	1085	*	39802	104.503	chr11:3409262-3409265	Promoter (<=1kb)	11	3344256	3409174	64919	2	16886	ENSMUST00000101638.3	0	ENSMUSG00000020451	Limk2	LIM motif-containing protein kinase 2
chr11	3648340	3650039	1700	*	51295.7	115.548	chr11:3649515-3649516	Promoter (<=1kb)	11	3639794	3648812	9019	2	544752	ENSMUST00000144852.1	0	ENSMUSG00000056579	Tug1	taurine upregulated gene 1
chr11	3894710	3895515	806	*	27803.7	135.089	chr11:3895173-3895180	Promoter (<=1kb)	11	3886088	3895098	9011	2	67430	ENSMUST00000020712.4	0	ENSMUSG00000020434	4921536K21Rik	RIKEN cDNA 4921536K21 gene
chr11	4096486	4097010	525	*	33102.8	112.999	chr11:4096745-4096746	Promoter (1-2kb)	11	4091480	4095445	3966	2	67900	ENSMUST00000004868.5	-1041	ENSMUSG00000004748	Mtfp1	mitochondrial fission process 1
chr11	4186341	4187212	872	*	25401.9	58.6236	chr11:4187107-4187115	Promoter (<=1kb)	11	4186789	4214885	28097	1	103724	ENSMUST00000147485.7	0	ENSMUSG00000034412	Tbc1d10a	TBC1 domain family, member 10a
chr11	5098664	5099954	1291	*	54873.4	107.052	chr11:5099376-5099378	Promoter (<=1kb)	11	5069689	5099266	29578	2	14030	ENSMUST00000079949.12	0	ENSMUSG00000009079	Ewsr1	Ewing sarcoma breakpoint region 1
chr11	5541820	5542381	562	*	24092.6	113.849	chr11:5542235-5542237	Promoter (<=1kb)	11	5528887	5542187	13301	2	104479	ENSMUST00000020776.4	0	ENSMUSG00000020482	Ccdc117	coiled-coil domain containing 117
chr11	5569363	5570024	662	*	18220.1	53.5259	chr11:5569655-5569656	Promoter (<=1kb)	11	5569684	5689337	119654	1	76389	ENSMUST00000109856.7	0	ENSMUSG00000020481	Ankrd36	ankyrin repeat domain 36
chr11	5761889	5762551	663	*	24122.3	108.751	chr11:5762317-5762318	Promoter (<=1kb)	11	5713417	5762376	48960	2	72046	ENSMUST00000053427.10	0	ENSMUSG00000049680	Urgcp	upregulator of cell proliferation
chr11	6291491	6292208	718	*	22585.4	54.3755	chr11:6291973-6291976	Promoter (<=1kb)	11	6291633	6356642	65010	1	18293	ENSMUST00000003461.14	0	ENSMUSG00000020456	Ogdh	oxoglutarate (alpha-ketoglutarate) dehydrogenase (lipoamide)
chr11	6443958	6444769	812	*	29192	80.7137	chr11:6444100-6444102	Promoter (<=1kb)	11	6427229	6444443	17215	2	77605	ENSMUST00000109737.8	0	ENSMUSG00000041126	H2az2	H2A.Z histone variant 2
chr11	12025398	12026113	716	*	19034.8	64.5709	chr11:12025946-12025947	Promoter (<=1kb)	11	11967532	12026324	58793	2	14783	ENSMUST00000150972.7	211	ENSMUSG00000020176	Grb10	growth factor receptor bound protein 10
chr11	14598738	14599665	928	*	33245.5	105.353	chr11:14599018-14599020	Promoter (<=1kb)	11	14599276	14600314	1039	1	432536	ENSMUST00000117584.2	0	ENSMUSG00000084135	Pom121l12	POM121 membrane glycoprotein-like 12
chr11	20112277	20113131	855	*	17024.6	73.0671	chr11:20112985-20112990	Promoter (<=1kb)	11	20062304	20112913	50610	2	66713	ENSMUST00000000137.7	0	ENSMUSG00000020152	Actr2	ARP2 actin-related protein 2
chr11	20200912	20201514	603	*	31232.8	124.044	chr11:20201126-20201128	Promoter (<=1kb)	11	20201432	20226856	25425	1	19324	ENSMUST00000020358.11	0	ENSMUSG00000020149	Rab1a	RAB1A, member RAS oncogene family
chr11	20248946	20249942	997	*	41574.3	153.781	chr11:20249516-20249547	Promoter (<=1kb)	11	20227037	20249418	22382	2	216543	ENSMUST00000050611.13	0	ENSMUSG00000044066	Cep68	centrosomal protein 68
chr11	20542475	20543320	846	*	55343.2	169.074	chr11:20542947-20542948	Promoter (<=1kb)	11	20543253	20597020	53768	1	58172	ENSMUST00000145328.1	0	ENSMUSG00000049800	Sertad2	SERTA domain containing 2
chr11	20741421	20741865	445	*	18432.5	60.3229	chr11:20741618-20741632	Promoter (<=1kb)	11	20685084	20741589	56506	2	216549	ENSMUST00000035350.11	0	ENSMUSG00000049659	Aftph	aftiphilin
chr11	21091011	21092079	1069	*	29199.7	92.6083	chr11:21091272-21091273	Promoter (<=1kb)	11	21091291	21143005	51715	1	67245	ENSMUST00000156122.7	0	ENSMUSG00000020134	Peli1	pellino 1
chr11	23255063	23256259	1197	*	68360.2	190.314	chr11:23255935-23255936	Promoter (<=1kb)	11	23256041	23297597	41557	1	103573	ENSMUST00000020538.12	0	ENSMUSG00000020290	Xpo1	exportin 1
chr11	29171950	29173243	1294	*	51033.1	106.202	chr11:29172826-29172830	Promoter (<=1kb)	11	29172890	29209641	36752	1	104570	ENSMUST00000102856.8	0	ENSMUSG00000020463	Ppp4r3b	protein phosphatase 4 regulatory subunit 3B
chr11	29247007	29247678	672	*	23448.6	124.044	chr11:29247379-29247381	Promoter (<=1kb)	11	29221532	29247409	25878	2	216618	ENSMUST00000020754.9	0	ENSMUSG00000020462	Cfap36	cilia and flagella associated protein 36
chr11	29547562	29548114	553	*	27483.4	68.819	chr11:29547893-29547894	Promoter (<=1kb)	11	29547950	29578367	30418	1	73324	ENSMUST00000020753.3	0	ENSMUSG00000020461	Clhc1	clathrin heavy chain linker domain containing 1
chr11	32205003	32205538	536	*	24966	101.954	chr11:32205296-32205297	Promoter (<=1kb)	11	32205415	32208984	3570	1	78372	ENSMUST00000039601.9	0	ENSMUSG00000040767	Snrnp25	small nuclear ribonucleoprotein 25 (U11/U12)
chr11	32454774	32455713	940	*	18191.2	67.9694	chr11:32455049-32455050	Promoter (<=1kb)	11	32455370	32516687	61318	1	327900	ENSMUST00000051053.4	0	ENSMUSG00000044949	Ubtd2	ubiquitin domain containing 2
chr11	32900687	32901703	1017	*	58201.4	242.141	chr11:32901099-32901100	Distal Intergenic	11	32820373	32824605	4233	2	69351	ENSMUST00000020508.3	-76082	ENSMUSG00000020270	Smim23	small integral membrane protein 23
chr11	33162899	33163458	560	*	21949	78.1648	chr11:33163156-33163159	Promoter (<=1kb)	11	33152287	33163206	10920	2	18148	ENSMUST00000075641.9	0	ENSMUSG00000057113	Npm1	nucleophosmin 1
chr11	33513599	33514093	495	*	16639.8	81.5633	chr11:33513860-33513861	Promoter (<=1kb)	11	33211795	33513746	301952	2	66011	ENSMUST00000102815.9	0	ENSMUSG00000040594	Ranbp17	RAN binding protein 17
chr11	40733372	40734211	840	*	52297.3	189.465	chr11:40733604-40733606	Promoter (<=1kb)	11	40701395	40733422	32028	2	15366	ENSMUST00000020579.8	0	ENSMUSG00000020330	Hmmr	hyaluronan mediated motility receptor (RHAMM)
chr11	45979747	45980645	899	*	63746.8	196.262	chr11:45980064-45980065	Promoter (<=1kb)	11	45980310	46017994	37685	1	214105	ENSMUST00000049038.3	0	ENSMUSG00000040489	Sox30	SRY (sex determining region Y)-box 30
chr11	48816543	48817661	1119	*	27451.1	68.819	chr11:48817154-48817155	Promoter (<=1kb)	11	48806404	48817353	10950	2	211007	ENSMUST00000047145.13	0	ENSMUSG00000040365	Trim41	tripartite motif-containing 41
chr11	50291821	50292657	837	*	24000.8	111.3	chr11:50292425-50292426	Promoter (<=1kb)	11	50255634	50292311	36678	2	103806	ENSMUST00000059458.4	0	ENSMUSG00000050567	Maml1	mastermind like transcriptional coactivator 1
chr11	50325084	50326185	1102	*	48654.2	174.172	chr11:50325789-50325790	Promoter (<=1kb)	11	50293961	50325673	31713	2	12330	ENSMUST00000179865.7	0	ENSMUSG00000020368	Canx	calnexin
chr11	50376771	50377810	1040	*	22939.7	43.3305	chr11:50377088-50377626	Promoter (<=1kb)	11	50376990	50386528	9539	1	59013	ENSMUST00000109142.7	0	ENSMUSG00000007850	Hnrnph1	heterogeneous nuclear ribonucleoprotein H1
chr11	51262860	51263267	408	*	17756.2	62.8717	chr11:51263019-51263024	Promoter (<=1kb)	11	51263114	51281764	18651	1	12750	ENSMUST00000093132.12	0	ENSMUSG00000020385	Clk4	CDC like kinase 4
chr11	51606726	51607316	591	*	37809.7	93.4579	chr11:51606820-51606822	Promoter (<=1kb)	11	51600100	51606847	6748	2	15384	ENSMUST00000074669.9	0	ENSMUSG00000020358	Hnrnpab	heterogeneous nuclear ribonucleoprotein A/B
chr11	51688459	51689187	729	*	27311.8	111.3	chr11:51688712-51688713	Promoter (<=1kb)	11	51685386	51688653	3268	2	66050	ENSMUST00000007921.8	0	ENSMUSG00000007777	0610009B22Rik	RIKEN cDNA 0610009B22 gene
chr11	52000086	52001085	1000	*	29984.7	71.3679	chr11:52000855-52000856	Promoter (<=1kb)	11	51985497	52000484	14988	2	22210	ENSMUST00000020657.12	0	ENSMUSG00000020390	Ube2b	ubiquitin-conjugating enzyme E2B
chr11	53430320	53431384	1065	*	61746	173.322	chr11:53430992-53430994	Promoter (<=1kb)	11	53431023	53436902	5880	1	14566	ENSMUST00000156037.1	0	ENSMUSG00000018238	Gdf9	growth differentiation factor 9
chr11	53706702	53707619	918	*	24034.8	69.6686	chr11:53707251-53707255	Promoter (<=1kb)	11	53649519	53707319	57801	2	19360	ENSMUST00000020649.13	0	ENSMUSG00000020380	Rad50	RAD50 double strand break repair protein
chr11	53891654	53892081	428	*	25986.4	113.849	chr11:53891899-53891923	Promoter (<=1kb)	11	53864542	53891660	27119	2	20520	ENSMUST00000019044.7	0	ENSMUSG00000018900	Slc22a5	solute carrier family 22 (organic cation transporter), member 5
chr11	54860523	54861177	655	*	25847.9	70.5183	chr11:54861018-54861020	Promoter (<=1kb)	11	54826866	54860916	34051	2	75530	ENSMUST00000148070.7	0	ENSMUSG00000020268	Lyrm7	LYR motif containing 7
chr11	55097542	55098227	686	*	24778.3	64.5709	chr11:55097939-55097940	Promoter (<=1kb)	11	55098115	55113029	14915	1	14667	ENSMUST00000000608.7	0	ENSMUSG00000000594	Gm2a	GM2 ganglioside activator protein
chr11	55469177	55470228	1052	*	47983	98.5556	chr11:55470065-55470067	Promoter (<=1kb)	11	55469685	55504838	35154	1	27041	ENSMUST00000018727.3	0	ENSMUSG00000018583	G3bp1	GTPase activating protein (SH3 domain) binding protein 1
chr11	58903705	58904362	658	*	22752.8	60.3229	chr11:58904111-58904113	Promoter (<=1kb)	11	58888153	58904225	16073	2	22698	ENSMUST00000102703.1	0	ENSMUSG00000037001	Zfp39	zinc finger protein 39
chr11	58954460	58955376	917	*	17553.1	70.5183	chr11:58954849-58954850	Promoter (<=1kb)	11	58954685	58956830	2146	1	319162	ENSMUST00000108817.4	0	ENSMUSG00000078851	H2ac25	H2A clustered histone 25
chr11	58977914	58978769	856	*	24949.9	63.7213	chr11:58978067-58978070	Promoter (<=1kb)	11	58978093	58991455	13363	1	94091	ENSMUST00000108809.7	0	ENSMUSG00000020455	Trim11	tripartite motif-containing 11
chr11	59199652	59200416	765	*	32327.9	148.683	chr11:59200034-59200035	Promoter (1-2kb)	11	59199836	59202385	2550	2	72203	ENSMUST00000154354.1	1969	ENSMUSG00000085882	2610507I01Rik	RIKEN cDNA 2610507I01 gene
chr11	59202039	59202771	733	*	19198	47.5786	chr11:59202267-59202451	Promoter (<=1kb)	11	59202486	59205927	3442	1	67212	ENSMUST00000108786.7	0	ENSMUSG00000036860	Mrpl55	mitochondrial ribosomal protein L55
chr11	59227899	59229124	1226	*	63328.8	169.074	chr11:59228386-59228388	Promoter (<=1kb)	11	59211412	59228162	16751	2	11840	ENSMUST00000163300.7	0	ENSMUSG00000048076	Arf1	ADP-ribosylation factor 1
chr11	59471899	59472700	802	*	33796.1	135.089	chr11:59472446-59472448	Promoter (<=1kb)	11	59461197	59472474	11278	2	237775	ENSMUST00000057799.7	0	ENSMUSG00000054519	Zfp867	zinc finger protein 867
chr11	59809584	59810383	800	*	23205.6	81.5633	chr11:59809813-59809820	Promoter (<=1kb)	11	59810080	59818491	8412	1	100504104	ENSMUST00000151825.1	0	ENSMUSG00000087249	Gm16062	predicted gene 16062
chr11	60222706	60223211	506	*	17446.1	67.1198	chr11:60222901-60222905	Promoter (<=1kb)	11	60206950	60222581	15632	2	20787	ENSMUST00000136215.1	-125	ENSMUSG00000020538	Srebf1	sterol regulatory element binding transcription factor 1
chr11	60352488	60353448	961	*	56146.1	196.262	chr11:60352955-60352956	Promoter (<=1kb)	11	60226714	60352905	126192	2	216810	ENSMUST00000095254.11	0	ENSMUSG00000000538	Tom1l2	target of myb1-like 2 (chicken)
chr11	60537002	60537759	758	*	21012.7	43.3305	chr11:60537254-60537255	Promoter (<=1kb)	11	60537978	60558512	20535	1	268420	ENSMUST00000044250.3	-219	ENSMUSG00000042650	Alkbh5	alkB homolog 5, RNA demethylase
chr11	60728092	60728811	720	*	32054.4	149.533	chr11:60728486-60728487	Promoter (<=1kb)	11	60728663	60728726	64	1	100628625	ENSMUST00000174993.1	0	ENSMUSG00000092734	Mir5100	microRNA 5100
chr11	60777155	60777607	453	*	23316.1	99.4053	chr11:60777345-60777349	Promoter (<=1kb)	11	60740058	60777365	37308	2	21975	ENSMUST00000002891.10	0	ENSMUSG00000002814	Top3a	topoisomerase (DNA) III alpha
chr11	60810948	60811499	552	*	18041.6	74.7664	chr11:60811263-60811264	Promoter (<=1kb)	11	60788104	60811265	23162	2	20425	ENSMUST00000018744.14	0	ENSMUSG00000020534	Shmt1	serine hydroxymethyltransferase 1 (soluble)
chr11	60878360	60879254	895	*	17673.7	52.6763	chr11:60878889-60878890	Promoter (<=1kb)	11	60864452	60879038	14587	2	216821	ENSMUST00000168218.7	0	ENSMUSG00000043284	Tmem11	transmembrane protein 11
chr11	61174405	61175613	1209	*	78661.8	245.54	chr11:61175092-61175095	Promoter (<=1kb)	11	61151785	61175055	23271	2	216825	ENSMUST00000041683.8	0	ENSMUSG00000042506	Usp22	ubiquitin specific peptidase 22
chr11	61407772	61408642	871	*	18625.3	60.3229	chr11:61408090-61408094	Exon (ENSMUST00000210265.1/ENSMUST00000210265.1, exon 1 of 1)	11	61362886	61378345	15460	2	67473	ENSMUST00000148671.1	-29427	ENSMUSG00000010122	Slc47a1	solute carrier family 47, member 1
chr11	62076630	62077274	645	*	16265.1	46.729	chr11:62076893-62076896	Promoter (<=1kb)	11	62076995	62223005	146011	1	432572	ENSMUST00000092415.8	0	ENSMUSG00000042331	Specc1	sperm antigen with calponin homology and coiled-coil domains 1
chr11	62538281	62539451	1171	*	20599	40.7816	chr11:62538580-62538584	Promoter (<=1kb)	11	62524946	62539261	14316	2	73139	ENSMUST00000018653.7	0	ENSMUSG00000018509	Cenpv	centromere protein V
chr11	62550618	62551287	670	*	15991.5	73.0671	chr11:62551143-62551145	Promoter (<=1kb)	11	62551171	62553213	2043	1	22187	ENSMUST00000019649.3	0	ENSMUSG00000019505	Ubb	ubiquitin B
chr11	62879200	62879603	404	*	15655.9	65.4206	chr11:62879459-62879462	Promoter (<=1kb)	11	62879455	62895185	15731	1	67510	ENSMUST00000014321.4	0	ENSMUSG00000014177	Tvp23b	trans-golgi network vesicle protein 23B
chr11	63922117	63922724	608	*	17870.9	72.2175	chr11:63922355-63922359	Promoter (<=1kb)	11	63885792	63922290	36499	2	54710	ENSMUST00000094103.3	0	ENSMUSG00000070407	Hs3st3b1	heparan sulfate (glucosamine) 3-O-sulfotransferase 3B1
chr11	68206113	68207022	910	*	75933.7	163.127	chr11:68206756-68206757	3' UTR	11	68220892	68221011	120	1	102465219	ENSMUST00000183592.1	-13870	ENSMUSG00000099174	Mir6406	microRNA 6406
chr11	68691305	68692458	1154	*	47991.5	145.285	chr11:68691875-68691877	Promoter (<=1kb)	11	68691559	68699259	7701	1	77579	ENSMUST00000141558.1	0	ENSMUSG00000020900	Myh10	myosin, heavy polypeptide 10, non-muscle
chr11	69045334	69046190	857	*	29566.7	137.638	chr11:69045668-69045676	Promoter (<=1kb)	11	69045647	69051664	6018	1	20877	ENSMUST00000108666.7	0	ENSMUSG00000020897	Aurkb	aurora kinase B
chr11	69059384	69059986	603	*	21407	101.104	chr11:69059663-69059671	Promoter (<=1kb)	11	69059717	69061578	1862	1	71923	ENSMUST00000051888.3	0	ENSMUSG00000045176	Borcs6	BLOC-1 related complex subunit 6
chr11	69094729	69095334	606	*	31465.6	89.2099	chr11:69095181-69095182	Promoter (<=1kb)	11	69095217	69106458	11242	1	18626	ENSMUST00000101004.8	0	ENSMUSG00000020893	Per1	period circadian clock 1
chr11	69098622	69099224	603	*	18783.3	90.9091	chr11:69098856-69098857	Promoter (<=1kb)	11	69098948	69109960	11013	1	18626	ENSMUST00000021271.13	0	ENSMUSG00000020893	Per1	period circadian clock 1
chr11	69418641	69419237	597	*	28772.3	119.796	chr11:69418999-69419000	Distal Intergenic	11	69398508	69413675	15168	2	216850	ENSMUST00000094077.4	-4966	ENSMUSG00000018476	Kdm6b	KDM1 lysine (K)-specific demethylase 6B
chr11	69632540	69633564	1025	*	39424.8	153.781	chr11:69632833-69632834	Promoter (<=1kb)	11	69632990	69653297	20308	1	23879	ENSMUST00000018909.3	0	ENSMUSG00000018765	Fxr2	FMR1 autosomal homolog 2
chr11	69662518	69662947	430	*	22667	83.2625	chr11:69662670-69662672	Promoter (<=1kb)	11	69656697	69662642	5946	2	24070	ENSMUST00000018905.11	0	ENSMUSG00000018761	Mpdu1	mannose-P-dolichol utilization defect 1
chr11	69671026	69672677	1652	*	51215	144.435	chr11:69672396-69672397	Promoter (<=1kb)	11	69666936	69672317	5382	2	13681	ENSMUST00000128519.7	0	ENSMUSG00000059796	Eif4a1	eukaryotic translation initiation factor 4A1
chr11	69901512	69901952	441	*	22984.7	111.3	chr11:69901743-69901744	Promoter (<=1kb)	11	69901816	69913515	11700	1	216860	ENSMUST00000108617.9	0	ENSMUSG00000047284	Neurl4	neuralized E3 ubiquitin protein ligase 4
chr11	69920333	69922108	1776	*	88813.9	180.119	chr11:69921403-69921405	Promoter (<=1kb)	11	69916714	69921085	4372	2	276770	ENSMUST00000164359.7	0	ENSMUSG00000078812	Eif5a	eukaryotic translation initiation factor 5A
chr11	69935183	69935872	690	*	31589.6	111.3	chr11:69935664-69935667	Promoter (<=1kb)	11	69935796	69941605	5810	1	53422	ENSMUST00000018698.11	0	ENSMUSG00000018554	Ybx2	Y box protein 2
chr11	69980031	69980942	912	*	27732.4	78.1648	chr11:69980568-69980570	Promoter (<=1kb)	11	69968222	69980272	12051	2	54351	ENSMUST00000142788.7	0	ENSMUSG00000018565	Elp5	elongator acetyltransferase complex subunit 5
chr11	70000125	70000836	712	*	15819.9	54.3755	chr11:70000484-70000503	Promoter (<=1kb)	11	70000595	70010111	9517	1	13543	ENSMUST00000019362.14	0	ENSMUSG00000020888	Dvl2	dishevelled segment polarity protein 2
chr11	70029203	70029807	605	*	17429.9	104.503	chr11:70029671-70029675	Promoter (<=1kb)	11	70029487	70044819	15333	1	13385	ENSMUST00000231628.1	0	ENSMUSG00000020886	Dlg4	discs large MAGUK scaffold protein 4
chr11	70237616	70238251	636	*	20008.5	68.819	chr11:70237949-70237953	Promoter (<=1kb)	11	70235206	70237853	2648	2	104457	ENSMUST00000108575.8	0	ENSMUSG00000020831	0610010K14Rik	RIKEN cDNA 0610010K14 gene
chr11	70562657	70563241	585	*	27215.8	102.804	chr11:70562469-70562471	Promoter (<=1kb)	11	70562881	70614482	51602	1	50932	ENSMUST00000072237.12	0	ENSMUSG00000020827	Mink1	misshapen-like kinase 1 (zebrafish)
chr11	70653514	70654699	1186	*	43212.4	50.9771	chr11:70654511-70654517	Promoter (<=1kb)	11	70651850	70654644	2795	2	18643	ENSMUST00000018437.2	0	ENSMUSG00000018293	Pfn1	profilin 1
chr11	70654933	70655557	625	*	43212.4	50.9771	chr11:70654511-70654517	Promoter (<=1kb)	11	70651850	70654644	2795	2	18643	ENSMUST00000018437.2	-289	ENSMUSG00000018293	Pfn1	profilin 1
chr11	70668574	70669424	851	*	27534.4	74.7664	chr11:70668826-70668827	Promoter (<=1kb)	11	70663771	70669416	5646	2	216873	ENSMUST00000018431.12	0	ENSMUSG00000018287	Spag7	sperm associated antigen 7
chr11	70969877	70970226	350	*	20141.9	100.255	chr11:70970035-70970036	Promoter (<=1kb)	11	70943058	70969959	26902	2	19069	ENSMUST00000148168.7	0	ENSMUSG00000040667	Nup88	nucleoporin 88
chr11	71019007	71020119	1113	*	55132.5	161.427	chr11:71019420-71019423	Promoter (<=1kb)	11	71007164	71019242	12079	2	116891	ENSMUST00000108523.9	0	ENSMUSG00000018442	Derl2	Der1-like domain family, member 2
chr11	72266308	72267333	1026	*	17014.4	51.8267	chr11:72267176-72267183	Promoter (<=1kb)	11	72241989	72266659	24671	2	237831	ENSMUST00000021161.13	0	ENSMUSG00000020805	Slc13a5	solute carrier family 13 (sodium-dependent citrate transporter), member 5
chr11	72795912	72796916	1005	*	42446.1	107.052	chr11:72796765-72796766	Promoter (<=1kb)	11	72777249	72796142	18894	2	192986	ENSMUST00000156294.7	0	ENSMUSG00000057778	Cyb5d2	cytochrome b5 domain containing 2
chr11	74830126	74830684	559	*	17902.3	86.661	chr11:74830340-74830392	Promoter (<=1kb)	11	74830920	74845725	14806	1	17428	ENSMUST00000000291.8	-236	ENSMUSG00000000282	Mnt	max binding protein
chr11	74831725	74832464	740	*	37100.3	167.375	chr11:74832187-74832209	Promoter (<=1kb)	11	74830920	74845725	14806	1	17428	ENSMUST00000000291.8	805	ENSMUSG00000000282	Mnt	max binding protein
chr11	74837742	74838724	983	*	26798.6	59.4732	chr11:74838199-74838225	Promoter (<=1kb)	11	74837468	74843775	6308	1	17428	ENSMUST00000132150.1	274	ENSMUSG00000000282	Mnt	max binding protein
chr11	75461184	75461752	569	*	38031.4	151.232	chr11:75461560-75461561	Promoter (<=1kb)	11	75461539	75466676	5138	1	100042498	ENSMUST00000149940.1	0	ENSMUSG00000085148	Mir22hg	Mir22 host gene (non-protein coding)
chr11	75531419	75532292	874	*	26402.7	54.3755	chr11:75531670-75531672	Promoter (<=1kb)	11	75531694	75543323	11630	1	215113	ENSMUST00000149727.7	0	ENSMUSG00000038178	Slc43a2	solute carrier family 43, member 2
chr11	77982343	77982723	381	*	16248.9	67.9694	chr11:77982652-77982655	Promoter (<=1kb)	11	77982754	78026214	43461	1	268448	ENSMUST00000108360.7	-31	ENSMUSG00000037791	Phf12	PHD finger protein 12
chr11	78550317	78551160	844	*	38296.5	117.247	chr11:78550797-78550806	Promoter (<=1kb)	11	78541817	78550777	8961	2	69071	ENSMUST00000103242.4	0	ENSMUSG00000037278	Tmem97	transmembrane protein 97
chr11	79962150	79962533	384	*	17270.2	67.1198	chr11:79962415-79962421	Promoter (<=1kb)	11	79932321	79962379	30059	2	216987	ENSMUST00000108241.7	0	ENSMUSG00000035575	Utp6	UTP6 small subunit processome component
chr11	79992677	79993995	1319	*	32092.6	54.3755	chr11:79993087-79993095	Promoter (<=1kb)	11	79993106	80034122	41017	1	52615	ENSMUST00000163272.1	0	ENSMUSG00000017548	Suz12	SUZ12 polycomb repressive complex 2 subunit
chr11	82781007	82781961	955	*	22392.5	66.2702	chr11:82781103-82781104	Promoter (<=1kb)	11	82779601	82781042	1442	2	100503272	ENSMUST00000152784.7	0	ENSMUSG00000085175	Gm11423	predicted gene 11423
chr11	83472815	83473182	368	*	27002.5	99.4053	chr11:83472983-83472984	Promoter (<=1kb)	11	83473086	83489213	16128	1	70439	ENSMUST00000134185.7	0	ENSMUSG00000020680	Taf15	TATA-box binding protein associated factor 15
chr11	84513221	84513981	761	*	21865.8	93.4579	chr11:84513587-84513588	Promoter (<=1kb)	11	84422855	84513522	90668	2	56321	ENSMUST00000018841.2	0	ENSMUSG00000018697	Aatf	apoptosis antagonizing transcription factor
chr11	85139847	85140671	825	*	48842.8	148.683	chr11:85140328-85140329	Promoter (<=1kb)	11	84984442	85140038	155597	2	237898	ENSMUST00000108075.8	0	ENSMUSG00000000804	Usp32	ubiquitin specific peptidase 32
chr11	85352549	85353279	731	*	26071.4	78.1648	chr11:85352987-85352988	Promoter (<=1kb)	11	85353167	85510991	157825	1	192197	ENSMUST00000108056.7	0	ENSMUSG00000059439	Bcas3	BCAS3 microtubule associated cell migration factor
chr11	86200819	86201397	579	*	20169.9	85.8114	chr11:86201223-86201230	Promoter (<=1kb)	11	86058138	86201193	143056	2	237911	ENSMUST00000044423.3	0	ENSMUSG00000034329	Brip1	BRCA1 interacting protein C-terminal helicase 1
chr11	86993421	86994049	629	*	26989	158.029	chr11:86993804-86993805	Promoter (<=1kb)	11	86936425	86993707	57283	2	77864	ENSMUST00000018571.4	0	ENSMUSG00000018427	Ypel2	yippee like 2
chr11	87108669	87109326	658	*	22849.6	81.5633	chr11:87109198-87109202	Promoter (<=1kb)	11	87089153	87108708	19556	2	270906	ENSMUST00000051395.8	0	ENSMUSG00000020493	Prr11	proline rich 11
chr11	87358721	87359441	721	*	26059.5	133.39	chr11:87359221-87359222	Promoter (<=1kb)	11	87226906	87359023	132118	2	320472	ENSMUST00000055438.4	0	ENSMUSG00000046442	Ppm1e	protein phosphatase 1E (PP2C domain containing)
chr11	87442810	87443425	616	*	17095.2	56.9244	chr11:87443030-87443034	Exon (ENSMUST00000200547.1/ENSMUST00000200547.1, exon 1 of 1)	11	87427591	87484766	57176	1	83560	ENSMUST00000156483.1	15219	ENSMUSG00000010342	Tex14	testis expressed gene 14
chr11	87591711	87592553	843	*	44862.4	124.894	chr11:87591887-87591952	Promoter (<=1kb)	11	87592162	87616302	24141	1	170749	ENSMUST00000103179.9	0	ENSMUSG00000018401	Mtmr4	myotubularin related protein 4
chr11	87616734	87617261	528	*	20463.9	67.1198	chr11:87617036-87617038	Promoter (<=1kb)	11	87617164	87659542	42379	1	327992	ENSMUST00000093956.3	0	ENSMUSG00000070345	Hsf5	heat shock transcription factor family member 5
chr11	89060275	89061095	821	*	28106.2	101.104	chr11:89060848-89060864	Promoter (<=1kb)	11	89037582	89060748	23167	2	56077	ENSMUST00000000285.8	0	ENSMUSG00000000276	Dgke	diacylglycerol kinase, epsilon
chr11	90637985	90638724	740	*	17597.3	69.6686	chr11:90638068-90638070	Promoter (<=1kb)	11	90476492	90638084	161593	2	20913	ENSMUST00000143203.7	0	ENSMUSG00000020546	Stxbp4	syntaxin binding protein 4
chr11	93885587	93886640	1054	*	37988.9	67.9694	chr11:93886069-93886075	Promoter (<=1kb)	11	93885852	93946985	61134	1	103537	ENSMUST00000107853.7	0	ENSMUSG00000059474	Mbtd1	mbt domain containing 1
chr11	94211082	94211931	850	*	37545.5	128.292	chr11:94211237-94211241	Promoter (<=1kb)	11	94211454	94215495	4042	1	22057	ENSMUST00000041589.5	0	ENSMUSG00000037573	Tob1	transducer of ErbB-2.1
chr11	94548958	94549815	858	*	19958.4	50.1274	chr11:94548976-94548999	Promoter (<=1kb)	11	94539798	94549199	9402	2	237926	ENSMUST00000040487.3	0	ENSMUSG00000039096	Rsad1	radical S-adenosyl methionine domain containing 1
chr11	94601261	94601964	704	*	25346.6	113.849	chr11:94601398-94601405	Promoter (<=1kb)	11	94557102	94601871	44770	2	264895	ENSMUST00000103164.3	0	ENSMUSG00000076435	Acsf2	acyl-CoA synthetase family member 2
chr11	95858680	95859527	848	*	15739.2	60.3229	chr11:95858852-95858853	Promoter (<=1kb)	11	95858865	95861044	2180	1	73906	ENSMUST00000146868.1	0	ENSMUSG00000086015	4833417C18Rik	RIKEN cDNA 4833417C18 gene
chr11	96075463	96076218	756	*	55682.2	210.705	chr11:96075785-96075786	Promoter (<=1kb)	11	96068852	96075670	6819	2	11951	ENSMUST00000090541.11	0	ENSMUSG00000006057	Atp5g1	ATP synthase, H+ transporting, mitochondrial F0 complex, subunit C1 (subunit 9)
chr11	96829859	96830622	764	*	40744.3	169.924	chr11:96830164-96830168	Promoter (<=1kb)	11	96817414	96829968	12555	2	18023	ENSMUST00000081775.11	0	ENSMUSG00000038615	Nfe2l1	nuclear factor, erythroid derived 2,-like 1
chr11	96916144	96916736	593	*	19293.1	73.0671	chr11:96916545-96916549	Promoter (<=1kb)	11	96916270	96953466	37197	1	319371	ENSMUST00000131501.7	0	ENSMUSG00000078700	D030028A08Rik	RIKEN cDNA D030028A08 gene
chr11	96943761	96944500	740	*	58159.7	223.449	chr11:96944038-96944042	Promoter (<=1kb)	11	96937825	96943779	5955	2	103711	ENSMUST00000153896.1	0	ENSMUSG00000018659	Pnpo	pyridoxine 5'-phosphate oxidase
chr11	97187876	97188826	951	*	58863.2	109.601	chr11:97188206-97188210	Promoter (<=1kb)	11	97159714	97187881	28168	2	16211	ENSMUST00000001479.4	0	ENSMUSG00000001440	Kpnb1	karyopherin (importin) beta 1
chr11	97700035	97700541	507	*	16655.9	57.774	chr11:97700385-97700389	Promoter (<=1kb)	11	97689820	97700497	10678	2	22658	ENSMUST00000018681.13	0	ENSMUSG00000018537	Pcgf2	polycomb group ring finger 2
chr11	97744657	97745419	763	*	16986.4	48.4282	chr11:97745212-97745216	Promoter (<=1kb)	11	97744897	97745035	139	1	102466256	ENSMUST00000184148.1	0	ENSMUSG00000098919	Mir8102	microRNA 8102
chr11	98149552	98150078	527	*	21298.2	91.7587	chr11:98149645-98149647	Promoter (<=1kb)	11	98082556	98149612	67057	2	72194	ENSMUST00000103143.9	0	ENSMUSG00000020883	Fbxl20	F-box and leucine-rich repeat protein 20
chr11	98202502	98203392	891	*	25205.6	59.4732	chr11:98202748-98202750	Promoter (<=1kb)	11	98203059	98251564	48506	1	69131	ENSMUST00000107539.7	0	ENSMUSG00000003119	Cdk12	cyclin-dependent kinase 12
chr11	100319611	100320508	898	*	33354.3	109.601	chr11:100319728-100319729	Promoter (<=1kb)	11	100319885	100322096	2212	1	20918	ENSMUST00000049385.13	0	ENSMUSG00000035530	Eif1	eukaryotic translation initiation factor 1
chr11	100939016	100939804	789	*	18814.8	62.0221	chr11:100939590-100939593	Promoter (<=1kb)	11	100885098	100939404	54307	2	20848	ENSMUST00000103114.7	0	ENSMUSG00000004040	Stat3	signal transducer and activator of transcription 3
chr11	101119826	101120424	599	*	17991.5	62.0221	chr11:101119951-101119958	Promoter (<=1kb)	11	101119938	101126419	6482	1	103733	ENSMUST00000043680.8	0	ENSMUSG00000035198	Tubg1	tubulin, gamma 1
chr11	101278871	101279272	402	*	26181.8	144.435	chr11:101279006-101279007	Promoter (<=1kb)	11	101277968	101279114	1147	2	52469	ENSMUST00000017332.3	0	ENSMUSG00000017188	Coa3	cytochrome C oxidase assembly factor 3
chr11	102556037	102556570	534	*	17085	74.7664	chr11:102556350-102556351	Promoter (<=1kb)	11	102475915	102556199	80285	2	237943	ENSMUST00000143842.1	0	ENSMUSG00000034621	Gpatch8	G patch domain containing 8
chr11	102665123	102665918	796	*	23224.3	92.6083	chr11:102665384-102665385	Promoter (<=1kb)	11	102665588	102682237	16650	1	268491	ENSMUST00000100378.3	0	ENSMUSG00000051455	Meioc	meiosis specific with coiled-coil domain
chr11	103115767	103116499	733	*	20647.4	90.0595	chr11:103116154-103116156	Promoter (<=1kb)	11	103116231	103119725	3495	1	192231	ENSMUST00000053063.6	0	ENSMUSG00000048878	Hexim1	hexamethylene bis-acetamide inducible 1
chr11	103267009	103267592	584	*	21958.4	62.0221	chr11:103267132-103267133	Promoter (<=1kb)	11	103219762	103267472	47711	2	53859	ENSMUST00000021324.2	0	ENSMUSG00000020941	Map3k14	mitogen-activated protein kinase kinase kinase 14
chr11	103953860	103954420	561	*	16405.3	56.9244	chr11:103954328-103954332	Promoter (<=1kb)	11	103821782	103954056	132275	2	18195	ENSMUST00000103075.10	0	ENSMUSG00000034187	Nsf	N-ethylmaleimide sensitive fusion protein
chr11	103966305	103967192	888	*	38149.5	98.5556	chr11:103966560-103966561	Promoter (<=1kb)	11	103966739	103985337	18599	1	11841	ENSMUST00000057921.9	0	ENSMUSG00000062421	Arf2	ADP-ribosylation factor 2
chr11	104468660	104469622	963	*	19867.5	72.2175	chr11:104469434-104469438	Promoter (<=1kb)	11	104333501	104468861	135361	2	76719	ENSMUST00000018556.10	0	ENSMUSG00000018412	Kansl1	KAT8 regulatory NSL complex subunit 1
chr11	106036532	106037197	666	*	25776.5	138.488	chr11:106036787-106036790	Promoter (<=1kb)	11	106036872	106059324	22453	1	71833	ENSMUST00000058438.8	0	ENSMUSG00000049354	Dcaf7	DDB1 and CUL4 associated factor 7
chr11	106083810	106084895	1086	*	45909.1	135.939	chr11:106084199-106084203	Promoter (<=1kb)	11	106084613	106155446	70834	1	26406	ENSMUST00000002044.9	0	ENSMUSG00000020700	Map3k3	mitogen-activated protein kinase kinase kinase 3
chr11	106216034	106216668	635	*	19559	58.6236	chr11:106216345-106216347	Promoter (<=1kb)	11	106197408	106216344	18937	2	67163	ENSMUST00000002043.9	0	ENSMUSG00000078622	Ccdc47	coiled-coil domain containing 47
chr11	106272693	106273556	864	*	31935.4	113.849	chr11:106273063-106273065	Promoter (<=1kb)	11	106263179	106272972	9794	2	83796	ENSMUST00000021052.15	0	ENSMUSG00000078619	Smarcd2	SWI/SNF related, matrix associated, actin dependent regulator of chromatin, subfamily d, member 2
chr11	106276341	106276913	573	*	19168.2	66.2702	chr11:106276603-106276612	Promoter (<=1kb)	11	106276672	106288133	11462	1	75870	ENSMUST00000142472.7	0	ENSMUSG00000020712	Tcam1	testicular cell adhesion molecule 1
chr11	106788205	106789447	1243	*	36988.1	82.4129	chr11:106788537-106788538	Promoter (<=1kb)	11	106780355	106788532	8178	2	13207	ENSMUST00000021062.11	0	ENSMUSG00000020719	Ddx5	DEAD box helicase 5
chr11	108424728	108425259	532	*	27243.8	86.661	chr11:108425149-108425150	Promoter (<=1kb)	11	108425192	108860615	435424	1	76380	ENSMUST00000150863.8	0	ENSMUSG00000020728	Cep112	centrosomal protein 112
chr11	109611606	109612031	426	*	18431.6	56.0748	chr11:109611876-109611891	Promoter (<=1kb)	11	109582072	109611432	29361	2	52639	ENSMUST00000106689.1	-174	ENSMUSG00000041895	Wipi1	WD repeat domain, phosphoinositide interacting 1
chr11	113683526	113684956	1431	*	104934	312.659	chr11:113684449-113684450	Promoter (<=1kb)	11	113684412	113694647	10236	1	276852	ENSMUST00000042227.14	0	ENSMUSG00000041623	D11Wsu47e	DNA segment, Chr 11, Wayne State University 47, expressed
chr11	115162779	115163590	812	*	47110.4	198.811	chr11:115163271-115163272	Promoter (<=1kb)	11	115163341	115181181	17841	1	26941	ENSMUST00000021077.3	0	ENSMUSG00000020733	Slc9a3r1	solute carrier family 9 (sodium/hydrogen exchanger), member 3 regulator 1
chr11	115403669	115404182	514	*	37437.6	210.705	chr11:115403808-115403809	Promoter (<=1kb)	11	115403752	115412674	8923	1	68572	ENSMUST00000153983.7	0	ENSMUSG00000018858	Mrpl58	mitochondrial ribosomal protein L58
chr11	115627910	115628641	732	*	18360.2	76.4656	chr11:115628261-115628262	Promoter (<=1kb)	11	115614178	115628145	13968	2	67283	ENSMUST00000021089.10	0	ENSMUSG00000020744	Slc25a19	solute carrier family 25 (mitochondrial thiamine pyrophosphate carrier), member 19
chr11	116024119	116024846	728	*	20867.5	82.4129	chr11:116024610-116024615	Promoter (<=1kb)	11	116021961	116024504	2544	2	15081	ENSMUST00000016703.7	0	ENSMUSG00000016559	H3f3b	H3.3 histone B
chr11	116167809	116168455	647	*	21152.1	93.4579	chr11:116168204-116168205	Promoter (<=1kb)	11	116142285	116168153	25869	2	217335	ENSMUST00000103031.7	0	ENSMUSG00000020776	Fbf1	Fas (TNFRSF6) binding factor 1
chr11	116335102	116335761	660	*	26471.5	145.285	chr11:116335470-116335472	Promoter (<=1kb)	11	116330704	116335399	4696	2	15223	ENSMUST00000036215.7	0	ENSMUSG00000034227	Foxj1	forkhead box J1
chr11	116433754	116434506	753	*	63211.6	220.051	chr11:116434065-116434066	Promoter (<=1kb)	11	116434094	116439077	4984	1	319370	ENSMUST00000057676.6	0	ENSMUSG00000050628	Ubald2	UBA-like domain containing 2
chr11	116466090	116466612	523	*	17955.8	88.3602	chr11:116466239-116466241	Promoter (<=1kb)	11	116441329	116466241	24913	2	217341	ENSMUST00000208602.1	0	ENSMUSG00000070331	Qrich2	glutamine rich 2
chr11	116853300	116853889	590	*	22808.8	52.6763	chr11:116853474-116853476	Promoter (<=1kb)	11	116853474	116854058	585	1	69900	ENSMUST00000135135.1	0	ENSMUSG00000020818	Mfsd11	major facilitator superfamily domain containing 11
chr11	117653972	117654916	945	*	15697.5	46.729	chr11:117654635-117654643	Promoter (<=1kb)	11	117654289	117763437	109149	1	217351	ENSMUST00000026658.12	0	ENSMUSG00000025571	Tnrc6c	trinucleotide repeat containing 6C
chr11	118289957	118290644	688	*	24085	95.1572	chr11:118290202-118290203	Promoter (<=1kb)	11	118259651	118290231	30581	2	72344	ENSMUST00000106296.8	0	ENSMUSG00000033909	Usp36	ubiquitin specific peptidase 36
chr11	119040690	119041323	634	*	17082.4	77.3152	chr11:119041198-119041203	Promoter (<=1kb)	11	119036305	119040969	4665	2	30951	ENSMUST00000026663.7	0	ENSMUSG00000025578	Cbx8	chromobox 8
chr11	119942156	119943203	1048	*	23019.5	67.9694	chr11:119942396-119942398	Promoter (<=1kb)	11	119942763	120002621	59859	1	108100	ENSMUST00000075180.11	0	ENSMUSG00000025372	Baiap2	brain-specific angiogenesis inhibitor 1-associated protein 2
chr11	120310565	120311295	731	*	22846.2	89.2099	chr11:120311019-120311026	Distal Intergenic	11	120346382	120346977	596	2	11465	ENSMUST00000089616.5	35682	ENSMUSG00000062825	Actg1	actin, gamma, cytoplasmic 1
chr11	120467121	120467974	854	*	18070.5	57.774	chr11:120467713-120467716	Promoter (<=1kb)	11	120467635	120475319	7685	1	15239	ENSMUST00000141826.1	0	ENSMUSG00000025793	Hgs	HGF-regulated tyrosine kinase substrate
chr11	120572488	120573505	1018	*	66004.2	192.014	chr11:120573279-120573281	Promoter (<=1kb)	11	120560298	120573253	12956	2	18453	ENSMUST00000026122.10	0	ENSMUSG00000025130	P4hb	prolyl 4-hydroxylase, beta polypeptide
chr11	120713230	120714275	1046	*	51985.6	176.72	chr11:120713799-120713800	Promoter (<=1kb)	11	120710942	120713732	2791	2	20892	ENSMUST00000106154.7	0	ENSMUSG00000025144	Cenpx	centromere protein X
chr11	120824009	120825080	1072	*	31360.2	80.7137	chr11:120824525-120824528	Promoter (<=1kb)	11	120805846	120824547	18702	2	14104	ENSMUST00000055655.8	0	ENSMUSG00000025153	Fasn	fatty acid synthase
chr11	121672979	121673478	500	*	19683.9	111.3	chr11:121673171-121673172	Promoter (<=1kb)	11	121616197	121673153	56957	2	210004	ENSMUST00000067399.13	0	ENSMUSG00000046605	B3gntl1	UDP-GlcNAc:betaGal beta-1,3-N-acetylglucosaminyltransferase-like 1
chr12	3235165	3235774	610	*	21210.7	65.4206	chr12:3235268-3235269	Promoter (<=1kb)	12	3235504	3241410	5907	1	74173	ENSMUST00000178074.7	0	NA	Rab10os	RAB10, member RAS oncogene family, opposite strand
chr12	3309284	3310845	1562	*	34893.8	62.0221	chr12:3309930-3309935	Promoter (<=1kb)	12	3247428	3309969	62542	2	19325	ENSMUST00000021001.9	0	ENSMUSG00000020671	Rab10	RAB10, member RAS oncogene family
chr12	4233667	4234440	774	*	17378.1	45.0297	chr12:4234289-4234291	Promoter (<=1kb)	12	4197822	4233965	36144	2	52504	ENSMUST00000111169.9	0	ENSMUSG00000020652	Cenpo	centromere protein O
chr12	4917041	4917720	680	*	19649.1	70.5183	chr12:4917226-4917227	Promoter (<=1kb)	12	4917353	4947076	29724	1	320817	ENSMUST00000219187.1	0	ENSMUSG00000052812	Atad2b	ATPase family, AAA domain containing 2B
chr12	8500015	8500478	464	*	16317.7	66.2702	chr12:8500087-8500089	Promoter (<=1kb)	12	8497661	8500009	2349	2	11852	ENSMUST00000067384.5	-6	ENSMUSG00000054364	Rhob	ras homolog family member B
chr12	8921510	8922431	922	*	29124	109.601	chr12:8921957-8921960	Promoter (<=1kb)	12	8921664	8938742	17079	1	17775	ENSMUST00000020909.3	0	ENSMUSG00000020585	Laptm4a	lysosomal-associated protein transmembrane 4A
chr12	11265270	11266288	1019	*	33927.8	85.8114	chr12:11266008-11266013	Promoter (<=1kb)	12	11238920	11265766	26847	2	209334	ENSMUST00000166117.3	0	ENSMUSG00000051235	Gen1	GEN1, Holliday junction 5' flap endonuclease
chr12	12392342	12392766	425	*	15662.7	70.5183	chr12:12392637-12392638	Promoter (<=1kb)	12	12351522	12392615	41094	2	70858	ENSMUST00000220545.1	0	ENSMUSG00000114136	4921511I17Rik	RIKEN cDNA 4921511I17 gene
chr12	21285634	21286412	779	*	17062	55.2251	chr12:21286183-21286186	Promoter (<=1kb)	12	21267420	21286219	18800	2	16413	ENSMUST00000232072.1	0	ENSMUSG00000062352	Itgb1bp1	integrin beta 1 binding protein 1
chr12	21417057	21417980	924	*	60384	225.149	chr12:21417617-21417621	Promoter (<=1kb)	12	21390071	21417637	27567	2	22630	ENSMUST00000135088.8	0	ENSMUSG00000076432	Ywhaq	tyrosine 3-monooxygenase/tryptophan 5-monooxygenase activation protein theta
chr12	24571915	24572574	660	*	22565	111.3	chr12:24572210-24572212	Promoter (<=1kb)	12	24572283	24617388	45106	1	195733	ENSMUST00000085553.12	0	ENSMUSG00000020656	Grhl1	grainyhead like transcription factor 1
chr12	28635786	28636382	597	*	16604.9	61.1725	chr12:28635993-28635997	Promoter (<=1kb)	12	28630854	28635953	5100	2	20115	ENSMUST00000074267.4	0	ENSMUSG00000061477	Rps7	ribosomal protein S7
chr12	31499442	31500438	997	*	46259.1	169.924	chr12:31499955-31499956	Promoter (<=1kb)	12	31484829	31499555	14727	2	104836	ENSMUST00000064240.13	0	ENSMUSG00000020659	Cbll1	Casitas B-lineage lymphoma-like 1
chr12	33147462	33148241	780	*	38383.2	146.134	chr12:33147699-33147700	Promoter (<=1kb)	12	33111711	33147586	35876	2	320046	ENSMUST00000140105.7	0	ENSMUSG00000052125	F730043M19Rik	RIKEN cDNA F730043M19 gene
chr12	40037385	40038220	836	*	20894.6	53.5259	chr12:40038086-40038087	Promoter (<=1kb)	12	40033291	40037429	4139	2	11861	ENSMUST00000146905.1	0	ENSMUSG00000047446	Arl4a	ADP-ribosylation factor-like 4A
chr12	40222333	40223683	1351	*	24759.6	44.1801	chr12:40222713-40222714	Promoter (<=1kb)	12	40222712	40222811	100	2	100316693	ENSMUST00000158746.1	0	ENSMUSG00000089371	Mir1938	microRNA 1938
chr12	40445704	40446216	513	*	29378.9	159.728	chr12:40445871-40445873	Promoter (<=1kb)	12	40445952	40846874	400923	1	238130	ENSMUST00000037488.7	0	ENSMUSG00000035954	Dock4	dedicator of cytokinesis 4
chr12	41217479	41217871	393	*	17650	107.052	chr12:41217674-41217675	Intron (ENSMUST00000132121.7/93757, intron 4 of 6)	12	41068312	41110943	42632	1	93757	ENSMUST00000080160.3	149167	ENSMUSG00000056899	Immp2l	IMP2 inner mitochondrial membrane peptidase-like (S. cerevisiae)
chr12	44209609	44210396	788	*	24339.8	91.7587	chr12:44210242-44210243	Promoter (<=1kb)	12	44210313	44210373	61	1	100885842	ENSMUST00000177238.1	0	ENSMUSG00000093618	Mir5627	microRNA 5627
chr12	44268535	44269344	810	*	19495.3	80.7137	chr12:44269122-44269123	Promoter (<=1kb)	12	44269148	44322532	53385	1	67452	ENSMUST00000043082.15	0	ENSMUSG00000036257	Pnpla8	patatin-like phospholipase domain containing 8
chr12	45073755	45074536	782	*	20979.6	44.1801	chr12:45073880-45073888	Promoter (<=1kb)	12	44852488	45074112	221625	2	217517	ENSMUST00000120531.7	0	ENSMUSG00000046314	Stxbp6	syntaxin binding protein 6 (amisyn)
chr12	51347872	51348538	667	*	22457.9	112.15	chr12:51348001-51348002	Promoter (<=1kb)	12	51348061	51376986	28926	1	217558	ENSMUST00000054308.12	0	ENSMUSG00000035293	G2e3	G2/M-phase specific E3 ubiquitin ligase
chr12	51691255	51692446	1192	*	49221.7	139.337	chr12:51692064-51692073	Promoter (<=1kb)	12	51609632	51691887	82256	2	94186	ENSMUST00000013130.14	0	ENSMUSG00000020954	Strn3	striatin, calmodulin binding protein 3
chr12	52503351	52504390	1040	*	29889.5	62.8717	chr12:52503868-52503869	Promoter (<=1kb)	12	52503972	52545639	41668	1	11855	ENSMUST00000218755.1	0	ENSMUSG00000035133	Arhgap5	Rho GTPase activating protein 5
chr12	54656301	54656769	469	*	26334.7	107.052	chr12:54656569-54656570	Promoter (<=1kb)	12	54645392	54656573	11182	2	104725	ENSMUST00000056228.7	0	ENSMUSG00000044408	Sptssa	serine palmitoyltransferase, small subunit A
chr12	55013950	55014753	804	*	26532.7	84.9618	chr12:55014438-55014442	Promoter (<=1kb)	12	54954718	55014348	59631	2	217578	ENSMUST00000172875.7	0	ENSMUSG00000035021	Baz1a	bromodomain adjacent to zinc finger domain 1A
chr12	55079871	55080660	790	*	44810.5	152.931	chr12:55080231-55080239	Promoter (<=1kb)	12	55080262	55115367	35106	1	24067	ENSMUST00000220578.1	0	ENSMUSG00000073079	Srp54a	signal recognition particle 54A
chr12	55154594	55155657	1064	*	29723.9	100.255	chr12:55155135-55155136	Promoter (<=1kb)	12	55155104	55189573	34470	1	665155	ENSMUST00000110708.3	0	ENSMUSG00000112449	Srp54b	signal recognition particle 54B
chr12	55229626	55230713	1088	*	30209	94.3076	chr12:55230137-55230140	Promoter (<=1kb)	12	55230168	55263836	33669	1	665155	ENSMUST00000218879.1	0	ENSMUSG00000112449	Srp54b	signal recognition particle 54B
chr12	57230161	57230661	501	*	23521.7	79.8641	chr12:57230348-57230349	Promoter (<=1kb)	12	57230412	57239882	9471	1	328099	ENSMUST00000139049.1	0	ENSMUSG00000079104	Prps1l3	phosphoribosyl pyrophosphate synthetase 1-like 3
chr12	59130797	59131659	863	*	26727.3	70.5183	chr12:59131382-59131383	Promoter (<=1kb)	12	59130837	59190222	59386	1	338320	ENSMUST00000175877.7	0	ENSMUSG00000021000	Mia2	MIA SH3 domain ER export factor 2
chr12	59219377	59220111	735	*	20428.2	79.0144	chr12:59219921-59219922	Promoter (<=1kb)	12	59200655	59219725	19071	2	70611	ENSMUST00000043204.7	0	ENSMUSG00000035329	Fbxo33	F-box protein 33
chr12	64965468	64965792	325	*	15925.2	84.1122	chr12:64965651-64965652	Promoter (<=1kb)	12	64938833	64965534	26702	2	66689	ENSMUST00000222508.1	0	ENSMUSG00000020948	Klhl28	kelch-like 28
chr12	65073444	65074143	700	*	27349.2	124.044	chr12:65074004-65074006	Promoter (<=1kb)	12	65062424	65073962	11539	2	30795	ENSMUST00000221166.1	0	ENSMUSG00000020949	Fkbp3	FK506 binding protein 3
chr12	69158818	69159589	772	*	17777.4	55.2251	chr12:69159099-69159122	Promoter (<=1kb)	12	69157722	69159186	1465	2	20090	ENSMUST00000037023.8	0	ENSMUSG00000034892	Rps29	ribosomal protein S29
chr12	69183970	69184599	630	*	18193.7	75.616	chr12:69184086-69184095	Promoter (<=1kb)	12	69184157	69186770	2614	1	217664	ENSMUST00000060579.9	0	ENSMUSG00000043998	Mgat2	mannoside acetylglucosaminyltransferase 2
chr12	71015271	71016127	857	*	44141.9	157.179	chr12:71015754-71015755	Promoter (<=1kb)	12	71015990	71098592	82603	1	238247	ENSMUST00000046305.11	0	ENSMUSG00000048118	Arid4a	AT rich interactive domain 4A (RBP1-like)
chr12	71374604	71375067	464	*	26456.2	117.247	chr12:71374839-71374840	Intron (ENSMUST00000221650.1/ENSMUST00000221650.1, intron 2 of 5)	12	71383154	71384208	1055	2	67348	ENSMUST00000190526.1	9141	ENSMUSG00000100668	1700083H02Rik	RIKEN cDNA 1700083H02 gene
chr12	72760361	72761521	1161	*	30690.7	77.3152	chr12:72761063-72761072	Promoter (<=1kb)	12	72760741	72783784	23044	1	19042	ENSMUST00000222790.1	0	ENSMUSG00000021096	Ppm1a	protein phosphatase 1A, magnesium dependent, alpha isoform
chr12	74284034	74284567	534	*	23419.7	96.0068	chr12:74284232-74284238	Promoter (<=1kb)	12	74284242	74295927	11686	1	74284	ENSMUST00000095617.2	0	ENSMUSG00000071265	1700086L19Rik	RIKEN cDNA 1700086L19 gene
chr12	75596039	75596769	731	*	20198	73.0671	chr12:75596344-75596345	Promoter (<=1kb)	12	75450881	75596200	145320	2	26932	ENSMUST00000021447.8	0	ENSMUSG00000021051	Ppp2r5e	protein phosphatase 2, regulatory subunit B', epsilon
chr12	75669318	75669844	527	*	33723.9	136.788	chr12:75669590-75669591	Promoter (<=1kb)	12	75630596	75669537	38942	2	72338	ENSMUST00000062370.8	0	ENSMUSG00000045690	Wdr89	WD repeat domain 89
chr12	76403607	76404886	1280	*	94254.9	197.111	chr12:76403888-76403893	Promoter (<=1kb)	12	76404176	76406938	2763	1	15512	ENSMUST00000080449.6	0	ENSMUSG00000059970	Hspa2	heat shock protein 2
chr12	76765368	76765929	562	*	21028.9	106.202	chr12:76765510-76765511	Promoter (<=1kb)	12	76765589	76920659	155071	1	110606	ENSMUST00000125842.7	0	ENSMUSG00000033373	Fntb	farnesyltransferase, CAAX box, beta
chr12	76837357	76838055	699	*	34425.7	118.097	chr12:76837698-76837699	Promoter (<=1kb)	12	76837414	76921412	83999	1	110606	ENSMUST00000041008.9	0	ENSMUSG00000033373	Fntb	farnesyltransferase, CAAX box, beta
chr12	77237913	77239068	1156	*	28503	60.3229	chr12:77238910-77238911	Promoter (<=1kb)	12	77238125	77475985	237861	1	53618	ENSMUST00000177595.8	0	ENSMUSG00000021065	Fut8	fucosyltransferase 8
chr12	78225810	78226865	1056	*	26293.1	74.7664	chr12:78226284-78226287	Promoter (<=1kb)	12	78226379	78684772	458394	1	268566	ENSMUST00000052472.5	0	ENSMUSG00000047454	Gphn	gephyrin
chr12	78748110	78749776	1667	*	52110.5	152.082	chr12:78748762-78748764	Promoter (<=1kb)	12	78748907	78840586	91680	1	56217	ENSMUST00000219197.1	0	ENSMUSG00000021112	Pals1	protein associated with LIN7 1, MAGUK family member
chr12	78861342	78861850	509	*	18365.3	91.7587	chr12:78861757-78861759	Promoter (<=1kb)	12	78861819	78887010	25192	1	13665	ENSMUST00000071230.7	0	ENSMUSG00000021116	Eif2s1	eukaryotic translation initiation factor 2, subunit 1 alpha
chr12	80790237	80791006	770	*	26972.8	130.841	chr12:80790558-80790559	Promoter (<=1kb)	12	80790510	80877873	87364	1	217684	ENSMUST00000220238.1	0	ENSMUSG00000021133	Susd6	sushi domain containing 6
chr12	80945297	80946375	1079	*	22650.8	59.4732	chr12:80945431-80945435	Promoter (<=1kb)	12	80942673	80945396	2724	2	100504661	ENSMUST00000219062.1	0	NA	Gm20337	predicted gene, 20337
chr12	81860447	81861271	825	*	17949	67.1198	chr12:81860995-81860996	Promoter (<=1kb)	12	81860341	81997123	136783	1	54604	ENSMUST00000222005.1	106	ENSMUSG00000021140	Pcnx	pecanex homolog
chr12	83487581	83488003	423	*	18946.5	92.6083	chr12:83487790-83487791	Promoter (<=1kb)	12	83213751	83487716	273966	2	70127	ENSMUST00000178756.7	0	ENSMUSG00000021221	Dpf3	double PHD fingers 3
chr12	83631755	83632534	780	*	54627	231.096	chr12:83632172-83632179	Promoter (<=1kb)	12	83632252	83683123	50872	1	67039	ENSMUST00000048155.15	0	ENSMUSG00000010608	Rbm25	RNA binding motif protein 25
chr12	84218399	84219054	656	*	17371.3	56.0748	chr12:84218798-84218800	Promoter (<=1kb)	12	84149176	84218881	69706	2	238317	ENSMUST00000046266.12	0	ENSMUSG00000042507	Mideas	mitotic deacetylase associated SANT domain protein
chr12	84450622	84451800	1179	*	38218.4	107.052	chr12:84451211-84451212	Promoter (<=1kb)	12	84430717	84451003	20287	2	104776	ENSMUST00000085192.6	0	ENSMUSG00000021238	Aldh6a1	aldehyde dehydrogenase family 6, subfamily A1
chr12	84772920	84773543	624	*	21587.1	110.45	chr12:84773146-84773148	Promoter (<=1kb)	12	84754562	84773152	18591	2	67963	ENSMUST00000021668.9	0	ENSMUSG00000021242	Npc2	NPC intracellular cholesterol transporter 2
chr12	84996042	84996608	567	*	38760.4	214.104	chr12:84996183-84996184	Promoter (<=1kb)	12	84996321	85070492	74172	1	56531	ENSMUST00000168977.7	0	ENSMUSG00000021244	Ylpm1	YLP motif containing 1
chr12	85219149	85219816	668	*	18376.4	103.653	chr12:85219371-85219373	Promoter (<=1kb)	12	85219481	85226628	7148	1	217715	ENSMUST00000004910.11	0	ENSMUSG00000004788	Eif2b2	eukaryotic translation initiation factor 2B, subunit 2 beta
chr12	86469996	86470578	583	*	22393.4	152.082	chr12:86470084-86470085	Promoter (<=1kb)	12	86470117	86519065	48949	1	26380	ENSMUST00000167891.1	0	ENSMUSG00000021255	Esrrb	estrogen related receptor, beta
chr12	87266014	87266749	736	*	26231.9	83.2625	chr12:87266359-87266362	Promoter (<=1kb)	12	87238873	87266256	27384	2	104799	ENSMUST00000072744.14	0	ENSMUSG00000021038	Vipas39	VPS33B interacting protein, apical-basolateral polarity regulator, spe-39 homolog
chr12	87388216	87388867	652	*	18512.3	83.2625	chr12:87388533-87388535	Promoter (<=1kb)	12	87305058	87388355	83298	2	20773	ENSMUST00000021424.4	0	ENSMUSG00000021036	Sptlc2	serine palmitoyltransferase, long chain base subunit 2
chr12	100187063	100188013	951	*	30985.6	135.089	chr12:100187705-100187706	Promoter (<=1kb)	12	100187968	100193540	5573	1	100038378	ENSMUST00000146364.7	0	ENSMUSG00000072884	Gm10433	predicted gene 10433
chr12	100724551	100725665	1115	*	51980.5	129.992	chr12:100725340-100725344	Promoter (<=1kb)	12	100548439	100725120	176682	2	73086	ENSMUST00000222731.1	0	ENSMUSG00000021180	Rps6ka5	ribosomal protein S6 kinase, polypeptide 5
chr12	101957709	101958499	791	*	21178.4	61.1725	chr12:101958281-101958282	Promoter (<=1kb)	12	101918901	101958246	39346	2	110616	ENSMUST00000021606.11	0	ENSMUSG00000021189	Atxn3	ataxin 3
chr12	101975536	101976213	678	*	16645.7	56.0748	chr12:101975982-101975986	Promoter (<=1kb)	12	101975988	102006424	30437	1	51786	ENSMUST00000047357.9	0	ENSMUSG00000041781	Cpsf2	cleavage and polyadenylation specific factor 2
chr12	103310628	103311455	828	*	27455.4	92.6083	chr12:103310997-103310998	Promoter (<=1kb)	12	103310975	103317065	6091	1	100504156	ENSMUST00000191218.6	0	ENSMUSG00000096753	Fam181a	family with sequence similarity 181, member A
chr12	104751304	104752272	969	*	19164	45.0297	chr12:104752034-104752040	Promoter (<=1kb)	12	104687742	104751952	64211	2	192119	ENSMUST00000041987.6	0	ENSMUSG00000041415	Dicer1	dicer 1, ribonuclease type III
chr12	105032117	105032789	673	*	35337.3	144.435	chr12:105032594-105032595	Promoter (<=1kb)	12	105030617	105032277	1661	2	69434	ENSMUST00000222812.1	0	ENSMUSG00000113722	Snhg10	small nucleolar RNA host gene 10
chr12	105784138	105785350	1213	*	35271.9	124.044	chr12:105784752-105784756	Promoter (<=1kb)	12	105784694	105838807	54114	1	18789	ENSMUST00000109901.8	0	ENSMUSG00000021111	Papola	poly (A) polymerase alpha
chr12	108179050	108180012	963	*	38642.3	86.661	chr12:108179327-108179334	Promoter (<=1kb)	12	108179579	108203357	23779	1	12454	ENSMUST00000221167.1	0	ENSMUSG00000021258	Ccnk	cyclin K
chr12	108275271	108275894	624	*	18799.5	48.4282	chr12:108275528-108275538	Promoter (<=1kb)	12	108203602	108275425	71824	2	668158	ENSMUST00000222310.1	0	ENSMUSG00000084883	Ccdc85c	coiled-coil domain containing 85C
chr12	108333687	108334582	896	*	36335.6	129.142	chr12:108334166-108334169	Promoter (<=1kb)	12	108334381	108362234	27854	1	13116	ENSMUST00000021684.5	0	ENSMUSG00000021259	Cyp46a1	cytochrome P450, family 46, subfamily a, polypeptide 1
chr12	108792014	108793201	1188	*	39453.7	99.4053	chr12:108792837-108792841	Promoter (<=1kb)	12	108792973	108820148	27176	1	22632	ENSMUST00000021692.8	0	ENSMUSG00000021264	Yy1	YY1 transcription factor
chr12	108835816	108836481	666	*	22370.4	79.8641	chr12:108836042-108836043	Promoter (<=1kb)	12	108836082	108853774	17693	1	104910	ENSMUST00000223296.1	0	ENSMUSG00000048856	Slc25a47	solute carrier family 25, member 47
chr12	110446418	110447165	748	*	21861.5	83.2625	chr12:110446563-110446565	Promoter (<=1kb)	12	110447120	110450999	3880	1	26931	ENSMUST00000222276.1	0	ENSMUSG00000017843	Ppp2r5c	protein phosphatase 2, regulatory subunit B', gamma
chr12	110695589	110696781	1193	*	47078.2	121.495	chr12:110696338-110696339	Promoter (<=1kb)	12	110690605	110696395	5791	2	15519	ENSMUST00000094361.10	0	ENSMUSG00000021270	Hsp90aa1	heat shock protein 90, alpha (cytosolic), class A member 1
chr12	110736795	110738233	1439	*	29224.3	64.5709	chr12:110737034-110737038	Promoter (<=1kb)	12	110737944	110804238	66295	1	69641	ENSMUST00000193053.5	0	ENSMUSG00000037957	Wdr20	WD repeat domain 20
chr12	110888969	110889671	703	*	29961.8	130.841	chr12:110889244-110889245	Promoter (<=1kb)	12	110889264	110972394	83131	1	104859	ENSMUST00000165978.2	0	ENSMUSG00000021275	Tecpr2	tectonin beta-propeller repeat containing 2
chr12	111038769	111039658	890	*	29961.8	104.503	chr12:111039227-111039228	Promoter (<=1kb)	12	111039351	111115901	76551	1	217864	ENSMUST00000084968.13	0	ENSMUSG00000037896	Rcor1	REST corepressor 1
chr12	111537726	111538585	860	*	23719.6	62.0221	chr12:111538186-111538187	Promoter (<=1kb)	12	111538016	111546752	8737	1	217869	ENSMUST00000166123.8	0	ENSMUSG00000021282	Eif5	eukaryotic translation initiation factor 5
chr12	111813642	111814305	664	*	25299.1	101.104	chr12:111813932-111813936	Promoter (<=1kb)	12	111814170	111828386	14217	1	68520	ENSMUST00000021714.8	0	ENSMUSG00000021286	Zfyve21	zinc finger, FYVE domain containing 21
chr12	112693362	112694001	640	*	19418	73.9167	chr12:112693570-112693574	Exon (ENSMUST00000195528.1/ENSMUST00000195528.1, exon 1 of 1)	12	112678878	112679970	1093	1	382639	ENSMUST00000173942.1	14484	ENSMUSG00000037638	Zbtb42	zinc finger and BTB domain containing 42
chr12	113000389	113000876	488	*	22818.2	63.7213	chr12:113000633-113000642	Promoter (<=1kb)	12	112960085	113000704	40620	2	72308	ENSMUST00000011302.8	0	ENSMUSG00000011158	Brf1	BRF1, RNA polymerase III transcription initiation factor 90 kDa subunit
chr12	113156035	113156582	548	*	19102.8	79.0144	chr12:113156356-113156357	Promoter (<=1kb)	12	113156421	113164544	8124	1	104732	ENSMUST00000049271.12	0	ENSMUSG00000037466	Tedc1	tubulin epsilon and delta complex 1
chr13	6648497	6649530	1034	*	34220.9	128.292	chr13:6648865-6648866	Promoter (<=1kb)	13	6579768	6648777	69010	2	56421	ENSMUST00000138703.7	0	ENSMUSG00000021196	Pfkp	phosphofructokinase, platelet
chr13	8885434	8886191	758	*	24169.9	72.2175	chr13:8885581-8885582	Promoter (<=1kb)	13	8885501	8892451	6951	1	319554	ENSMUST00000169314.8	0	ENSMUSG00000058258	Idi1	isopentenyl-diphosphate delta isomerase
chr13	9093442	9094588	1147	*	28005.1	131.691	chr13:9093800-9093807	Promoter (<=1kb)	13	9093881	9173988	80108	1	217980	ENSMUST00000188211.7	0	ENSMUSG00000033499	Larp4b	La ribonucleoprotein 4B
chr13	12257639	12258416	778	*	36956.7	120.646	chr13:12258080-12258082	Promoter (<=1kb)	13	12182712	12258095	75384	2	238505	ENSMUST00000099856.5	0	ENSMUSG00000021311	Mtr	5-methyltetrahydrofolate-homocysteine methyltransferase
chr13	13590140	13590959	820	*	18599	80.7137	chr13:13590523-13590524	Promoter (<=1kb)	13	13590397	13636259	45863	1	17101	ENSMUST00000223053.1	0	ENSMUSG00000019726	Lyst	lysosomal trafficking regulator
chr13	13954239	13955035	797	*	32616.8	107.901	chr13:13954670-13954672	Promoter (<=1kb)	13	13954469	13999074	44606	1	97884	ENSMUST00000099747.4	0	ENSMUSG00000039242	B3galnt2	UDP-GalNAc:betaGlcNAc beta 1,3-galactosaminyltransferase, polypeptide 2
chr13	14062852	14063955	1104	*	33943.9	116.398	chr13:14063424-14063427	Promoter (<=1kb)	13	14050659	14063488	12830	2	14593	ENSMUST00000170957.2	0	ENSMUSG00000021302	Ggps1	geranylgeranyl diphosphate synthase 1
chr13	14612956	14613617	662	*	20241.3	82.4129	chr13:14613227-14613229	Promoter (<=1kb)	13	14613240	14627636	14397	1	19166	ENSMUST00000170836.3	0	ENSMUSG00000015671	Psma2	proteasome subunit alpha 2
chr13	17694816	17695816	1001	*	37471.5	132.54	chr13:17695062-17695063	Promoter (<=1kb)	13	17695192	17697256	2065	1	66308	ENSMUST00000221480.1	0	ENSMUSG00000012429	Mplkip	M-phase specific PLK1 intereacting protein
chr13	17805108	17805539	432	*	18246.4	83.2625	chr13:17805290-17805294	Promoter (<=1kb)	13	17710315	17805097	94783	2	69562	ENSMUST00000223490.1	-11	ENSMUSG00000041297	Cdk13	cyclin-dependent kinase 13
chr13	19395720	19396081	362	*	17025.5	62.8717	chr13:19395945-19395948	Promoter (<=1kb)	13	19357676	19395734	38059	2	76205	ENSMUST00000197565.2	0	ENSMUSG00000003062	Stard3nl	STARD3 N-terminal like
chr13	19918425	19920678	2254	*	51068	61.1725	chr13:19918593-19918594	Distal Intergenic	13	19803655	19824257	20603	2	353346	ENSMUST00000222772.1	-94168	ENSMUSG00000053101	Gpr141	G protein-coupled receptor 141
chr13	21530729	21531285	557	*	34759.6	237.043	chr13:21531084-21531094	Promoter (<=1kb)	13	21513222	21531120	17899	2	93681	ENSMUST00000045228.11	0	ENSMUSG00000063894	Zkscan8	zinc finger with KRAB and SCAN domains 8
chr13	21786973	21787688	716	*	27609.2	114.698	chr13:21787308-21787374	Promoter (<=1kb)	13	21786826	21787218	393	2	319170	ENSMUST00000091751.2	0	ENSMUSG00000069309	H2ac22	H2A clustered histone 22
chr13	22042456	22043613	1158	*	21791.8	76.4656	chr13:22042990-22043044	Promoter (<=1kb)	13	22042460	22042944	485	2	319167	ENSMUST00000091741.5	0	ENSMUSG00000069301	H2ac11	H2A clustered histone 11
chr13	23574131	23574856	726	*	18481.7	86.661	chr13:23574349-23574350	Promoter (<=1kb)	13	23574381	23574952	572	1	319165	ENSMUST00000090776.6	0	ENSMUSG00000071478	H2ac7	H2A clustered histone 7
chr13	23933431	23934536	1106	*	29842.8	58.6236	chr13:23934241-23934242	Promoter (<=1kb)	13	23934462	23934851	390	1	319163	ENSMUST00000072391.1	0	ENSMUSG00000060081	H2ac1	H2A clustered histone 1
chr13	24801019	24801726	708	*	21607.5	56.0748	chr13:24800837-24800838	Promoter (<=1kb)	13	24801657	24816197	14541	1	79555	ENSMUST00000019276.11	0	ENSMUSG00000019132	BC005537	cDNA sequence BC005537
chr13	25019485	25020566	1082	*	16128.3	41.6313	chr13:25020385-25020391	Promoter (<=1kb)	13	24987483	25020379	32897	2	380836	ENSMUST00000021772.3	0	ENSMUSG00000021339	Mrs2	MRS2 magnesium transporter
chr13	29986023	29986395	373	*	16785.9	110.45	chr13:29986250-29986254	Promoter (<=1kb)	13	29906575	29986063	79489	2	13557	ENSMUST00000102948.10	0	ENSMUSG00000016477	E2f3	E2F transcription factor 3
chr13	32801749	32802252	504	*	15627.9	60.3229	chr13:32801956-32801959	Promoter (<=1kb)	13	32802038	32822609	20572	1	78903	ENSMUST00000021832.6	0	ENSMUSG00000021400	Wrnip1	Werner helicase interacting protein 1
chr13	36117306	36117929	624	*	21076.5	111.3	chr13:36117593-36117594	Promoter (<=1kb)	13	35978395	36117526	139132	2	380840	ENSMUST00000053265.7	0	ENSMUSG00000046573	Lyrm4	LYR motif containing 4
chr13	48546300	48546906	607	*	32745.1	105.353	chr13:48546587-48546589	Exon (ENSMUST00000181490.3/ENSMUST00000181490.3, exon 1 of 2)	13	48538179	48538272	94	2	387244	ENSMUST00000083487.3	-8028	ENSMUSG00000065421	Mirlet7a-1	microRNA let7a-1
chr13	48625185	48626032	848	*	21001.7	62.0221	chr13:48625753-48625756	Promoter (<=1kb)	13	48577872	48625664	47793	2	218232	ENSMUST00000035824.10	0	ENSMUSG00000038042	Ptpdc1	protein tyrosine phosphatase domain containing 1
chr13	49341039	49341764	726	*	35531	96.0068	chr13:49341453-49341456	Promoter (<=1kb)	13	49341585	49387019	45435	1	76895	ENSMUST00000048544.13	0	ENSMUSG00000037933	Bicd2	BICD cargo adaptor 2
chr13	49652332	49653581	1250	*	35221.8	86.661	chr13:49652726-49652727	Promoter (<=1kb)	13	49464023	49652785	188763	2	66336	ENSMUST00000021818.8	0	ENSMUSG00000021391	Cenpp	centromere protein P
chr13	50595346	50595778	433	*	17446	107.901	chr13:50595550-50595576	Distal Intergenic	13	50600972	50601080	109	2	100124649	ENSMUST00000102099.2	5302	ENSMUSG00000119667	Mir683-2	microRNA 683-2
chr13	50933771	50934382	612	*	24312.7	140.187	chr13:50934190-50934193	Distal Intergenic	13	51100880	51152546	51667	1	20729	ENSMUST00000095797.5	-166498	ENSMUSG00000021395	Spin1	spindlin 1
chr13	51644818	51645845	1028	*	47489.4	198.811	chr13:51645110-51645111	Promoter (<=1kb)	13	51645232	51650660	5429	1	66197	ENSMUST00000075853.5	0	ENSMUSG00000062248	Cks2	CDC28 protein kinase regulatory subunit 2
chr13	52760244	52761130	887	*	43563.3	72.2175	chr13:52760366-52760529	Distal Intergenic	13	52729922	52757205	27284	2	105404	ENSMUST00000223209.1	-3039	NA	BB123696	expressed sequence BB123696
chr13	54564924	54565615	692	*	19187.8	75.616	chr13:54565410-54565413	Promoter (<=1kb)	13	54551218	54565435	14218	2	97820	ENSMUST00000026989.14	0	ENSMUSG00000025871	4833439L19Rik	RIKEN cDNA 4833439L19 gene
chr13	54687388	54688348	961	*	28761.3	77.3152	chr13:54687728-54687730	Promoter (<=1kb)	13	54679399	54687808	8410	2	105239	ENSMUST00000177950.7	0	ENSMUSG00000034928	Rnf44	ring finger protein 44
chr13	54693576	54694433	858	*	42442.6	115.548	chr13:54694027-54694028	Promoter (<=1kb)	13	54679410	54693847	14438	2	105239	ENSMUST00000037422.15	0	ENSMUSG00000034928	Rnf44	ring finger protein 44
chr13	55321425	55322109	685	*	16000.8	42.4809	chr13:55321524-55321528	Promoter (<=1kb)	13	55319743	55321946	2204	2	19336	ENSMUST00000225289.1	0	ENSMUSG00000034789	Rab24	RAB24, member RAS oncogene family
chr13	55444922	55445919	998	*	52201.4	204.758	chr13:55445234-55445237	Promoter (<=1kb)	13	55445072	55460922	15851	1	26385	ENSMUST00000224653.1	0	ENSMUSG00000074886	Grk6	G protein-coupled receptor kinase 6
chr13	55464277	55464922	646	*	25111.3	92.6083	chr13:55464530-55464535	Promoter (<=1kb)	13	55464267	55473154	8888	1	432763	ENSMUST00000046533.8	10	ENSMUSG00000034686	Prr7	proline rich 7 (synaptic)
chr13	55474291	55474838	548	*	16317.8	64.5709	chr13:55474453-55474454	Promoter (2-3kb)	13	55477681	55477776	96	2	102465569	ENSMUST00000183653.1	2938	ENSMUSG00000098341	Mir6944	microRNA 6944
chr13	55536072	55536782	711	*	20430.8	79.0144	chr13:55536562-55536563	Promoter (<=1kb)	13	55530410	55536658	6249	2	72935	ENSMUST00000021956.8	0	ENSMUSG00000021494	Ddx41	DEAD box helicase 41
chr13	56414435	56414786	352	*	21265.1	99.4053	chr13:56414564-56414565	Distal Intergenic	13	56438355	56474239	35885	1	328258	ENSMUST00000021971.5	-23569	ENSMUSG00000021509	Slc25a48	solute carrier family 25, member 48
chr13	58128123	58129554	1432	*	54220.1	91.7587	chr13:58128986-58128987	Promoter (<=1kb)	13	58125879	58128556	2678	2	77134	ENSMUST00000007980.6	0	ENSMUSG00000007836	Hnrnpa0	heterogeneous nuclear ribonucleoprotein A0
chr13	58401657	58403322	1666	*	61449.4	115.548	chr13:58402178-58402180	Promoter (<=1kb)	13	58391235	58402516	11282	2	15387	ENSMUST00000224182.1	0	ENSMUSG00000021546	Hnrnpk	heterogeneous nuclear ribonucleoprotein K
chr13	63431077	63431875	799	*	21593.9	67.9694	chr13:63431464-63431468	Promoter (<=1kb)	13	63285043	63431724	146682	2	14088	ENSMUST00000220684.1	0	ENSMUSG00000021461	Fancc	Fanconi anemia, complementation group C
chr13	63567891	63568310	420	*	21385.7	118.946	chr13:63568008-63568046	Promoter (2-3kb)	13	63508328	63565735	57408	2	19206	ENSMUST00000021921.10	-2156	ENSMUSG00000021466	Ptch1	patched 1
chr13	63814965	63815729	765	*	29486.8	89.2099	chr13:63815259-63815264	Promoter (<=1kb)	13	63815240	63853810	38571	1	76251	ENSMUST00000021926.12	0	ENSMUSG00000021470	Ercc6l2	excision repair cross-complementing rodent repair deficiency, complementation group 6 like 2
chr13	64152680	64153728	1049	*	54355.1	220.901	chr13:64153362-64153365	Promoter (<=1kb)	13	64133018	64153202	20185	2	238673	ENSMUST00000059817.11	0	ENSMUSG00000044934	Zfp367	zinc finger protein 367
chr13	64274628	64275220	593	*	18951.6	68.819	chr13:64274998-64275001	Promoter (<=1kb)	13	64189268	64274988	85721	2	218294	ENSMUST00000221634.1	0	ENSMUSG00000033102	Cdc14b	CDC14 cell division cycle 14B
chr13	64312418	64313066	649	*	22069.7	93.4579	chr13:64312852-64312853	Promoter (<=1kb)	13	64275572	64312593	37022	2	66129	ENSMUST00000221118.1	0	ENSMUSG00000021482	Prxl2c	peroxiredoxin like 2C
chr13	65240830	65241606	777	*	24689.9	30.5862	chr13:65241461-65241465	Distal Intergenic	13	65199191	65205977	6787	2	97895	ENSMUST00000222273.1	-34853	ENSMUSG00000032999	Nlrp4f	NLR family, pyrin domain containing 4F
chr13	65258186	65258806	621	*	21575.2	166.525	chr13:65258376-65258383	Distal Intergenic	13	65278814	65297795	18982	1	170936	ENSMUST00000126879.7	-20008	ENSMUSG00000021514	Zfp369	zinc finger protein 369
chr13	66932917	66933511	595	*	17376.4	56.9244	chr13:66933089-66933093	Promoter (<=1kb)	13	66933216	66998126	64911	1	19210	ENSMUST00000224244.1	0	ENSMUSG00000021518	Ptdss1	phosphatidylserine synthase 1
chr13	68581765	68582535	771	*	24819	95.1572	chr13:68582156-68582157	Promoter (<=1kb)	13	68560780	68582121	21342	2	210009	ENSMUST00000045827.4	0	ENSMUSG00000034617	Mtrr	5-methyltetrahydrofolate-homocysteine methyltransferase reductase
chr13	69611196	69612288	1093	*	31617.7	84.9618	chr13:69611746-69611752	Promoter (<=1kb)	13	69612016	69634334	22319	1	28114	ENSMUST00000109699.10	0	ENSMUSG00000021595	Nsun2	NOL1/NOP2/Sun domain family member 2
chr13	72628380	72629290	911	*	30494.5	99.4053	chr13:72628720-72628724	Promoter (<=1kb)	13	72628820	72634198	5379	1	16372	ENSMUST00000074372.5	0	ENSMUSG00000001504	Irx2	Iroquois homeobox 2
chr13	75707105	75707692	588	*	19496.2	83.2625	chr13:75707388-75707390	Promoter (<=1kb)	13	75707585	75761942	54358	1	192657	ENSMUST00000220572.1	0	ENSMUSG00000001542	Ell2	elongation factor for RNA polymerase II 2
chr13	80885440	80886302	863	*	19447.7	57.774	chr13:80885604-80885615	Promoter (<=1kb)	13	80886095	80894320	8226	1	105171	ENSMUST00000161441.1	0	ENSMUSG00000074794	Arrdc3	arrestin domain containing 3
chr13	81783041	81783992	952	*	19830.9	47.5786	chr13:81783156-81783159	Promoter (<=1kb)	13	81783077	81797155	14079	1	12626	ENSMUST00000022009.9	0	ENSMUSG00000021537	Cetn3	centrin 3
chr13	84221973	84222736	764	*	40723	141.037	chr13:84222603-84222607	Promoter (<=1kb)	13	84219581	84222175	2595	2	320919	ENSMUST00000180894.1	0	ENSMUSG00000097292	A230107N01Rik	RIKEN cDNA A230107N01 gene
chr13	88654145	88654841	697	*	16160.6	70.5183	chr13:88654671-88654673	Distal Intergenic	13	88821472	89200538	379067	1	13612	ENSMUST00000118731.7	-166631	ENSMUSG00000034488	Edil3	EGF-like repeats and discoidin I-like domains 3
chr13	90089397	90090038	642	*	29864.1	86.661	chr13:90089605-90089607	Promoter (<=1kb)	13	89774027	90089523	315497	2	108138	ENSMUST00000159199.7	0	ENSMUSG00000021615	Xrcc4	X-ray repair complementing defective repair in Chinese hamster cells 4
chr13	92354499	92355254	756	*	40970.3	122.345	chr13:92355057-92355059	Promoter (<=1kb)	13	92354726	92389053	34328	1	13361	ENSMUST00000022218.5	0	ENSMUSG00000021707	Dhfr	dihydrofolate reductase
chr13	92610917	92611188	272	*	17842	90.0595	chr13:92611066-92611068	Promoter (<=1kb)	13	92611091	92711947	100857	1	218442	ENSMUST00000049488.8	0	ENSMUSG00000021703	Serinc5	serine incorporator 5
chr13	93841230	93842057	828	*	22502.1	99.4053	chr13:93841813-93841816	Intron (ENSMUST00000091403.5/11881, intron 4 of 7)	13	93790777	93790837	61	1	100885837	ENSMUST00000176635.1	50453	ENSMUSG00000093480	Mir5624	microRNA 5624
chr13	93842281	93843601	1321	*	23558.2	55.2251	chr13:93842430-93842434	Intron (ENSMUST00000091403.5/11881, intron 4 of 7)	13	93790777	93790837	61	1	100885837	ENSMUST00000176635.1	51504	ENSMUSG00000093480	Mir5624	microRNA 5624
chr13	96542218	96542910	693	*	19132.5	67.9694	chr13:96542517-96542522	Promoter (<=1kb)	13	96480690	96542485	61796	2	27015	ENSMUST00000022172.11	0	ENSMUSG00000021668	Polk	polymerase (DNA directed), kappa
chr13	96670572	96671253	682	*	34926.9	101.954	chr13:96670878-96670879	Promoter (<=1kb)	13	96648967	96670936	21970	2	15357	ENSMUST00000022176.14	0	ENSMUSG00000021670	Hmgcr	3-hydroxy-3-methylglutaryl-Coenzyme A reductase
chr13	97071257	97072175	919	*	22260	87.5106	chr13:97071988-97071990	Promoter (<=1kb)	13	97071643	97129515	57873	1	320557	ENSMUST00000042517.7	0	ENSMUSG00000041817	Fam169a	family with sequence similarity 169, member A
chr13	98365775	98366471	697	*	18582	73.9167	chr13:98365890-98365908	Distal Intergenic	13	98354242	98359305	5064	1	15229	ENSMUST00000105098.5	11533	ENSMUSG00000078302	Foxd1	forkhead box D1
chr13	100015509	100015858	350	*	19497.9	134.24	chr13:100015717-100015720	Promoter (<=1kb)	13	99948533	100015639	67107	2	78038	ENSMUST00000022148.6	0	ENSMUSG00000021646	Mccc2	methylcrotonoyl-Coenzyme A carboxylase 2 (beta)
chr13	106936501	106937235	735	*	30898.9	128.292	chr13:106937008-106937011	Promoter (<=1kb)	13	106794439	106936958	142520	2	76582	ENSMUST00000080856.13	0	ENSMUSG00000042590	Ipo11	importin 11
chr13	108158331	108158789	459	*	23416.3	104.503	chr13:108158568-108158572	Promoter (<=1kb)	13	108158731	108195364	36634	1	71991	ENSMUST00000123657.7	0	ENSMUSG00000021694	Ercc8	excision repaiross-complementing rodent repair deficiency, complementation group 8
chr13	111489536	111490739	1204	*	47876.8	135.089	chr13:111490308-111490310	Promoter (<=1kb)	13	111425680	111490111	64432	2	73274	ENSMUST00000047627.13	0	ENSMUSG00000032745	Gpbp1	GC-rich promoter binding protein 1
chr13	111725154	111725882	729	*	25831.8	124.894	chr13:111725403-111725404	Exon (ENSMUST00000132564.1/ENSMUST00000132564.1, exon 1 of 2)	13	111700785	111708326	7542	1	218613	ENSMUST00000232398.1	24369	ENSMUSG00000032727	Mier3	MIER family member 3
chr13	112463755	112464576	822	*	20059.5	49.2778	chr13:112464088-112464432	Promoter (<=1kb)	13	112464070	112510086	46017	1	16195	ENSMUST00000183663.7	0	ENSMUSG00000021756	Il6st	interleukin 6 signal transducer
chr13	113155433	113156174	742	*	18532.7	45.0297	chr13:113155958-113155962	Distal Intergenic	13	113136083	113144012	7930	1	76720	ENSMUST00000226043.1	19350	ENSMUSG00000114333	1700084D21Rik	RIKEN cDNA 1700084D21 gene
chr13	119689968	119690699	732	*	18150.4	53.5259	chr13:119690256-119690311	Promoter (<=1kb)	13	119690379	119699726	9348	1	208715	ENSMUST00000225543.1	0	ENSMUSG00000093930	Hmgcs1	3-hydroxy-3-methylglutaryl-Coenzyme A synthase 1
chr13	119790470	119791367	898	*	19382.3	69.6686	chr13:119790908-119790909	Promoter (<=1kb)	13	119765187	119790805	25619	2	72465	ENSMUST00000177916.7	0	ENSMUSG00000094870	Zfp131	zinc finger protein 131
chr14	3503536	3504426	891	*	15672	78.1648	chr14:3504023-3504024	Intron (ENSMUST00000178060.7/100040880, intron 1 of 2)	14	3512378	3543372	30995	1	73549	ENSMUST00000180289.1	-7952	ENSMUSG00000079407	1700110I01Rik	RIKEN cDNA 1700110I01 gene
chr14	3742929	3743792	864	*	17421.4	82.4129	chr14:3743416-3743417	Distal Intergenic	14	3751771	3782764	30994	1	73549	ENSMUST00000177770.1	-7979	ENSMUSG00000079407	1700110I01Rik	RIKEN cDNA 1700110I01 gene
chr14	3883627	3884676	1050	*	17365.3	54.3755	chr14:3884095-3884155	5' UTR	14	3847027	3855230	8204	1	320333	ENSMUST00000112792.3	36600	ENSMUSG00000096039	D830030K20Rik	RIKEN cDNA D830030K20 gene
chr14	4584984	4585811	828	*	15632.1	76.4656	chr14:4585489-4585490	Exon (ENSMUST00000181089.1/ENSMUST00000181089.1, exon 1 of 3)	14	4339563	4353492	13930	1	554327	ENSMUST00000112778.3	245421	ENSMUSG00000079388	2610042L04Rik	RIKEN cDNA 2610042L04 gene
chr14	4929895	4931124	1230	*	18418	68.819	chr14:4930421-4930424	Exon (ENSMUST00000181157.7/ENSMUST00000181157.7, exon 1 of 3)	14	4871156	4875851	4696	1	100041306	ENSMUST00000166410.3	58739	ENSMUSG00000094132	Gm3264	predicted gene 3264
chr14	6351420	6352504	1085	*	26911.6	90.9091	chr14:6352034-6352035	Exon (ENSMUST00000181015.7/ENSMUST00000181015.7, exon 1 of 3)	14	6259747	6287250	27504	2	100861615	ENSMUST00000170104.2	-64170	ENSMUSG00000079396	Gm3411	predicted gene 3411
chr14	6683445	6684715	1271	*	27701.8	113.849	chr14:6684245-6684247	5' UTR	14	6736742	6741430	4689	2	100041151	ENSMUST00000100904.4	56715	ENSMUSG00000091754	Gm3636	predicted gene 3636
chr14	7411545	7412920	1376	*	24316.9	100.255	chr14:7412410-7412414	Promoter (<=1kb)	14	7412460	7508369	95910	1	68308	ENSMUST00000180508.7	0	ENSMUSG00000090585	4933406F09Rik	RIKEN cDNA 4933406F09 gene
chr14	7791046	7791958	913	*	30243.8	63.7213	chr14:7792009-7792010	Exon (ENSMUST00000238635.1/ENSMUST00000238635.1, exon 1 of 1)	14	7817957	7951588	133632	1	286940	ENSMUST00000052678.8	-25999	ENSMUSG00000025278	Flnb	filamin, beta
chr14	8080198	8080849	652	*	29755.3	129.142	chr14:8080477-8080479	Promoter (<=1kb)	14	8080367	8091834	11468	1	67053	ENSMUST00000023924.3	0	ENSMUSG00000023156	Rpp14	ribonuclease P 14 subunit
chr14	8172719	8173311	593	*	25700.9	164.826	chr14:8173059-8173063	Promoter (<=1kb)	14	8165996	8173025	7030	2	68263	ENSMUST00000022268.9	0	ENSMUSG00000021748	Pdhb	pyruvate dehydrogenase (lipoamide) beta
chr14	14345476	14345975	500	*	22283.8	73.0671	chr14:14345815-14345826	Promoter (<=1kb)	14	14346275	14355490	9216	1	16188	ENSMUST00000090591.3	-300	ENSMUSG00000068758	Il3ra	interleukin 3 receptor, alpha chain
chr14	14702559	14703431	873	*	33100.3	90.0595	chr14:14702822-14702823	Promoter (<=1kb)	14	14703025	14775512	72488	1	218756	ENSMUST00000225496.1	0	ENSMUSG00000021733	Slc4a7	solute carrier family 4, sodium bicarbonate cotransporter, member 7
chr14	16249066	16249965	900	*	26217.5	84.9618	chr14:16249230-16249231	Promoter (<=1kb)	14	16249280	16311926	62647	1	59007	ENSMUST00000022310.6	0	ENSMUSG00000021785	Ngly1	N-glycanase 1
chr14	18238122	18239299	1178	*	29155.5	72.2175	chr14:18238604-18238613	Promoter (<=1kb)	14	18204054	18239127	35074	2	353187	ENSMUST00000090543.5	0	ENSMUSG00000021775	Nr1d2	nuclear receptor subfamily 1, group D, member 2
chr14	19503961	19505378	1418	*	30399.3	103.653	chr14:19504861-19504863	Exon (ENSMUST00000225038.1/ENSMUST00000225038.1, exon 1 of 2)	14	19594139	19602581	8443	2	432825	ENSMUST00000096121.11	97203	ENSMUSG00000095024	Gm5458	predicted gene 5458
chr14	20082734	20083287	554	*	17370.4	62.0221	chr14:20083169-20083209	Promoter (<=1kb)	14	20075636	20083183	7548	2	67509	ENSMUST00000059666.5	0	ENSMUSG00000045107	Saysd1	SAYSVFN motif domain containing 1
chr14	20928955	20929505	551	*	21857.3	111.3	chr14:20929230-20929232	Promoter (<=1kb)	14	20929398	20998781	69384	1	22330	ENSMUST00000226113.1	0	ENSMUSG00000021823	Vcl	vinculin
chr14	21499976	21501431	1456	*	71549.7	173.322	chr14:21500808-21500809	Promoter (<=1kb)	14	21500853	21621401	120549	1	54169	ENSMUST00000096222.11	0	ENSMUSG00000021767	Kat6b	K(lysine) acetyltransferase 6B
chr14	24081796	24082603	808	*	19829.2	71.3679	chr14:24082116-24082118	Exon (ENSMUST00000238857.1/ENSMUST00000238857.1, exon 1 of 4)	14	24088877	24088930	54	1	102465697	ENSMUST00000199094.1	-6274	ENSMUSG00000105723	Mir7210	microRNA 7210
chr14	25693920	25694325	406	*	18480.9	54.3755	chr14:25694250-25694251	Promoter (<=1kb)	14	25694154	25700464	6311	1	105675	ENSMUST00000125881.1	0	ENSMUSG00000021868	Ppif	peptidylprolyl isomerase F (cyclophilin F)
chr14	26637776	26638523	748	*	24857.3	83.2625	chr14:26637941-26637942	Promoter (<=1kb)	14	26638074	26657258	19185	1	11843	ENSMUST00000022429.8	0	ENSMUSG00000021877	Arf4	ADP-ribosylation factor 4
chr14	29968039	29968591	553	*	16836	76.4656	chr14:29968358-29968360	Promoter (<=1kb)	14	29968308	29975662	7355	1	80795	ENSMUST00000112268.2	0	ENSMUSG00000042682	Selenok	selenoprotein K
chr14	30825354	30825842	489	*	29662.7	148.683	chr14:30825516-30825518	Promoter (<=1kb)	14	30825590	30877210	51621	1	69179	ENSMUST00000006701.7	0	ENSMUSG00000006526	Stimate	STIM activating enhancer
chr14	31001137	31001886	750	*	23824.1	96.8564	chr14:31001489-31001492	Promoter (<=1kb)	14	30999826	31001609	1784	2	69019	ENSMUST00000226782.1	0	ENSMUSG00000021917	Spcs1	signal peptidase complex subunit 1 homolog (S. cerevisiae)
chr14	31018794	31019526	733	*	16394.2	62.0221	chr14:31019098-31019099	Promoter (<=1kb)	14	31012433	31019018	6586	2	30877	ENSMUST00000226740.1	0	ENSMUSG00000042354	Gnl3	guanine nucleotide binding protein-like 3 (nucleolar)
chr14	31128486	31129246	761	*	28820.7	140.187	chr14:31129001-31129006	Promoter (<=1kb)	14	31088132	31128956	40825	2	66487	ENSMUST00000203261.2	0	ENSMUSG00000058351	Smim4	small integral membrane protein 4
chr14	31206350	31207251	902	*	26196.3	97.706	chr14:31206886-31206893	Promoter (<=1kb)	14	31170930	31206801	35872	2	64652	ENSMUST00000022469.12	0	ENSMUSG00000021910	Nisch	nischarin
chr14	32513288	32514068	781	*	31490.2	162.277	chr14:32513542-32513543	Promoter (<=1kb)	14	32513521	32580990	67470	1	319955	ENSMUST00000066807.7	0	ENSMUSG00000054051	Ercc6	excision repair cross-complementing rodent repair deficiency, complementation group 6
chr14	33446533	33447526	994	*	24396.8	88.3602	chr14:33447233-33447236	Promoter (<=1kb)	14	33377898	33447158	69261	2	26419	ENSMUST00000111945.8	0	ENSMUSG00000021936	Mapk8	mitogen-activated protein kinase 8
chr14	37134678	37135586	909	*	32457.1	144.435	chr14:37135211-37135212	Promoter (<=1kb)	14	37120092	37135252	15161	2	66092	ENSMUST00000165649.3	0	ENSMUSG00000041028	Ghitm	growth hormone inducible transmembrane protein
chr14	45219143	45220308	1166	*	33338.1	107.901	chr14:45219515-45219518	Promoter (<=1kb)	14	45133465	45219425	85961	2	70561	ENSMUST00000139526.8	0	ENSMUSG00000021830	Txndc16	thioredoxin domain containing 16
chr14	46760286	46760715	430	*	16695	97.706	chr14:46760532-46760533	Promoter (<=1kb)	14	46760541	46771669	11129	1	72391	ENSMUST00000067426.5	0	ENSMUSG00000037628	Cdkn3	cyclin-dependent kinase inhibitor 3
chr14	46831975	46832654	680	*	26065.4	129.142	chr14:46832089-46832090	Promoter (<=1kb)	14	46832125	46854193	22069	1	68755	ENSMUST00000068532.9	0	ENSMUSG00000055128	Cgrrf1	cell growth regulator with ring finger domain 1
chr14	47472232	47473191	960	*	21456.2	45.0297	chr14:47472304-47472312	Promoter (<=1kb)	14	47472561	47531954	59394	1	78938	ENSMUST00000043112.8	0	ENSMUSG00000037536	Fbxo34	F-box protein 34
chr14	48446005	48446965	961	*	67389.1	165.675	chr14:48446403-48446406	Promoter (<=1kb)	14	48446124	48520368	74245	1	218989	ENSMUST00000227440.1	0	ENSMUSG00000036339	Tmem260	transmembrane protein 260
chr14	49171907	49172326	420	*	19941.4	94.3076	chr14:49172111-49172113	Promoter (<=1kb)	14	49172226	49190885	18660	1	70646	ENSMUST00000153488.8	0	ENSMUSG00000036282	Naa30	N(alpha)-acetyltransferase 30, NatC catalytic subunit
chr14	50807467	50808255	789	*	16541.2	52.6763	chr14:50807875-50807878	Promoter (<=1kb)	14	50807841	50821301	13461	1	11546	ENSMUST00000036126.6	0	ENSMUSG00000036023	Parp2	poly (ADP-ribose) polymerase family, member 2
chr14	50924496	50925388	893	*	27863.2	75.616	chr14:50924849-50924850	Promoter (<=1kb)	14	50924968	50927139	2172	1	11792	ENSMUST00000049411.11	0	ENSMUSG00000035960	Apex1	apurinic/apyrimidinic endonuclease 1
chr14	50930776	50931366	591	*	28588.8	91.7587	chr14:50930980-50930982	Promoter (<=1kb)	14	50931082	50950665	19584	1	18950	ENSMUST00000226871.1	0	ENSMUSG00000115338	Pnp	purine-nucleoside phosphorylase
chr14	52103629	52104675	1047	*	53201.3	184.367	chr14:52104255-52104257	Promoter (<=1kb)	14	52073377	52104028	30652	2	15381	ENSMUST00000111610.11	0	ENSMUSG00000060373	Hnrnpc	heterogeneous nuclear ribonucleoprotein C
chr14	52278740	52279669	930	*	23021.2	68.819	chr14:52279356-52279358	Promoter (<=1kb)	14	52279146	52296401	17256	1	268741	ENSMUST00000022766.7	0	ENSMUSG00000016831	Tox4	TOX high mobility group box family member 4
chr14	54517264	54517850	587	*	21871.7	92.6083	chr14:54517443-54517445	Promoter (<=1kb)	14	54507187	54517525	10339	2	27374	ENSMUST00000023873.11	0	ENSMUSG00000023110	Prmt5	protein arginine N-methyltransferase 5
chr14	54553604	54554738	1135	*	31265.1	96.8564	chr14:54553969-54553971	Promoter (<=1kb)	14	54541785	54554361	12577	2	219072	ENSMUST00000022784.8	0	ENSMUSG00000022177	Haus4	HAUS augmin-like complex, subunit 4
chr14	54686171	54687164	994	*	58599.8	186.066	chr14:54686708-54686709	Promoter (<=1kb)	14	54642161	54686931	44771	2	56215	ENSMUST00000022793.14	0	ENSMUSG00000022185	Acin1	apoptotic chromatin condensation inducer 1
chr14	54813991	54814598	608	*	20431.6	77.3152	chr14:54814189-54814190	Promoter (<=1kb)	14	54814141	54854095	39955	1	102632837	ENSMUST00000218311.1	0	ENSMUSG00000112858	Rnf212b	ring finger protein 212B
chr14	54863546	54864342	797	*	29262.5	94.3076	chr14:54864149-54864152	Promoter (<=1kb)	14	54853787	54864158	10372	2	239099	ENSMUST00000142283.3	0	ENSMUSG00000057156	Homez	homeodomain leucine zipper-encoding gene
chr14	54893637	54894235	599	*	18188.6	85.8114	chr14:54893940-54893944	Promoter (<=1kb)	14	54894148	54898156	4009	1	54196	ENSMUST00000116476.8	0	ENSMUSG00000022194	Pabpn1	poly(A) binding protein, nuclear 1
chr14	55015034	55015609	576	*	25633.8	104.503	chr14:55015372-55015373	Promoter (<=1kb)	14	55015454	55024137	8684	1	68966	ENSMUST00000022815.9	0	ENSMUSG00000022204	Ngdn	neuroguidin, EIF4E binding protein
chr14	55559880	55560945	1066	*	46321.2	130.841	chr14:55560768-55560769	Promoter (<=1kb)	14	55560006	55570065	10060	1	28199	ENSMUST00000117236.7	0	ENSMUSG00000022214	Dcaf11	DDB1 and CUL4 associated factor 11
chr14	55671611	55672467	857	*	68845.4	321.155	chr14:55672166-55672167	Promoter (<=1kb)	14	55671941	55674067	2127	1	105446	ENSMUST00000226735.1	0	ENSMUSG00000002326	Gmpr2	guanosine monophosphate reductase 2
chr14	56667938	56668706	769	*	18209	109.601	chr14:56668203-56668204	Promoter (<=1kb)	14	56668248	56697430	29183	1	75339	ENSMUST00000116468.1	0	ENSMUSG00000079184	Mphosph8	M-phase phosphoprotein 8
chr14	56778190	56778790	601	*	25949.9	77.3152	chr14:56778665-56778666	Promoter (<=1kb)	14	56720710	56778316	57607	2	66645	ENSMUST00000022507.12	0	ENSMUSG00000021938	Pspc1	paraspeckle protein 1
chr14	56811291	56812081	791	*	17264.2	69.6686	chr14:56811804-56811805	Promoter (<=1kb)	14	56811989	56813899	1911	1	100503842	ENSMUST00000186474.2	0	ENSMUSG00000100017	2410022M11Rik	RIKEN cDNA 2410022M11 gene
chr14	56886165	56886992	828	*	18002.5	68.819	chr14:56886484-56886485	Promoter (<=1kb)	14	56886653	56903867	17215	1	76007	ENSMUST00000223669.1	0	ENSMUSG00000021945	Zmym2	zinc finger, MYM-type 2
chr14	57998807	57999203	397	*	22768.9	93.4579	chr14:57998989-57998991	Promoter (<=1kb)	14	57932237	57999198	66962	2	68514	ENSMUST00000224984.1	0	ENSMUSG00000021973	Micu2	mitochondrial calcium uptake 2
chr14	60264898	60265310	413	*	17393.4	78.1648	chr14:60265072-60265078	Promoter (<=1kb)	14	60265228	60302370	37143	1	219135	ENSMUST00000022563.8	0	ENSMUSG00000021987	Mtmr6	myotubularin related protein 6
chr14	61525200	61526718	1519	*	30031.4	79.8641	chr14:61525378-61525379	Exon (ENSMUST00000227369.1/75349, exon 4 of 4)	14	61534305	61556758	22454	2	66674	ENSMUST00000100496.4	30040	ENSMUSG00000021930	Spryd7	SPRY domain containing 7
chr14	61556350	61557190	841	*	17424	62.8717	chr14:61556922-61556926	Promoter (<=1kb)	14	61531993	61556886	24894	2	66674	ENSMUST00000022497.14	0	ENSMUSG00000021930	Spryd7	SPRY domain containing 7
chr14	61648160	61649094	935	*	18083.3	59.4732	chr14:61648972-61648973	Promoter (<=1kb)	14	61603589	61648822	45234	2	668253	ENSMUST00000183054.7	0	ENSMUSG00000097589	Dleu2	deleted in lymphocytic leukemia, 2
chr14	62760868	62761799	932	*	37249.8	85.8114	chr14:62761267-62761268	Promoter (<=1kb)	14	62676330	62761112	84783	2	18130	ENSMUST00000053959.6	0	ENSMUSG00000035161	Ints6	integrator complex subunit 6
chr14	62837340	62837938	599	*	20270.2	51.8267	chr14:62837562-62837564	Promoter (<=1kb)	14	62837721	62837857	137	1	102465889	ENSMUST00000184011.1	0	ENSMUSG00000099245	Mir8098	microRNA 8098
chr14	63177538	63178293	756	*	25604.1	92.6083	chr14:63178095-63178096	Promoter (<=1kb)	14	63145153	63177793	32641	2	14137	ENSMUST00000054963.9	0	ENSMUSG00000021273	Fdft1	farnesyl diphosphate farnesyl transferase 1
chr14	63435731	63436799	1069	*	30151.2	150.382	chr14:63436484-63436486	Promoter (<=1kb)	14	63436394	63465498	29105	1	219148	ENSMUST00000121288.1	0	ENSMUSG00000035095	Fam167a	family with sequence similarity 167, member A
chr14	65624211	65626192	1982	*	72829.2	98.5556	chr14:65624437-65624438	Intron (ENSMUST00000150897.7/100503545, intron 12 of 18)	14	65605267	65648444	43178	1	100503545	ENSMUST00000079469.6	18944	ENSMUSG00000061356	Nuggc	nuclear GTPase, germinal center associated
chr14	67008371	67009307	937	*	24543.8	86.661	chr14:67008921-67008923	Promoter (<=1kb)	14	66985239	67008856	23618	2	12177	ENSMUST00000111115.7	0	ENSMUSG00000022051	Bnip3l	BCL2/adenovirus E1B interacting protein 3-like
chr14	67715361	67716712	1352	*	120531	338.148	chr14:67715866-67715867	Promoter (<=1kb)	14	67715937	67739661	23725	1	105440	ENSMUST00000152243.7	0	ENSMUSG00000034327	Kctd9	potassium channel tetramerisation domain containing 9
chr14	69732468	69732885	418	*	22759.6	100.255	chr14:69732806-69732810	Promoter (<=1kb)	14	69717000	69732534	15535	2	105513	ENSMUST00000036381.9	0	ENSMUSG00000034190	Chmp7	charged multivesicular body protein 7
chr14	70428736	70429556	821	*	43134.2	134.24	chr14:70429066-70429071	Promoter (<=1kb)	14	70372477	70429094	56618	2	57746	ENSMUST00000048129.5	0	ENSMUSG00000033644	Piwil2	piwi-like RNA-mediated gene silencing 2
chr14	70577546	70577874	329	*	19519.1	82.4129	chr14:70577758-70577798	Promoter (<=1kb)	14	70577637	70582571	4935	1	213484	ENSMUST00000089049.3	0	ENSMUSG00000045211	Nudt18	nudix (nucleoside diphosphate linked moiety X)-type motif 18
chr14	76556610	76557322	713	*	17977.1	96.8564	chr14:76556827-76556828	Promoter (<=1kb)	14	76532814	76556672	23859	2	72661	ENSMUST00000064517.8	0	ENSMUSG00000052584	Serp2	stress-associated endoplasmic reticulum protein family member 2
chr14	77156179	77156988	810	*	18997.4	59.4732	chr14:77156429-77156435	Promoter (<=1kb)	14	77156763	77721407	564645	1	239188	ENSMUST00000022589.8	0	ENSMUSG00000022012	Enox1	ecto-NOX disulfide-thiol exchanger 1
chr14	87141074	87141415	342	*	16561.6	84.1122	chr14:87141177-87141182	Promoter (<=1kb)	14	86655367	87141224	485858	2	56419	ENSMUST00000022599.13	0	ENSMUSG00000022021	Diaph3	diaphanous related formin 3
chr14	99045592	99046667	1076	*	62058.6	158.879	chr14:99046240-99046241	Promoter (<=1kb)	14	99034544	99046120	11577	2	76789	ENSMUST00000042662.9	0	ENSMUSG00000033186	Mzt1	mitotic spindle organizing protein 1
chr14	99099550	99100130	581	*	25792.7	104.503	chr14:99099868-99099869	Promoter (<=1kb)	14	99099907	99254493	154587	1	52023	ENSMUST00000022650.8	0	ENSMUSG00000022064	Pibf1	progesterone immunomodulatory binding factor 1
chr14	99298491	99299429	939	*	24178.4	103.653	chr14:99298643-99298644	Promoter (<=1kb)	14	99298691	99315036	16346	1	12224	ENSMUST00000005279.7	0	ENSMUSG00000005148	Klf5	Kruppel-like factor 5
chr14	104336800	104337317	518	*	19825	96.0068	chr14:104337072-104337073	Intron (ENSMUST00000228095.1/ENSMUST00000228095.1, intron 1 of 4)	14	104463973	104465365	1393	2	18996	ENSMUST00000139505.1	128048	ENSMUSG00000048349	Pou4f1	POU domain, class 4, transcription factor 1
chr14	118136795	118137458	664	*	28636.4	86.661	chr14:118137056-118137058	Promoter (<=1kb)	14	118137158	118163261	26104	1	58245	ENSMUST00000022728.3	0	ENSMUSG00000022131	Gpr180	G protein-coupled receptor 180
chr14	118937519	118938380	862	*	26042.5	79.8641	chr14:118937818-118937819	Promoter (<=1kb)	14	118937976	118981697	43722	1	100037258	ENSMUST00000022734.8	0	ENSMUSG00000022136	Dnajc3	DnaJ heat shock protein family (Hsp40) member C3
chr14	119844912	119846119	1208	*	20817.3	55.2251	chr14:119845922-119845927	Intron (ENSMUST00000065904.4/50787, intron 1 of 1)	14	119749225	119751564	2340	1	75432	ENSMUST00000188582.1	95687	ENSMUSG00000100274	1700006F04Rik	RIKEN cDNA 1700006F04 gene
chr14	120032194	120032751	558	*	28952.4	100.255	chr14:120032535-120032536	Intron (ENSMUST00000058213.5/239283, intron 1 of 3)	14	120019585	120042435	22851	2	239283	ENSMUST00000058213.5	9684	ENSMUSG00000044819	Oxgr1	oxoglutarate (alpha-ketoglutarate) receptor 1
chr14	120350057	120350960	904	*	45961.8	141.037	chr14:120350511-120350513	Intron (ENSMUST00000088419.12/105559, intron 2 of 8)	14	120379241	120404666	25426	1	105559	ENSMUST00000228115.1	-28281	ENSMUSG00000022139	Mbnl2	muscleblind like splicing factor 2
chr14	120830318	120830982	665	*	37849.6	156.33	chr14:120830590-120830593	Distal Intergenic	14	120911224	120947999	36776	1	70572	ENSMUST00000032898.8	-80242	ENSMUSG00000030662	Ipo5	importin 5
chr14	121878243	121879090	848	*	41875.1	159.728	chr14:121878499-121878500	Promoter (<=1kb)	14	121878620	122021034	142415	1	68889	ENSMUST00000039803.6	0	ENSMUSG00000041765	Ubac2	ubiquitin associated domain containing 2
chr15	3995654	3996132	479	*	23766.4	109.601	chr15:3995995-3995996	Promoter (<=1kb)	15	3982035	3995744	13710	2	106064	ENSMUST00000046633.9	0	ENSMUSG00000041935	Rimoc1	RAB7A interacting MON1-CCZ1 complex subunit 1
chr15	4898533	4898810	278	*	20717.1	114.698	chr15:4898647-4898648	Promoter (<=1kb)	15	4898737	4906310	7574	1	223825	ENSMUST00000226277.1	0	ENSMUSG00000022155	Mroh2b	maestro heat-like repeat family member 2B
chr15	8568658	8569601	944	*	21157.2	75.616	chr15:8569390-8569392	Distal Intergenic	15	8642256	8643247	992	2	20512	ENSMUST00000128879.1	73646	ENSMUSG00000005360	Slc1a3	solute carrier family 1 (glial high affinity glutamate transporter), member 3
chr15	9071001	9071805	805	*	21388.3	74.7664	chr15:9071175-9071184	Promoter (<=1kb)	15	9071260	9110487	39228	1	68646	ENSMUST00000067760.10	0	ENSMUSG00000022253	Nadk2	NAD kinase 2, mitochondrial
chr15	9140153	9141023	871	*	29251.5	124.044	chr15:9140408-9140409	Promoter (<=1kb)	15	9111985	9140365	28381	2	27401	ENSMUST00000096482.9	0	ENSMUSG00000054115	Skp2	S-phase kinase-associated protein 2
chr15	11399521	11400082	562	*	27629.6	143.585	chr15:11399750-11399753	Promoter (<=1kb)	15	11382301	11399601	17301	2	110960	ENSMUST00000228814.1	0	ENSMUSG00000022241	Tars	threonyl-tRNA synthetase
chr15	12204686	12205148	463	*	19298.2	107.901	chr15:12204927-12204931	Promoter (<=1kb)	15	12205028	12274496	69469	1	268783	ENSMUST00000038172.15	0	ENSMUSG00000039458	Mtmr12	myotubularin related protein 12
chr15	26308454	26309318	865	*	21207.3	45.0297	chr15:26308632-26308637	Promoter (<=1kb)	15	26309048	26312371	3324	1	211147	ENSMUST00000126304.1	0	ENSMUSG00000022269	Marchf11	membrane associated ring-CH-type finger 11
chr15	27630561	27631096	536	*	16915.9	57.774	chr15:27630756-27630757	Promoter (<=1kb)	15	27605919	27630693	24775	2	432940	ENSMUST00000059662.7	0	ENSMUSG00000046034	Otulin	OTU deubiquitinase with linear linkage specificity
chr15	31601633	31602178	546	*	22446	113.849	chr15:31601823-31601824	Promoter (<=1kb)	15	31590800	31601804	11005	2	12465	ENSMUST00000022842.15	0	ENSMUSG00000022234	Cct5	chaperonin containing Tcp1, subunit 5 (epsilon)
chr15	36282680	36283622	943	*	25631.3	75.616	chr15:36283242-36283243	Promoter (<=1kb)	15	36239933	36283147	43215	2	30945	ENSMUST00000022890.9	0	ENSMUSG00000022280	Rnf19a	ring finger protein 19A
chr15	36608927	36610067	1141	*	34457.1	64.5709	chr15:36609581-36609583	Promoter (<=1kb)	15	36595661	36608973	13313	2	18458	ENSMUST00000001809.14	0	ENSMUSG00000022283	Pabpc1	poly(A) binding protein, cytoplasmic 1
chr15	36843508	36844290	783	*	25966	80.7137	chr15:36843908-36843911	Exon (ENSMUST00000226620.1/ENSMUST00000226620.1, exon 2 of 2)	15	36793539	36796929	3391	2	22631	ENSMUST00000227067.1	-46579	ENSMUSG00000022285	Ywhaz	tyrosine 3-monooxygenase/tryptophan 5-monooxygenase activation protein, zeta polypeptide
chr15	38197576	38198165	590	*	25073.1	103.653	chr15:38197980-38197981	Intron (ENSMUST00000227576.1/ENSMUST00000227576.1, intron 1 of 2)	15	38219203	38226735	7533	1	18285	ENSMUST00000081966.4	-21038	ENSMUSG00000061923	Odf1	outer dense fiber of sperm tails 1
chr15	38300619	38301217	599	*	17067.1	51.8267	chr15:38300770-38300772	Promoter (<=1kb)	15	38291463	38300706	9244	2	21847	ENSMUST00000227920.1	0	ENSMUSG00000037465	Klf10	Kruppel-like factor 10
chr15	44618930	44619943	1014	*	26993.2	97.706	chr15:44619041-44619043	Promoter (<=1kb)	15	44619175	44641515	22341	1	55960	ENSMUST00000227691.1	0	ENSMUSG00000022339	Ebag9	estrogen receptor-binding fragment-associated gene 9
chr15	53345747	53346425	679	*	34339	195.412	chr15:53346186-53346188	Promoter (<=1kb)	15	53064038	53346159	282122	2	14042	ENSMUST00000077273.8	0	ENSMUSG00000061731	Ext1	exostosin glycosyltransferase 1
chr15	57892269	57892639	371	*	18217.5	56.0748	chr15:57892445-57892452	Promoter (<=1kb)	15	57869502	57892448	22947	2	67819	ENSMUST00000022993.6	0	ENSMUSG00000022365	Derl1	Der1-like domain family, member 1
chr15	57911705	57912527	823	*	38349.2	209.006	chr15:57912121-57912122	Promoter (<=1kb)	15	57912199	57970061	57863	1	210544	ENSMUST00000022992.12	0	ENSMUSG00000022364	Tbc1d31	TBC1 domain family, member 31
chr15	58075582	58076937	1356	*	46436.7	107.901	chr15:58076512-58076514	Promoter (<=1kb)	15	58047003	58076245	29243	2	22770	ENSMUST00000175805.8	0	ENSMUSG00000022361	Zhx1	zinc fingers and homeoboxes 1
chr15	58134413	58135415	1003	*	37055.2	107.052	chr15:58135210-58135212	Promoter (<=1kb)	15	58094046	58135082	41037	2	70472	ENSMUST00000038194.4	0	ENSMUSG00000022360	Atad2	ATPase family, AAA domain containing 2
chr15	58414990	58415829	840	*	20206.5	63.7213	chr15:58415438-58415442	Promoter (<=1kb)	15	58415468	58457740	42273	1	210998	ENSMUST00000037270.4	0	ENSMUSG00000037119	Fam91a1	family with sequence similarity 91, member A1
chr15	59648015	59648739	725	*	18540.4	50.9771	chr15:59648252-59648267	Promoter (<=1kb)	15	59648350	59657099	8750	1	211770	ENSMUST00000067543.7	0	ENSMUSG00000032501	Trib1	tribbles pseudokinase 1
chr15	59818326	59818752	427	*	20092.6	132.54	chr15:59818623-59818624	Distal Intergenic	15	59788417	59794959	6543	2	100503021	ENSMUST00000228865.1	-23367	ENSMUSG00000115426	Gm19510	predicted gene, 19510
chr15	63997693	63998500	808	*	18789.3	64.5709	chr15:63998169-63998171	Promoter (<=1kb)	15	63930942	63997969	67028	2	223601	ENSMUST00000164532.2	0	ENSMUSG00000022378	Cyrib	CYFIP related Rac1 interactor B
chr15	68258740	68259236	497	*	20933.7	85.8114	chr15:68258937-68258939	Promoter (<=1kb)	15	68083764	68258856	175093	2	380993	ENSMUST00000162054.8	0	ENSMUSG00000022335	Zfat	zinc finger and AT hook domain containing
chr15	73067374	73067906	533	*	16549.7	86.661	chr15:73067664-73067667	Distal Intergenic	15	72589620	73061204	471585	2	76510	ENSMUST00000089770.10	-6170	ENSMUSG00000047921	Trappc9	trafficking protein particle complex 9
chr15	74818647	74819261	615	*	22543.8	80.7137	chr15:74818982-74819008	Promoter (<=1kb)	15	74819071	74824436	5366	1	15202	ENSMUST00000096399.7	0	ENSMUSG00000068600	Gml2	glycosylphosphatidylinositol anchored molecule like 2
chr15	75616289	75616851	563	*	32869.2	152.082	chr15:75616642-75616650	Promoter (<=1kb)	15	75616679	75625300	8622	1	22701	ENSMUST00000161785.7	0	ENSMUSG00000047003	Zfp41	zinc finger protein 41
chr15	75748148	75748666	519	*	19669.5	82.4129	chr15:75748559-75748560	Promoter (<=1kb)	15	75745490	75748228	2739	2	378435	ENSMUST00000062002.5	0	ENSMUSG00000047591	Mafa	v-maf musculoaponeurotic fibrosarcoma oncogene family, protein A (avian)
chr15	75908934	75909468	535	*	15911.6	39.932	chr15:75909175-75909176	Promoter (<=1kb)	15	75894205	75909355	15151	2	66656	ENSMUST00000154584.8	0	ENSMUSG00000055762	Eef1d	eukaryotic translation elongation factor 1 delta (guanine nucleotide exchange protein)
chr15	75968722	75969327	606	*	20887.9	79.0144	chr15:75969152-75969181	Promoter (<=1kb)	15	75969123	75975749	6627	1	69020	ENSMUST00000109966.7	0	ENSMUSG00000034429	Zfp707	zinc finger protein 707
chr15	76294927	76295693	767	*	17318.6	37.3832	chr15:76294705-76294707	Promoter (<=1kb)	15	76294968	76296252	1285	1	100503915	ENSMUST00000171192.1	0	ENSMUSG00000071724	Smpd5	sphingomyelin phosphodiesterase 5
chr15	76350727	76351371	645	*	32655	96.0068	chr15:76351229-76351230	Promoter (<=1kb)	15	76347040	76350750	3711	2	106025	ENSMUST00000230314.1	0	ENSMUSG00000022552	Sharpin	SHANK-associated RH domain interacting protein
chr15	76380081	76380798	718	*	28350	106.202	chr15:76380454-76380456	Promoter (<=1kb)	15	76380261	76439744	59484	1	223658	ENSMUST00000161305.7	0	ENSMUSG00000022558	Mroh1	maestro heat-like repeat family member 1
chr15	76476870	76477499	630	*	17895.5	49.2778	chr15:76477360-76477425	Promoter (<=1kb)	15	76452989	76477277	24289	2	12181	ENSMUST00000023217.10	0	ENSMUSG00000022557	Bop1	block of proliferation 1
chr15	77841704	77842557	854	*	27328.8	67.9694	chr15:77841920-77841924	Promoter (<=1kb)	15	77760587	77842175	81589	2	17886	ENSMUST00000016771.12	0	ENSMUSG00000022443	Myh9	myosin, heavy polypeptide 9, non-muscle
chr15	78174006	78174526	521	*	18853.9	56.0748	chr15:78174305-78174308	Promoter (<=1kb)	15	78159463	78174107	14645	2	67042	ENSMUST00000016781.7	0	ENSMUSG00000016637	Ift27	intraflagellar transport 27
chr15	78670282	78671113	832	*	31280.4	70.5183	chr15:78670544-78670545	3' UTR	15	78674383	78675226	844	2	207393	ENSMUST00000230478.1	4113	ENSMUSG00000043460	Elfn2	leucine rich repeat and fibronectin type III, extracellular 2
chr15	78876884	78877779	896	*	16176.7	55.2251	chr15:78877153-78877154	Promoter (<=1kb)	15	78877190	78894585	17396	1	106039	ENSMUST00000041587.7	0	ENSMUSG00000033128	Gga1	golgi associated, gamma adaptin ear containing, ARF binding protein 1
chr15	78913491	78914641	1151	*	26947.3	85.8114	chr15:78913886-78913888	Promoter (<=1kb)	15	78913919	78919517	5599	1	57028	ENSMUST00000089378.4	0	ENSMUSG00000116165	Pdxp	pyridoxal (pyridoxine, vitamin B6) phosphatase
chr15	79062700	79063280	581	*	30890.4	101.104	chr15:79063041-79063049	Promoter (<=1kb)	15	79053094	79062885	9792	2	223690	ENSMUST00000040676.10	0	ENSMUSG00000033055	Ankrd54	ankyrin repeat domain 54
chr15	79229044	79229830	787	*	20987.3	67.9694	chr15:79229163-79229171	Promoter (<=1kb)	15	79229173	79249484	20312	1	18693	ENSMUST00000163571.7	0	ENSMUSG00000068206	Pick1	protein interacting with C kinase 1
chr15	79545936	79547472	1537	*	71578.6	219.201	chr15:79546707-79546711	Promoter (<=1kb)	15	79527736	79546741	19006	2	67040	ENSMUST00000054014.8	0	ENSMUSG00000055065	Ddx17	DEAD box helicase 17
chr15	79604906	79605423	518	*	15595.6	84.1122	chr15:79605129-79605147	Promoter (<=1kb)	15	79561497	79605108	43612	2	13404	ENSMUST00000023065.7	0	ENSMUSG00000022429	Dmc1	DNA meiotic recombinase 1
chr15	79687860	79688619	760	*	16392.5	43.3305	chr15:79687998-79688001	Promoter (<=1kb)	15	79674251	79687919	13669	2	74158	ENSMUST00000023061.6	0	ENSMUSG00000022426	Josd1	Josephin domain containing 1
chr15	79927819	79928363	545	*	25349.2	75.616	chr15:79928019-79928021	Intron (ENSMUST00000109616.8/52609, intron 2 of 6)	15	79918921	79932516	13596	2	52609	ENSMUST00000177044.1	4153	ENSMUSG00000053411	Cbx7	chromobox 7
chr15	79932108	79932996	889	*	20347.5	56.9244	chr15:79932808-79932810	Promoter (<=1kb)	15	79915807	79932652	16846	2	52609	ENSMUST00000109616.8	0	ENSMUSG00000053411	Cbx7	chromobox 7
chr15	80083053	80084153	1101	*	43528.5	168.224	chr15:80083508-80083514	Promoter (<=1kb)	15	80077791	80083406	5616	2	27367	ENSMUST00000081650.14	0	ENSMUSG00000060036	Rpl3	ribosomal protein L3
chr15	80254827	80255288	462	*	21242.1	84.1122	chr15:80255099-80255102	Promoter (<=1kb)	15	80255184	80257541	2358	1	11911	ENSMUST00000109605.4	0	ENSMUSG00000042406	Atf4	activating transcription factor 4
chr15	80964838	80965679	842	*	43425.7	81.5633	chr15:80965154-80965155	Promoter (<=1kb)	15	80963923	80968755	4833	1	11564	ENSMUST00000199284.1	915	ENSMUSG00000022407	Adsl	adenylosuccinate lyase
chr15	81190361	81191155	795	*	26243.8	124.894	chr15:81190829-81190830	Promoter (<=1kb)	15	81012281	81190733	178453	2	223701	ENSMUST00000134469.8	0	ENSMUSG00000042292	Mrtfa	myocardin related transcription factor A
chr15	81399248	81400155	908	*	21365.3	70.5183	chr15:81399739-81399742	Promoter (<=1kb)	15	81400138	81457482	57345	1	321003	ENSMUST00000163754.8	0	ENSMUSG00000022401	Xpnpep3	X-prolyl aminopeptidase 3, mitochondrial
chr15	81810959	81811848	890	*	24520.8	91.7587	chr15:81811405-81811406	Promoter (<=1kb)	15	81811046	81821256	10211	1	21685	ENSMUST00000168200.1	0	ENSMUSG00000022389	Tef	thyrotroph embryonic factor
chr15	82016038	82016810	773	*	27244.7	115.548	chr15:82016193-82016195	Promoter (<=1kb)	15	82016369	82040085	23717	1	14375	ENSMUST00000069530.12	0	ENSMUSG00000022471	Xrcc6	X-ray repair complementing defective repair in Chinese hamster cells 6
chr15	82244127	82244840	714	*	28324.6	95.1572	chr15:82244443-82244444	Promoter (<=1kb)	15	82233779	82244748	10970	2	66570	ENSMUST00000089157.10	0	ENSMUSG00000068101	Cenpm	centromere protein M
chr15	83366860	83367617	758	*	17555.6	51.8267	chr15:83367465-83367466	Promoter (<=1kb)	15	83353847	83367282	13436	2	69291	ENSMUST00000178628.8	0	NA	1700001L05Rik	RIKEN cDNA 1700001L05 gene
chr15	83464549	83464877	329	*	22503	91.7587	chr15:83464690-83464698	Promoter (<=1kb)	15	83375607	83464606	89000	2	23970	ENSMUST00000171436.7	0	ENSMUSG00000016664	Pacsin2	protein kinase C and casein kinase substrate in neurons 2
chr15	84064875	84065292	418	*	17673.7	84.1122	chr15:84065156-84065157	Promoter (<=1kb)	15	83866712	84065349	198638	2	77627	ENSMUST00000156187.7	57	ENSMUSG00000022441	Efcab6	EF-hand calcium binding domain 6
chr15	84923001	84923787	787	*	17548.9	43.3305	chr15:84923329-84923332	Promoter (<=1kb)	15	84923411	84942963	19553	1	18141	ENSMUST00000165443.3	0	ENSMUSG00000016619	Nup50	nucleoporin 50
chr15	85036456	85037477	1022	*	23793.5	91.7587	chr15:85036947-85036951	Promoter (<=1kb)	15	85037089	85062830	25742	1	73225	ENSMUST00000023069.8	0	ENSMUSG00000022434	Fam118a	family with sequence similarity 118, member A
chr15	85811105	85811775	671	*	22025.5	76.4656	chr15:85811684-85811685	Promoter (<=1kb)	15	85806972	85811696	4725	2	72355	ENSMUST00000071876.12	0	ENSMUSG00000064284	Cdpf1	cysteine rich, DPF motif domain containing 1
chr15	88750638	88752070	1433	*	58598.1	144.435	chr15:88751407-88751408	Promoter (<=1kb)	15	88751660	88784516	32857	1	223773	ENSMUST00000041297.14	0	ENSMUSG00000034333	Zbed4	zinc finger, BED type containing 4
chr15	88818952	88819832	881	*	40029.7	118.946	chr15:88819301-88819302	Promoter (<=1kb)	15	88805244	88819318	14075	2	223774	ENSMUST00000162183.7	0	ENSMUSG00000035845	Alg12	asparagine-linked glycosylation 12 (alpha-1,6-mannosyltransferase)
chr15	88861681	88862690	1010	*	22490.2	80.7137	chr15:88862080-88862081	Promoter (<=1kb)	15	88862186	88865726	3541	1	223775	ENSMUST00000042818.10	0	ENSMUSG00000035828	Pim3	proviral integration site 3
chr15	88954213	88955174	962	*	16200.5	97.706	chr15:88954531-88954540	Promoter (<=1kb)	15	88890633	88954418	63786	2	239591	ENSMUST00000177180.7	0	ENSMUSG00000022388	Ttll8	tubulin tyrosine ligase-like family, member 8
chr15	89314943	89315527	585	*	24184.4	94.3076	chr15:89315358-89315359	Promoter (<=1kb)	15	89288236	89315311	27076	2	77980	ENSMUST00000123791.7	0	ENSMUSG00000036529	Sbf1	SET binding factor 1
chr15	89429073	89429781	709	*	27401.9	73.0671	chr15:89429992-89429993	Promoter (<=1kb)	15	89416405	89429696	13292	2	100134861	ENSMUST00000052315.12	0	ENSMUSG00000116461	Gm44502	predicted readthrough transcript (NMD candidate), 44502
chr15	96709380	96710065	686	*	18653.4	79.0144	chr15:96709800-96709806	Distal Intergenic	15	96687392	96699730	12339	2	67760	ENSMUST00000023099.7	-9650	ENSMUSG00000022462	Slc38a2	solute carrier family 38, member 2
chr15	98533812	98534510	699	*	28113.8	149.533	chr15:98534333-98534334	Promoter (<=1kb)	15	98517658	98534264	16607	2	69612	ENSMUST00000230542.1	0	ENSMUSG00000022992	Kansl2	KAT8 regulatory NSL complex subunit 2
chr15	98567671	98568019	349	*	18408.7	99.4053	chr15:98567895-98567898	Promoter (<=1kb)	15	98558598	98567680	9083	2	12455	ENSMUST00000130921.2	0	ENSMUSG00000011960	Ccnt1	cyclin T1
chr15	98871230	98872395	1166	*	29722.2	96.8564	chr15:98871466-98871467	Promoter (<=1kb)	15	98831672	98871204	39533	2	381022	ENSMUST00000023741.15	-26	ENSMUSG00000048154	Kmt2d	lysine (K)-specific methyltransferase 2D
chr15	98917579	98918475	897	*	22725.6	86.661	chr15:98918158-98918160	Promoter (<=1kb)	15	98903917	98918231	14315	2	74775	ENSMUST00000023736.9	0	ENSMUSG00000022999	Lmbr1l	limb region 1 like
chr15	98933436	98934421	986	*	19367	56.0748	chr15:98934037-98934038	Promoter (<=1kb)	15	98932776	98934438	1663	2	22143	ENSMUST00000140969.1	17	ENSMUSG00000023004	Tuba1b	tubulin, alpha 1B
chr15	99074331	99075147	817	*	25762.1	85.8114	chr15:99074776-99074778	Promoter (<=1kb)	15	99068138	99074669	6532	2	102637490	ENSMUST00000230027.1	0	ENSMUSG00000116371	Gm34284	predicted gene, 34284
chr15	99701978	99702680	703	*	16081.6	62.0221	chr15:99702179-99702181	Promoter (<=1kb)	15	99702129	99713991	11863	1	83797	ENSMUST00000023759.5	0	ENSMUSG00000023018	Smarcd1	SWI/SNF related, matrix associated, actin dependent regulator of chromatin, subfamily d, member 1
chr15	100551731	100552209	479	*	19184.4	71.3679	chr15:100551958-100552081	Promoter (<=1kb)	15	100502747	100552008	49262	2	21422	ENSMUST00000229696.1	0	ENSMUSG00000009733	Tfcp2	transcription factor CP2
chr15	100614769	100616136	1368	*	33645.7	54.3755	chr15:100615887-100615888	Promoter (<=1kb)	15	100615349	100620761	5413	1	23994	ENSMUST00000000356.9	0	ENSMUSG00000000346	Dazap2	DAZ associated protein 2
chr15	100761528	100762228	701	*	16063.7	77.3152	chr15:100761683-100761687	Promoter (<=1kb)	15	100761747	100823968	62222	1	59033	ENSMUST00000023776.12	0	ENSMUSG00000023032	Slc4a8	solute carrier family 4 (anion exchanger), member 8
chr15	101246234	101246850	617	*	21255.7	91.7587	chr15:101246519-101246520	Distal Intergenic	15	101254269	101274795	20527	1	15370	ENSMUST00000228985.1	-7419	ENSMUSG00000023034	Nr4a1	nuclear receptor subfamily 4, group A, member 1
chr15	101283716	101284877	1162	*	38480	109.601	chr15:101284011-101284012	Promoter (<=1kb)	15	101284272	101290945	6674	1	68118	ENSMUST00000048393.7	0	ENSMUSG00000037204	Atg101	autophagy related 101
chr15	102073520	102074498	979	*	31894.6	72.2175	chr15:102073742-102073743	Promoter (<=1kb)	15	102073773	102097173	23401	1	75705	ENSMUST00000169681.2	0	ENSMUSG00000058655	Eif4b	eukaryotic translation initiation factor 4B
chr15	102203074	102204434	1361	*	24215.8	79.0144	chr15:102203382-102203384	Promoter (<=1kb)	15	102186410	102204245	17836	2	246277	ENSMUST00000230687.1	0	ENSMUSG00000023044	Csad	cysteine sulfinic acid decarboxylase
chr15	102624989	102625761	773	*	17821.6	60.3229	chr15:102625227-102625236	Promoter (<=1kb)	15	102523843	102625067	101225	2	223922	ENSMUST00000184772.1	0	ENSMUSG00000099083	Atf7	activating transcription factor 7
chr15	103239737	103240407	671	*	16881.1	55.2251	chr15:103240060-103240062	Promoter (<=1kb)	15	103191544	103239816	48273	2	12419	ENSMUST00000118152.7	0	ENSMUSG00000009575	Cbx5	chromobox 5
chr16	3743481	3744424	944	*	32769.8	103.653	chr16:3744026-3744030	Promoter (<=1kb)	16	3744093	3750781	6689	1	74120	ENSMUST00000023176.4	0	ENSMUSG00000022529	Zfp263	zinc finger protein 263
chr16	3846991	3847593	603	*	20237	90.0595	chr16:3847210-3847214	Promoter (<=1kb)	16	3847268	3858880	11613	1	385674	ENSMUST00000041778.7	0	ENSMUSG00000054939	Zfp174	zinc finger protein 174
chr16	3908513	3909389	877	*	52707.7	180.119	chr16:3909025-3909028	Promoter (<=1kb)	16	3895179	3908653	13475	2	105246059	ENSMUST00000177519.1	0	ENSMUSG00000005983	Gm41410	predicted gene, 41410
chr16	4003384	4004135	752	*	21180.1	66.2702	chr16:4003963-4003966	Promoter (1-2kb)	16	3979123	4001680	22558	2	52864	ENSMUST00000040790.13	-1704	ENSMUSG00000039738	Slx4	SLX4 structure-specific endonuclease subunit homolog (S. cerevisiae)
chr16	4077318	4078064	747	*	20321.2	61.1725	chr16:4077687-4077694	Promoter (<=1kb)	16	4039971	4077827	37857	2	68015	ENSMUST00000006137.8	0	ENSMUSG00000005981	Trap1	TNF receptor-associated protein 1
chr16	4559129	4559733	605	*	18854.7	108.751	chr16:4559258-4559262	Promoter (<=1kb)	16	4544661	4559854	15194	2	83383	ENSMUST00000005862.8	121	ENSMUSG00000005718	Tfap4	transcription factor AP4
chr16	4683586	4684701	1116	*	40711.1	181.818	chr16:4683999-4684001	Promoter (<=1kb)	16	4684070	4707695	23626	1	83945	ENSMUST00000060067.11	0	ENSMUSG00000004069	Dnaja3	DnaJ heat shock protein family (Hsp40) member A3
chr16	4789824	4790458	635	*	19870	97.706	chr16:4790101-4790106	Promoter (<=1kb)	16	4765461	4789990	24530	2	66626	ENSMUST00000004173.11	0	ENSMUSG00000004071	Cdip1	cell death inducing Trp53 target 1
chr16	4963353	4964731	1379	*	51398.5	129.992	chr16:4964249-4964251	Promoter (<=1kb)	16	4941436	4964173	22738	2	72615	ENSMUST00000023157.5	0	ENSMUSG00000022515	Anks3	ankyrin repeat and sterile alpha motif domain containing 3
chr16	5013229	5013858	630	*	16464.7	74.7664	chr16:5013760-5013762	Promoter (<=1kb)	16	5008730	5013517	4788	2	66049	ENSMUST00000202281.3	0	ENSMUSG00000022540	Rogdi	rogdi homolog
chr16	5049341	5050556	1216	*	34837.7	83.2625	chr16:5049903-5049907	Promoter (<=1kb)	16	5050057	5086289	36233	1	170644	ENSMUST00000230703.1	0	ENSMUSG00000039473	Ubn1	ubinuclein 1
chr16	5203309	5204337	1029	*	25757	87.5106	chr16:5204037-5204038	Promoter (<=1kb)	16	5195289	5204002	8714	2	27426	ENSMUST00000147567.1	0	ENSMUSG00000023143	Nagpa	N-acetylglucosamine-1-phosphodiester alpha-N-acetylglucosaminidase
chr16	5255802	5256416	615	*	16706.9	93.4579	chr16:5255948-5255949	Promoter (<=1kb)	16	5244152	5255983	11832	2	70511	ENSMUST00000064635.11	0	ENSMUSG00000022544	Eef2kmt	eukaryotic elongation factor 2 lysine methyltransferase
chr16	8637098	8638078	981	*	27491.1	99.4053	chr16:8637697-8637699	Promoter (<=1kb)	16	8637674	8657531	19858	1	54128	ENSMUST00000023396.9	0	ENSMUSG00000022711	Pmm2	phosphomannomutase 2
chr16	8829622	8830554	933	*	23956.7	45.0297	chr16:8830012-8830253	Promoter (<=1kb)	16	8830100	8858922	28823	1	69053	ENSMUST00000023150.6	0	ENSMUSG00000022507	1810013L24Rik	RIKEN cDNA 1810013L24 gene
chr16	10336430	10337036	607	*	35537	136.788	chr16:10336704-10336705	Intron (ENSMUST00000229862.1/381033, intron 1 of 1)	16	10324105	10331285	7181	2	381033	ENSMUST00000230588.1	-5145	ENSMUSG00000116270	Gm1600	predicted gene 1600
chr16	10545215	10545897	683	*	17775.7	76.4656	chr16:10545273-10545282	Promoter (<=1kb)	16	10545339	10744878	199540	1	74374	ENSMUST00000115824.9	0	ENSMUSG00000068663	Clec16a	C-type lectin domain family 16, member A
chr16	10784189	10785556	1368	*	42194.6	48.4282	chr16:10784899-10784907	Promoter (<=1kb)	16	10782240	10785536	3297	2	12703	ENSMUST00000229866.1	0	ENSMUSG00000038037	Socs1	suppressor of cytokine signaling 1
chr16	11175953	11176723	771	*	24062.9	38.2328	chr16:11176055-11176056	Promoter (<=1kb)	16	11136592	11176393	39802	2	106205	ENSMUST00000037633.14	0	ENSMUSG00000037965	Zc3h7a	zinc finger CCCH type containing 7 A
chr16	11254017	11254768	752	*	23865.8	111.3	chr16:11254467-11254468	Promoter (<=1kb)	16	11254368	11254445	78	2	100316833	ENSMUST00000157919.1	0	ENSMUSG00000088544	Mir1945	microRNA 1945
chr16	13109405	13110232	828	*	17997.4	67.9694	chr16:13109858-13109860	Promoter (<=1kb)	16	13109684	13148734	39051	1	50505	ENSMUST00000023206.13	0	ENSMUSG00000022545	Ercc4	excision repair cross-complementing rodent repair deficiency, complementation group 4
chr16	14316910	14317886	977	*	67641.5	188.615	chr16:14317292-14317293	Promoter (<=1kb)	16	14299244	14317347	18104	2	66086	ENSMUST00000120707.1	0	ENSMUSG00000022677	Cep20	centrosomal protein 20
chr16	15637228	15637923	696	*	23094.3	85.8114	chr16:15637526-15637535	Promoter (<=1kb)	16	15623897	15637400	13504	2	17217	ENSMUST00000023353.3	0	ENSMUSG00000022673	Mcm4	minichromosome maintenance complex component 4
chr16	17069713	17070519	807	*	25227.7	85.8114	chr16:17070148-17070149	Promoter (<=1kb)	16	17070158	17086341	16184	1	106369	ENSMUST00000231518.1	0	ENSMUSG00000022773	Ypel1	yippee like 1
chr16	17131671	17132703	1033	*	33465.6	112.15	chr16:17132383-17132386	Promoter (<=1kb)	16	17130138	17132383	2246	2	64136	ENSMUST00000023453.9	0	ENSMUSG00000022769	Sdf2l1	stromal cell-derived factor 2-like 1
chr16	17233317	17234281	965	*	36561.6	106.202	chr16:17233484-17233485	Promoter (<=1kb)	16	17233601	17276718	43118	1	224019	ENSMUST00000232426.1	0	ENSMUSG00000055692	Tmem191	transmembrane protein 191
chr16	17451738	17452271	534	*	19192.9	87.5106	chr16:17451934-17451940	Promoter (<=1kb)	16	17451987	17487434	35448	1	12929	ENSMUST00000006293.4	0	ENSMUSG00000006134	Crkl	v-crk avian sarcoma virus CT10 oncogene homolog-like
chr16	17891123	17892027	905	*	28424	57.774	chr16:17891234-17891242	Promoter (<=1kb)	16	17835277	17891671	56395	2	13356	ENSMUST00000150068.1	0	ENSMUSG00000003166	Dgcr2	DiGeorge syndrome critical region gene 2
chr16	18248392	18249234	843	*	17586.2	42.4809	chr16:18249046-18249049	Promoter (<=1kb)	16	18248679	18253502	4824	1	15547	ENSMUST00000127239.7	0	ENSMUSG00000022721	Trmt2a	TRM2 tRNA methyltransferase 2A
chr16	18426225	18426901	677	*	18940.5	100.255	chr16:18426636-18426640	Promoter (<=1kb)	16	18407266	18426852	19587	2	12846	ENSMUST00000115609.9	0	ENSMUSG00000000326	Comt	catechol-O-methyltransferase
chr16	20140771	20141459	689	*	22942.2	76.4656	chr16:20140891-20140896	Promoter (<=1kb)	16	20141063	20232573	91511	1	208146	ENSMUST00000090052.10	0	ENSMUSG00000041215	Yeats2	YEATS domain containing 2
chr16	20672486	20673141	656	*	22475.8	57.774	chr16:20672686-20672691	Promoter (<=1kb)	16	20672723	20692884	20162	1	208643	ENSMUST00000044783.13	0	ENSMUSG00000045983	Eif4g1	eukaryotic translation initiation factor 4, gamma 1
chr16	22009026	22009953	928	*	39164.8	131.691	chr16:22009353-22009354	Promoter (<=1kb)	16	22009484	22049269	39786	1	75826	ENSMUST00000023561.7	0	ENSMUSG00000022855	Senp2	SUMO/sentrin specific peptidase 2
chr16	22265314	22266320	1007	*	33598.1	141.886	chr16:22265952-22265960	Promoter (<=1kb)	16	22244549	22266005	21457	2	20462	ENSMUST00000161286.7	0	ENSMUSG00000022858	Tra2b	transformer 2 beta
chr16	22439499	22440173	675	*	36405.3	112.15	chr16:22439695-22439702	Promoter (<=1kb)	16	22381309	22439719	58411	2	104156	ENSMUST00000079601.12	0	ENSMUSG00000013089	Etv5	ets variant 5
chr16	22857354	22858183	830	*	22156.3	80.7137	chr16:22857812-22857814	Promoter (<=1kb)	16	22857845	22872388	14544	1	67838	ENSMUST00000004574.13	0	ENSMUSG00000004460	Dnajb11	DnaJ heat shock protein family (Hsp40) member B11
chr16	23988561	23989063	503	*	17604.9	53.5259	chr16:23988748-23988749	Promoter (<=1kb)	16	23965052	23988852	23801	2	12053	ENSMUST00000023151.5	0	ENSMUSG00000022508	Bcl6	B cell leukemia/lymphoma 6
chr16	31181784	31182199	416	*	21561.6	106.202	chr16:31181890-31181891	Intron (ENSMUST00000230698.1/78618, intron 1 of 22)	16	31095954	31200991	105038	2	78618	ENSMUST00000229010.2	18792	ENSMUSG00000049076	Acap2	ArfGAP with coiled-coil, ankyrin repeat and PH domains 2
chr16	32099344	32100103	760	*	30566.7	162.277	chr16:32099719-32099721	Promoter (<=1kb)	16	32099800	32108069	8270	1	66994	ENSMUST00000115168.8	0	ENSMUSG00000035790	Cep19	centrosomal protein 19
chr16	34690351	34690844	494	*	16042.5	73.9167	chr16:34690655-34690662	Promoter (<=1kb)	16	34690616	34724567	33952	1	239839	ENSMUST00000231364.1	0	ENSMUSG00000022833	Ccdc14	coiled-coil domain containing 14
chr16	35363122	35364013	892	*	36999.1	139.337	chr16:35363820-35363823	Promoter (<=1kb)	16	35311131	35363918	52788	2	317717	ENSMUST00000043521.4	0	ENSMUSG00000034473	Sec22a	SEC22 homolog A, vesicle trafficking protein
chr16	36874801	36875577	777	*	34211.6	117.247	chr16:36875069-36875071	Promoter (<=1kb)	16	36792884	36874826	81943	2	106389	ENSMUST00000075946.11	0	ENSMUSG00000022838	Eaf2	ELL associated factor 2
chr16	38088452	38089540	1089	*	39922.7	82.4129	chr16:38088947-38088948	Promoter (<=1kb)	16	38089001	38246084	157084	1	56637	ENSMUST00000023507.12	0	ENSMUSG00000022812	Gsk3b	glycogen synthase kinase 3 beta
chr16	38452481	38453322	842	*	24766.4	76.4656	chr16:38452865-38452882	Promoter (<=1kb)	16	38444030	38452703	8674	2	11544	ENSMUST00000002923.9	0	ENSMUSG00000002844	Adprh	ADP-ribosylarginine hydrolase
chr16	43889482	43890001	520	*	21621.1	91.7587	chr16:43889811-43889812	Promoter (<=1kb)	16	43861407	43889648	28242	2	106248	ENSMUST00000156568.7	0	ENSMUSG00000022704	Qtrt2	queuine tRNA-ribosyltransferase accessory subunit 2
chr16	45158240	45159452	1213	*	38695.8	77.3152	chr16:45158626-45158627	Promoter (<=1kb)	16	45158785	45188538	29754	1	67841	ENSMUST00000023343.3	0	ENSMUSG00000022663	Atg3	autophagy related 3
chr16	46496735	46497174	440	*	24846.2	65.4206	chr16:46497006-46497007	Promoter (<=1kb)	16	46387706	46496967	109262	2	58998	ENSMUST00000023335.12	0	ENSMUSG00000022656	Nectin3	nectin cell adhesion molecule 3
chr16	49698970	49699426	457	*	20522.5	92.6083	chr16:49699159-49699169	Promoter (<=1kb)	16	49699233	49765126	65894	1	73916	ENSMUST00000046777.10	0	ENSMUSG00000032965	Ift57	intraflagellar transport 57
chr16	50529898	50530853	956	*	23028.9	61.1725	chr16:50530001-50530004	Promoter (1-2kb)	16	50528502	50558681	30180	1	619312	ENSMUST00000181884.1	1396	ENSMUSG00000097694	G730013B05Rik	RIKEN cDNA G730013B05 gene
chr16	55973230	55974000	771	*	16992.4	55.2251	chr16:55973736-55973737	Promoter (<=1kb)	16	55973883	56008913	35031	1	271377	ENSMUST00000050248.8	0	ENSMUSG00000022601	Zbtb11	zinc finger and BTB domain containing 11
chr16	56029622	56030033	412	*	22198.8	131.691	chr16:56029759-56029761	Promoter (<=1kb)	16	56015506	56029696	14191	2	76302	ENSMUST00000125040.7	0	ENSMUSG00000071533	Pcnp	PEST proteolytic signal containing nuclear protein
chr16	58727724	58728201	478	*	23260	140.187	chr16:58727870-58727872	Promoter (<=1kb)	16	58727910	58734251	6342	1	224250	ENSMUST00000023426.11	0	ENSMUSG00000022744	Cldnd1	claudin domain containing 1
chr16	62846653	62847237	585	*	22503.8	80.7137	chr16:62847057-62847058	Promoter (<=1kb)	16	62793685	62847040	53356	2	68146	ENSMUST00000089289.5	0	ENSMUSG00000022911	Arl13b	ADP-ribosylation factor-like 13B
chr16	84834577	84835178	602	*	23901.4	66.2702	chr16:84834965-84834970	Promoter (<=1kb)	16	84831329	84835155	3827	2	11957	ENSMUST00000140036.1	0	ENSMUSG00000022890	Atp5j	ATP synthase, H+ transporting, mitochondrial F0 complex, subunit F
chr16	85079758	85080711	954	*	44939.7	201.359	chr16:85080251-85080252	Exon (ENSMUST00000227918.1/ENSMUST00000227918.1, exon 1 of 2)	16	85014305	85027625	13321	2	11820	ENSMUST00000228509.1	-52133	ENSMUSG00000022892	App	amyloid beta (A4) precursor protein
chr16	90143608	90144453	846	*	29593.9	86.661	chr16:90143991-90143992	Promoter (<=1kb)	16	89787111	90143769	356659	2	21844	ENSMUST00000114124.8	0	ENSMUSG00000002489	Tiam1	T cell lymphoma invasion and metastasis 1
chr16	90283841	90284907	1067	*	16480.9	68.819	chr16:90284422-90284423	Promoter (<=1kb)	16	90228951	90284308	55358	2	224432	ENSMUST00000163419.8	0	ENSMUSG00000022983	Scaf4	SR-related CTD-associated factor 4
chr16	90496937	90497382	446	*	18218.3	73.0671	chr16:90497120-90497123	3' UTR	16	90461897	90482024	20128	1	26559	ENSMUST00000231603.1	35040	ENSMUSG00000053414	Hunk	hormonally upregulated Neu-associated kinase
chr16	90809833	90810629	797	*	19615.1	56.9244	chr16:90810447-90810448	Promoter (<=1kb)	16	90751527	90810392	58866	2	207932	ENSMUST00000140920.1	0	ENSMUSG00000039929	Urb1	URB1 ribosome biogenesis 1 homolog (S. cerevisiae)
chr16	90934698	90935148	451	*	23090.1	67.9694	chr16:90934859-90934861	Promoter (<=1kb)	16	90925809	90935114	9306	2	68001	ENSMUST00000023694.10	0	ENSMUSG00000022972	Cfap298	cilia and flagella associate protien 298
chr16	91043882	91044782	901	*	17907.4	50.9771	chr16:91044408-91044409	Promoter (<=1kb)	16	91014037	91044543	30507	2	67367	ENSMUST00000118522.7	0	ENSMUSG00000022974	Paxbp1	PAX3 and PAX7 binding protein 1
chr16	91597330	91597961	632	*	16788.4	102.804	chr16:91597819-91597825	Promoter (<=1kb)	16	91574503	91597800	23298	2	77975	ENSMUST00000023686.14	0	ENSMUSG00000022964	Tmem50b	transmembrane protein 50B
chr16	91646708	91648098	1391	*	29899.7	63.7213	chr16:91647881-91647882	Promoter (<=1kb)	16	91621186	91646952	25767	2	14450	ENSMUST00000023684.13	0	ENSMUSG00000022962	Gart	phosphoribosylglycinamide formyltransferase
chr16	91984356	91985441	1086	*	26244.7	72.2175	chr16:91985040-91985041	Distal Intergenic	16	91925214	91931687	6474	2	28080	ENSMUST00000023677.9	-52669	ENSMUSG00000022956	Atp5o	ATP synthase, H+ transporting, mitochondrial F1 complex, O subunit
chr16	91990302	91990842	541	*	27038.2	121.495	chr16:91990562-91990564	Distal Intergenic	16	91925214	91931687	6474	2	28080	ENSMUST00000023677.9	-58615	ENSMUSG00000022956	Atp5o	ATP synthase, H+ transporting, mitochondrial F1 complex, O subunit
chr16	92010811	92012127	1317	*	23626.2	39.0824	chr16:92011781-92011783	Distal Intergenic	16	92058270	92112227	53958	1	121022	ENSMUST00000047429.8	-46143	ENSMUSG00000039680	Mrps6	mitochondrial ribosomal protein S6
chr16	92057803	92058599	797	*	19153.8	53.5259	chr16:92058050-92058051	Promoter (<=1kb)	16	92058270	92112227	53958	1	121022	ENSMUST00000047429.8	0	ENSMUSG00000039680	Mrps6	mitochondrial ribosomal protein S6
chr16	92245699	92246546	848	*	52483.4	92.6083	chr16:92245782-92245783	Distal Intergenic	16	92292389	92298129	5741	1	246133	ENSMUST00000047383.9	-45843	ENSMUSG00000039672	Kcne2	potassium voltage-gated channel, Isk-related subfamily, gene 2
chr16	92465965	92466488	524	*	29456.2	141.037	chr16:92466326-92466327	Promoter (<=1kb)	16	92391953	92466146	74194	2	54720	ENSMUST00000060005.14	0	ENSMUSG00000022951	Rcan1	regulator of calcineurin 1
chr16	92697169	92697751	583	*	19372.1	153.781	chr16:92697396-92697397	Promoter (<=1kb)	16	92603656	92697328	93673	2	12394	ENSMUST00000113956.9	0	ENSMUSG00000022952	Runx1	runt related transcription factor 1
chr16	93603555	93604306	752	*	29859.8	158.879	chr16:93603941-93603944	Promoter (<=1kb)	16	93583457	93603791	20335	2	224440	ENSMUST00000123756.7	0	ENSMUSG00000022948	Setd4	SET domain containing 4
chr16	93945943	93947132	1190	*	37931.2	96.0068	chr16:93946633-93946634	Intron (ENSMUST00000050962.4/56173, intron 1 of 2)	16	93935820	93942384	6565	2	56173	ENSMUST00000232406.1	-3559	ENSMUSG00000047109	Cldn14	claudin 14
chr16	94075232	94075912	681	*	24198	106.202	chr16:94075520-94075521	Distal Intergenic	16	94084931	94126961	42031	1	20465	ENSMUST00000231688.1	-9019	ENSMUSG00000062713	Sim2	single-minded family bHLH transcription factor 2
chr16	94370365	94371225	861	*	22346.6	57.774	chr16:94370743-94370747	Promoter (<=1kb)	16	94370618	94469220	98603	1	22129	ENSMUST00000117648.8	0	ENSMUSG00000040785	Ttc3	tetratricopeptide repeat domain 3
chr16	94526098	94527229	1132	*	39734.9	104.503	chr16:94526899-94526900	Promoter (<=1kb)	16	94497783	94526830	29048	2	13185	ENSMUST00000023615.6	0	ENSMUSG00000022898	Vps26c	VPS26 endosomal protein sorting factor C
chr16	94568883	94569759	877	*	24861.5	57.774	chr16:94569575-94569577	Promoter (<=1kb)	16	94570010	94695067	125058	1	13548	ENSMUST00000119878.7	-251	ENSMUSG00000022897	Dyrk1a	dual-specificity tyrosine-(Y)-phosphorylation regulated kinase 1a
chr16	96127234	96128240	1007	*	32697.5	85.8114	chr16:96127549-96127553	Promoter (<=1kb)	16	96120618	96127729	7112	2	15312	ENSMUST00000050884.15	0	ENSMUSG00000040681	Hmgn1	high mobility group nucleosomal binding domain 1
chr16	97851198	97852010	813	*	16606.6	50.1274	chr16:97851544-97851547	Promoter (<=1kb)	16	97791467	97851227	59761	2	114604	ENSMUST00000095849.9	0	ENSMUSG00000014039	Prdm15	PR domain containing 15
chr17	3081547	3082435	889	*	24086.7	73.0671	chr17:3082357-3082359	Promoter (1-2kb)	17	3077738	3084040	6303	2	328734	ENSMUST00000184936.7	1605	NA	Pisd-ps2	phosphatidylserine decarboxylase, pseudogene 2
chr17	4625816	4627032	1217	*	55102.8	96.0068	chr17:4626153-4626155	Distal Intergenic	17	4634978	4637471	2494	1	75117	ENSMUST00000232624.1	-7946	ENSMUSG00000116767	4930517M08Rik	RIKEN cDNA 4930517M08 gene
chr17	6317207	6317651	445	*	19345.8	97.706	chr17:6317493-6317498	Promoter (<=1kb)	17	6306340	6317418	11079	2	100310872	ENSMUST00000232591.1	0	ENSMUSG00000092074	Dynlt1a	dynein light chain Tctex-type 1A
chr17	6429955	6430510	556	*	21692.4	110.45	chr17:6430089-6430090	Promoter (<=1kb)	17	6430112	6436296	6185	1	21648	ENSMUST00000179569.2	0	ENSMUSG00000096255	Dynlt1b	dynein light chain Tctex-type 1B
chr17	6655082	6656054	973	*	18273.6	47.5786	chr17:6655430-6655431	Promoter (<=1kb)	17	6646602	6655818	9217	2	100040531	ENSMUST00000232452.1	0	ENSMUSG00000095677	Dynlt1f	dynein light chain Tctex-type 1F
chr17	6827776	6828465	690	*	24384.9	77.3152	chr17:6827950-6827951	Distal Intergenic	17	6738041	6782784	44744	2	22350	ENSMUST00000064234.6	-44992	ENSMUSG00000052397	Ezr	ezrin
chr17	6960822	6961779	958	*	31350	79.8641	chr17:6961304-6961305	Promoter (<=1kb)	17	6955011	6961156	6146	2	380608	ENSMUST00000063683.7	0	ENSMUSG00000052031	Tagap1	T cell activation GTPase activating protein 1
chr17	8164775	8165904	1130	*	28798.6	66.2702	chr17:8165449-8165454	Promoter (<=1kb)	17	8165501	8196804	31304	1	75296	ENSMUST00000097419.9	0	ENSMUSG00000069135	Cep43	centrosomal protein 43
chr17	12741200	12742007	808	*	29297.4	148.683	chr17:12741577-12741578	Promoter (<=1kb)	17	12741311	12860136	118826	1	104103	ENSMUST00000160932.2	0	ENSMUSG00000078247	Airn	antisense Igf2r RNA
chr17	12916000	12917070	1071	*	32735.8	96.8564	chr17:12916184-12916189	Promoter (<=1kb)	17	12916329	12924556	8228	1	21454	ENSMUST00000089024.12	0	ENSMUSG00000068039	Tcp1	t-complex protein 1
chr17	20945037	20946016	980	*	27466.4	63.7213	chr17:20945797-20945799	Promoter (<=1kb)	17	20945311	20965916	20606	1	51792	ENSMUST00000007708.13	0	ENSMUSG00000007564	Ppp2r1a	protein phosphatase 2, regulatory subunit A, alpha
chr17	22497158	22497783	626	*	17514.9	90.9091	chr17:22497342-22497345	Distal Intergenic	17	22451123	22455838	4716	1	74149	ENSMUST00000167740.1	46035	ENSMUSG00000071266	Zfp946	zinc finger protein 946
chr17	23802621	23803387	767	*	26292.3	62.8717	chr17:23802919-23802927	Promoter (<=1kb)	17	23803187	23824736	21550	1	75956	ENSMUST00000190686.6	0	ENSMUSG00000039218	Srrm2	serine/arginine repetitive matrix 2
chr17	24169300	24170022	723	*	25398.5	118.097	chr17:24169751-24169754	Promoter (<=1kb)	17	24163866	24169461	5596	2	11984	ENSMUST00000024932.11	0	ENSMUSG00000024121	Atp6v0c	ATPase, H+ transporting, lysosomal V0 subunit C
chr17	24351592	24352458	867	*	34508.9	166.525	chr17:24351964-24351967	Promoter (<=1kb)	17	24351950	24397783	45834	1	27410	ENSMUST00000133816.7	0	ENSMUSG00000024130	Abca3	ATP-binding cassette, sub-family A (ABC1), member 3
chr17	24469937	24470581	645	*	27292.3	64.5709	chr17:24470211-24470214	Promoter (<=1kb)	17	24443779	24470313	26535	2	13560	ENSMUST00000226654.1	0	ENSMUSG00000024137	E4f1	E4F transcription factor 1
chr17	24527601	24528444	844	*	33151.2	101.104	chr17:24528001-24528005	Promoter (<=1kb)	17	24508562	24527938	19377	2	224619	ENSMUST00000176652.7	0	ENSMUSG00000052752	Traf7	TNF receptor-associated factor 7
chr17	24803889	24804986	1098	*	26471.5	69.6686	chr17:24804371-24804422	Promoter (<=1kb)	17	24804289	24839788	35500	1	75178	ENSMUST00000234372.1	0	ENSMUSG00000024155	Meiob	meiosis specific with OB domains
chr17	24850046	24850801	756	*	18518.3	79.8641	chr17:24850531-24850534	Promoter (<=1kb)	17	24850490	24864450	13961	1	14651	ENSMUST00000118788.7	0	ENSMUSG00000024158	Hagh	hydroxyacyl glutathione hydrolase
chr17	24886020	24886885	866	*	26047.6	84.1122	chr17:24886498-24886501	Promoter (<=1kb)	17	24882611	24886339	3729	2	26426	ENSMUST00000234579.1	0	ENSMUSG00000039183	Nubp2	nucleotide binding protein 2
chr17	25015432	25016257	826	*	24648.3	66.2702	chr17:25015887-25015888	Promoter (<=1kb)	17	25016085	25096687	80603	1	106633	ENSMUST00000142000.8	0	ENSMUSG00000024169	Ift140	intraflagellar transport 140
chr17	25115441	25116277	837	*	24989	84.9618	chr17:25115963-25115970	Promoter (<=1kb)	17	25099570	25115907	16338	2	71718	ENSMUST00000155607.7	0	ENSMUSG00000024170	Telo2	telomere maintenance 2
chr17	25273359	25274410	1052	*	34335.6	73.9167	chr17:25273633-25273993	Promoter (<=1kb)	17	25261916	25274310	12395	2	22196	ENSMUST00000049911.15	0	ENSMUSG00000015120	Ube2i	ubiquitin-conjugating enzyme E2I
chr17	25727032	25727868	837	*	50797.8	158.029	chr17:25727641-25727643	Promoter (<=1kb)	17	25727670	25731464	3795	1	106707	ENSMUST00000237183.1	0	ENSMUSG00000041199	Rpusd1	RNA pseudouridylate synthase domain containing 1
chr17	25832718	25833493	776	*	24614.3	98.5556	chr17:25833085-25833087	Promoter (<=1kb)	17	25830505	25833361	2857	2	56424	ENSMUST00000044911.9	0	ENSMUSG00000039615	Stub1	STIP1 homology and U-Box containing protein 1
chr17	26243511	26244408	898	*	45556.5	169.074	chr17:26244334-26244335	Promoter (<=1kb)	17	26211822	26244223	32402	2	106581	ENSMUST00000114988.7	0	ENSMUSG00000024187	Fam234a	family with sequence similarity 234, member A
chr17	26252528	26253350	823	*	20972	100.255	chr17:26252881-26252883	Promoter (<=1kb)	17	26252896	26280719	27824	1	66978	ENSMUST00000025023.14	0	ENSMUSG00000024188	Luc7l	Luc7-like
chr17	26715271	26715691	421	*	34164.8	89.2099	chr17:26715377-26715383	Promoter (<=1kb)	17	26715650	26776635	60986	1	77128	ENSMUST00000062519.13	0	ENSMUSG00000048249	Crebrf	CREB3 regulatory factor
chr17	26916591	26917439	849	*	21853.9	94.3076	chr17:26916900-26916903	Promoter (<=1kb)	17	26917091	26921508	4418	1	16580	ENSMUST00000236476.1	0	ENSMUSG00000024301	Kifc5b	kinesin family member C5B
chr17	26939401	26940013	613	*	19592.2	106.202	chr17:26939590-26939591	Promoter (<=1kb)	17	26933819	26939448	5630	2	67675	ENSMUST00000235951.1	0	ENSMUSG00000024194	Cuta	cutA divalent cation tolerance homolog
chr17	26972889	26973449	561	*	17963.5	52.6763	chr17:26973085-26973096	Promoter (<=1kb)	17	26973167	26976203	3037	1	474156	ENSMUST00000120016.2	0	ENSMUSG00000079605	Zbtb9	zinc finger and BTB domain containing 9
chr17	28080415	28081109	695	*	23390	129.142	chr17:28080740-28080743	Promoter (<=1kb)	17	28066745	28080587	13843	2	21463	ENSMUST00000042692.12	0	ENSMUSG00000062859	Tcp11	t-complex protein 11
chr17	28313294	28314141	848	*	15832.6	44.1801	chr17:28313941-28313945	Promoter (<=1kb)	17	28313519	28326572	13054	1	72775	ENSMUST00000114803.8	0	ENSMUSG00000007570	Fance	Fanconi anemia, complementation group E
chr17	28801175	28801910	736	*	18158.9	59.4732	chr17:28801619-28801620	Promoter (<=1kb)	17	28801357	28838354	36998	1	268936	ENSMUST00000233561.1	0	ENSMUSG00000063952	Brpf3	bromodomain and PHD finger containing, 3
chr17	29007572	29008116	545	*	17287.2	84.1122	chr17:29007847-29007848	Promoter (<=1kb)	17	28970880	29007995	37116	2	106504	ENSMUST00000009138.12	0	ENSMUSG00000024006	Stk38	serine/threonine kinase 38
chr17	29032497	29032886	390	*	19370.4	79.0144	chr17:29032613-29032622	Promoter (<=1kb)	17	29032628	29043373	10746	1	20383	ENSMUST00000130216.2	0	ENSMUSG00000071172	Srsf3	serine and arginine-rich splicing factor 3
chr17	29100975	29109241	8267	*	413997	265.93	chr17:29104368-29104369	Downstream (<=300bp)	17	29097900	29099577	1678	1	12575	ENSMUST00000122348.2	3075	ENSMUSG00000023067	Cdkn1a	cyclin-dependent kinase inhibitor 1A (P21)
chr17	29322430	29322903	474	*	16044.2	75.616	chr17:29322805-29322806	Exon (ENSMUST00000234239.1/ENSMUST00000234239.1, exon 1 of 2)	17	29319240	29325928	6689	1	74116	ENSMUST00000234618.1	3190	ENSMUSG00000024011	Pi16	peptidase inhibitor 16
chr17	30003647	30005427	1781	*	51154.6	100.255	chr17:30004302-30004303	Promoter (<=1kb)	17	30004733	30210022	205290	1	21769	ENSMUST00000226208.2	0	ENSMUSG00000044477	Zfand3	zinc finger, AN1-type domain 3
chr17	31277069	31277713	645	*	15824.1	56.9244	chr17:31277358-31277361	Promoter (<=1kb)	17	31255019	31277383	22365	2	22092	ENSMUST00000024832.8	0	ENSMUSG00000024033	Rsph1	radial spoke head 1 homolog (Chlamydomonas)
chr17	31564137	31565205	1069	*	37428.2	113.849	chr17:31564417-31564426	Promoter (<=1kb)	17	31564734	31607693	42960	1	18771	ENSMUST00000097352.10	0	ENSMUSG00000006705	Pknox1	Pbx/knotted 1 homeobox
chr17	32320807	32321466	660	*	20745.1	50.9771	chr17:32321352-32321355	Promoter (<=1kb)	17	32303672	32321185	17514	2	56399	ENSMUST00000002699.6	0	ENSMUSG00000024045	Akap8	A kinase (PRKA) anchor protein 8
chr17	32350258	32351123	866	*	22312.7	81.5633	chr17:32350652-32350653	Promoter (<=1kb)	17	32321424	32350575	29152	2	54194	ENSMUST00000236039.1	0	ENSMUSG00000002625	Akap8l	A kinase (PRKA) anchor protein 8-like
chr17	32388888	32389696	809	*	19755.3	78.1648	chr17:32389578-32389587	Promoter (<=1kb)	17	32354061	32389439	35379	2	22404	ENSMUST00000163107.8	0	ENSMUSG00000024050	Wiz	widely-interspaced zinc finger motifs
chr17	33139386	33140023	638	*	21955	97.706	chr17:33139661-33139662	Promoter (<=1kb)	17	33113351	33139632	26282	2	240069	ENSMUST00000234062.1	0	ENSMUSG00000048602	Morc2b	microrchidia 2B
chr17	33760304	33760824	521	*	28760.4	86.661	chr17:33760559-33760560	Promoter (<=1kb)	17	33742484	33760530	18047	2	19326	ENSMUST00000057373.13	0	ENSMUSG00000077450	Rab11b	RAB11B, member RAS oncogene family
chr17	33817085	33817950	866	*	20977.1	47.5786	chr17:33817416-33817418	Promoter (<=1kb)	17	33817907	33822917	5011	1	80880	ENSMUST00000234357.1	0	ENSMUSG00000042099	Kank3	KN motif and ankyrin repeat domains 3
chr17	33889923	33891126	1204	*	36995.7	87.5106	chr17:33890837-33890841	Promoter (<=1kb)	17	33875659	33890661	15003	2	100502766	ENSMUST00000173492.8	0	ENSMUSG00000079553	Kifc1	kinesin family member C1
chr17	33909090	33909842	753	*	25811.4	90.0595	chr17:33909437-33909438	Promoter (<=1kb)	17	33909414	33911423	2010	1	13163	ENSMUST00000173028.7	0	ENSMUSG00000002307	Daxx	Fas death domain-associated protein
chr17	33915630	33916488	859	*	29896.3	96.0068	chr17:33915970-33915971	Promoter (<=1kb)	17	33915899	33920415	4517	1	21356	ENSMUST00000172619.7	0	ENSMUSG00000024308	Tapbp	TAP binding protein
chr17	34031584	34032763	1180	*	34049.3	92.6083	chr17:34032477-34032481	Promoter (<=1kb)	17	34028269	34031620	3352	2	14977	ENSMUST00000025186.15	0	ENSMUSG00000024327	Slc39a7	solute carrier family 39 (zinc transporter), member 7
chr17	34119093	34119962	870	*	28247.2	79.0144	chr17:34119536-34119542	Promoter (<=1kb)	17	34119541	34135412	15872	1	14998	ENSMUST00000236938.1	0	ENSMUSG00000037649	H2-DMa	histocompatibility 2, class II, locus DMa
chr17	34122247	34123060	814	*	21835.2	64.5709	chr17:34122463-34122466	Promoter (<=1kb)	17	34112023	34122600	10578	2	14312	ENSMUST00000025193.13	0	ENSMUSG00000024335	Brd2	bromodomain containing 2
chr17	34587463	34587931	469	*	20378.1	39.932	chr17:34587570-34587579	Promoter (<=1kb)	17	34587041	34587818	778	1	18132	ENSMUST00000156724.1	422	ENSMUSG00000015468	Notch4	notch 4
chr17	34603139	34604874	1736	*	160472	406.117	chr17:34603824-34603825	Promoter (<=1kb)	17	34601091	34603690	2600	2	54197	ENSMUST00000015622.7	0	ENSMUSG00000015478	Rnf5	ring finger protein 5
chr17	34836405	34837166	762	*	26014.4	92.6083	chr17:34836680-34836683	Promoter (<=1kb)	17	34837019	34838648	1630	1	112403	ENSMUST00000173874.7	0	ENSMUSG00000040482	Dxo	decapping exoribonuclease
chr17	35046645	35047099	455	*	32685.6	200.51	chr17:35046870-35046872	Promoter (<=1kb)	17	35028605	35046726	18122	2	17687	ENSMUST00000097338.10	0	ENSMUSG00000007035	Msh5	mutS homolog 5
chr17	35089049	35089655	607	*	27876.8	97.706	chr17:35089491-35089496	Promoter (<=1kb)	17	35089263	35091826	2564	1	193742	ENSMUST00000173134.7	0	ENSMUSG00000007036	Abhd16a	abhydrolase domain containing 16A
chr17	35135069	35135933	865	*	25588.8	62.8717	chr17:35135215-35135218	Promoter (<=1kb)	17	35135178	35147305	12128	1	224727	ENSMUST00000166426.8	0	ENSMUSG00000024392	Bag6	BCL2-associated athanogene 6
chr17	35164752	35165513	762	*	43262.5	163.127	chr17:35165066-35165067	Promoter (<=1kb)	17	35149076	35164897	15822	2	53761	ENSMUST00000025253.11	0	ENSMUSG00000024393	Prrc2a	proline-rich coiled-coil 2A
chr17	35241334	35242450	1117	*	28472.4	107.901	chr17:35241444-35241445	Promoter (<=1kb)	17	35241746	35253707	11962	1	53817	ENSMUST00000068056.11	0	ENSMUSG00000019432	Ddx39b	DEAD box helicase 39b
chr17	35516737	35517501	765	*	34333.9	107.901	chr17:35516968-35516970	Promoter (<=1kb)	17	35512734	35516824	4091	2	106795	ENSMUST00000161012.7	0	ENSMUSG00000050410	Tcf19	transcription factor 19
chr17	35638644	35639330	687	*	26691.6	185.217	chr17:35638989-35638990	Intron (ENSMUST00000174521.1/433102, intron 3 of 3)	17	35635752	35643695	7944	2	268949	ENSMUST00000095467.3	4365	ENSMUSG00000073408	Mucl3	mucin like 3
chr17	35667403	35668008	606	*	26872.6	95.1572	chr17:35667579-35667580	Promoter (<=1kb)	17	35655634	35667592	11959	2	68915	ENSMUST00000043674.14	0	ENSMUSG00000038838	Vars2	valyl-tRNA synthetase 2, mitochondrial
chr17	35841105	35842004	900	*	42061.2	171.623	chr17:35841456-35841463	Promoter (<=1kb)	17	35841515	35859670	18156	1	240087	ENSMUST00000082337.12	0	ENSMUSG00000061607	Mdc1	mediator of DNA damage checkpoint 1
chr17	35879647	35880263	617	*	18352.6	53.5259	chr17:35879865-35879869	Promoter (<=1kb)	17	35879819	35892670	12852	1	69192	ENSMUST00000025292.14	0	ENSMUSG00000024422	Dhx16	DEAH (Asp-Glu-Ala-His) box polypeptide 16
chr17	35916047	35917172	1126	*	42144.4	96.8564	chr17:35916475-35916476	Promoter (<=1kb)	17	35916566	35932283	15718	1	52040	ENSMUST00000087211.8	0	ENSMUSG00000039220	Ppp1r10	protein phosphatase 1, regulatory subunit 10
chr17	35979221	35980713	1493	*	32113.8	67.9694	chr17:35979543-35979544	Promoter (<=1kb)	17	35979851	35989462	9612	1	14670	ENSMUST00000087200.3	0	ENSMUSG00000024429	Gnl1	guanine nucleotide binding protein-like 1
chr17	36958135	36958892	758	*	17706	96.8564	chr17:36958677-36958679	Promoter (<=1kb)	17	36954356	36958482	4127	2	66136	ENSMUST00000113669.8	0	ENSMUSG00000036315	Polr1h	RNA polymerase I subunit H
chr17	40934528	40935089	562	*	19351.7	88.3602	chr17:40934715-40934716	Promoter (<=1kb)	17	40934685	40961988	27304	1	17850	ENSMUST00000169611.3	0	ENSMUSG00000023921	Mmut	methylmalonyl-Coenzyme A mutase
chr17	46496555	46497075	521	*	16758.7	57.774	chr17:46496680-46496683	Promoter (<=1kb)	17	46496711	46499624	2914	1	381101	ENSMUST00000046497.7	0	ENSMUSG00000040658	Dnph1	2'-deoxynucleoside 5'-phosphate N-hydrolase 1
chr17	46645941	46646379	439	*	22050.1	74.7664	chr17:46646226-46646227	Promoter (<=1kb)	17	46646229	46650132	3904	1	27398	ENSMUST00000002844.13	0	ENSMUSG00000002767	Mrpl2	mitochondrial ribosomal protein L2
chr17	46680405	46681357	953	*	25529.3	69.6686	chr17:46680852-46680857	Promoter (<=1kb)	17	46680458	46683037	2580	1	17256	ENSMUST00000232732.1	0	ENSMUSG00000002768	Mea1	male enhanced antigen 1
chr17	46751981	46752688	708	*	20439.2	70.5183	chr17:46752391-46752392	Promoter (<=1kb)	17	46735705	46752214	16510	2	72029	ENSMUST00000059844.12	0	ENSMUSG00000023973	Cnpy3	canopy FGF signaling regulator 3
chr17	46832095	46832809	715	*	17456.2	63.7213	chr17:46832234-46832236	Promoter (<=1kb)	17	46800652	46832314	31663	2	210982	ENSMUST00000233537.1	0	ENSMUSG00000036568	Bicral	BRD4 interacting chromatin remodeling complex associated protein like
chr17	47593225	47593883	659	*	29570.1	131.691	chr17:47593425-47593430	Promoter (<=1kb)	17	47593436	47598174	4739	1	12445	ENSMUST00000182281.1	0	ENSMUSG00000034165	Ccnd3	cyclin D3
chr17	48409393	48410683	1291	*	83120.6	200.51	chr17:48409817-48409819	Promoter (<=1kb)	17	48410014	48417254	7241	1	106821	ENSMUST00000167180.7	0	ENSMUSG00000040771	Oard1	O-acyl-ADP-ribose deacylase 1
chr17	53688961	53689692	732	*	16266.8	62.8717	chr17:53689286-53689290	Promoter (<=1kb)	17	53674786	53689333	14548	2	72415	ENSMUST00000024736.13	0	ENSMUSG00000023940	Sgo1	shugoshin 1
chr17	56078916	56079951	1036	*	43303.3	120.646	chr17:56079105-56079111	Promoter (<=1kb)	17	56079634	56100592	20959	1	15193	ENSMUST00000226053.1	0	ENSMUSG00000002833	Hdgfl2	HDGF like 2
chr17	56199827	56200678	852	*	28583.7	92.6083	chr17:56200064-56200065	Exon (ENSMUST00000223616.1/224897, exon 7 of 19)	17	56186807	56209208	22402	2	224897	ENSMUST00000223616.1	8530	ENSMUSG00000001229	Dpp9	dipeptidylpeptidase 9
chr17	56256243	56256907	665	*	26909.9	72.2175	chr17:56256740-56256741	Promoter (<=1kb)	17	56256810	56263610	6801	1	14154	ENSMUST00000060253.4	0	ENSMUSG00000043683	Fem1a	fem 1 homolog a
chr17	56303327	56304742	1416	*	45344.9	122.345	chr17:56304207-56304211	Promoter (<=1kb)	17	56303400	56323486	20087	1	18140	ENSMUST00000113038.7	0	ENSMUSG00000001228	Uhrf1	ubiquitin-like, containing PHD and RING finger domains, 1
chr17	56325616	56326396	781	*	51982.2	207.307	chr17:56325974-56325975	Promoter (<=1kb)	17	56326062	56356056	29995	1	193796	ENSMUST00000139679.7	0	ENSMUSG00000024201	Kdm4b	lysine (K)-specific demethylase 4B
chr17	56461644	56462663	1020	*	19817.3	55.2251	chr17:56462015-56462021	Promoter (<=1kb)	17	56412431	56462216	49786	2	19280	ENSMUST00000086828.9	0	ENSMUSG00000013236	Ptprs	protein tyrosine phosphatase, receptor type, S
chr17	56476130	56476705	576	*	17759.6	107.052	chr17:56476515-56476517	Promoter (<=1kb)	17	56412426	56476439	64014	2	19280	ENSMUST00000223859.1	0	ENSMUSG00000013236	Ptprs	protein tyrosine phosphatase, receptor type, S
chr17	56584697	56585096	400	*	21013.6	50.9771	chr17:56584831-56584833	Promoter (<=1kb)	17	56584825	56596523	11699	1	224903	ENSMUST00000182031.1	0	ENSMUSG00000071054	Safb	scaffold attachment factor B
chr17	56609700	56610119	420	*	17578.6	77.3152	chr17:56609863-56609864	Promoter (<=1kb)	17	56607452	56609771	2320	2	224904	ENSMUST00000052832.5	0	ENSMUSG00000049760	Micos13	mitochondrial contact site and cristae organizing system subunit 13
chr17	56673032	56673963	932	*	33283.8	100.255	chr17:56673136-56673144	Promoter (<=1kb)	17	56673294	56707879	34586	1	71810	ENSMUST00000232975.1	0	ENSMUSG00000002372	Ranbp3	RAN binding protein 3
chr17	56830837	56831451	615	*	30985.6	120.646	chr17:56831229-56831231	Promoter (<=1kb)	17	56775897	56831013	55117	2	19725	ENSMUST00000086801.6	0	ENSMUSG00000024206	Rfx2	regulatory factor X, 2 (influences HLA class II expression)
chr17	57011189	57011836	648	*	25894.6	69.6686	chr17:57011560-57011563	Promoter (<=1kb)	17	57003405	57011288	7884	2	98053	ENSMUST00000002733.6	0	ENSMUSG00000002658	Gtf2f1	general transcription factor IIF, polypeptide 1
chr17	57031318	57032364	1047	*	46326.2	160.578	chr17:57031788-57031793	Promoter (<=1kb)	17	57021051	57031488	10438	2	16549	ENSMUST00000007814.9	0	ENSMUSG00000007670	Khsrp	KH-type splicing regulatory protein
chr17	57249892	57250439	548	*	18034	85.8114	chr17:57250057-57250060	Promoter (<=1kb)	17	57249548	57263148	13601	1	106628	ENSMUST00000224152.1	344	ENSMUSG00000019487	Trip10	thyroid hormone receptor interactor 10
chr17	63291264	63292560	1297	*	74118.9	134.24	chr17:63291979-63291980	Intron (ENSMUST00000024761.12/50758, intron 6 of 8)	17	63305446	63312971	7526	2	414079	ENSMUST00000164605.7	20411	ENSMUSG00000090565	4930405O22Rik	RIKEN cDNA 4930405O22 gene
chr17	63863354	63864633	1280	*	45009.3	102.804	chr17:63864053-63864056	Promoter (<=1kb)	17	63864015	64038588	174574	1	14158	ENSMUST00000232945.1	0	ENSMUSG00000000127	Fer	fer (fms/fps related) protein kinase
chr17	64331810	64332304	495	*	19667.8	96.0068	chr17:64332049-64332058	Promoter (<=1kb)	17	64281005	64331916	50912	2	224938	ENSMUST00000172818.7	0	ENSMUSG00000024083	Pja2	praja ring finger ubiquitin ligase 2
chr17	64600324	64601128	805	*	16365.3	83.2625	chr17:64600471-64600474	Promoter (<=1kb)	17	64600736	64755110	154375	1	17158	ENSMUST00000086723.9	0	ENSMUSG00000024085	Man2a1	mannosidase 2, alpha 1
chr17	65612980	65614445	1466	*	81482.6	208.156	chr17:65613852-65613853	Promoter (<=1kb)	17	65578327	65613555	35229	2	30960	ENSMUST00000024897.9	0	ENSMUSG00000024091	Vapa	vesicle-associated membrane protein, associated protein A
chr17	65884259	65885415	1157	*	34280.4	112.999	chr17:65885130-65885131	Promoter (<=1kb)	17	65848418	65884954	36537	2	19765	ENSMUST00000024905.10	0	ENSMUSG00000024096	Ralbp1	ralA binding protein 1
chr17	70853023	70853361	339	*	16186.1	45.0297	chr17:70853147-70853150	Promoter (<=1kb)	17	70844211	70853546	9336	2	21815	ENSMUST00000118283.7	185	ENSMUSG00000047407	Tgif1	TGFB-induced factor homeobox 1
chr17	71001669	71002922	1254	*	42310.1	97.706	chr17:71002633-71002634	Promoter (<=1kb)	17	71002633	71036510	33878	1	17929	ENSMUST00000233893.1	0	ENSMUSG00000024049	Myom1	myomesin 1
chr17	71551645	71552313	669	*	18381.5	49.2778	chr17:71551966-71551986	Promoter (<=1kb)	17	71552061	71578700	26640	1	70891	ENSMUST00000124001.7	0	ENSMUSG00000052525	Spdya	speedy/RINGO cell cycle regulator family, member A
chr17	72836163	72836951	789	*	31201.4	85.8114	chr17:72836635-72836637	Promoter (<=1kb)	17	72836453	72851195	14743	1	383295	ENSMUST00000045174.6	0	ENSMUSG00000039770	Ypel5	yippee like 5
chr17	74527780	74528638	859	*	32000.8	84.1122	chr17:74528161-74528162	Promoter (<=1kb)	17	74528295	74703356	175062	1	12211	ENSMUST00000180037.7	0	ENSMUSG00000024073	Birc6	baculoviral IAP repeat-containing 6
chr17	78835094	78835846	753	*	19192.9	60.3229	chr17:78835400-78835401	Promoter (<=1kb)	17	78752898	78835324	82427	2	320473	ENSMUST00000097281.3	0	ENSMUSG00000039414	Heatr5b	HEAT repeat containing 5B
chr17	78882138	78882919	782	*	21207.3	88.3602	chr17:78882238-78882244	Promoter (<=1kb)	17	78852564	78882573	30010	2	19106	ENSMUST00000024884.4	0	ENSMUSG00000024079	Eif2ak2	eukaryotic translation initiation factor 2-alpha kinase 2
chr17	79354745	79355530	786	*	22271.9	50.9771	chr17:79355150-79355151	Promoter (<=1kb)	17	79333727	79355091	21365	2	260409	ENSMUST00000068958.8	0	ENSMUSG00000036533	Cdc42ep3	CDC42 effector protein (Rho GTPase binding) 3
chr17	80061892	80062679	788	*	20820.7	56.9244	chr17:80062481-80062483	Promoter (<=1kb)	17	80029487	80062227	32741	2	72692	ENSMUST00000184635.7	0	ENSMUSG00000024095	Hnrnpll	heterogeneous nuclear ribonucleoprotein L-like
chr17	80206875	80207808	934	*	32768.9	93.4579	chr17:80207372-80207373	Promoter (<=1kb)	17	80200080	80207305	7226	2	225027	ENSMUST00000063417.10	0	ENSMUSG00000024097	Srsf7	serine and arginine-rich splicing factor 7
chr17	84957028	84957991	964	*	23250.6	67.1198	chr17:84957727-84957730	Promoter (<=1kb)	17	84917182	84957423	40242	2	68531	ENSMUST00000234288.1	0	ENSMUSG00000097047	1110020A21Rik	RIKEN cDNA 1110020A21 gene
chr17	85000853	85002080	1228	*	19987.2	36.5336	chr17:85001206-85001230	Intron (ENSMUST00000112305.9/19043, intron 2 of 5)	17	84993680	85023779	30100	1	19043	ENSMUST00000234851.1	7173	ENSMUSG00000061130	Ppm1b	protein phosphatase 1B, magnesium dependent, beta isoform
chr17	86947606	86948230	625	*	21958.4	101.104	chr17:86947938-86947941	Promoter (<=1kb)	17	86944109	86947871	3763	2	74915	ENSMUST00000233995.1	0	ENSMUSG00000053375	Atp6v1e2	ATPase, H+ transporting, lysosomal V1 subunit E2
chr17	87106899	87107678	780	*	33323.7	116.398	chr17:87107168-87107169	Promoter (<=1kb)	17	87107679	87137839	30161	1	56468	ENSMUST00000041369.7	-1	ENSMUSG00000037104	Socs5	suppressor of cytokine signaling 5
chr17	87446394	87447422	1029	*	24256.6	61.1725	chr17:87447072-87447073	Promoter (<=1kb)	17	87433412	87446935	13524	2	12314	ENSMUST00000040440.6	0	ENSMUSG00000036438	Calm2	calmodulin 2
chr17	87636556	87637308	753	*	15733.2	76.4656	chr17:87636884-87636885	Promoter (<=1kb)	17	87636682	87651129	14448	1	17075	ENSMUST00000234623.1	0	ENSMUSG00000045394	Epcam	epithelial cell adhesion molecule
chr17	88529551	88530173	623	*	16373.8	69.6686	chr17:88529839-88529843	Promoter (<=1kb)	17	88530118	88588367	58250	1	73825	ENSMUST00000038551.7	0	ENSMUSG00000034709	Ppp1r21	protein phosphatase 1, regulatory subunit 21
chr18	3337176	3338126	951	*	25329.6	63.7213	chr18:3338001-3338003	Promoter (<=1kb)	18	3266354	3337679	71326	2	12916	ENSMUST00000150235.7	0	ENSMUSG00000063889	Crem	cAMP responsive element modulator
chr18	5334011	5335068	1058	*	27957.5	72.2175	chr18:5334877-5334879	Promoter (<=1kb)	18	5210029	5334439	124411	2	240186	ENSMUST00000063989.6	0	ENSMUSG00000050945	Zfp438	zinc finger protein 438
chr18	10182078	10182589	512	*	17532.7	56.9244	chr18:10182294-10182295	Promoter (<=1kb)	18	10064401	10182045	117645	2	19877	ENSMUST00000067947.6	-33	ENSMUSG00000024290	Rock1	Rho-associated coiled-coil containing protein kinase 1
chr18	10617596	10618099	504	*	18350.9	88.3602	chr18:10617839-10617840	Promoter (<=1kb)	18	10617775	10628230	10456	1	20641	ENSMUST00000002551.4	0	ENSMUSG00000002477	Snrpd1	small nuclear ribonucleoprotein D1
chr18	21001268	21002151	884	*	30446.9	84.1122	chr18:21001813-21001815	Promoter (<=1kb)	18	21001341	21027535	26195	1	56515	ENSMUST00000234107.1	0	ENSMUSG00000024317	Rnf138	ring finger protein 138
chr18	24020216	24021003	788	*	23405.3	68.819	chr18:24020417-24020418	Promoter (<=1kb)	18	24009702	24020810	11109	2	59057	ENSMUST00000066497.11	0	ENSMUSG00000051469	Zfp24	zinc finger protein 24
chr18	24121522	24122306	785	*	33246.4	119.796	chr18:24121945-24121949	Promoter (<=1kb)	18	24104757	24121953	17197	2	225280	ENSMUST00000141489.1	0	ENSMUSG00000047989	Ino80c	INO80 complex subunit C
chr18	24467138	24467876	739	*	19039.1	47.5786	chr18:24467523-24467528	Promoter (2-3kb)	18	24470850	24477798	6949	1	68046	ENSMUST00000235029.1	-2974	ENSMUSG00000024273	2700062C07Rik	RIKEN cDNA 2700062C07 gene
chr18	24603145	24604291	1147	*	40136.8	135.089	chr18:24603731-24603732	Promoter (<=1kb)	18	24579881	24603817	23937	2	106957	ENSMUST00000070726.9	0	ENSMUSG00000024270	Slc39a6	solute carrier family 39 (metal ion transporter), member 6
chr18	29496325	29497067	743	*	18766.4	68.819	chr18:29496567-29496568	Promoter (<=1kb)	18	29396716	29496416	99701	2	78058	ENSMUST00000234588.1	0	ENSMUSG00000117618	4930578E11Rik	RIKEN cDNA 4930578E11 gene
chr18	31634096	31635400	1305	*	53307.6	175.021	chr18:31635031-31635038	Promoter (<=1kb)	18	31634371	31636611	2241	1	269003	ENSMUST00000234760.1	0	ENSMUSG00000024260	Sap130	Sin3A associated protein
chr18	31759434	31760382	949	*	20798.6	79.0144	chr18:31759889-31759895	Promoter (<=1kb)	18	31759826	31777524	17699	1	225339	ENSMUST00000234500.1	0	ENSMUSG00000041915	Ammecr1l	AMME chromosomal region gene 1-like
chr18	32162784	32163413	630	*	15755.3	50.1274	chr18:32163063-32163069	Promoter (<=1kb)	18	32163089	32199296	36208	1	26405	ENSMUST00000234576.1	0	ENSMUSG00000024383	Map3k2	mitogen-activated protein kinase kinase kinase 2
chr18	33213767	33214224	458	*	23372.1	118.097	chr18:33213961-33213965	Promoter (<=1kb)	18	33199355	33213862	14508	2	170459	ENSMUST00000025236.8	0	ENSMUSG00000024378	Stard4	StAR-related lipid transfer (START) domain containing 4
chr18	34651334	34652674	1341	*	38859	98.5556	chr18:34651791-34651818	Promoter (<=1kb)	18	34630951	34651735	20785	2	52563	ENSMUST00000025228.11	0	ENSMUSG00000024370	Cdc23	CDC23 cell division cycle 23
chr18	34751477	34751822	346	*	18413.8	78.1648	chr18:34751643-34751670	Promoter (<=1kb)	18	34732993	34751533	18541	2	12532	ENSMUST00000060710.8	0	ENSMUSG00000044201	Cdc25c	cell division cycle 25C
chr18	34931369	34932452	1084	*	44823.3	108.751	chr18:34931997-34932000	Promoter (<=1kb)	18	34902785	34932007	29223	2	225363	ENSMUST00000025218.7	0	ENSMUSG00000024360	Etf1	eukaryotic translation termination factor 1
chr18	34953933	34955124	1192	*	27817.3	71.3679	chr18:34954651-34954652	Promoter (<=1kb)	18	34937414	34954357	16944	2	15526	ENSMUST00000025217.10	0	ENSMUSG00000024359	Hspa9	heat shock protein 9
chr18	36559353	36560798	1446	*	54351.7	173.322	chr18:36560385-36560386	Promoter (<=1kb)	18	36559987	36583681	23695	1	108857	ENSMUST00000134146.7	0	ENSMUSG00000024483	Ankhd1	ankyrin repeat and KH domain containing 1
chr18	37935406	37935757	352	*	16093.5	81.5633	chr18:37935591-37935600	Promoter (<=1kb)	18	37843601	37935476	91876	2	13367	ENSMUST00000115634.7	0	ENSMUSG00000024456	Diaph1	diaphanous related formin 1
chr18	37954942	37955590	649	*	18202.2	84.9618	chr18:37955050-37955051	Promoter (<=1kb)	18	37936972	37955016	18045	2	15183	ENSMUST00000043498.8	0	ENSMUSG00000024454	Hdac3	histone deacetylase 3
chr18	46311787	46312252	466	*	22700.1	134.24	chr18:46311933-46311934	Promoter (<=1kb)	18	46282151	46311928	29778	2	240261	ENSMUST00000072835.6	0	ENSMUSG00000071855	Ccdc112	coiled-coil domain containing 112
chr18	46525653	46526544	892	*	23310.1	96.0068	chr18:46526156-46526157	Promoter (<=1kb)	18	46501746	46525971	24226	2	240263	ENSMUST00000036226.5	0	ENSMUSG00000033319	Fem1c	fem 1 homolog c
chr18	49832462	49833219	758	*	23566.7	89.2099	chr18:49832651-49832654	Promoter (<=1kb)	18	49832670	49964254	131585	1	240283	ENSMUST00000180611.7	0	ENSMUSG00000037416	Dmxl1	Dmx-like 1
chr18	52331203	52331952	750	*	19360.2	109.601	chr18:52331473-52331474	Promoter (<=1kb)	18	52331549	52332996	1448	1	67634	ENSMUST00000025388.6	0	ENSMUSG00000024510	Ftmt	ferritin mitochondrial
chr18	53744404	53744922	519	*	19836.9	80.7137	chr18:53744776-53744780	Promoter (<=1kb)	18	53681723	53744547	62825	2	225523	ENSMUST00000049811.7	0	ENSMUSG00000048799	Cep120	centrosomal protein 120
chr18	56707354	56708652	1299	*	17812.2	32.2855	chr18:56707529-56707536	Promoter (<=1kb)	18	56707813	56753424	45612	1	16906	ENSMUST00000025486.8	0	ENSMUSG00000024590	Lmnb1	lamin B1
chr18	56884013	56884484	472	*	18294.8	73.0671	chr18:56884270-56884271	Intron (ENSMUST00000102912.7/320253, intron 1 of 4)	18	56803669	56925515	121847	2	320253	ENSMUST00000153044.1	41031	ENSMUSG00000032656	Marchf3	membrane associated ring-CH-type finger 3
chr18	56925457	56925921	465	*	36559	134.24	chr18:56925579-56925581	Promoter (<=1kb)	18	56761716	56925548	163833	2	320253	ENSMUST00000102912.7	0	ENSMUSG00000032656	Marchf3	membrane associated ring-CH-type finger 3
chr18	60525841	60526658	818	*	25045.9	64.5709	chr18:60526312-60526313	Promoter (<=1kb)	18	60526185	60557939	31755	1	67665	ENSMUST00000223984.1	0	ENSMUSG00000024603	Dctn4	dynactin 4
chr18	65921308	65921838	531	*	18596.4	77.3152	chr18:65921712-65921729	Distal Intergenic	18	65935284	65937815	2532	2	19434	ENSMUST00000236444.1	15977	ENSMUSG00000024518	Rax	retina and anterior neural fold homeobox
chr18	66458361	66459127	767	*	30333	87.5106	chr18:66458612-66458614	Promoter (<=1kb)	18	66458533	66465560	7028	1	58801	ENSMUST00000025399.8	0	ENSMUSG00000024521	Pmaip1	phorbol-12-myristate-13-acetate-induced protein 1
chr18	67066151	67067033	883	*	41169.9	132.54	chr18:67066525-67066528	Exon (ENSMUST00000237332.1/ENSMUST00000237332.1, exon 1 of 1)	18	67088216	67226792	138577	1	14680	ENSMUST00000025402.14	-21183	ENSMUSG00000024524	Gnal	guanine nucleotide binding protein, alpha stimulating, olfactory type
chr18	67448980	67449523	544	*	25306.7	87.5106	chr18:67449191-67449193	Promoter (<=1kb)	18	67404764	67449172	44409	2	69597	ENSMUST00000025408.9	0	ENSMUSG00000024527	Afg3l2	AFG3-like AAA ATPase 2
chr18	67723953	67724823	871	*	34225.1	110.45	chr18:67724499-67724500	Promoter (<=1kb)	18	67665511	67724573	59063	2	19255	ENSMUST00000120934.7	0	ENSMUSG00000024539	Ptpn2	protein tyrosine phosphatase, non-receptor type 2
chr18	70567944	70568671	728	*	22493.6	82.4129	chr18:70568244-70568252	Promoter (<=1kb)	18	70568189	70626131	57943	1	17191	ENSMUST00000074058.10	0	ENSMUSG00000024513	Mbd2	methyl-CpG binding domain protein 2
chr18	73571829	73573079	1251	*	59586.2	120.646	chr18:73572277-73572279	Promoter (<=1kb)	18	73573044	73592575	19532	1	240396	ENSMUST00000091852.4	0	ENSMUSG00000037253	Mex3c	mex3 RNA binding family member C
chr18	73815103	73816021	919	*	19564.1	76.4656	chr18:73815581-73815584	Promoter (<=1kb)	18	73769903	73815438	45536	2	107029	ENSMUST00000025439.4	0	ENSMUSG00000024556	Me2	malic enzyme 2, NAD(+)-dependent, mitochondrial
chr18	75018570	75019396	827	*	18625.3	56.9244	chr18:75018665-75018666	Promoter (<=1kb)	18	75018781	75106419	87639	1	69190	ENSMUST00000236220.1	0	ENSMUSG00000035765	Dym	dymeclin
chr18	75838740	75839313	574	*	15936.3	79.0144	chr18:75839100-75839108	Intron (ENSMUST00000058997.14/207259, intron 1 of 4)	18	75820215	76148561	328347	1	207259	ENSMUST00000236462.1	18525	ENSMUSG00000044646	Zbtb7c	zinc finger and BTB domain containing 7C
chr18	76241077	76242072	996	*	24739.2	65.4206	chr18:76241396-76241400	Promoter (<=1kb)	18	76241580	76310963	69384	1	17126	ENSMUST00000168423.8	0	ENSMUSG00000024563	Smad2	SMAD family member 2
chr18	80151128	80152066	939	*	73108.7	197.111	chr18:80151828-80151830	Promoter (<=1kb)	18	80126311	80151482	25172	2	240442	ENSMUST00000066743.10	0	ENSMUSG00000053950	Adnp2	ADNP homeobox 2
chr18	80469228	80470238	1011	*	41414.6	190.314	chr18:80470025-80470026	Promoter (<=1kb)	18	80407959	80469695	61737	2	67655	ENSMUST00000036229.12	0	ENSMUSG00000033323	Ctdp1	CTD (carboxy-terminal domain, RNA polymerase II, polypeptide A) phosphatase, subunit 1
chr18	80707623	80708680	1058	*	19662.7	56.0748	chr18:80708097-80708098	Promoter (<=1kb)	18	80606205	80708173	101969	2	18018	ENSMUST00000167977.7	0	ENSMUSG00000033016	Nfatc1	nuclear factor of activated T cells, cytoplasmic, calcineurin dependent 1
chr18	84685348	84686109	762	*	19237.9	58.6236	chr18:84685766-84685767	Promoter (<=1kb)	18	84667465	84685702	18238	2	66054	ENSMUST00000025546.16	0	ENSMUSG00000024644	Cndp2	CNDP dipeptidase 2 (metallopeptidase M20 family)
chr18	84951479	84952370	892	*	31079.9	126.593	chr18:84951647-84951648	Promoter (<=1kb)	18	84952116	84981376	29261	1	50764	ENSMUST00000223789.2	0	ENSMUSG00000034391	Fbxo15	F-box protein 15
chr19	3388512	3389499	988	*	31817.3	70.5183	chr19:3388724-3388727	Promoter (<=1kb)	19	3388857	3407823	18967	1	17771	ENSMUST00000025840.15	0	ENSMUSG00000024905	Tesmin	testis expressed metallothionein like
chr19	3575253	3576279	1027	*	41710.3	154.63	chr19:3575894-3575896	Promoter (<=1kb)	19	3454928	3575720	120793	2	52036	ENSMUST00000025846.15	0	ENSMUSG00000024908	Ppp6r3	protein phosphatase 6, regulatory subunit 3
chr19	3767699	3768581	883	*	19273.6	37.3832	chr19:3768873-3768877	Promoter (<=1kb)	19	3768033	3808835	40803	1	225888	ENSMUST00000113970.7	0	ENSMUSG00000045098	Kmt5b	lysine methyltransferase 5B
chr19	3851581	3852465	885	*	16683.9	45.0297	chr19:3851714-3851716	Promoter (<=1kb)	19	3851773	3894365	42593	1	12660	ENSMUST00000128694.7	0	ENSMUSG00000024843	Chka	choline kinase alpha
chr19	4096523	4097478	956	*	44881.9	115.548	chr19:4097184-4097186	Promoter (<=1kb)	19	4097182	4099017	1836	1	52004	ENSMUST00000025779.10	0	ENSMUSG00000024856	Cdk2ap2	CDK2-associated protein 2
chr19	4125721	4126361	641	*	17986.4	54.3755	chr19:4126176-4126178	Promoter (<=1kb)	19	4114446	4125858	11413	2	11632	ENSMUST00000117831.7	0	ENSMUSG00000024847	Aip	aryl-hydrocarbon receptor-interacting protein
chr19	4396984	4397652	669	*	20249.8	66.2702	chr19:4397104-4397122	Promoter (<=1kb)	19	4316170	4397077	80908	2	225876	ENSMUST00000075856.10	0	ENSMUSG00000054611	Kdm2a	lysine (K)-specific demethylase 2A
chr19	4510015	4510826	812	*	19273.6	51.8267	chr19:4510361-4510368	Promoter (<=1kb)	19	4510472	4621752	111281	1	18563	ENSMUST00000068004.12	0	ENSMUSG00000024892	Pcx	pyruvate carboxylase
chr19	4711654	4712518	865	*	17446	39.932	chr19:4711879-4711880	Promoter (<=1kb)	19	4712384	4725943	13560	1	20743	ENSMUST00000237694.1	0	ENSMUSG00000067889	Sptbn2	spectrin beta, non-erythrocytic 2
chr19	4811278	4811958	681	*	26855.6	90.9091	chr19:4811635-4811636	Promoter (<=1kb)	19	4742913	4811612	68700	2	102902673	ENSMUST00000178353.1	0	ENSMUSG00000096370	Gm21992	predicted gene 21992
chr19	5041149	5041495	347	*	15926.9	99.4053	chr19:5041293-5041300	Promoter (<=1kb)	19	5041354	5049917	8564	1	107392	ENSMUST00000116567.3	0	ENSMUSG00000080268	Brms1	breast cancer metastasis-suppressor 1
chr19	5272269	5273461	1193	*	19813.1	52.6763	chr19:5273149-5273153	Promoter (<=1kb)	19	5133158	5273119	139962	2	107975	ENSMUST00000025786.8	0	ENSMUSG00000024855	Pacs1	phosphofurin acidic cluster sorting protein 1
chr19	5510357	5510812	456	*	20106.2	99.4053	chr19:5510623-5510625	Promoter (<=1kb)	19	5492235	5510496	18262	2	225861	ENSMUST00000237945.1	0	ENSMUSG00000056185	Snx32	sorting nexin 32
chr19	5688166	5689178	1013	*	18652.5	56.0748	chr19:5688685-5688694	Promoter (<=1kb)	19	5664635	5688908	24274	2	104401	ENSMUST00000113615.8	0	ENSMUSG00000054874	Pcnx3	pecanex homolog 3
chr19	6046648	6047595	948	*	17196.3	33.1351	chr19:6046538-6046545	Promoter (<=1kb)	19	6046662	6053709	7048	1	74126	ENSMUST00000156550.7	0	ENSMUSG00000024807	Syvn1	synovial apoptosis inhibitor 1, synoviolin
chr19	6140458	6141392	935	*	30644	59.4732	chr19:6140814-6141070	Promoter (<=1kb)	19	6134374	6141140	6767	2	56327	ENSMUST00000134821.1	0	ENSMUSG00000024944	Arl2	ADP-ribosylation factor-like 2
chr19	6363317	6364679	1363	*	49754.5	107.901	chr19:6363664-6363665	Promoter (<=1kb)	19	6363690	6378030	14341	1	22668	ENSMUST00000131252.7	0	ENSMUSG00000024949	Sf1	splicing factor 1
chr19	6933486	6934048	563	*	16388.3	86.661	chr19:6933713-6933720	Promoter (<=1kb)	19	6928299	6933554	5256	2	16528	ENSMUST00000235248.1	0	ENSMUSG00000024957	Kcnk4	potassium channel, subfamily K, member 4
chr19	6980296	6980929	634	*	17876	49.2778	chr19:6980497-6980506	Promoter (<=1kb)	19	6977741	6980440	2700	2	14227	ENSMUST00000070878.8	0	ENSMUSG00000056629	Fkbp2	FK506 binding protein 2
chr19	7039237	7040647	1411	*	95724.7	192.863	chr19:7039942-7039944	Promoter (<=1kb)	19	7020702	7039967	19266	2	20867	ENSMUST00000025918.8	0	ENSMUSG00000024966	Stip1	stress-induced phosphoprotein 1
chr19	7206171	7206478	308	*	23584.5	79.0144	chr19:7206328-7206330	Promoter (<=1kb)	19	7198202	7206316	8115	2	107260	ENSMUST00000025679.10	0	ENSMUSG00000024767	Otub1	OTU domain, ubiquitin aldehyde binding 1
chr19	7341602	7342151	550	*	30072.2	91.7587	chr19:7341769-7341774	Promoter (<=1kb)	19	7275396	7341819	66424	2	13728	ENSMUST00000032557.14	0	ENSMUSG00000024969	Mark2	MAP/microtubule affinity regulating kinase 2
chr19	7382637	7383217	581	*	23457.1	116.398	chr19:7383066-7383067	Promoter (<=1kb)	19	7356463	7382994	26532	2	68229	ENSMUST00000025924.3	0	ENSMUSG00000024970	Spindoc	spindlin interactor and repressor of chromatin binding
chr19	8818884	8820148	1265	*	40147	75.616	chr19:8819844-8819847	Promoter (<=1kb)	19	8820010	8834143	14134	1	68693	ENSMUST00000096753.4	0	ENSMUSG00000071659	Hnrnpul2	heterogeneous nuclear ribonucleoprotein U-like 2
chr19	8941707	8942383	677	*	21750.2	67.1198	chr19:8941880-8941882	Promoter (<=1kb)	19	8941875	8952303	10429	1	23942	ENSMUST00000096240.2	0	ENSMUSG00000071646	Mta2	metastasis-associated gene family, member 2
chr19	8966544	8967269	726	*	42251.5	152.931	chr19:8967018-8967019	Promoter (<=1kb)	19	8967041	8978479	11439	1	67160	ENSMUST00000052248.7	0	ENSMUSG00000071644	Eef1g	eukaryotic translation elongation factor 1 gamma
chr19	10203555	10204512	958	*	38825	101.954	chr19:10203912-10203915	Promoter (<=1kb)	19	10199132	10204169	5038	2	14156	ENSMUST00000156291.1	0	ENSMUSG00000024742	Fen1	flap structure specific endonuclease 1
chr19	10605126	10605927	802	*	27175.9	85.8114	chr19:10605567-10605571	Promoter (<=1kb)	19	10605327	10629819	24493	1	13194	ENSMUST00000025649.9	0	ENSMUSG00000024740	Ddb1	damage specific DNA binding protein 1
chr19	10881195	10881836	642	*	20910.8	102.804	chr19:10881487-10881529	Promoter (<=1kb)	19	10873928	10881711	7784	2	68539	ENSMUST00000129052.1	0	ENSMUSG00000034659	Tmem109	transmembrane protein 109
chr19	10894894	10895476	583	*	17638.9	66.2702	chr19:10895272-10895273	Promoter (<=1kb)	19	10895231	10905532	10302	1	28000	ENSMUST00000025642.13	0	ENSMUSG00000024735	Prpf19	pre-mRNA processing factor 19
chr19	11965172	11966011	840	*	29876	111.3	chr19:11965644-11965646	Promoter (<=1kb)	19	11965941	11994112	28172	1	76303	ENSMUST00000025590.10	0	ENSMUSG00000024687	Osbp	oxysterol binding protein
chr19	12795155	12796394	1240	*	35682.2	80.7137	chr19:12796231-12796232	Promoter (<=1kb)	19	12796193	12833807	37615	1	107321	ENSMUST00000235690.1	0	ENSMUSG00000024696	Lpxn	leupaxin
chr19	14597984	14598946	963	*	38985.6	146.984	chr19:14598369-14598370	Promoter (<=1kb)	19	14448150	14598051	149902	2	21888	ENSMUST00000052011.14	0	ENSMUSG00000024642	Tle4	transducin-like enhancer of split 4
chr19	15924740	15925265	526	*	30017	129.992	chr19:15925112-15925113	Promoter (<=1kb)	19	15904678	15925059	20382	2	107272	ENSMUST00000025542.9	0	ENSMUSG00000024640	Psat1	phosphoserine aminotransferase 1
chr19	18670579	18671367	789	*	23371.3	106.202	chr19:18670707-18670712	Promoter (<=1kb)	19	18670764	18707200	36437	1	67383	ENSMUST00000025632.10	0	ENSMUSG00000024726	Carnmt1	carnosine N-methyltransferase 1
chr19	18712819	18713886	1068	*	29954.1	124.044	chr19:18713163-18713165	Promoter (<=1kb)	19	18713193	18718428	5236	1	225995	ENSMUST00000062753.2	0	ENSMUSG00000047044	D030056L22Rik	RIKEN cDNA D030056L22 gene
chr19	21652605	21653858	1254	*	69901.4	259.983	chr19:21653079-21653080	Promoter (<=1kb)	19	21653185	21685409	32225	1	226016	ENSMUST00000235332.1	0	ENSMUSG00000047368	Abhd17b	abhydrolase domain containing 17B
chr19	23140606	23141722	1117	*	52795.2	120.646	chr19:23141092-23141093	Promoter (<=1kb)	19	23141226	23168134	26909	1	16601	ENSMUST00000036884.2	0	ENSMUSG00000033863	Klf9	Kruppel-like factor 9
chr19	27429721	27430332	612	*	20169.9	110.45	chr19:27429917-27429918	Promoter (<=1kb)	19	27388698	27429825	41128	2	52874	ENSMUST00000076219.5	0	ENSMUSG00000041360	Pum3	pumilio RNA-binding family member 3
chr19	28011193	28011740	548	*	26214.1	85.8114	chr19:28011625-28011626	Promoter (<=1kb)	19	27805143	28011166	206024	2	19726	ENSMUST00000173161.1	-27	ENSMUSG00000040929	Rfx3	regulatory factor X, 3 (influences HLA class II expression)
chr19	29101096	29101605	510	*	29009.3	114.698	chr19:29101334-29101337	Promoter (<=1kb)	19	29101375	29143843	42469	1	59028	ENSMUST00000064393.5	0	ENSMUSG00000024785	Rcl1	RNA terminal phosphate cyclase-like 1
chr19	29450800	29451802	1003	*	64631.3	171.623	chr19:29451121-29451402	Intron (ENSMUST00000112576.3/58205, intron 4 of 5)	19	29422059	29471152	49094	1	58205	ENSMUST00000235164.1	28741	ENSMUSG00000016498	Pdcd1lg2	programmed cell death 1 ligand 2
chr19	29805905	29806727	823	*	19373	86.661	chr19:29806605-29806607	Promoter (<=1kb)	19	29715575	29805989	90415	2	240613	ENSMUST00000177155.7	0	ENSMUSG00000046138	9930021J03Rik	RIKEN cDNA 9930021J03 gene
chr19	32387439	32388716	1278	*	26638.9	56.0748	chr19:32388144-32388148	Promoter (<=1kb)	19	32122727	32388512	265786	2	208449	ENSMUST00000099514.9	0	ENSMUSG00000040451	Sgms1	sphingomyelin synthase 1
chr19	36925914	36926616	703	*	23248.1	96.8564	chr19:36926351-36926355	Promoter (<=1kb)	19	36926079	37012752	86674	1	107182	ENSMUST00000099494.3	0	ENSMUSG00000040565	Btaf1	B-TFIID TATA-box binding protein associated factor 1
chr19	41829687	41830288	602	*	18754.5	85.8114	chr19:41829985-41829986	Promoter (<=1kb)	19	41829970	41832583	2614	1	14296	ENSMUST00000087155.4	0	ENSMUSG00000067199	Frat1	frequently rearranged in advanced T cell lymphomas
chr19	41847800	41848529	730	*	23722.2	76.4656	chr19:41848066-41848074	Promoter (<=1kb)	19	41845972	41848132	2161	2	212398	ENSMUST00000059231.3	0	ENSMUSG00000047604	Frat2	frequently rearranged in advanced T cell lymphomas 2
chr19	41933219	41933833	615	*	20477.5	98.5556	chr19:41933396-41933400	Promoter (<=1kb)	19	41922292	41933423	11132	2	66583	ENSMUST00000112123.3	0	ENSMUSG00000034321	Exosc1	exosome component 1
chr19	41980837	41981710	874	*	29274.4	69.6686	chr19:41981089-41981255	Promoter (<=1kb)	19	41941086	41981114	40029	2	72199	ENSMUST00000167927.7	0	ENSMUSG00000025159	Mms19	MMS19 cytosolic iron-sulfur assembly component
chr19	42090128	42090867	740	*	28209.9	186.066	chr19:42090368-42090372	Promoter (<=1kb)	19	42090470	42122031	31562	1	84095	ENSMUST00000235932.1	0	ENSMUSG00000025178	Pi4k2a	phosphatidylinositol 4-kinase type 2 alpha
chr19	42128672	42129474	803	*	37497	173.322	chr19:42129004-42129005	Promoter (<=1kb)	19	42123273	42129059	5787	2	69534	ENSMUST00000018965.3	0	ENSMUSG00000018821	Avpi1	arginine vasopressin-induced 1
chr19	43524426	43525086	661	*	37058.6	157.179	chr19:43524696-43524700	Promoter (<=1kb)	19	43499752	43524605	24854	2	14718	ENSMUST00000026196.13	0	ENSMUSG00000025190	Got1	glutamic-oxaloacetic transaminase 1, soluble
chr19	43674627	43675642	1016	*	33218.3	85.8114	chr19:43674982-43674984	Promoter (<=1kb)	19	43675178	43677176	1999	1	100502982	ENSMUST00000236819.1	0	ENSMUSG00000117698	BC037704	cDNA sequence BC037704
chr19	44237494	44238119	626	*	25083.3	112.999	chr19:44237743-44237750	Promoter (<=1kb)	19	44237815	44242018	4204	1	30049	ENSMUST00000237324.1	0	ENSMUSG00000025202	Scd3	stearoyl-coenzyme A desaturase 3
chr19	44284176	44284925	750	*	36188.6	114.698	chr19:44284606-44284607	Distal Intergenic	19	44293674	44306864	13191	1	20250	ENSMUST00000026221.6	-8749	ENSMUSG00000025203	Scd2	stearoyl-Coenzyme A desaturase 2
chr19	45005615	45006739	1125	*	46280.4	125.743	chr19:45006553-45006554	Promoter (<=1kb)	19	45005663	45012762	7100	1	226153	ENSMUST00000236685.1	0	ENSMUSG00000025209	Twnk	twinkle mtDNA helicase
chr19	45783182	45783816	635	*	33604.1	112.999	chr19:45783564-45783565	Promoter (<=1kb)	19	45750259	45783551	33293	2	76055	ENSMUST00000026243.4	0	ENSMUSG00000025220	Oga	O-GlcNAcase
chr19	46147095	46147906	812	*	25545.5	110.45	chr19:46147528-46147529	Promoter (<=1kb)	19	46135685	46148326	12642	2	18742	ENSMUST00000026259.15	420	ENSMUSG00000025229	Pitx3	paired-like homeodomain transcription factor 3
chr19	46962047	46962855	809	*	18152.1	43.3305	chr19:46962464-46962639	Promoter (<=1kb)	19	46886829	46962308	75480	2	76952	ENSMUST00000168536.8	0	ENSMUSG00000025041	Nt5c2	5'-nucleotidase, cytosolic II
chr19	53038210	53038970	761	*	25079.9	109.601	chr19:53038571-53038572	Promoter (<=1kb)	19	52931926	53038641	106716	2	170750	ENSMUST00000236456.1	0	ENSMUSG00000025027	Xpnpep1	X-prolyl aminopeptidase (aminopeptidase P) 1, soluble
chr19	53389831	53391057	1227	*	45599	109.601	chr19:53390719-53390720	Promoter (<=1kb)	19	53379396	53390578	11183	2	76479	ENSMUST00000025997.6	0	ENSMUSG00000025024	Smndc1	survival motor neuron domain containing 1
chr19	53599855	53600798	944	*	47606.6	169.074	chr19:53600097-53600099	Promoter (<=1kb)	19	53600398	53645833	45436	1	13006	ENSMUST00000025930.9	0	ENSMUSG00000024974	Smc3	structural maintenance of chromosomes 3
chr19	55315337	55316165	829	*	47505.5	134.24	chr19:55315516-55315517	Promoter (<=1kb)	19	55271291	55316010	44720	2	66980	ENSMUST00000225963.1	0	ENSMUSG00000024982	Zdhhc6	zinc finger, DHHC domain containing 6
chr19	56874091	56874666	576	*	17662.7	76.4656	chr19:56874537-56874540	Promoter (<=1kb)	19	56874249	56912078	37830	1	240675	ENSMUST00000026068.7	0	ENSMUSG00000025082	Vwa2	von Willebrand factor A domain containing 2
chr19	59942945	59944073	1129	*	22724.7	62.0221	chr19:59943783-59943784	Promoter (<=1kb)	19	59902884	59943654	40771	2	74998	ENSMUST00000171986.7	0	ENSMUSG00000040022	Rab11fip2	RAB11 family interacting protein 2 (class I)
chr19	60861053	60861643	591	*	17494.5	76.4656	chr19:60861391-60861393	Promoter (<=1kb)	19	60837277	60861427	24151	2	94281	ENSMUST00000080806.9	0	ENSMUSG00000063698	Sfxn4	sideroflexin 4
chr19	61175773	61176396	624	*	16103.6	56.0748	chr19:61175993-61175998	Promoter (<=1kb)	19	61174686	61176309	1624	2	633057	ENSMUST00000180168.1	0	ENSMUSG00000094649	Gm7102	predicted gene 7102
chr19	61198956	61199940	985	*	30986.4	175.871	chr19:61199776-61199777	Distal Intergenic	19	61174686	61176309	1624	2	633057	ENSMUST00000180168.1	-22647	ENSMUSG00000094649	Gm7102	predicted gene 7102
chr19	61225289	61226023	735	*	26585.4	65.4206	chr19:61225488-61225489	Promoter (<=1kb)	19	61224651	61225490	840	2	12982	ENSMUST00000236872.1	0	ENSMUSG00000059326	Csf2ra	colony stimulating factor 2 receptor, alpha, low-affinity (granulocyte-macrophage)
chr19	61266546	61266733	188	*	17534.4	245.54	chr19:61266669-61266688	Distal Intergenic	19	61226843	61228429	1587	2	12982	ENSMUST00000235987.1	-38117	ENSMUSG00000059326	Csf2ra	colony stimulating factor 2 receptor, alpha, low-affinity (granulocyte-macrophage)
chr2	3283692	3284387	696	*	24488.5	51.8267	chr2:3284059-3284060	Promoter (<=1kb)	2	3284212	3328877	44666	1	18108	ENSMUST00000081932.12	0	ENSMUSG00000026643	Nmt2	N-myristoyltransferase 2
chr2	3332552	3333101	550	*	39783.3	100.255	chr2:3333024-3333028	Promoter (<=1kb)	2	3328949	3332643	3695	2	227522	ENSMUST00000062672.6	0	ENSMUSG00000049950	Rpp38	ribonuclease P/MRP 38 subunit
chr2	5950837	5951585	749	*	28181.8	100.255	chr2:5951120-5951122	Promoter (<=1kb)	2	5951469	6056703	105235	1	326622	ENSMUST00000060092.12	0	ENSMUSG00000043241	Upf2	UPF2 regulator of nonsense transcripts homolog (yeast)
chr2	11777474	11777835	362	*	17452.8	76.4656	chr2:11777672-11777675	Promoter (<=1kb)	2	11742575	11777582	35008	2	50755	ENSMUST00000071564.13	0	ENSMUSG00000058594	Fbh1	F-box DNA helicase 1
chr2	13544208	13544835	628	*	18712	62.8717	chr2:13544543-13544547	Promoter (<=1kb)	2	13509014	13544668	35655	2	13434	ENSMUST00000124488.6	0	ENSMUSG00000026723	Trdmt1	tRNA aspartic acid methyltransferase 1
chr2	14055178	14056003	826	*	28383.2	67.1198	chr2:14055428-14055436	Promoter (<=1kb)	2	14026831	14056020	29190	2	30963	ENSMUST00000091429.11	17	ENSMUSG00000063275	Hacd1	3-hydroxyacyl-CoA dehydratase 1
chr2	14073754	14074565	812	*	21161.4	71.3679	chr2:14074032-14074033	Promoter (<=1kb)	2	14074098	14149634	75537	1	20844	ENSMUST00000102960.10	0	ENSMUSG00000026718	Stam	signal transducing adaptor molecule (SH3 domain and ITAM motif) 1
chr2	15054664	15055684	1021	*	40022.1	110.45	chr2:15055161-15055162	Promoter (<=1kb)	2	14995131	15054872	59742	2	74455	ENSMUST00000076435.8	0	ENSMUSG00000026707	Nsun6	NOL1/NOP2/Sun domain family member 6
chr2	18698602	18699285	684	*	31065.4	197.111	chr2:18698948-18698953	Promoter (<=1kb)	2	18699023	18750413	51391	1	381350	ENSMUST00000095132.9	0	ENSMUSG00000037708	Spag6	sperm associated antigen 6
chr2	19657433	19658107	675	*	23613.4	90.9091	chr2:19657580-19657583	Promoter (<=1kb)	2	19657752	19660583	2832	1	71198	ENSMUST00000052168.5	0	ENSMUSG00000043415	Otud1	OTU domain containing 1
chr2	25224584	25225273	690	*	29765.5	100.255	chr2:25224788-25224789	Promoter (<=1kb)	2	25222160	25224702	2543	2	227613	ENSMUST00000043584.4	0	ENSMUSG00000036752	Tubb4b	tubulin, beta 4B class IVB
chr2	25262341	25262734	394	*	24245.5	73.9167	chr2:25262488-25262505	Promoter (<=1kb)	2	25262618	25269885	7268	1	97031	ENSMUST00000114336.3	0	ENSMUSG00000048707	Tprn	taperin
chr2	25332516	25332814	299	*	17469.8	65.4206	chr2:25332664-25332666	Promoter (<=1kb)	2	25332729	25352212	19484	1	227619	ENSMUST00000042390.4	0	ENSMUSG00000036646	Man1b1	mannosidase, alpha, class 1B, member 1
chr2	25460287	25460880	594	*	16247.2	60.3229	chr2:25460583-25460588	Promoter (<=1kb)	2	25459450	25460317	868	2	227622	ENSMUST00000132561.7	0	ENSMUSG00000047617	Paxx	non-homologous end joining factor
chr2	25501366	25502226	861	*	16365.3	90.0595	chr2:25501834-25501835	Promoter (<=1kb)	2	25498651	25501719	3069	2	69379	ENSMUST00000015227.3	0	ENSMUSG00000015083	C8g	complement component 8, gamma polypeptide
chr2	25621712	25622226	515	*	17995.7	88.3602	chr2:25622077-25622084	Promoter (<=1kb)	2	25620067	25621985	1919	2	51875	ENSMUST00000028308.10	0	ENSMUSG00000026939	Tmem141	transmembrane protein 141
chr2	26445170	26446207	1038	*	27599.8	72.2175	chr2:26445603-26445609	Promoter (<=1kb)	2	26445696	26459379	13684	1	100125929	ENSMUST00000133463.1	0	ENSMUSG00000086714	0610009E02Rik	RIKEN cDNA 0610009E02 gene
chr2	26933198	26934213	1016	*	27086.7	55.2251	chr2:26933698-26933700	Promoter (<=1kb)	2	26920040	26933928	13889	2	20932	ENSMUST00000015011.9	0	ENSMUSG00000014867	Surf4	surfeit gene 4
chr2	29054532	29055375	844	*	26176.7	76.4656	chr2:29055256-29055258	Promoter (<=1kb)	2	28926949	29055024	128076	2	329375	ENSMUST00000189027.6	0	ENSMUSG00000079502	Cfap77	cilia and flagella associated protein 77
chr2	29122352	29122968	617	*	31086.7	146.134	chr2:29122628-29122629	Promoter (1-2kb)	2	29124181	29130245	6065	1	269254	ENSMUST00000129544.7	-1213	ENSMUSG00000043535	Setx	senataxin
chr2	29124014	29124384	371	*	51541.2	154.63	chr2:29124139-29124144	Promoter (<=1kb)	2	29124181	29130245	6065	1	269254	ENSMUST00000129544.7	0	ENSMUSG00000043535	Setx	senataxin
chr2	29124602	29125803	1202	*	51541.2	154.63	chr2:29124139-29124144	Promoter (<=1kb)	2	29124992	29182471	57480	1	269254	ENSMUST00000061578.8	0	ENSMUSG00000043535	Setx	senataxin
chr2	29888979	29890534	1556	*	30094.3	57.774	chr2:29889696-29889697	Promoter (<=1kb)	2	29889221	29901107	11887	1	18286	ENSMUST00000123335.7	0	ENSMUSG00000026790	Odf2	outer dense fiber of sperm tails 2
chr2	30237180	30238188	1009	*	22443.5	52.6763	chr2:30238100-30238155	Promoter (<=1kb)	2	30237715	30263785	26071	1	241296	ENSMUST00000113654.7	0	ENSMUSG00000007476	Lrrc8a	leucine rich repeat containing 8A VRAC subunit A
chr2	30392005	30392930	926	*	68398.5	219.201	chr2:30392172-30392174	Promoter (<=1kb)	2	30392254	30400529	8276	1	57170	ENSMUST00000028209.14	0	ENSMUSG00000026856	Dolpp1	dolichyl pyrophosphate phosphatase 1
chr2	30981865	30982413	549	*	27950.7	129.992	chr2:30982030-30982032	Promoter (<=1kb)	2	30972177	30981941	9765	2	227707	ENSMUST00000028205.9	0	ENSMUSG00000026851	BC005624	cDNA sequence BC005624
chr2	31688098	31688645	548	*	15661.9	58.6236	chr2:31688341-31688346	Promoter (<=1kb)	2	31676364	31688469	12106	2	108168742	ENSMUST00000154296.1	0	ENSMUSG00000087549	Gm13427	predicted gene 13427
chr2	32287468	32288854	1387	*	36552.3	103.653	chr2:32288245-32288248	Promoter (<=1kb)	2	32278816	32287935	9120	2	72931	ENSMUST00000140406.7	0	ENSMUSG00000044627	Swi5	SWI5 recombination repair homolog (yeast)
chr2	32381677	32382119	443	*	22327.9	88.3602	chr2:32381961-32381968	Promoter (<=1kb)	2	32377097	32381862	4766	2	73737	ENSMUST00000146423.1	0	ENSMUSG00000039195	Bbln	bublin coiled coil protein
chr2	32451311	32452352	1042	*	29373	50.1274	chr2:32451570-32451573	Promoter (<=1kb)	2	32414487	32451422	36936	2	227731	ENSMUST00000028160.14	0	ENSMUSG00000026819	Slc25a25	solute carrier family 25 (mitochondrial carrier, phosphate carrier), member 25
chr2	32534944	32535666	723	*	20198	88.3602	chr2:32535175-32535177	Promoter (<=1kb)	2	32535332	32569750	34419	1	98952	ENSMUST00000136816.7	0	ENSMUSG00000039157	Fam102a	family with sequence similarity 102, member A
chr2	32693596	32694580	985	*	27335.6	84.1122	chr2:32694131-32694136	Promoter (<=1kb)	2	32682609	32694185	11577	2	14287	ENSMUST00000028148.10	0	ENSMUSG00000009566	Fpgs	folylpolyglutamyl synthetase
chr2	33130396	33131398	1003	*	38581.1	138.488	chr2:33130691-33130692	Promoter (<=1kb)	2	33054216	33130608	76393	2	99326	ENSMUST00000124000.1	0	ENSMUSG00000038860	Garnl3	GTPase activating RANGAP domain-like 3
chr2	34372598	34373399	802	*	31281.2	108.751	chr2:34373257-34373258	Promoter (<=1kb)	2	34213400	34373142	159743	2	18516	ENSMUST00000138021.3	0	ENSMUSG00000038718	Pbx3	pre B cell leukemia homeobox 3
chr2	34771439	34772154	716	*	35440.1	102.804	chr2:34771852-34771853	Promoter (<=1kb)	2	34771970	34777547	5578	1	14828	ENSMUST00000028222.12	0	ENSMUSG00000026864	Hspa5	heat shock protein 5
chr2	35200743	35201255	513	*	27915.9	121.495	chr2:35201134-35201140	Promoter (<=1kb)	2	35180205	35201120	20916	2	68365	ENSMUST00000028238.14	0	ENSMUSG00000026878	Rab14	RAB14, member RAS oncogene family
chr2	39007676	39008552	877	*	19200.5	84.9618	chr2:39008017-39008018	Promoter (<=1kb)	2	39008076	39015877	7802	1	74192	ENSMUST00000112862.6	0	ENSMUSG00000026755	Arpc5l	actin related protein 2/3 complex, subunit 5-like
chr2	39225916	39226544	629	*	27124	154.63	chr2:39226377-39226380	Promoter (<=1kb)	2	39194354	39226451	32098	2	67857	ENSMUST00000028087.5	0	ENSMUSG00000026753	Ppp6c	protein phosphatase 6, catalytic subunit
chr2	53191166	53192411	1246	*	41724.7	90.9091	chr2:53191336-53191342	Promoter (<=1kb)	2	53134704	53191225	56522	2	56194	ENSMUST00000076313.12	0	ENSMUSG00000061136	Prpf40a	pre-mRNA processing factor 40A
chr2	62664129	62664610	482	*	20240.4	89.2099	chr2:62664436-62664438	Promoter (<=1kb)	2	62664285	62694109	29825	1	227960	ENSMUST00000028257.2	0	ENSMUSG00000026893	Gca	grancalcin
chr2	68445608	68446380	773	*	26308.4	75.616	chr2:68445775-68445778	Intron (ENSMUST00000102715.3/53416, intron 1 of 17)	2	68262791	68471940	209150	2	53416	ENSMUST00000123781.7	25560	ENSMUSG00000027030	Stk39	serine/threonine kinase 39
chr2	68565133	68565946	814	*	19758.7	50.1274	chr2:68565603-68565621	Distal Intergenic	2	68582413	68616463	34051	1	227998	ENSMUST00000102713.10	-16467	ENSMUSG00000053896	4933409G03Rik	RIKEN cDNA 4933409G03 gene
chr2	70661232	70661773	542	*	23808.8	56.0748	chr2:70661353-70661364	Promoter (<=1kb)	2	70661576	70691725	30150	1	70231	ENSMUST00000112201.7	0	ENSMUSG00000014959	Gorasp2	golgi reassembly stacking protein 2
chr2	71055494	71056118	625	*	28657.6	75.616	chr2:71055663-71055664	Promoter (<=1kb)	2	70964561	71055583	91023	2	228019	ENSMUST00000100037.8	0	ENSMUSG00000041975	Mettl8	methyltransferase like 8
chr2	71388893	71389966	1074	*	42612.6	112.999	chr2:71389362-71389367	Promoter (<=1kb)	2	71388958	71441622	52665	1	107435	ENSMUST00000112122.8	0	ENSMUSG00000027018	Hat1	histone aminotransferase 1
chr2	72980359	72980736	378	*	15641.5	51.8267	chr2:72980591-72980594	Promoter (<=1kb)	2	72936427	72980446	44020	2	20687	ENSMUST00000102689.9	0	ENSMUSG00000027109	Sp3	trans-acting transcription factor 3
chr2	73386509	73386952	444	*	17955.8	70.5183	chr2:73386696-73386701	Promoter (<=1kb)	2	73341506	73386572	45067	2	68526	ENSMUST00000076463.11	0	ENSMUSG00000041762	Gpr155	G protein-coupled receptor 155
chr2	73891959	73893059	1101	*	19035.7	63.7213	chr2:73892858-73892865	Promoter (<=1kb)	2	73816509	73892536	76028	2	11909	ENSMUST00000112010.8	0	ENSMUSG00000027104	Atf2	activating transcription factor 2
chr2	74578440	74579294	855	*	24615.1	89.2099	chr2:74578914-74578916	Promoter (<=1kb)	2	74520291	74578948	58658	2	69605	ENSMUST00000111993.8	0	ENSMUSG00000009207	Lnpk	lunapark, ER junction formation factor
chr2	75658900	75659528	629	*	16605.8	58.6236	chr2:75658978-75658979	Promoter (<=1kb)	2	75659261	75665839	6579	1	229279	ENSMUST00000111964.7	0	ENSMUSG00000059005	Hnrnpa3	heterogeneous nuclear ribonucleoprotein A3
chr2	75955446	75956126	681	*	25976.2	115.548	chr2:75955973-75955975	Distal Intergenic	2	75935849	75938585	2737	2	72421	ENSMUST00000099996.4	-16861	ENSMUSG00000075273	Ttc30b	tetratricopeptide repeat domain 30B
chr2	77313664	77315040	1377	*	53433.3	227.698	chr2:77313999-77314000	Exon (ENSMUST00000144043.1/ENSMUST00000144043.1, exon 1 of 2)	2	77186555	77280592	94038	2	228071	ENSMUST00000102659.1	-33072	ENSMUSG00000042272	Sestd1	SEC14 and spectrin domains 1
chr2	77839600	77839938	339	*	26264.2	151.232	chr2:77839755-77839756	Distal Intergenic	2	77527289	77817259	289971	2	241494	ENSMUST00000111829.1	-22341	ENSMUSG00000027016	Zfp385b	zinc finger protein 385B
chr2	84678149	84678741	593	*	15747.7	69.6686	chr2:84678317-84678324	Promoter (<=1kb)	2	84678402	84688215	9814	1	381379	ENSMUST00000102645.3	0	ENSMUSG00000027080	Med19	mediator complex subunit 19
chr2	84714948	84716238	1291	*	54874.3	135.089	chr2:84715711-84715717	Promoter (<=1kb)	2	84687970	84715180	27211	2	228136	ENSMUST00000035840.5	0	ENSMUSG00000034075	Zdhhc5	zinc finger, DHHC domain containing 5
chr2	84826541	84827143	603	*	23644	77.3152	chr2:84826918-84826924	Promoter (<=1kb)	2	84826997	84830213	3217	1	30059	ENSMUST00000028470.9	0	ENSMUSG00000027076	Timm10	translocase of inner mitochondrial membrane 10
chr2	85037024	85037713	690	*	18499.6	64.5709	chr2:85037162-85037165	Promoter (<=1kb)	2	85037234	85047109	9876	1	20833	ENSMUST00000077798.12	0	ENSMUSG00000027067	Ssrp1	structure specific recognition protein 1
chr2	90745197	90745931	735	*	16725.6	40.7816	chr2:90745301-90745331	Promoter (<=1kb)	2	90745370	90781021	35652	1	55935	ENSMUST00000013759.5	0	ENSMUSG00000008200	Fnbp4	formin binding protein 4
chr2	91182785	91183165	381	*	16308.4	91.7587	chr2:91183031-91183032	Promoter (<=1kb)	2	91137360	91182848	45489	2	228355	ENSMUST00000111370.8	0	ENSMUSG00000040687	Madd	MAP-kinase activating death domain
chr2	91526573	91527209	637	*	26442.7	159.728	chr2:91526819-91526823	Promoter (<=1kb)	2	91526762	91620664	93903	1	75786	ENSMUST00000111338.9	0	ENSMUSG00000040549	Ckap5	cytoskeleton associated protein 5
chr2	92389147	92389888	742	*	17072.2	69.6686	chr2:92389615-92389616	Promoter (1-2kb)	2	92387384	92387446	63	2	102466783	ENSMUST00000183506.1	-1701	ENSMUSG00000099093	Mir7000	microRNA 7000
chr2	94010671	94011251	581	*	22119.8	101.954	chr2:94010836-94010838	Promoter (<=1kb)	2	93980550	94010807	30258	2	69113	ENSMUST00000111240.7	0	ENSMUSG00000040174	Alkbh3	alkB homolog 3, alpha-ketoglutarate-dependent dioxygenase
chr2	94157772	94158631	860	*	65625.3	177.57	chr2:94158038-94158043	Promoter (<=1kb)	2	94032689	94157964	125276	2	56348	ENSMUST00000028619.4	0	ENSMUSG00000027195	Hsd17b12	hydroxysteroid (17-beta) dehydrogenase 12
chr2	103073419	103074017	599	*	39212.4	138.488	chr2:103073786-103073787	Promoter (<=1kb)	2	103021075	103073513	52439	2	27402	ENSMUST00000011058.8	0	ENSMUSG00000010914	Pdhx	pyruvate dehydrogenase complex, component X
chr2	104122480	104122938	459	*	18355.1	97.706	chr2:104122763-104122765	Promoter (<=1kb)	2	104122769	104124749	1981	1	68243	ENSMUST00000040374.5	0	ENSMUSG00000032671	A930018P22Rik	RIKEN cDNA A930018P22 gene
chr2	104590164	104590546	383	*	19513.2	112.999	chr2:104590373-104590378	Promoter (<=1kb)	2	104590523	104665429	74907	1	228410	ENSMUST00000028599.7	0	ENSMUSG00000027176	Cstf3	cleavage stimulation factor, 3' pre-RNA, subunit 3
chr2	118677057	118677660	604	*	19520	70.5183	chr2:118677511-118677512	Promoter (<=1kb)	2	118677229	118698018	20790	1	214230	ENSMUST00000110853.7	0	ENSMUSG00000074923	Pak6	p21 (RAC1) activated kinase 6
chr2	119046689	119047573	885	*	48558.2	124.894	chr2:119047164-119047166	Promoter (<=1kb)	2	119047119	119069271	22153	1	76464	ENSMUST00000152380.7	0	ENSMUSG00000027326	Knl1	kinetochore scaffold 1
chr2	119208345	119209175	831	*	31925.2	80.7137	chr2:119208913-119208914	Promoter (<=1kb)	2	119172500	119208795	36296	2	69408	ENSMUST00000038439.3	0	ENSMUSG00000034278	Dnajc17	DnaJ heat shock protein family (Hsp40) member C17
chr2	119477228	119478108	881	*	21303.3	73.0671	chr2:119477886-119477888	Promoter (<=1kb)	2	119373042	119477687	104646	2	68142	ENSMUST00000049920.13	0	ENSMUSG00000034154	Ino80	INO80 complex subunit
chr2	119674480	119675517	1038	*	17497	61.1725	chr2:119674960-119674967	Promoter (<=1kb)	2	119675068	119735407	60340	1	76246	ENSMUST00000028767.8	0	ENSMUSG00000027304	Rtf1	RTF1, Paf1/RNA polymerase II complex component
chr2	119896839	119897709	871	*	26020.4	87.5106	chr2:119896989-119896990	Promoter (<=1kb)	2	119897228	119967749	70522	1	29808	ENSMUST00000046717.12	0	ENSMUSG00000033943	Mga	MAX gene associated
chr2	120154266	120154682	417	*	23814.8	92.6083	chr2:120154646-120154649	Promoter (<=1kb)	2	120089175	120154606	65432	2	98878	ENSMUST00000028755.7	0	ENSMUSG00000027293	Ehd4	EH-domain containing 4
chr2	120731180	120731736	557	*	23281.2	83.2625	chr2:120731391-120731392	Promoter (<=1kb)	2	120716154	120731517	15364	2	68968	ENSMUST00000110701.7	0	ENSMUSG00000027284	Cdan1	congenital dyserythropoietic anemia, type I (human)
chr2	120850305	120851033	729	*	32073.9	123.195	chr2:120850676-120850677	Promoter (<=1kb)	2	120850705	120866650	15946	1	100502700	ENSMUST00000133643.7	0	ENSMUSG00000087519	AV039307	expressed sequence AV039307
chr2	121271009	121271641	633	*	17847.1	73.9167	chr2:121271445-121271451	Promoter (<=1kb)	2	121194838	121271341	76504	2	27223	ENSMUST00000110647.7	0	ENSMUSG00000043909	Trp53bp1	transformation related protein 53 binding protein 1
chr2	121289208	121289801	594	*	23781.6	104.503	chr2:121289610-121289611	Promoter (<=1kb)	2	121289600	121310832	21233	1	17754	ENSMUST00000094639.9	0	ENSMUSG00000027254	Map1a	microtubule-associated protein 1 A
chr2	121413388	121414065	678	*	17000	63.7213	chr2:121413907-121413911	Promoter (<=1kb)	2	121413775	121438687	24913	1	14827	ENSMUST00000028683.13	0	ENSMUSG00000027248	Pdia3	protein disulfide isomerase associated 3
chr2	121449054	121449768	715	*	23010.2	79.8641	chr2:121449182-121449184	Promoter (<=1kb)	2	121449195	121453420	4226	1	378702	ENSMUST00000139253.7	0	ENSMUSG00000074884	Serf2	small EDRK-rich factor 2
chr2	121922231	121922741	511	*	24601.5	135.089	chr2:121922592-121922593	Intron (ENSMUST00000110586.9/319996, intron 8 of 8)	2	121898807	121933662	34856	1	319996	ENSMUST00000136023.1	23424	ENSMUSG00000060227	Golm2	golgi membrane protein 2
chr2	121955660	121956510	851	*	21200.5	53.5259	chr2:121956027-121956414	Promoter (<=1kb)	2	121953752	121956092	2341	2	17147	ENSMUST00000104936.3	0	ENSMUSG00000074881	Mageb3	MAGE family member B3
chr2	122738457	122738866	410	*	17587.1	64.5709	chr2:122738743-122738746	Promoter (<=1kb)	2	122738503	122749475	10973	1	18457	ENSMUST00000005954.8	0	ENSMUSG00000005804	Bloc1s6	biogenesis of lysosomal organelles complex-1, subunit 6, pallidin
chr2	125247178	125247960	783	*	25641.5	102.804	chr2:125247511-125247512	Promoter (<=1kb)	2	125247190	125257748	10559	1	110074	ENSMUST00000082122.13	0	ENSMUSG00000027203	Dut	deoxyuridine triphosphatase
chr2	125624962	125625418	457	*	23798.6	93.4579	chr2:125625211-125625217	Promoter (<=1kb)	2	125563088	125625113	62026	2	99100	ENSMUST00000089776.2	0	ENSMUSG00000068394	Cep152	centrosomal protein 152
chr2	127133354	127134420	1067	*	45207.3	195.412	chr2:127133814-127133815	Promoter (<=1kb)	2	127103809	127133954	30146	2	215387	ENSMUST00000110387.3	0	ENSMUSG00000034906	Ncaph	non-SMC condensin I complex, subunit H
chr2	127247552	127248261	710	*	17938.8	69.6686	chr2:127247800-127247835	Promoter (<=1kb)	2	127240938	127247816	6879	2	26371	ENSMUST00000003759.10	0	ENSMUSG00000003662	Ciao1	cytosolic iron-sulfur protein assembly 1
chr2	127269877	127270504	628	*	16938.8	84.9618	chr2:127270172-127270173	Promoter (<=1kb)	2	127270218	127284584	14367	1	99138	ENSMUST00000131196.1	0	ENSMUSG00000027367	Stard7	START domain containing 7
chr2	127691548	127692002	455	*	19722.2	127.443	chr2:127691811-127691814	Exon (ENSMUST00000155688.1/ENSMUST00000155688.1, exon 1 of 5)	2	127633226	127656695	23470	2	17153	ENSMUST00000028854.14	-34853	ENSMUSG00000027375	Mal	myelin and lymphocyte protein, T cell differentiation protein
chr2	128966987	128967630	644	*	31258.3	79.8641	chr2:128967203-128967204	Promoter (<=1kb)	2	128967402	129018563	51162	1	78751	ENSMUST00000110320.8	0	ENSMUSG00000042851	Zc3h6	zinc finger CCCH type containing 6
chr2	129197980	129198872	893	*	29086.7	73.9167	chr2:129198627-129198628	Promoter (<=1kb)	2	129198764	129211616	12853	1	20515	ENSMUST00000028880.9	0	ENSMUSG00000027397	Slc20a1	solute carrier family 20, member 1
chr2	131159368	131160655	1288	*	51172.5	128.292	chr2:131160122-131160126	Promoter (<=1kb)	2	131146324	131160034	13711	2	67326	ENSMUST00000184535.7	0	ENSMUSG00000027327	1700037H04Rik	RIKEN cDNA 1700037H04 gene
chr2	132252681	132253417	737	*	16734.9	47.5786	chr2:132252760-132252765	Promoter (<=1kb)	2	132249162	132253314	4153	2	18538	ENSMUST00000028817.6	0	ENSMUSG00000027342	Pcna	proliferating cell nuclear antigen
chr2	132815933	132816538	606	*	31830.1	163.127	chr2:132816171-132816172	Promoter (<=1kb)	2	132816141	132843895	27755	1	66634	ENSMUST00000028831.14	0	ENSMUSG00000027353	Mcm8	minichromosome maintenance 8 homologous recombination repair factor
chr2	136891062	136891683	622	*	17358.5	91.7587	chr2:136891510-136891513	Promoter (<=1kb)	2	136873780	136891382	17603	2	59030	ENSMUST00000028730.12	0	ENSMUSG00000027274	Mkks	McKusick-Kaufman syndrome
chr2	140066351	140067009	659	*	26147.8	117.247	chr2:140066800-140066805	Promoter (<=1kb)	2	139833480	140066760	233281	2	75812	ENSMUST00000046656.8	0	ENSMUSG00000039033	Tasp1	taspase, threonine aspartase 1
chr2	140394890	140395521	632	*	21879.4	63.7213	chr2:140395394-140395400	Promoter (<=1kb)	2	140395309	142392966	1997658	1	72899	ENSMUST00000110067.7	0	ENSMUSG00000068205	Macrod2	mono-ADP ribosylhydrolase 2
chr2	142901112	142901745	634	*	16304.2	53.5259	chr2:142901534-142901536	Promoter (<=1kb)	2	142617474	142901519	284046	2	16558	ENSMUST00000230763.1	0	ENSMUSG00000038844	Kif16b	kinesin family member 16B
chr2	143914830	143915796	967	*	28577.7	74.7664	chr2:143915456-143915463	Promoter (<=1kb)	2	143915320	143943324	28005	1	56431	ENSMUST00000103172.3	0	ENSMUSG00000015932	Dstn	destrin
chr2	144011171	144011667	497	*	19142.7	67.9694	chr2:144011350-144011351	Promoter (<=1kb)	2	143947395	144011263	63869	2	81910	ENSMUST00000016072.11	0	ENSMUSG00000027422	Rrbp1	ribosome binding protein 1
chr2	144270513	144271160	648	*	24168.2	72.2175	chr2:144271049-144271054	Promoter (<=1kb)	2	144250123	144270572	20450	2	69178	ENSMUST00000028909.4	0	ENSMUSG00000027423	Snx5	sorting nexin 5
chr2	144527360	144528399	1040	*	74062.9	209.006	chr2:144528139-144528142	Promoter (<=1kb)	2	144470557	144527398	56842	2	241688	ENSMUST00000163701.1	0	ENSMUSG00000037259	Dzank1	double zinc ribbon and ankyrin repeat domains 1
chr2	144555778	144556368	591	*	17943.1	66.2702	chr2:144556114-144556118	Promoter (<=1kb)	2	144556229	144568027	11799	1	27054	ENSMUST00000143573.7	0	ENSMUSG00000027429	Sec23b	SEC23 homolog B, COPII coat complex component
chr2	146511843	146512398	556	*	16141	54.3755	chr2:146512183-146512187	Promoter (<=1kb)	2	146239879	146512004	272126	2	241694	ENSMUST00000109986.8	0	ENSMUSG00000037110	Ralgapa2	Ral GTPase activating protein, alpha subunit 2 (catalytic)
chr2	147012894	147013917	1024	*	19853	45.8794	chr2:147013244-147013249	Promoter (<=1kb)	2	147012996	147078000	65005	1	24128	ENSMUST00000028921.5	0	ENSMUSG00000027433	Xrn2	5'-3' exoribonuclease 2
chr2	148677950	148678488	539	*	16642.3	74.7664	chr2:148678165-148678167	Promoter (2-3kb)	2	148681023	148692949	11927	1	74533	ENSMUST00000028928.7	-2535	ENSMUSG00000027439	Gzf1	GDNF-inducible zinc finger protein 1
chr2	148680718	148681359	642	*	27254	127.443	chr2:148680997-148680999	Promoter (<=1kb)	2	148681023	148692949	11927	1	74533	ENSMUST00000028928.7	0	ENSMUSG00000027439	Gzf1	GDNF-inducible zinc finger protein 1
chr2	152406033	152406509	477	*	21266.8	100.255	chr2:152406321-152406322	Distal Intergenic	2	152393611	152398063	4453	2	20667	ENSMUST00000182625.1	-7970	ENSMUSG00000051817	Sox12	SRY (sex determining region Y)-box 12
chr2	152686672	152687382	711	*	48740.9	135.939	chr2:152686829-152686866	Promoter (<=1kb)	2	152687035	152687946	912	1	66405	ENSMUST00000062148.8	0	ENSMUSG00000042814	Mcts2	malignant T cell amplified sequence 2
chr2	152831077	152831834	758	*	25870.9	150.382	chr2:152831340-152831341	Promoter (<=1kb)	2	152780668	152831728	51061	2	12048	ENSMUST00000007803.11	0	ENSMUSG00000007659	Bcl2l1	BCL2-like 1
chr2	154435978	154436930	953	*	19290.6	45.0297	chr2:154436249-154436250	Promoter (<=1kb)	2	154436481	154539356	102876	1	12396	ENSMUST00000109725.7	0	ENSMUSG00000038533	Cbfa2t2	CBFA2/RUNX1 translocation partner 2
chr2	154790894	154791977	1084	*	37810.5	66.2702	chr2:154791099-154791100	Promoter (<=1kb)	2	154791096	154867245	76150	1	19383	ENSMUST00000109701.9	0	ENSMUSG00000027593	Raly	hnRNP-associated with lethal yellow
chr2	154919471	154920330	860	*	42680.5	141.037	chr2:154919730-154919731	Intron (ENSMUST00000137333.7/50518, intron 1 of 4)	2	154871410	154892935	21526	2	67204	ENSMUST00000099173.10	-26536	ENSMUSG00000074656	Eif2s2	eukaryotic translation initiation factor 2, subunit 2 (beta)
chr2	154970580	154971201	622	*	36765.5	124.044	chr2:154971041-154971059	Intron (ENSMUST00000137333.7/50518, intron 3 of 4)	2	154951219	155051011	99793	1	50518	ENSMUST00000109697.7	19361	ENSMUSG00000027596	a	nonagouti
chr2	155050600	155050991	392	*	16764.7	43.3305	chr2:155050828-155050836	Promoter (2-3kb)	2	155047615	155051011	3397	1	50518	ENSMUST00000148300.1	2985	ENSMUSG00000027596	a	nonagouti
chr2	155381572	155381959	388	*	16878.5	96.8564	chr2:155381741-155381744	Promoter (<=1kb)	2	155381814	155389850	8037	1	68728	ENSMUST00000043237.13	0	ENSMUSG00000038375	Trp53inp2	transformation related protein 53 inducible nuclear protein 2
chr2	155517786	155518429	644	*	17864.9	62.8717	chr2:155517945-155517946	Promoter (<=1kb)	2	155504773	155518237	13465	2	207182	ENSMUST00000147601.1	0	ENSMUSG00000027603	Ggt7	gamma-glutamyltransferase 7
chr2	155592460	155593094	635	*	33182.7	125.743	chr2:155592743-155592762	Promoter (<=1kb)	2	155563181	155592810	29630	2	14854	ENSMUST00000079691.12	0	ENSMUSG00000027610	Gss	glutathione synthetase
chr2	155930063	155930536	474	*	18651.7	69.6686	chr2:155930303-155930304	Promoter (<=1kb)	2	155846921	155930310	83390	2	56046	ENSMUST00000109636.10	0	ENSMUSG00000005882	Uqcc1	ubiquinol-cytochrome c reductase complex assembly factor 1
chr2	155956148	155956939	792	*	18779.9	108.751	chr2:155956341-155956348	Promoter (<=1kb)	2	155956458	155986613	30156	1	16328	ENSMUST00000149905.7	0	ENSMUSG00000038241	Cep250	centrosomal protein 250
chr2	156144096	156144669	574	*	18113	55.2251	chr2:156144284-156144344	Promoter (<=1kb)	2	156123639	156144186	20548	2	18041	ENSMUST00000029147.15	0	ENSMUSG00000027618	Nfs1	nitrogen fixation gene 1 (S. cerevisiae)
chr2	156180108	156180596	489	*	17396.8	59.4732	chr2:156180202-156180219	Promoter (<=1kb)	2	156147239	156180238	33000	2	170791	ENSMUST00000109587.8	0	ENSMUSG00000027620	Rbm39	RNA binding motif protein 39
chr2	156196515	156197337	823	*	29604.1	96.8564	chr2:156196704-156196707	Promoter (<=1kb)	2	156196642	156309952	113311	1	228829	ENSMUST00000037401.9	0	ENSMUSG00000038116	Phf20	PHD finger protein 20
chr2	156862612	156863353	742	*	21876	50.1274	chr2:156863130-156863131	Promoter (<=1kb)	2	156863128	156873563	10436	1	67388	ENSMUST00000029165.3	0	ENSMUSG00000027637	Rab5if	RAB5 interacting factor
chr2	163419206	163419796	591	*	15970.3	78.1648	chr2:163419706-163419707	Promoter (<=1kb)	2	163419795	163420361	567	1	108168734	ENSMUST00000190930.1	0	ENSMUSG00000099632	2900093K20Rik	RIKEN cDNA 2900093K20 gene
chr2	164070405	164071415	1011	*	24983	66.2702	chr2:164071155-164071156	Promoter (<=1kb)	2	164053540	164071102	17563	2	67145	ENSMUST00000018466.3	0	ENSMUSG00000018322	Tomm34	translocase of outer mitochondrial membrane 34
chr2	164460733	164461418	686	*	17248.9	66.2702	chr2:164461045-164461051	Promoter (<=1kb)	2	164460967	164490760	29794	1	52840	ENSMUST00000164863.1	0	ENSMUSG00000017734	Dbndd2	dysbindin (dystrobrevin binding protein 1) domain containing 2
chr2	164716165	164716690	526	*	28852.2	133.39	chr2:164716519-164716520	Promoter (<=1kb)	2	164715305	164718068	2764	1	641368	ENSMUST00000180193.1	860	ENSMUSG00000074593	Spint5	serine protease inhibitor, Kunitz type 5
chr2	164769517	164770209	693	*	25876	137.638	chr2:164769824-164769825	Promoter (<=1kb)	2	164769898	164772907	3010	1	68612	ENSMUST00000088248.12	0	ENSMUSG00000001403	Ube2c	ubiquitin-conjugating enzyme E2C
chr2	164804836	164805623	788	*	21290.6	103.653	chr2:164805234-164805235	Promoter (<=1kb)	2	164792765	164804881	12117	2	170789	ENSMUST00000134611.3	0	ENSMUSG00000017307	Acot8	acyl-CoA thioesterase 8
chr2	165034368	165035105	738	*	40950.7	133.39	chr2:165034952-165034953	Promoter (<=1kb)	2	165000357	165034867	34511	2	228869	ENSMUST00000040381.14	0	ENSMUSG00000039804	Ncoa5	nuclear receptor coactivator 5
chr2	165861511	165861967	457	*	24994.9	112.999	chr2:165861794-165861795	Promoter (<=1kb)	2	165842783	165862005	19223	2	228880	ENSMUST00000139907.1	38	ENSMUSG00000039671	Zmynd8	zinc finger, MYND-type containing 8
chr2	165992230	165993187	958	*	17635.5	84.9618	chr2:165992480-165992483	Promoter (<=1kb)	2	165992636	166071470	78835	1	17979	ENSMUST00000109252.7	0	ENSMUSG00000027678	Ncoa3	nuclear receptor coactivator 3
chr2	166905583	166906586	1004	*	78689	215.803	chr2:166905950-166905951	Promoter (<=1kb)	2	166906040	166944550	38511	1	110750	ENSMUST00000171410.7	0	ENSMUSG00000002718	Cse1l	chromosome segregation 1-like (S. cerevisiae)
chr2	167537670	167538507	838	*	22774	85.8114	chr2:167538090-167538092	Promoter (<=1kb)	2	167538195	167542814	4620	1	20613	ENSMUST00000052631.7	0	ENSMUSG00000042821	Snai1	snail family zinc finger 1
chr2	167631835	167632317	483	*	18574.3	73.0671	chr2:167632043-167632050	Promoter (<=1kb)	2	167607638	167632095	24458	2	66589	ENSMUST00000109207.9	0	ENSMUSG00000078923	Ube2v1	ubiquitin-conjugating enzyme E2 variant 1
chr2	167660590	167661805	1216	*	32802.9	99.4053	chr2:167661218-167661220	Promoter (<=1kb)	2	167642608	167661556	18949	2	407243	ENSMUST00000006587.6	0	ENSMUSG00000090213	Peds1	plasmanylethanolamine desaturase 1
chr2	168080427	168080854	428	*	19216.7	75.616	chr2:168080658-168080661	Promoter (<=1kb)	2	168081004	168101203	20200	1	58220	ENSMUST00000052125.6	-150	ENSMUSG00000044641	Pard6b	par-6 family cell polarity regulator beta
chr2	170130552	170131622	1071	*	18460.5	59.4732	chr2:170131459-170131460	Promoter (<=1kb)	2	170108643	170131220	22578	2	228913	ENSMUST00000063710.12	0	ENSMUSG00000052056	Zfp217	zinc finger protein 217
chr2	172358169	172358703	535	*	25418.9	129.142	chr2:172358521-172358523	Intron (ENSMUST00000109140.9/20878, intron 7 of 8)	2	172357166	172363131	5966	2	20878	ENSMUST00000128004.1	4428	ENSMUSG00000027496	Aurka	aurora kinase A
chr2	172370317	172371076	760	*	29869.2	84.1122	chr2:172370636-172370642	Promoter (<=1kb)	2	172356190	172370535	14346	2	20878	ENSMUST00000109140.9	0	ENSMUSG00000027496	Aurka	aurora kinase A
chr2	172862890	172863636	747	*	18113.8	79.8641	chr2:172863218-172863252	Distal Intergenic	2	172916118	172940092	23975	2	12162	ENSMUST00000137247.1	76456	ENSMUSG00000008999	Bmp7	bone morphogenetic protein 7
chr2	172999740	173000504	765	*	22514	62.0221	chr2:173000059-173000060	Promoter (<=1kb)	2	173000117	173015739	15623	1	66679	ENSMUST00000029013.9	0	ENSMUSG00000027509	Rae1	ribonucleic acid export 1
chr2	173082463	173083069	607	*	15746	118.097	chr2:173082761-173082763	Distal Intergenic	2	173110835	173132270	21436	1	74161	ENSMUST00000142207.7	-27766	ENSMUSG00000087382	Ctcflos	CCCTC-binding factor (zinc finger protein)-like, opposite strand
chr2	173205237	173206283	1047	*	22363.6	67.9694	chr2:173205765-173205767	Distal Intergenic	2	173206615	173218897	12283	2	58203	ENSMUST00000146802.1	12614	ENSMUSG00000027514	Zbp1	Z-DNA binding protein 1
chr2	174295004	174295935	932	*	21659.3	101.104	chr2:174295430-174295431	Promoter (<=1kb)	2	174281237	174295436	14200	2	56802	ENSMUST00000151472.7	0	ENSMUSG00000086537	Gnasas1	GNAS antisense RNA 1
chr2	174463880	174464455	576	*	19983.9	68.819	chr2:174464260-174464261	Promoter (<=1kb)	2	174461072	174464105	3034	2	67126	ENSMUST00000016396.7	0	ENSMUSG00000016252	Atp5e	ATP synthase, H+ transporting, mitochondrial F1 complex, epsilon subunit
chr2	178177916	178178588	673	*	73226.9	333.05	chr2:178178291-178178292	Promoter (2-3kb)	2	178175349	178336491	161143	1	74189	ENSMUST00000108915.7	2567	ENSMUSG00000027525	Phactr3	phosphatase and actin regulator 3
chr2	178407050	178407869	820	*	18135.1	55.2251	chr2:178407509-178407518	Promoter (<=1kb)	2	178345293	178407685	62393	2	320558	ENSMUST00000081134.9	0	ENSMUSG00000060445	Sycp2	synaptonemal complex protein 2
chr2	180024606	180025213	608	*	25504.7	48.4282	chr2:180024905-180024912	Promoter (<=1kb)	2	180024987	180035461	10475	1	241846	ENSMUST00000055485.11	0	ENSMUSG00000039108	Lsm14b	LSM family member 14B
chr2	180064496	180067521	3026	*	166118	129.992	chr2:180067021-180067023	3' UTR	2	180070588	180085895	15308	1	52856	ENSMUST00000147264.7	-3067	ENSMUSG00000039069	Mtg2	mitochondrial ribosome associated GTPase 2
chr2	180119022	180119888	867	*	26958.4	73.0671	chr2:180119258-180119259	Promoter (<=1kb)	2	180119306	180162680	43375	1	228983	ENSMUST00000040668.8	0	ENSMUSG00000039050	Osbpl2	oxysterol binding protein-like 2
chr2	180709613	180710539	927	*	29526.8	123.195	chr2:180709986-180709987	Promoter (<=1kb)	2	180668288	180709999	41712	2	23856	ENSMUST00000103057.7	0	ENSMUSG00000038914	Dido1	death inducer-obliterator 1
chr3	9250367	9251103	737	*	20457.9	44.1801	chr3:9250762-9250771	Promoter (<=1kb)	3	9250602	9285333	34732	1	229055	ENSMUST00000155203.1	0	ENSMUSG00000069114	Zbtb10	zinc finger and BTB domain containing 10
chr3	10241132	10242165	1034	*	29811.4	101.954	chr3:10241377-10241378	Exon (ENSMUST00000194040.2/ENSMUST00000194040.2, exon 1 of 1)	3	10245918	10254225	8308	2	75497	ENSMUST00000172126.7	12060	ENSMUSG00000027530	Fabp12	fatty acid binding protein 12
chr3	16182936	16183718	783	*	17359.4	62.0221	chr3:16183080-16183083	Promoter (<=1kb)	3	16183212	16217037	33826	1	229096	ENSMUST00000108345.8	0	ENSMUSG00000047213	Ythdf3	YTH N6-methyladenosine RNA binding protein 3
chr3	19310705	19311872	1168	*	20913.3	50.1274	chr3:19311275-19311276	Promoter (<=1kb)	3	19223108	19311322	88215	2	18583	ENSMUST00000099195.9	0	ENSMUSG00000069094	Pde7a	phosphodiesterase 7A
chr3	19627742	19628874	1133	*	42414.6	88.3602	chr3:19628635-19628636	5' UTR	3	19644474	19692421	47948	1	381485	ENSMUST00000029139.8	-15600	ENSMUSG00000060913	Trim55	tripartite motif-containing 55
chr3	20057445	20058171	727	*	17943.1	78.1648	chr3:20057785-20057799	Promoter (<=1kb)	3	20057811	20117281	59471	1	20585	ENSMUST00000143005.7	0	ENSMUSG00000002428	Hltf	helicase-like transcription factor
chr3	27153217	27154270	1054	*	49662.7	162.277	chr3:27153909-27153912	Promoter (<=1kb)	3	27097222	27153861	56640	2	13605	ENSMUST00000108300.7	0	ENSMUSG00000027699	Ect2	ect2 oncogene
chr3	32510404	32511192	789	*	49968.6	132.54	chr3:32510987-32510990	Promoter (<=1kb)	3	32510535	32520743	10209	1	67778	ENSMUST00000191783.5	0	ENSMUSG00000027667	Zfp639	zinc finger protein 639
chr3	32708293	32709311	1019	*	29909.9	106.202	chr3:32708575-32708577	Promoter (<=1kb)	3	32708507	32726973	18467	1	56456	ENSMUST00000029214.13	0	ENSMUSG00000027671	Actl6a	actin-like 6A
chr3	32736487	32737148	662	*	30676.3	122.345	chr3:32737006-32737008	Promoter (<=1kb)	3	32736990	32751566	14577	1	66046	ENSMUST00000127477.7	0	ENSMUSG00000027673	Ndufb5	NADH:ubiquinone oxidoreductase subunit B5
chr3	36862750	36863565	816	*	20303.3	59.4732	chr3:36863072-36863073	Promoter (<=1kb)	3	36863104	36890341	27238	1	229227	ENSMUST00000198742.4	0	ENSMUSG00000037270	Bltp1	bridge-like lipid transfer protein family member 1
chr3	37312334	37312808	475	*	26164	115.548	chr3:37312563-37312564	Promoter (<=1kb)	3	37312519	37404866	92348	1	14173	ENSMUST00000138710.2	0	ENSMUSG00000037225	Fgf2	fibroblast growth factor 2
chr3	37419500	37420309	810	*	20467.3	46.729	chr3:37419696-37419872	Promoter (<=1kb)	3	37404910	37419580	14671	2	229228	ENSMUST00000108117.2	0	ENSMUSG00000050174	Nudt6	nudix (nucleoside diphosphate linked moiety X)-type motif 6
chr3	38484704	38485220	517	*	33246.4	128.292	chr3:38484974-38484976	Promoter (<=1kb)	3	38449259	38484844	35586	2	99696	ENSMUST00000120875.7	0	ENSMUSG00000044864	Ankrd50	ankyrin repeat domain 50
chr3	40744919	40745684	766	*	18233.6	48.4282	chr3:40745194-40745282	Promoter (<=1kb)	3	40745382	40781598	36217	1	18415	ENSMUST00000203353.2	0	ENSMUSG00000025757	Hspa4l	heat shock protein 4 like
chr3	40949179	40950087	909	*	18159.7	62.8717	chr3:40949764-40949765	Promoter (<=1kb)	3	40949828	40977782	27955	1	214048	ENSMUST00000048490.12	0	ENSMUSG00000025762	Larp1b	La ribonucleoprotein 1B
chr3	41082977	41083805	829	*	36360.2	107.052	chr3:41083085-41083086	Promoter (<=1kb)	3	41066326	41083046	16721	2	70804	ENSMUST00000058578.7	0	ENSMUSG00000049940	Pgrmc2	progesterone receptor membrane component 2
chr3	41564499	41565303	805	*	20695.8	96.8564	chr3:41564757-41564758	Promoter (<=1kb)	3	41564854	41616112	51259	1	269424	ENSMUST00000168086.6	0	ENSMUSG00000025764	Jade1	jade family PHD finger 1
chr3	51275881	51276724	844	*	36955	174.172	chr3:51276259-51276260	Promoter (<=1kb)	3	51276759	51278383	1625	1	67746	ENSMUST00000139771.2	-35	ENSMUSG00000087440	4930577N17Rik	RIKEN cDNA 4930577N17 gene
chr3	53233416	53233877	462	*	20587.9	85.8114	chr3:53233629-53233631	Intron (ENSMUST00000059562.13/108927, intron 3 of 3)	3	53041583	53261679	220097	1	108927	ENSMUST00000147139.1	191833	ENSMUSG00000048332	Lhfp	lipoma HMGIC fusion partner
chr3	57735590	57736363	774	*	23765.5	86.661	chr3:57735988-57735990	Promoter (<=1kb)	3	57736062	57835231	99170	1	24017	ENSMUST00000041826.13	0	ENSMUSG00000036503	Rnf13	ring finger protein 13
chr3	58525587	58526175	589	*	16923.5	66.2702	chr3:58525934-58525936	Promoter (<=1kb)	3	58525821	58557501	31681	1	229317	ENSMUST00000029387.14	0	ENSMUSG00000027810	Eif2a	eukaryotic translation initiation factor 2A
chr3	58691712	58692761	1050	*	24342.4	62.0221	chr3:58692133-58692135	Promoter (<=1kb)	3	58674938	58692400	17463	2	20439	ENSMUST00000070368.7	0	ENSMUSG00000036432	Siah2	siah E3 ubiquitin protein ligase 2
chr3	63964104	63965072	969	*	25179.3	67.1198	chr3:63964590-63964591	Promoter (<=1kb)	3	63933507	63964666	31160	2	11416	ENSMUST00000161659.7	0	ENSMUSG00000027822	Slc33a1	solute carrier family 33 (acetyl-CoA transporter), member 1
chr3	63975990	63976662	673	*	16270.2	93.4579	chr3:63976182-63976184	Promoter (<=1kb)	3	63976106	64022579	46474	1	229363	ENSMUST00000029405.7	0	ENSMUSG00000027823	Gmps	guanine monophosphate synthetase
chr3	65527997	65528978	982	*	23463.9	62.8717	chr3:65528089-65528091	Promoter (<=1kb)	3	65528410	65555518	27109	1	99929	ENSMUST00000047906.9	0	ENSMUSG00000034640	Tiparp	TCDD-inducible poly(ADP-ribose) polymerase
chr3	69004467	69005490	1024	*	47378.9	77.3152	chr3:69005024-69005025	Promoter (<=1kb)	3	68892499	69004543	112045	2	68259	ENSMUST00000107812.7	0	ENSMUSG00000027778	Ift80	intraflagellar transport 80
chr3	69044638	69045323	686	*	20640.6	72.2175	chr3:69045031-69045033	Promoter (<=1kb)	3	69035288	69044755	9468	2	66949	ENSMUST00000107802.7	0	ENSMUSG00000034317	Trim59	tripartite motif-containing 59
chr3	69721831	69722503	673	*	25250.6	57.774	chr3:69721918-69721919	Promoter (<=1kb)	3	69721985	69724461	2477	1	97112	ENSMUST00000149680.7	0	ENSMUSG00000027787	Nmd3	NMD3 ribosome export adaptor
chr3	75556740	75557296	557	*	18599	86.661	chr3:75556957-75556958	Promoter (<=1kb)	3	75516490	75556856	40367	2	56426	ENSMUST00000161137.7	0	ENSMUSG00000027835	Pdcd10	programmed cell death 10
chr3	79567359	79568140	782	*	19527.6	83.2625	chr3:79568058-79568059	Promoter (<=1kb)	3	79455974	79567796	111823	2	329679	ENSMUST00000133154.6	0	ENSMUSG00000061175	Fnip2	folliculin interacting protein 2
chr3	79628789	79629452	664	*	30158	81.5633	chr3:79629132-79629133	Promoter (<=1kb)	3	79603788	79628863	25076	2	66841	ENSMUST00000029386.13	0	ENSMUSG00000027809	Etfdh	electron transferring flavoprotein, dehydrogenase
chr3	82357674	82358517	844	*	58843.7	197.961	chr3:82358030-82358032	Promoter (<=1kb)	3	82358044	82383592	25549	1	213582	ENSMUST00000193559.5	0	ENSMUSG00000033900	Map9	microtubule-associated protein 9
chr3	82903746	82904834	1089	*	39586.2	106.202	chr3:82904437-82904443	Promoter (<=1kb)	3	82904477	82943638	39162	1	78212	ENSMUST00000131274.1	0	ENSMUSG00000086273	Rbm46os	RNA binding motif protein 46, opposite strand
chr3	84040003	84040638	636	*	24641.5	105.353	chr3:84040280-84040283	Promoter (<=1kb)	3	83897655	84040175	142521	2	229473	ENSMUST00000191758.5	0	ENSMUSG00000033767	Tmem131l	transmembrane 131 like
chr3	84155211	84155927	717	*	35096	180.119	chr3:84155462-84155463	Promoter (<=1kb)	3	84087933	84155786	67854	2	76915	ENSMUST00000047368.7	0	ENSMUSG00000033752	Mnd1	meiotic nuclear divisions 1
chr3	87905907	87906503	597	*	16407.8	61.1725	chr3:87906204-87906208	Promoter (<=1kb)	3	87906321	87916132	9812	1	15191	ENSMUST00000005017.14	0	ENSMUSG00000004897	Hdgf	heparin binding growth factor
chr3	88058031	88058702	672	*	31316.1	160.578	chr3:88058530-88058531	Promoter (<=1kb)	3	88056520	88058495	1976	2	246703	ENSMUST00000029708.7	0	ENSMUSG00000028070	Naxe	NAD(P)HX epimerase
chr3	88141858	88142508	651	*	18785	45.8794	chr3:88142314-88142315	Promoter (<=1kb)	3	88142372	88172086	29715	1	17261	ENSMUST00000001455.12	0	ENSMUSG00000001419	Mef2d	myocyte enhancer factor 2D
chr3	88177521	88178321	801	*	36505.5	112.999	chr3:88178095-88178097	Promoter (<=1kb)	3	88171556	88177692	6137	2	76642	ENSMUST00000197172.4	0	ENSMUSG00000096935	1700113A16Rik	RIKEN cDNA 1700113A16 gene
chr3	88296595	88297386	792	*	22275.3	101.104	chr3:88297046-88297049	Promoter (<=1kb)	3	88297116	88321767	24652	1	12462	ENSMUST00000001452.13	0	ENSMUSG00000001416	Cct3	chaperonin containing Tcp1, subunit 3 (gamma)
chr3	88552660	88553875	1216	*	42203.9	94.3076	chr3:88552771-88552773	Promoter (<=1kb)	3	88549819	88553024	3206	2	83409	ENSMUST00000029698.14	0	ENSMUSG00000028062	Lamtor2	late endosomal/lysosomal adaptor, MAPK and MTOR activator 2
chr3	88579510	88580333	824	*	49503.8	218.352	chr3:88580045-88580089	Promoter (<=1kb)	3	88579608	88588419	8812	1	66256	ENSMUST00000195014.5	0	ENSMUSG00000041355	Ssr2	signal sequence receptor, beta
chr3	88685410	88686410	1001	*	32669.5	85.8114	chr3:88685761-88685762	Promoter (<=1kb)	3	88685803	88712924	27122	1	74200	ENSMUST00000029696.10	0	ENSMUSG00000028060	Khdc4	KH domain containing 4, pre-mRNA splicing factor
chr3	88913559	88914405	847	*	25401	113.849	chr3:88914047-88914055	Promoter (<=1kb)	3	88905107	88913931	8825	2	229524	ENSMUST00000107494.7	0	ENSMUSG00000068922	Msto1	misato 1, mitochondrial distribution and morphology regulator
chr3	88949879	88950573	695	*	21243	79.8641	chr3:88950246-88950247	Promoter (<=1kb)	3	88920803	88950414	29612	2	65111	ENSMUST00000090938.10	0	ENSMUSG00000068921	Dap3	death associated protein 3
chr3	89417874	89418862	989	*	36582.8	129.992	chr3:89418420-89418421	Promoter (<=1kb)	3	89418443	89430015	11573	1	20416	ENSMUST00000039110.11	0	ENSMUSG00000042626	Shc1	src homology 2 domain-containing transforming protein C1
chr3	90213367	90213891	525	*	29988.1	164.826	chr3:90213763-90213765	Promoter (<=1kb)	3	90213059	90213645	587	2	100043813	ENSMUST00000196196.1	0	ENSMUSG00000050621	Rps27rt	ribosomal protein S27, retrogene
chr3	90231507	90232155	649	*	17147.8	69.6686	chr3:90231903-90231914	Promoter (<=1kb)	3	90231597	90235838	4242	1	23922	ENSMUST00000029546.14	0	ENSMUSG00000027937	Jtb	jumping translocation breakpoint
chr3	94309737	94310463	727	*	19808	64.5709	chr3:94310113-94310116	Promoter (<=1kb)	3	94310089	94332540	22452	1	75778	ENSMUST00000049822.9	0	ENSMUSG00000028145	Them4	thioesterase superfamily member 4
chr3	94412638	94413349	712	*	25254.9	75.616	chr3:94413179-94413186	Promoter (<=1kb)	3	94413273	94434668	21396	1	72634	ENSMUST00000166032.7	0	ENSMUSG00000041912	Tdrkh	tudor and KH domain containing protein
chr3	94953787	94954478	692	*	23361.1	73.0671	chr3:94954057-94954060	Promoter (<=1kb)	3	94954075	94959496	5422	1	53970	ENSMUST00000107260.8	0	ENSMUSG00000005774	Rfx5	regulatory factor X, 5 (influences HLA class II expression)
chr3	95015076	95016501	1426	*	51884.4	195.412	chr3:95015612-95015615	Promoter (<=1kb)	3	95006702	95015238	8537	2	78266	ENSMUST00000019482.7	0	ENSMUSG00000019338	Zfp687	zinc finger protein 687
chr3	95106031	95107239	1209	*	61924.4	164.826	chr3:95106847-95106848	Promoter (<=1kb)	3	95058530	95106875	48346	2	18720	ENSMUST00000107236.8	0	ENSMUSG00000028126	Pip5k1a	phosphatidylinositol-4-phosphate 5-kinase, type 1 alpha
chr3	95624763	95625724	962	*	44192.9	151.232	chr3:95625265-95625266	Promoter (<=1kb)	3	95625011	95632102	7092	1	56205	ENSMUST00000058230.12	0	ENSMUSG00000038619	Ensa	endosulfine alpha
chr3	95929118	95929595	478	*	16378.9	85.8114	chr3:95929247-95929254	Promoter (<=1kb)	3	95929246	95947390	18145	1	66471	ENSMUST00000165307.7	0	ENSMUSG00000015749	Anp32e	acidic (leucine-rich) nuclear phosphoprotein 32 family, member E
chr3	96238574	96240589	2016	*	42954.1	101.954	chr3:96240316-96240322	Promoter (<=1kb)	3	96239749	96240276	528	2	15267	ENSMUST00000074976.7	0	ENSMUSG00000064220	H2ac18	H2A clustered histone 18
chr3	96245200	96247156	1957	*	44761.3	92.6083	chr3:96245457-96245459	Promoter (<=1kb)	3	96245554	96248509	2956	1	15077	ENSMUST00000090779.3	0	ENSMUSG00000093769	H3c14	H3 clustered histone 14
chr3	97886210	97886585	376	*	23356.8	139.337	chr3:97886460-97886468	Promoter (2-3kb)	3	97689824	97888707	198884	2	83679	ENSMUST00000168438.8	2122	ENSMUSG00000038170	Pde4dip	phosphodiesterase 4D interacting protein (myomegalin)
chr3	100921695	100922718	1024	*	38656.8	97.706	chr3:100922357-100922358	Promoter (<=1kb)	3	100922202	100931702	9501	1	229644	ENSMUST00000094048.9	0	ENSMUSG00000033233	Trim45	tripartite motif-containing 45
chr3	101924139	101924880	742	*	27418	91.7587	chr3:101924598-101924604	Promoter (<=1kb)	3	101855776	101924393	68618	2	242126	ENSMUST00000106928.9	0	ENSMUSG00000033147	Slc22a15	solute carrier family 22 (organic anion/cation transporter), member 15
chr3	102935323	102936476	1154	*	37079.9	129.992	chr3:102936049-102936050	Promoter (<=1kb)	3	102818499	102936100	117602	2	20957	ENSMUST00000029448.10	0	ENSMUSG00000027855	Sycp1	synaptonemal complex protein 1
chr3	103171526	103172033	508	*	16466.4	73.0671	chr3:103171671-103171673	Promoter (<=1kb)	3	103171655	103179152	7498	1	68183	ENSMUST00000005830.14	0	ENSMUSG00000005687	Bcas2	BCAS2 pre-mRNA processing factor
chr3	103913782	103914927	1146	*	50954.1	194.562	chr3:103914420-103914421	Promoter (<=1kb)	3	103914120	103966613	52494	1	229675	ENSMUST00000051139.12	0	ENSMUSG00000044098	Rsbn1	rosbin, round spermatid basic protein 1
chr3	104136243	104137134	892	*	28303.3	101.104	chr3:104136655-104136656	Exon (ENSMUST00000199515.1/ENSMUST00000199515.1, exon 1 of 1)	3	104013625	104220103	206479	2	99470	ENSMUST00000121198.7	82969	ENSMUSG00000052539	Magi3	membrane associated guanylate kinase, WW and PDZ domain containing 3
chr3	104219925	104220728	804	*	24610	97.706	chr3:104220533-104220534	Promoter (<=1kb)	3	104013259	104220374	207116	2	99470	ENSMUST00000064371.13	0	ENSMUSG00000052539	Magi3	membrane associated guanylate kinase, WW and PDZ domain containing 3
chr3	104638852	104639451	600	*	25385.7	59.4732	chr3:104638634-104638636	Promoter (<=1kb)	3	104638668	104658462	19795	1	20501	ENSMUST00000046212.1	184	ENSMUSG00000032902	Slc16a1	solute carrier family 16 (monocarboxylic acid transporters), member 1
chr3	105958991	105960090	1100	*	40767.2	85.8114	chr3:105959859-105959863	Promoter (<=1kb)	3	105942702	105959276	16575	2	11950	ENSMUST00000133320.1	0	ENSMUSG00000000563	Atp5pb	ATP synthase peripheral stalk-membrane subunit b
chr3	107332854	107334193	1340	*	46373	79.0144	chr3:107333232-107333242	Promoter (<=1kb)	3	107325421	107333673	8253	2	229700	ENSMUST00000061772.10	0	ENSMUSG00000048109	Rbm15	RNA binding motif protein 15
chr3	108283729	108284681	953	*	28717.9	117.247	chr3:108283999-108284007	Promoter (<=1kb)	3	108284082	108361443	77362	1	20661	ENSMUST00000135636.5	0	ENSMUSG00000068747	Sort1	sortilin 1
chr3	108591162	108591757	596	*	18448.6	62.0221	chr3:108591303-108591304	Promoter (<=1kb)	3	108591279	108645719	54441	1	99512	ENSMUST00000051145.14	0	ENSMUSG00000040389	Wdr47	WD repeat domain 47
chr3	108911650	108911943	294	*	20643.2	108.751	chr3:108911807-108911811	Promoter (<=1kb)	3	108902805	108911696	8892	2	66921	ENSMUST00000129273.7	0	ENSMUSG00000027881	Prpf38b	PRP38 pre-mRNA processing factor 38 (yeast) domain containing B
chr3	116347621	116348046	426	*	21464.7	73.0671	chr3:116347777-116347779	Intron (ENSMUST00000106491.6/229776, intron 5 of 13)	3	116322210	116422649	100440	2	229776	ENSMUST00000197830.4	74603	ENSMUSG00000033502	Cdc14a	CDC14 cell division cycle 14A
chr3	121426007	121427004	998	*	25460.5	69.6686	chr3:121426400-121426405	Promoter (<=1kb)	3	121426497	121458207	31711	1	71994	ENSMUST00000029773.12	0	ENSMUSG00000053931	Cnn3	calponin 3, acidic
chr3	123508056	123508925	870	*	32001.7	115.548	chr3:123508456-123508457	Promoter (<=1kb)	3	123507937	123508066	130	2	100306957	ENSMUST00000174989.1	0	ENSMUSG00000092730	Snora24	small nucleolar RNA, H/ACA box 24
chr3	127552842	127553805	964	*	22593	61.1725	chr3:127553288-127553289	Promoter (<=1kb)	3	127536714	127553349	16636	2	28036	ENSMUST00000029588.9	0	ENSMUSG00000027968	Larp7	La ribonucleoprotein 7, transcriptional regulator
chr3	127895760	127896638	879	*	26299.1	79.0144	chr3:127895926-127895935	Promoter (<=1kb)	3	127869058	127896324	27267	2	70617	ENSMUST00000199273.1	0	ENSMUSG00000050549	Fam241a	family with sequence similarity 241, member A
chr3	133091663	133092299	637	*	15943.9	67.1198	chr3:133091917-133091921	Promoter (<=1kb)	3	132981752	133091825	110074	2	67553	ENSMUST00000029651.10	0	ENSMUSG00000028018	Gstcd	glutathione S-transferase, C-terminal domain containing
chr3	135437945	135439000	1056	*	46030.6	107.901	chr3:135438118-135438119	Promoter (<=1kb)	3	135436209	135438665	2457	2	319587	ENSMUST00000182865.1	0	ENSMUSG00000097032	4930539J05Rik	RIKEN cDNA 4930539J05 gene
chr3	137864020	137864905	886	*	27852.2	73.9167	chr3:137864501-137864509	Promoter (<=1kb)	3	137864487	137866922	2436	1	51788	ENSMUST00000041045.13	0	ENSMUSG00000037894	H2az1	H2A.Z variant histone 1
chr3	138143293	138143984	692	*	18842	58.6236	chr3:138143754-138143756	Promoter (<=1kb)	3	138143448	138159821	16374	1	108943	ENSMUST00000040321.12	0	ENSMUSG00000004127	Trmt10a	tRNA methyltransferase 10A
chr3	138442683	138443255	573	*	19559.1	81.5633	chr3:138443170-138443173	Promoter (<=1kb)	3	138443093	138455499	12407	1	11532	ENSMUST00000005964.6	0	ENSMUSG00000028138	Adh5	alcohol dehydrogenase 5 (class III), chi polypeptide
chr3	142881900	142882552	653	*	16936.3	73.0671	chr3:142882105-142882108	Promoter (<=1kb)	3	142790902	142882004	91103	2	109333	ENSMUST00000043812.14	0	ENSMUSG00000004591	Pkn2	protein kinase N2
chr3	144569983	144571030	1048	*	55322.9	214.953	chr3:144570365-144570366	Promoter (<=1kb)	3	144429706	144570181	140476	2	23908	ENSMUST00000043325.8	0	ENSMUSG00000040151	Hs2st1	heparan sulfate 2-O-sulfotransferase 1
chr3	152209980	152210779	800	*	18254.9	66.2702	chr3:152210458-152210460	Promoter (<=1kb)	3	152210422	152236826	26405	1	51886	ENSMUST00000166984.7	0	ENSMUSG00000028034	Fubp1	far upstream element (FUSE) binding protein 1
chr3	153905597	153906130	534	*	21575.2	112.999	chr3:153905947-153905955	Promoter (<=1kb)	3	153857149	153906138	48990	2	55993	ENSMUST00000005630.10	8	ENSMUSG00000005493	Msh4	mutS homolog 4
chr4	8647101	8647691	591	*	25261.7	101.954	chr4:8647554-8647555	Distal Intergenic	4	8690406	8755906	65501	1	320790	ENSMUST00000170457.1	-42715	ENSMUSG00000041235	Chd7	chromodomain helicase DNA binding protein 7
chr4	11007020	11007971	952	*	17143.6	63.7213	chr4:11007817-11007818	Promoter (<=1kb)	4	10988662	11007676	19015	2	71801	ENSMUST00000054776.3	0	ENSMUSG00000049969	Plekhf2	pleckstrin homology domain containing, family F (with FYVE domain) member 2
chr4	11190704	11191657	954	*	28832.6	56.0748	chr4:11191320-11191324	Promoter (<=1kb)	4	11191351	11193961	2611	1	12448	ENSMUST00000145430.7	0	ENSMUSG00000028212	Ccne2	cyclin E2
chr4	11485703	11486463	761	*	19126.6	66.2702	chr4:11485891-11485893	Promoter (<=1kb)	4	11485958	11527621	41664	1	66185	ENSMUST00000055372.13	0	ENSMUSG00000040720	Virma	vir like m6A methyltransferase associated
chr4	11965943	11966978	1036	*	42723	138.488	chr4:11966484-11966485	Promoter (<=1kb)	4	11966565	11994280	27716	1	100503636	ENSMUST00000154194.1	0	NA	1700123M08Rik	RIKEN cDNA 1700123M08 gene
chr4	21847669	21848565	897	*	20796.9	64.5709	chr4:21848419-21848447	Promoter (<=1kb)	4	21848048	21873755	25708	1	66625	ENSMUST00000185001.7	0	ENSMUSG00000028248	Pnisr	PNN interacting serine/arginine-rich
chr4	24496075	24496700	626	*	23091.8	77.3152	chr4:24496504-24496509	Promoter (<=1kb)	4	24496451	24581338	84888	1	212377	ENSMUST00000173079.7	0	ENSMUSG00000045751	Mms22l	MMS22-like, DNA repair protein
chr4	30634791	30635544	754	*	25679.7	66.2702	chr4:30635352-30635359	Distal Intergenic	4	31964097	32023467	59371	1	26409	ENSMUST00000037607.10	-1328553	ENSMUSG00000028284	Map3k7	mitogen-activated protein kinase kinase kinase 7
chr4	31963448	31964734	1287	*	29424	89.2099	chr4:31964719-31964720	Promoter (<=1kb)	4	31964097	32023467	59371	1	26409	ENSMUST00000037607.10	0	ENSMUSG00000028284	Map3k7	mitogen-activated protein kinase kinase kinase 7
chr4	32238229	32238899	671	*	28909.1	137.638	chr4:32238698-32238700	Promoter (<=1kb)	4	32238804	32586104	347301	1	12014	ENSMUST00000108180.8	0	ENSMUSG00000040270	Bach2	BTB and CNC homology, basic leucine zipper transcription factor 2
chr4	33247404	33248805	1402	*	51968.6	133.39	chr4:33247750-33247769	Promoter (<=1kb)	4	33245423	33248510	3088	2	108767	ENSMUST00000049357.9	0	ENSMUSG00000040128	Pnrc1	proline-rich nuclear receptor coactivator 1
chr4	33310118	33310722	605	*	18064.6	66.2702	chr4:33310265-33310267	Promoter (<=1kb)	4	33310311	33502614	192304	1	24018	ENSMUST00000108153.8	0	ENSMUSG00000028274	Rngtt	RNA guanylyltransferase and 5'-phosphatase
chr4	40267974	40268954	981	*	38309.3	55.2251	chr4:40268646-40268651	Promoter (<=1kb)	4	40269579	40270940	1362	1	100504309	ENSMUST00000129758.2	-625	ENSMUSG00000028407	Smim27	small integral membrane protein 27
chr4	40269082	40269207	126	*	38309.3	55.2251	chr4:40268646-40268651	Promoter (<=1kb)	4	40269579	40270940	1362	1	100504309	ENSMUST00000129758.2	-372	ENSMUSG00000028407	Smim27	small integral membrane protein 27
chr4	40269405	40269988	584	*	38309.3	55.2251	chr4:40268646-40268651	Promoter (<=1kb)	4	40269579	40270940	1362	1	100504309	ENSMUST00000129758.2	0	ENSMUSG00000028407	Smim27	small integral membrane protein 27
chr4	40722045	40723318	1274	*	25014.4	48.4282	chr4:40722416-40722418	Promoter (<=1kb)	4	40722150	40723795	1646	1	15502	ENSMUST00000139406.1	0	ENSMUSG00000028410	Dnaja1	DnaJ heat shock protein family (Hsp40) member A1
chr4	40757538	40758061	524	*	18550.5	97.706	chr4:40757852-40757856	Promoter (<=1kb)	4	40736542	40757923	21382	2	74255	ENSMUST00000030117.4	0	ENSMUSG00000028409	Smu1	smu-1 suppressor of mec-8 and unc-52 homolog (C. elegans)
chr4	40853921	40854708	788	*	22091.8	66.2702	chr4:40854037-40854046	Promoter (<=1kb)	4	40804602	40854005	49404	2	14595	ENSMUST00000030121.12	0	ENSMUSG00000028413	B4galt1	UDP-Gal:betaGlcNAc beta 1,4- galactosyltransferase, polypeptide 1
chr4	40948074	40948520	447	*	17793.5	94.3076	chr4:40948310-40948312	Promoter (<=1kb)	4	40936398	40948281	11884	2	12017	ENSMUST00000108089.7	0	ENSMUSG00000028416	Bag1	BCL2-associated athanogene 1
chr4	40970848	40971297	450	*	17587.9	73.0671	chr4:40971449-40971451	Promoter (<=1kb)	4	40970906	41012608	41703	1	74164	ENSMUST00000091614.6	0	ENSMUSG00000028423	Nfx1	nuclear transcription factor, X-box binding 1
chr4	41464431	41465537	1107	*	51551.4	121.495	chr4:41465054-41465057	Promoter (<=1kb)	4	41390745	41464840	74096	2	109242	ENSMUST00000108055.8	0	ENSMUSG00000028438	Kif24	kinesin family member 24
chr4	41497774	41498536	763	*	17963.5	91.7587	chr4:41498288-41498291	Exon (ENSMUST00000054920.4/329828, exon 2 of 2)	4	41499494	41502668	3175	2	329828	ENSMUST00000149596.1	4132	ENSMUSG00000046312	Myorg	myogenesis regulating glycosidase (putative)
chr4	43493218	43493752	535	*	16046.7	73.0671	chr4:43493450-43493452	Promoter (<=1kb)	4	43493362	43495921	2560	1	622404	ENSMUST00000030181.11	0	ENSMUSG00000028461	Ccdc107	coiled-coil domain containing 107
chr4	43561964	43562945	982	*	31809.7	97.706	chr4:43562316-43562317	Promoter (<=1kb)	4	43562332	43567060	4729	1	12913	ENSMUST00000102944.10	0	ENSMUSG00000028466	Creb3	cAMP responsive element binding protein 3
chr4	43668666	43669523	858	*	28858.1	106.202	chr4:43669171-43669172	Promoter (<=1kb)	4	43659622	43669141	9520	2	242408	ENSMUST00000056474.6	0	ENSMUSG00000043633	Fam221b	family with sequence similarity 221, member B
chr4	44167369	44168138	770	*	17771.5	67.9694	chr4:44168034-44168038	Promoter (<=1kb)	4	44126210	44167608	41399	2	73469	ENSMUST00000098098.8	0	ENSMUSG00000035696	Rnf38	ring finger protein 38
chr4	45011921	45012845	925	*	73014.4	205.607	chr4:45012496-45012498	Promoter (<=1kb)	4	44991242	45012394	21153	2	230119	ENSMUST00000055028.8	0	ENSMUSG00000049657	Zbtb5	zinc finger and BTB domain containing 5
chr4	45530444	45531049	606	*	20051.8	62.8717	chr4:45530825-45530827	Promoter (<=1kb)	4	45423278	45530330	107053	2	230126	ENSMUST00000061986.11	-114	ENSMUSG00000044813	Shb	src homology 2 domain-containing transforming protein B
chr4	45972041	45972787	747	*	19421.4	84.9618	chr4:45972282-45972283	Promoter (<=1kb)	4	45972233	46034761	62529	1	100121	ENSMUST00000102929.1	0	ENSMUSG00000035517	Tdrd7	tudor domain containing 7
chr4	47352726	47353533	808	*	21685.6	69.6686	chr4:47353053-47353056	Promoter (<=1kb)	4	47353222	47414931	61710	1	21812	ENSMUST00000007757.14	0	ENSMUSG00000007613	Tgfbr1	transforming growth factor, beta receptor I
chr4	47474163	47474755	593	*	16658.5	70.5183	chr4:47474403-47474404	Promoter (<=1kb)	4	47469833	47474333	4501	2	56737	ENSMUST00000044148.2	0	ENSMUSG00000039740	Alg2	asparagine-linked glycosylation 2 (alpha-1,3-mannosyltransferase)
chr4	48042955	48043653	699	*	16315.2	61.1725	chr4:48043156-48043160	Promoter (1-2kb)	4	48045153	48086445	41293	1	18124	ENSMUST00000030025.9	-1500	ENSMUSG00000028341	Nr4a3	nuclear receptor subfamily 4, group A, member 3
chr4	52438680	52439466	787	*	22453.7	73.9167	chr4:52439250-52439267	Promoter (<=1kb)	4	52439243	52488260	49018	1	14211	ENSMUST00000102915.9	0	ENSMUSG00000028312	Smc2	structural maintenance of chromosomes 2
chr4	53011740	53012392	653	*	20866.6	64.5709	chr4:53012284-53012285	Promoter (<=1kb)	4	53011880	53022060	10181	1	66536	ENSMUST00000015391.9	0	ENSMUSG00000015247	Nipsnap3b	nipsnap homolog 3B
chr4	53713973	53714821	849	*	40432.5	135.089	chr4:53714436-53714439	Promoter (<=1kb)	4	53713998	53765785	51788	1	246179	ENSMUST00000128667.7	0	ENSMUSG00000028414	Fktn	fukutin
chr4	55349545	55350168	624	*	41586.2	105.353	chr4:55349959-55349968	Promoter (<=1kb)	4	55350043	55392237	42195	1	19359	ENSMUST00000030134.8	0	ENSMUSG00000028426	Rad23b	RAD23 homolog B, nucleotide excision repair protein
chr4	59581244	59582087	844	*	27606.6	81.5633	chr4:59581514-59581523	Promoter (<=1kb)	4	59581563	59618689	37127	1	72479	ENSMUST00000030078.11	0	ENSMUSG00000028383	Hsdl2	hydroxysteroid dehydrogenase like 2
chr4	59625787	59626651	865	*	17887	51.8267	chr4:59626095-59626099	Promoter (<=1kb)	4	59626211	59761439	135229	1	230259	ENSMUST00000070150.10	0	ENSMUSG00000045071	E130308A19Rik	RIKEN cDNA E130308A19 gene
chr4	59783486	59784142	657	*	16863.2	47.5786	chr4:59783631-59783639	Promoter (<=1kb)	4	59769637	59783866	14230	2	66209	ENSMUST00000095063.10	0	ENSMUSG00000038544	Inip	INTS3 and NABP interacting protein
chr4	62208367	62208867	501	*	18149.5	47.5786	chr4:62208651-62208654	Promoter (<=1kb)	4	62189540	62208446	18907	2	22696	ENSMUST00000068822.3	0	ENSMUSG00000028389	Zfp37	zinc finger protein 37
chr4	62360388	62361030	643	*	16480	73.9167	chr4:62360541-62360544	Promoter (<=1kb)	4	62360727	62391769	31043	1	20529	ENSMUST00000084526.11	0	ENSMUSG00000066150	Slc31a1	solute carrier family 31, member 1
chr4	62408572	62409095	524	*	22938	84.9618	chr4:62408688-62408689	Promoter (<=1kb)	4	62383654	62408642	24989	2	66440	ENSMUST00000134727.7	0	ENSMUSG00000066149	Cdc26	cell division cycle 26
chr4	62519634	62520257	624	*	23669.5	118.097	chr4:62520063-62520064	Promoter (<=1kb)	4	62509169	62519881	10713	2	17025	ENSMUST00000137448.1	0	ENSMUSG00000028393	Alad	aminolevulinate, delta-, dehydratase
chr4	62524638	62525589	952	*	45009.3	265.081	chr4:62525454-62525456	Promoter (<=1kb)	4	62525369	62547993	22625	1	214106	ENSMUST00000062145.1	0	ENSMUSG00000058046	4933430I17Rik	RIKEN cDNA 4933430I17 gene
chr4	70378118	70378260	143	*	22489.4	302.464	chr4:70378172-70378175	Intron (ENSMUST00000144099.7/214444, intron 4 of 36)	4	70398886	70403541	4656	2	214444	ENSMUST00000126416.1	25281	ENSMUSG00000039298	Cdk5rap2	CDK5 regulatory subunit associated protein 2
chr4	70410372	70410720	349	*	18700.9	77.3152	chr4:70410543-70410611	Promoter (<=1kb)	4	70216856	70410443	193588	2	214444	ENSMUST00000144099.7	0	ENSMUSG00000039298	Cdk5rap2	CDK5 regulatory subunit associated protein 2
chr4	70534721	70535469	749	*	26248.1	110.45	chr4:70535108-70535110	Promoter (<=1kb)	4	70427065	70534928	107864	2	230316	ENSMUST00000107359.8	0	ENSMUSG00000039270	Megf9	multiple EGF-like-domains 9
chr4	72200567	72201277	711	*	19220.1	57.774	chr4:72201171-72201172	Promoter (<=1kb)	4	72117142	72200919	83778	2	21885	ENSMUST00000074216.13	0	ENSMUSG00000008305	Tle1	transducin-like enhancer of split 1
chr4	86748287	86749194	908	*	38458.8	129.992	chr4:86748443-86748444	Promoter (<=1kb)	4	86748555	86830167	81613	1	329877	ENSMUST00000045512.14	0	ENSMUSG00000038024	Dennd4c	DENN/MADD domain containing 4C
chr4	94613876	94614977	1102	*	39151.2	98.5556	chr4:94614457-94614461	Promoter (<=1kb)	4	94614491	94664698	50208	1	67694	ENSMUST00000107104.2	0	ENSMUSG00000028576	Ift74	intraflagellar transport 74
chr4	95051406	95053064	1659	*	52585.4	160.578	chr4:95052337-95052339	Promoter (<=1kb)	4	95049034	95052222	3189	2	16476	ENSMUST00000107094.1	0	ENSMUSG00000052684	Jun	jun proto-oncogene
chr4	95966925	95967635	711	*	31722.2	156.33	chr4:95967119-95967120	Promoter (<=1kb)	4	95960243	95967035	6793	2	319247	ENSMUST00000143332.1	0	ENSMUSG00000044125	9530080O11Rik	RIKEN cDNA 9530080O11 gene
chr4	101647103	101648133	1031	*	41938	83.2625	chr4:101647228-101647237	Promoter (<=1kb)	4	101647718	101659364	11647	1	230514	ENSMUST00000030254.14	0	ENSMUSG00000035212	Leprot	leptin receptor overlapping transcript
chr4	106560742	106561073	332	*	16938.8	73.0671	chr4:106560906-106560920	Promoter (<=1kb)	4	106561038	106589113	28076	1	74754	ENSMUST00000047973.3	0	ENSMUSG00000034926	Dhcr24	24-dehydrocholesterol reductase
chr4	106684991	106686728	1738	*	29316.9	42.4809	chr4:106686505-106686509	Intron (ENSMUST00000106770.7/381538, intron 21 of 23)	4	106662256	106678944	16689	2	72354	ENSMUST00000026480.12	-6047	ENSMUSG00000025413	Ttc4	tetratricopeptide repeat domain 4
chr4	106838837	106840186	1350	*	49692.4	82.4129	chr4:106840032-106840063	Distal Intergenic	4	106747235	106804998	57764	2	329910	ENSMUST00000065253.12	-33839	ENSMUSG00000034853	Acot11	acyl-CoA thioesterase 11
chr4	106910894	106911818	925	*	18343.2	49.2778	chr4:106911438-106911439	Promoter (<=1kb)	4	106911470	107049694	138225	1	72475	ENSMUST00000030367.14	0	ENSMUSG00000061887	Ssbp3	single-stranded DNA binding protein 3
chr4	107066724	107067599	876	*	20367.9	64.5709	chr4:107067059-107067065	Promoter (<=1kb)	4	107066988	107078247	11260	1	230582	ENSMUST00000156406.7	0	ENSMUSG00000028621	Cyb5rl	cytochrome b5 reductase-like
chr4	107253026	107253694	669	*	30481.7	110.45	chr4:107253801-107253802	Promoter (<=1kb)	4	107253593	107279837	26245	1	72938	ENSMUST00000152717.7	0	ENSMUSG00000063172	Hspb11	heat shock protein family B (small), member 11
chr4	108833489	108834678	1190	*	30468.1	64.5709	chr4:108834322-108834323	Promoter (<=1kb)	4	108834601	108862127	27527	1	66073	ENSMUST00000030296.8	0	ENSMUSG00000028567	Txndc12	thioredoxin domain containing 12 (endoplasmic reticulum)
chr4	109977584	109978477	894	*	71706.9	333.9	chr4:109977953-109977954	Promoter (<=1kb)	4	109978053	109983687	5635	1	242620	ENSMUST00000061187.3	0	ENSMUSG00000047143	Dmrta2	doublesex and mab-3 related transcription factor like family A2
chr4	114999514	115000294	781	*	36761.3	186.916	chr4:114999984-114999986	Promoter (<=1kb)	4	115000159	115043196	43038	1	20460	ENSMUST00000030490.12	0	ENSMUSG00000028718	Stil	Scl/Tal1 interrupting locus
chr4	116053633	116053984	352	*	17514	103.653	chr4:116053815-116053816	Promoter (<=1kb)	4	116032842	116053876	21035	2	72181	ENSMUST00000030475.2	0	ENSMUSG00000028706	Nsun4	NOL1/NOP2/Sun domain family, member 4
chr4	116074748	116076280	1533	*	40746.8	92.6083	chr4:116075106-116075107	Promoter (<=1kb)	4	116075269	116097043	21775	1	230654	ENSMUST00000030471.8	0	ENSMUSG00000028703	Lrrc41	leucine rich repeat containing 41
chr4	116556982	116557839	858	*	26235.3	82.4129	chr4:116557153-116557155	Promoter (<=1kb)	4	116557658	116593882	36225	1	77110	ENSMUST00000030460.14	0	ENSMUSG00000034042	Gpbp1l1	GC-rich promoter binding protein 1-like 1
chr4	116685412	116686117	706	*	34335.6	100.255	chr4:116685977-116685978	Promoter (<=1kb)	4	116685544	116700822	15279	1	18477	ENSMUST00000135573.7	0	ENSMUSG00000028691	Prdx1	peroxiredoxin 1
chr4	116720612	116721508	897	*	20650.8	91.7587	chr4:116720841-116720842	Promoter (<=1kb)	4	116720948	116804242	83295	1	230661	ENSMUST00000045542.12	0	ENSMUSG00000033985	Tesk2	testis-specific kinase 2
chr4	116807363	116807978	616	*	18252.3	103.653	chr4:116807702-116807708	Promoter (<=1kb)	4	116794310	116807548	13239	2	68276	ENSMUST00000106455.7	0	ENSMUSG00000028688	Toe1	target of EGR1, member 1 (nuclear)
chr4	117914846	117915494	649	*	20043.3	79.0144	chr4:117915168-117915170	Promoter (<=1kb)	4	117894486	117914999	20514	2	230673	ENSMUST00000036156.5	0	ENSMUSG00000033365	Ipo13	importin 13
chr4	118179921	118180283	363	*	24300.8	110.45	chr4:118180017-118180018	Promoter (<=1kb)	4	118136957	118180043	43087	2	230674	ENSMUST00000106406.8	0	ENSMUSG00000033326	Kdm4a	lysine (K)-specific demethylase 4A
chr4	118436962	118437684	723	*	29773.2	105.353	chr4:118437303-118437304	Promoter (<=1kb)	4	118432901	118437352	4452	2	107995	ENSMUST00000006565.12	0	ENSMUSG00000006398	Cdc20	cell division cycle 20
chr4	119174065	119174506	442	*	28312.7	130.841	chr4:119174277-119174287	Promoter (<=1kb)	4	119169513	119174195	4683	2	195522	ENSMUST00000106355.4	0	ENSMUSG00000045268	Zfp691	zinc finger protein 691
chr4	119232602	119232990	389	*	19374.7	58.6236	chr4:119232705-119232706	Promoter (<=1kb)	4	119203570	119232708	29139	2	230696	ENSMUST00000132778.7	0	ENSMUSG00000078584	AU022252	expressed sequence AU022252
chr4	119294373	119294942	570	*	27228.5	131.691	chr4:119294742-119294743	Promoter (<=1kb)	4	119277981	119294604	16624	2	22608	ENSMUST00000079644.12	0	ENSMUSG00000028639	Ybx1	Y box protein 1
chr4	119415208	119415922	715	*	53767.2	294.817	chr4:119415622-119415623	Promoter (<=1kb)	4	119322466	119415521	93056	2	73332	ENSMUST00000238759.1	0	ENSMUSG00000028637	Ccdc30	coiled-coil domain containing 30
chr4	120569800	120570728	929	*	42051	132.54	chr4:120570028-120570030	Promoter (<=1kb)	4	120539868	120570276	30409	2	51797	ENSMUST00000030381.7	0	ENSMUSG00000028633	Ctps	cytidine 5'-triphosphate synthase
chr4	120825170	120826167	998	*	23251.5	67.9694	chr4:120825809-120825810	Promoter (<=1kb)	4	120757438	120825706	68269	2	18046	ENSMUST00000043429.11	0	ENSMUSG00000032897	Nfyc	nuclear transcription factor-Y gamma
chr4	121215007	121215397	391	*	19559.1	128.292	chr4:121215249-121215250	Promoter (<=1kb)	4	121145883	121215084	69202	2	109263	ENSMUST00000056635.12	0	ENSMUSG00000049878	Rlf	rearranged L-myc fusion sequence
chr4	122885717	122886302	586	*	17464.7	67.9694	chr4:122885972-122885978	Promoter (<=1kb)	4	122859047	122885911	26865	2	12331	ENSMUST00000069533.11	0	ENSMUSG00000028656	Cap1	CAP, adenylate cyclase-associated protein 1 (yeast)
chr4	123904738	123905151	414	*	15855.6	71.3679	chr4:123904910-123904913	Promoter (<=1kb)	4	123904832	123912269	7438	1	56309	ENSMUST00000030400.13	0	ENSMUSG00000028647	Mycbp	MYC binding protein
chr4	123916990	123917634	645	*	19354.3	59.4732	chr4:123917287-123917288	Promoter (<=1kb)	4	123917446	123936997	19552	1	54170	ENSMUST00000030399.6	0	ENSMUSG00000028646	Rragc	Ras-related GTP binding C
chr4	124751311	124751786	476	*	19775.7	102.804	chr4:124751463-124751465	Promoter (<=1kb)	4	124735730	124751354	15625	2	102634646	ENSMUST00000131381.1	0	ENSMUSG00000086589	Gm12915	predicted gene 12915
chr4	126202257	126203121	865	*	20633.8	55.2251	chr4:126202703-126202712	Promoter (<=1kb)	4	126164082	126202760	38679	2	230753	ENSMUST00000080919.11	0	ENSMUSG00000043962	Thrap3	thyroid hormone receptor associated protein 3
chr4	126753431	126753905	475	*	21157.2	90.0595	chr4:126753522-126753524	Promoter (<=1kb)	4	126753544	126791894	38351	1	100317	ENSMUST00000148935.7	0	ENSMUSG00000028830	AU040320	expressed sequence AU040320
chr4	127076883	127077827	945	*	38434.1	141.037	chr4:127077493-127077494	Promoter (<=1kb)	4	127077383	127124370	46988	1	100177	ENSMUST00000046751.12	0	ENSMUSG00000042408	Zmym6	zinc finger, MYM-type 6
chr4	128962396	128962847	452	*	22164.8	105.353	chr4:128962543-128962546	Promoter (<=1kb)	4	128930233	128962420	32188	2	242669	ENSMUST00000119354.7	0	ENSMUSG00000028789	Azin2	antizyme inhibitor 2
chr4	128992972	128993406	435	*	25130	106.202	chr4:128993271-128993274	Promoter (<=1kb)	4	128993224	129008401	15178	1	11637	ENSMUST00000030583.12	0	ENSMUSG00000028792	Ak2	adenylate kinase 2
chr4	129048824	129049522	699	*	29669.5	67.9694	chr4:129049424-129049426	Distal Intergenic	4	129058271	129084526	26256	1	75234	ENSMUST00000168461.7	-8749	ENSMUSG00000028793	Rnf19b	ring finger protein 19B
chr4	129334774	129336070	1297	*	28600.7	55.2251	chr4:129335588-129335590	Promoter (<=1kb)	4	129307100	129335370	28271	2	19646	ENSMUST00000102598.3	0	ENSMUSG00000057236	Rbbp4	retinoblastoma binding protein 4, chromatin remodeling factor
chr4	129461122	129461925	804	*	44818.2	162.277	chr4:129461491-129461492	Promoter (<=1kb)	4	129461581	129488498	26918	1	100383	ENSMUST00000048162.9	0	ENSMUSG00000040859	Bsdc1	BSD domain containing 1
chr4	129742000	129742852	853	*	30757.9	81.5633	chr4:129742699-129742702	Promoter (<=1kb)	4	129703164	129742297	39134	2	20218	ENSMUST00000129342.7	0	ENSMUSG00000028790	Khdrbs1	KH domain containing, RNA binding, signal transduction associated 1
chr4	130107079	130107763	685	*	31377.2	163.976	chr4:130107216-130107218	Promoter (<=1kb)	4	130107556	130128134	20579	1	67898	ENSMUST00000030563.5	0	ENSMUSG00000028779	Pef1	penta-EF hand domain containing 1
chr4	130359609	130360401	793	*	16510.6	78.1648	chr4:130359952-130359967	Promoter (<=1kb)	4	130315383	130359943	44561	2	619605	ENSMUST00000134159.2	0	ENSMUSG00000028772	Zcchc17	zinc finger, CCHC domain containing 17
chr4	132049065	132049477	413	*	19326.3	86.661	chr4:132049238-132049239	Promoter (<=1kb)	4	131923429	132049078	125650	2	269587	ENSMUST00000084253.9	0	ENSMUSG00000028906	Epb41	erythrocyte membrane protein band 4.1
chr4	132768070	132768699	630	*	22388.3	78.1648	chr4:132768292-132768293	Promoter (<=1kb)	4	132768332	132776710	8379	1	19891	ENSMUST00000153046.7	0	ENSMUSG00000028884	Rpa2	replication protein A2
chr4	132922100	132922993	894	*	45350	183.517	chr4:132922687-132922688	Promoter (<=1kb)	4	132899213	132922558	23346	2	230789	ENSMUST00000030696.10	0	ENSMUSG00000028878	Fam76a	family with sequence similarity 76, member A
chr4	133338987	133339871	885	*	23752.8	93.4579	chr4:133339314-133339317	Promoter (<=1kb)	4	133292459	133339324	46866	2	230796	ENSMUST00000043305.13	0	ENSMUSG00000037622	Wdtc1	WD and tetratricopeptide repeats 1
chr4	133479750	133480438	689	*	21894.6	108.751	chr4:133480006-133480008	Promoter (<=1kb)	4	133480132	133487938	7807	1	100342	ENSMUST00000051676.6	0	ENSMUSG00000046694	Tent5b	terminal nucleotidyltransferase 5B
chr4	133545587	133546277	691	*	23535.3	58.6236	chr4:133546026-133546027	Promoter (<=1kb)	4	133532542	133545996	13455	2	18221	ENSMUST00000030665.6	0	ENSMUSG00000028851	Nudc	nudC nuclear distribution protein
chr4	133585495	133586035	541	*	19282.1	113.849	chr4:133585743-133585744	Promoter (1-2kb)	4	133584428	133586181	1754	1	100210	ENSMUST00000148909.1	1067	ENSMUSG00000028848	Gpn2	GPN-loop GTPase 2
chr4	133910926	133911324	399	*	23868.3	84.1122	chr4:133911194-133911202	Distal Intergenic	4	133847290	133887797	40508	2	20111	ENSMUST00000105894.10	-23129	ENSMUSG00000003644	Rps6ka1	ribosomal protein S6 kinase polypeptide 1
chr4	134187124	134187639	516	*	25497	116.398	chr4:134187226-134187229	Promoter (<=1kb)	4	134129858	134187112	57255	2	70012	ENSMUST00000040271.11	-12	ENSMUSG00000037443	Cep85	centrosomal protein 85
chr4	134468201	134469245	1045	*	27266.8	62.8717	chr4:134469099-134469100	Promoter (<=1kb)	4	134468320	134473843	5524	1	16765	ENSMUST00000030636.10	0	ENSMUSG00000028832	Stmn1	stathmin 1
chr4	134852999	134853578	580	*	32267.6	65.4206	chr4:134853453-134853454	Promoter (<=1kb)	4	134802759	134853345	50587	2	66146	ENSMUST00000030628.14	0	ENSMUSG00000028826	Maco1	macoilin 1
chr4	135272424	135273116	693	*	29655.9	99.4053	chr4:135272881-135272906	Promoter (<=1kb)	4	135213969	135272814	58846	2	29876	ENSMUST00000037099.8	0	ENSMUSG00000037242	Clic4	chloride intracellular channel 4 (mitochondrial)
chr4	135307127	135307623	497	*	22382.3	94.3076	chr4:135307221-135307225	Exon (ENSMUST00000145711.1/ENSMUST00000145711.1, exon 1 of 3)	4	135323768	135324849	1082	2	51796	ENSMUST00000136570.1	17226	ENSMUSG00000028809	Srrm1	serine/arginine repetitive matrix 1
chr4	135626392	135626947	556	*	24150.4	121.495	chr4:135626636-135626637	Promoter (<=1kb)	4	135626655	135630198	3544	1	73937	ENSMUST00000153347.1	0	ENSMUSG00000086788	1700029M20Rik	RIKEN cDNA 1700029M20 gene
chr4	135855579	135856323	745	*	19439.3	70.5183	chr4:135856119-135856120	Promoter (<=1kb)	4	135855747	135865815	10069	1	14105	ENSMUST00000097844.8	0	ENSMUSG00000028676	Srsf10	serine and arginine-rich splicing factor 10
chr4	135963526	135964306	781	*	20765.5	89.2099	chr4:135963668-135963672	Promoter (<=1kb)	4	135963727	135968178	4452	1	74246	ENSMUST00000102541.9	0	ENSMUSG00000028671	Gale	galactose-4-epimerase, UDP
chr4	136021243	136021945	703	*	20169.1	104.503	chr4:136021830-136021831	Promoter (<=1kb)	4	136003368	136021763	18396	2	27224	ENSMUST00000030427.5	0	ENSMUSG00000028668	Eloa	elongin A
chr4	136310489	136311229	741	*	26143.6	89.2099	chr4:136310871-136310875	Promoter (<=1kb)	4	136310942	136340681	29740	1	74326	ENSMUST00000131671.7	0	ENSMUSG00000066037	Hnrnpr	heterogeneous nuclear ribonucleoprotein R
chr4	137048324	137049025	702	*	24147	98.5556	chr4:137048705-137048706	Promoter (<=1kb)	4	136979732	137048695	68964	2	230848	ENSMUST00000049583.7	0	ENSMUSG00000060862	Zbtb40	zinc finger and BTB domain containing 40
chr4	137593518	137594356	839	*	23407	50.1274	chr4:137594068-137594071	Promoter (<=1kb)	4	137593755	137605908	12154	1	170707	ENSMUST00000153100.7	0	ENSMUSG00000043411	Usp48	ubiquitin specific peptidase 48
chr4	138261916	138262595	680	*	28209.9	95.1572	chr4:138262153-138262155	Promoter (<=1kb)	4	138262232	138301492	39261	1	16559	ENSMUST00000030539.9	0	ENSMUSG00000028758	Kif17	kinesin family member 17
chr4	139622665	139623297	633	*	20739.2	104.503	chr4:139622795-139622796	Promoter (<=1kb)	4	139622866	139649690	26825	1	212647	ENSMUST00000039818.9	0	ENSMUSG00000028737	Aldh4a1	aldehyde dehydrogenase 4 family, member A1
chr4	141060190	141061060	871	*	24192.9	86.661	chr4:141060616-141060648	Promoter (<=1kb)	4	141016637	141060550	43914	2	230872	ENSMUST00000097816.8	0	ENSMUSG00000040860	Crocc	ciliary rootlet coiled-coil, rootletin
chr4	141790577	141791334	758	*	29245.5	84.1122	chr4:141790904-141790905	Promoter (<=1kb)	4	141760189	141790891	30703	2	214063	ENSMUST00000038014.10	0	ENSMUSG00000040697	Dnajc16	DnaJ heat shock protein family (Hsp40) member C16
chr4	145463862	145464317	456	*	17726.4	76.4656	chr4:145463956-145463964	Promoter (<=1kb)	4	145464204	145465487	1284	1	545700	ENSMUST00000171805.1	0	ENSMUSG00000052912	Smarca5-ps	SWI/SNF related, matrix associated, actin depenent ragulator of chromatin, subfamily a, member 5, pseudogene
chr4	146474789	146475606	818	*	16567.5	56.0748	chr4:146475253-146475256	Exon (ENSMUST00000094493.4/ENSMUST00000094493.4, exon 1 of 1)	4	146449023	146470292	21270	1	433791	ENSMUST00000105733.2	25766	ENSMUSG00000070605	Zfp992	zinc finger protein 992
chr4	147904415	147905116	702	*	21190.3	90.0595	chr4:147904904-147904905	Promoter (<=1kb)	4	147873599	147904687	31089	2	170731	ENSMUST00000105716.8	0	ENSMUSG00000029020	Mfn2	mitofusin 2
chr4	148075045	148075638	594	*	26846.2	126.593	chr4:148075397-148075399	Exon (ENSMUST00000144031.2/ENSMUST00000144031.2, exon 1 of 3)	4	148080517	148084776	4260	2	11610	ENSMUST00000152323.1	9138	ENSMUSG00000029007	Agtrap	angiotensin II, type I receptor-associated protein
chr4	148140049	148140987	939	*	36940.5	155.48	chr4:148140494-148140495	Promoter (<=1kb)	4	148140182	148145121	4940	1	71890	ENSMUST00000132698.7	0	ENSMUSG00000029003	Mad2l2	MAD2 mitotic arrest deficient-like 2
chr4	149166387	149166893	507	*	22803.7	90.9091	chr4:149166748-149166753	Promoter (<=1kb)	4	149149991	149166707	16717	2	110208	ENSMUST00000084124.6	0	ENSMUSG00000028961	Pgd	phosphogluconate dehydrogenase
chr4	149517802	149518467	666	*	17374.7	92.6083	chr4:149518054-149518055	Promoter (<=1kb)	4	149518236	149566437	48202	1	67087	ENSMUST00000030839.12	0	ENSMUSG00000028988	Ctnnbip1	catenin beta interacting protein 1
chr4	151057812	151058243	432	*	16076.5	79.8641	chr4:151058104-151058106	Promoter (<=1kb)	4	151047300	151057953	10654	2	22319	ENSMUST00000030797.3	0	ENSMUSG00000028955	Vamp3	vesicle-associated membrane protein 3
chr4	151108255	151108891	637	*	19118.1	93.4579	chr4:151108579-151108580	Promoter (<=1kb)	4	151059814	151108576	48763	2	100072	ENSMUST00000105670.7	0	ENSMUSG00000014592	Camta1	calmodulin binding transcription activator 1
chr4	151861551	151862348	798	*	44021.2	104.503	chr4:151862088-151862089	Promoter (<=1kb)	4	150917322	151861669	944348	2	100072	ENSMUST00000169423.8	0	ENSMUSG00000014592	Camta1	calmodulin binding transcription activator 1
chr4	151995441	151996823	1383	*	30911.6	114.698	chr4:151996321-151996323	Promoter (<=1kb)	4	151989633	151996258	6626	2	230936	ENSMUST00000055688.9	0	ENSMUSG00000047777	Phf13	PHD finger protein 13
chr4	152177587	152178591	1005	*	31005.1	74.7664	chr4:152177829-152177830	Promoter (<=1kb)	4	152178134	152271852	93719	1	70025	ENSMUST00000075363.9	0	ENSMUSG00000028937	Acot7	acyl-CoA thioesterase 7
chr4	152296900	152297737	838	*	31130.8	87.5106	chr4:152297069-152297073	Promoter (<=1kb)	4	152297227	152307121	9895	1	57295	ENSMUST00000048892.13	0	ENSMUSG00000039662	Icmt	isoprenylcysteine carboxyl methyltransferase
chr4	152477260	152478094	835	*	47178.4	96.8564	chr4:152477732-152477736	Promoter (<=1kb)	4	152390744	152477910	87167	2	16498	ENSMUST00000160884.8	0	ENSMUSG00000028931	Kcnab2	potassium voltage-gated channel, shaker-related subfamily, beta member 2
chr4	154863710	154864548	839	*	21460.5	67.1198	chr4:154863828-154863832	Exon (ENSMUST00000138795.7/102634887, exon 5 of 5)	4	154860552	154861637	1086	1	242800	ENSMUST00000137684.1	3158	ENSMUSG00000046637	Ttc34	tetratricopeptide repeat domain 34
chr4	155361216	155361748	533	*	23214.1	96.0068	chr4:155361428-155361430	Promoter (<=1kb)	4	155261721	155361361	99641	2	18762	ENSMUST00000030922.14	0	ENSMUSG00000029053	Prkcz	protein kinase C, zeta
chr4	155601510	155602175	666	*	16508.9	59.4732	chr4:155601919-155601927	Promoter (<=1kb)	4	155601611	155620090	18480	1	320541	ENSMUST00000043829.10	0	ENSMUSG00000042202	Slc35e2	solute carrier family 35, member E2
chr4	155812064	155812614	551	*	26580.3	117.247	chr4:155812248-155812252	Promoter (<=1kb)	4	155812489	155824543	12055	1	56036	ENSMUST00000030944.10	0	ENSMUSG00000029068	Ccnl2	cyclin L2
chr4	155891593	155892559	967	*	16889.6	38.2328	chr4:155892198-155892202	Promoter (<=1kb)	4	155891822	155907250	15429	1	140500	ENSMUST00000105584.9	0	ENSMUSG00000029033	Acap3	ArfGAP with coiled-coil, ankyrin repeat and PH domains 3
chr4	155992311	155993676	1366	*	30349.2	53.5259	chr4:155992581-155992585	Promoter (<=1kb)	4	155989466	155992649	3184	2	117592	ENSMUST00000052185.4	0	ENSMUSG00000050796	B3galt6	UDP-Gal:betaGal beta 1,3-galactosyltransferase, polypeptide 6
chr4	156109555	156110125	571	*	19629.6	90.0595	chr4:156109763-156109767	Promoter (<=1kb)	4	156109982	156127265	17284	1	230996	ENSMUST00000072554.12	0	ENSMUSG00000059939	9430015G10Rik	RIKEN cDNA 9430015G10 gene
chr4_GL456216_random	15660	17473	1814	*	51293.1	101.954	chr4_GL456216_random:16553-16559	Promoter (<=1kb)	28	15881	36183	20303	1	236082	ENSMUST00000077235.3	0	NA	Dhrsx	dehydrogenase/reductase (SDR family) X chromosome
chr5	3595790	3596770	981	*	35333.1	150.382	chr5:3596201-3596202	Promoter (<=1kb)	5	3583978	3596585	12608	2	269623	ENSMUST00000042753.13	0	ENSMUSG00000040302	Rbm48	RNA binding motif protein 48
chr5	8422215	8423083	869	*	18591.3	57.774	chr5:8422884-8422888	Promoter (<=1kb)	5	8396973	8422680	25708	2	27214	ENSMUST00000002368.15	0	ENSMUSG00000002297	Dbf4	DBF4 zinc finger
chr5	8622682	8623476	795	*	18882.8	80.7137	chr5:8623101-8623105	Promoter (<=1kb)	5	8490334	8622952	132619	2	242819	ENSMUST00000047485.14	0	ENSMUSG00000040570	Rundc3b	RUN domain containing 3B
chr5	15576999	15577490	492	*	20299.9	187.766	chr5:15577239-15577241	Promoter (<=1kb)	5	15577333	15582078	4746	1	105242399	ENSMUST00000188807.3	0	ENSMUSG00000096878	Gm21083	predicted gene, 21083
chr5	19226517	19226962	446	*	17405.3	76.4656	chr5:19226751-19226752	Promoter (<=1kb)	5	19202368	19226555	24188	2	70832	ENSMUST00000180594.5	0	ENSMUSG00000097626	4921504A21Rik	RIKEN cDNA 4921504A21 gene
chr5	21424647	21425401	755	*	19961.8	73.0671	chr5:21424838-21424846	Promoter (<=1kb)	5	21424958	21482124	57167	1	330050	ENSMUST00000056045.4	0	ENSMUSG00000047221	Fam185a	family with sequence similarity 185, member A
chr5	21701268	21702082	815	*	27597.3	78.1648	chr5:21701454-21701455	Promoter (<=1kb)	5	21662901	21701394	38494	2	242864	ENSMUST00000115217.7	0	ENSMUSG00000044968	Napepld	N-acyl phosphatidylethanolamine phospholipase D
chr5	24030200	24030910	711	*	15828.4	79.0144	chr5:24030720-24030721	Promoter (<=1kb)	5	23915277	24030312	115036	2	84652	ENSMUST00000101513.8	0	ENSMUSG00000028995	Hycc1	hyccin PI4KA lipid kinase complex subunit 1
chr5	24383421	24384066	646	*	39712	197.111	chr5:24383692-24383694	3' UTR	5	24387105	24387966	862	2	213948	ENSMUST00000128831.1	3900	ENSMUSG00000038295	Atg9b	autophagy related 9B
chr5	24423488	24424168	681	*	20808.8	79.8641	chr5:24423870-24423878	Promoter (<=1kb)	5	24418241	24423530	5290	2	12568	ENSMUST00000030814.10	0	ENSMUSG00000028969	Cdk5	cyclin-dependent kinase 5
chr5	24444451	24445537	1087	*	25630.4	115.548	chr5:24444911-24444913	Promoter (<=1kb)	5	24438440	24445194	6755	2	66587	ENSMUST00000115043.7	0	ENSMUSG00000028959	Fastk	Fas-activated serine/threonine kinase
chr5	24576649	24577852	1204	*	44779.9	118.097	chr5:24577494-24577537	Promoter (<=1kb)	5	24565345	24577467	12123	2	27407	ENSMUST00000030795.9	0	ENSMUSG00000028953	Abcf2	ATP-binding cassette, sub-family F (GCN20), member 2
chr5	24842335	24843307	973	*	42920.1	93.4579	chr5:24842928-24842929	Promoter (<=1kb)	5	24802823	24842624	39802	2	19744	ENSMUST00000030787.8	0	ENSMUSG00000028945	Rheb	Ras homolog enriched in brain
chr5	25529524	25530251	728	*	38138.5	149.533	chr5:25529717-25529718	Promoter (<=1kb)	5	25530013	25531466	1454	1	73571	ENSMUST00000188465.1	0	ENSMUSG00000101856	1700096K18Rik	RIKEN cDNA 1700096K18 gene
chr5	27791080	27791945	866	*	28430.8	76.4656	chr5:27791717-27791719	Promoter (<=1kb)	5	27740080	27791550	51471	2	55982	ENSMUST00000002291.11	0	ENSMUSG00000002221	Paxip1	PAX interacting (with transcription-activation domain) protein 1
chr5	28071039	28071728	690	*	17323.7	62.0221	chr5:28071275-28071306	Promoter (<=1kb)	5	28071363	28078662	7300	1	231070	ENSMUST00000059155.10	0	ENSMUSG00000045294	Insig1	insulin induced gene 1
chr5	28316715	28317612	898	*	26094.3	66.2702	chr5:28316820-28316821	Promoter (<=1kb)	5	28317121	28352695	35575	1	381626	ENSMUST00000090355.10	0	ENSMUSG00000048271	Rbm33	RNA binding motif protein 33
chr5	30232281	30233031	751	*	16779.9	41.6313	chr5:30232544-30232547	Promoter (<=1kb)	5	30232581	30272427	39847	1	28042	ENSMUST00000145167.7	0	ENSMUSG00000075703	Selenoi	selenoprotein I
chr5	30814379	30814825	447	*	17584.5	118.946	chr5:30814630-30814632	Promoter (<=1kb)	5	30814641	30866106	51466	1	100732	ENSMUST00000031058.14	0	ENSMUSG00000029166	Mapre3	microtubule-associated protein, RP/EB family, member 3
chr5	30888736	30889484	749	*	28974.5	84.1122	chr5:30889276-30889280	Promoter (<=1kb)	5	30888852	30896687	7836	1	231093	ENSMUST00000069705.10	0	ENSMUSG00000029165	Agbl5	ATP/GTP binding protein-like 5
chr5	31048115	31048664	550	*	15903.1	75.616	chr5:31048430-31048431	Promoter (<=1kb)	5	31036036	31048562	12527	2	330064	ENSMUST00000114668.6	0	ENSMUSG00000006641	Slc5a6	solute carrier family 5 (sodium-dependent vitamin transporter), member 6
chr5	31179507	31180270	764	*	20094.3	75.616	chr5:31180074-31180083	Promoter (<=1kb)	5	31151142	31179911	28770	2	71752	ENSMUST00000101411.5	0	ENSMUSG00000106864	Gtf3c2	general transcription factor IIIC, polypeptide 2, beta
chr5	31220402	31221266	865	*	26945.6	62.0221	chr5:31220653-31220659	Promoter (<=1kb)	5	31202664	31220565	17902	2	14208	ENSMUST00000202294.3	0	ENSMUSG00000029147	Ppm1g	protein phosphatase 1G (formerly 2C), magnesium-dependent, gamma isoform
chr5	31240523	31241636	1114	*	39339.8	112.15	chr5:31241198-31241199	Promoter (<=1kb)	5	31240864	31251560	10697	1	192292	ENSMUST00000202576.3	0	ENSMUSG00000029148	Nrbp1	nuclear receptor binding protein 1
chr5	31494546	31495257	712	*	19474.9	70.5183	chr5:31494627-31494668	Promoter (<=1kb)	5	31494741	31512904	18164	1	74254	ENSMUST00000076949.12	0	ENSMUSG00000064037	Gpn1	GPN-loop GTPase 1
chr5	31697617	31698255	639	*	19514	100.255	chr5:31697700-31697708	Promoter (<=1kb)	5	31697684	32084962	387279	1	107976	ENSMUST00000201352.3	0	ENSMUSG00000052139	Babam2	BRISC and BRCA1 A complex member 2
chr5	32458747	32459420	674	*	22045	101.954	chr5:32458910-32458912	Promoter (<=1kb)	5	32458843	32495523	36681	1	19046	ENSMUST00000015100.14	0	ENSMUSG00000014956	Ppp1cb	protein phosphatase 1 catalytic subunit beta
chr5	32711252	32714278	3027	*	181042	129.992	chr5:32713271-32713273	Exon (ENSMUST00000238745.1/ENSMUST00000238745.1, exon 8 of 8)	5	32737898	32740384	2487	2	320951	ENSMUST00000201314.1	26106	ENSMUSG00000023452	Pisd	phosphatidylserine decarboxylase
chr5	33018209	33019139	931	*	18145.3	57.774	chr5:33018692-33018696	Promoter (<=1kb)	5	33018816	33027966	9151	1	22629	ENSMUST00000019109.7	0	ENSMUSG00000018965	Ywhah	tyrosine 3-monooxygenase/tryptophan 5-monooxygenase activation protein, eta polypeptide
chr5	33335256	33335883	628	*	20762.1	122.345	chr5:33335447-33335448	Promoter (<=1kb)	5	33335509	33373296	37788	1	59003	ENSMUST00000114449.6	0	ENSMUSG00000079562	Maea	macrophage erythroblast attacher
chr5	33629067	33630072	1006	*	22604.1	58.6236	chr5:33629919-33629920	Promoter (<=1kb)	5	33600347	33629635	29289	2	74504	ENSMUST00000065119.14	0	ENSMUSG00000037339	Fam53a	family with sequence similarity 53, member A
chr5	33652072	33653012	941	*	21984.7	79.0144	chr5:33652478-33652479	Promoter (<=1kb)	5	33634952	33652345	17394	2	20492	ENSMUST00000075670.12	0	ENSMUSG00000004642	Slbp	stem-loop binding protein
chr5	33657584	33658844	1261	*	34236.2	79.0144	chr5:33658086-33658087	Promoter (<=1kb)	5	33658128	33672201	14074	1	21335	ENSMUST00000074849.12	0	ENSMUSG00000037313	Tacc3	transforming, acidic coiled-coil containing protein 3
chr5	33782242	33782918	677	*	16092.6	76.4656	chr5:33782598-33782599	Promoter (<=1kb)	5	33739673	33782817	43145	2	56384	ENSMUST00000005431.5	0	ENSMUSG00000005299	Letm1	leucine zipper-EF-hand containing transmembrane protein 1
chr5	34186878	34188470	1593	*	129566	457.944	chr5:34187816-34187817	Promoter (<=1kb)	5	34173887	34187710	13824	2	17122	ENSMUST00000042701.12	0	ENSMUSG00000037235	Mxd4	Max dimerization protein 4
chr5	35388390	35389269	880	*	36113	123.195	chr5:35388557-35388560	Promoter (<=1kb)	5	35389108	35399730	10623	1	15371	ENSMUST00000172923.1	0	ENSMUSG00000067438	Hmx1	H6 homeobox 1
chr5	36464731	36465229	499	*	19363.6	100.255	chr5:36464941-36464942	Promoter (<=1kb)	5	36464998	36474080	9083	1	17713	ENSMUST00000031099.3	0	ENSMUSG00000029198	Grpel1	GrpE-like 1, mitochondrial
chr5	36484165	36485108	944	*	27703.5	144.435	chr5:36484436-36484440	Promoter (<=1kb)	5	36473670	36484285	10616	2	231151	ENSMUST00000031097.7	0	ENSMUSG00000029196	Tada2b	transcriptional adaptor 2B
chr5	36581644	36582500	857	*	21515.7	67.9694	chr5:36582106-36582107	Promoter (<=1kb)	5	36490604	36581803	91200	2	100855	ENSMUST00000136189.7	0	ENSMUSG00000029192	Tbc1d14	TBC1 domain family, member 14
chr5	38038876	38039573	698	*	21762.1	92.6083	chr5:38039216-38039217	Promoter (<=1kb)	5	38039233	38136817	97585	1	71116	ENSMUST00000031008.12	0	ENSMUSG00000029125	Stx18	syntaxin 18
chr5	41706905	41708753	1849	*	31073.1	45.8794	chr5:41708204-41708205	Promoter (<=1kb)	5	41624976	41708121	83146	2	100972	ENSMUST00000201422.3	0	ENSMUSG00000029128	Rab28	RAB28, member RAS oncogene family
chr5	43232695	43233585	891	*	22395.1	89.2099	chr5:43233090-43233092	Promoter (<=1kb)	5	43233170	43289723	56554	1	231207	ENSMUST00000166713.8	0	ENSMUSG00000039782	Cpeb2	cytoplasmic polyadenylation element binding protein 2
chr5	45449805	45450645	841	*	36260.8	149.533	chr5:45450385-45450388	Promoter (<=1kb)	5	45434021	45450176	16156	2	110391	ENSMUST00000198258.4	0	ENSMUSG00000015806	Qdpr	quinoid dihydropteridine reductase
chr5	45856611	45857362	752	*	16815.6	94.3076	chr5:45856710-45856725	Promoter (<=1kb)	5	45700450	45856553	156104	2	209707	ENSMUST00000121573.7	-58	ENSMUSG00000015882	Lcorl	ligand dependent nuclear receptor corepressor-like
chr5	58285191	58285686	496	*	24500.4	116.398	chr5:58285411-58285413	Distal Intergenic	5	58443239	58452999	9761	2	78163	ENSMUST00000199751.1	167313	ENSMUSG00000105234	4930459L07Rik	RIKEN cDNA 4930459L07 gene
chr5	65199375	65200090	716	*	27170.8	112.15	chr5:65199488-65199490	Promoter (<=1kb)	5	65199696	65260406	60711	1	213081	ENSMUST00000203653.2	0	ENSMUSG00000037890	Wdr19	WD repeat domain 19
chr5	66618361	66618910	550	*	16507.2	80.7137	chr5:66618634-66618635	Promoter (<=1kb)	5	66298725	66618758	320034	2	11787	ENSMUST00000162366.7	0	ENSMUSG00000029207	Apbb2	amyloid beta (A4) precursor protein-binding, family B, member 2
chr5	73256395	73256844	450	*	22009.3	86.661	chr5:73256562-73256567	Promoter (<=1kb)	5	73020322	73256619	236298	2	72313	ENSMUST00000101127.11	0	ENSMUSG00000070733	Fryl	FRY like transcription coactivator
chr5	73490600	73491370	771	*	33212.4	127.443	chr5:73490927-73490930	Promoter (<=1kb)	5	73491025	73560794	69770	1	100737	ENSMUST00000113558.7	0	ENSMUSG00000051674	Dcun1d4	DCN1, defective in cullin neddylation 1, domain containing 4 (S. cerevisiae)
chr5	73491774	73492612	839	*	22406.1	80.7137	chr5:73492515-73492518	Promoter (<=1kb)	5	73492430	73534675	42246	1	100737	ENSMUST00000145645.7	0	ENSMUSG00000051674	Dcun1d4	DCN1, defective in cullin neddylation 1, domain containing 4 (S. cerevisiae)
chr5	74092836	74093535	700	*	19187.8	68.819	chr5:74092978-74092979	Promoter (<=1kb)	5	74093530	74093650	121	1	100313943	ENSMUST00000175614.1	0	ENSMUSG00000093355	Snora26	small nucleolar RNA, H/ACA box 26
chr5	74195011	74195603	593	*	23937.1	82.4129	chr5:74195346-74195353	Promoter (<=1kb)	5	74195286	74199481	4196	1	68939	ENSMUST00000051937.8	0	ENSMUSG00000049907	Rasl11b	RAS-like, family 11, member B
chr5	74531141	74532140	1000	*	26870.9	96.0068	chr5:74531717-74531721	Promoter (<=1kb)	5	74204816	74531749	326934	2	212986	ENSMUST00000072857.12	0	ENSMUSG00000062110	Scfd2	Sec1 family domain containing 2
chr5	74535365	74536019	655	*	18377.2	79.0144	chr5:74535517-74535519	Promoter (<=1kb)	5	74535449	74598790	63342	1	66899	ENSMUST00000080164.11	0	ENSMUSG00000029227	Fip1l1	FIP1 like 1 (S. cerevisiae)
chr5	76809501	76810100	600	*	21008.5	143.585	chr5:76809909-76809913	Promoter (<=1kb)	5	76809988	76842589	32602	1	320827	ENSMUST00000120818.7	0	ENSMUSG00000036377	Cracd	capping protein inhibiting regulator of actin
chr5	76950697	76951739	1043	*	47542	148.683	chr5:76951200-76951201	Promoter (<=1kb)	5	76913249	76951572	38324	2	231327	ENSMUST00000155272.7	0	ENSMUSG00000029246	Ppat	phosphoribosyl pyrophosphate amidotransferase
chr5	86172433	86173055	623	*	28733.2	101.104	chr5:86172857-86172859	Promoter (<=1kb)	5	86109287	86172803	63517	2	231380	ENSMUST00000039373.13	0	ENSMUSG00000035898	Uba6	ubiquitin-like modifier activating enzyme 6
chr5	90223892	90224350	459	*	16870.9	56.9244	chr5:90224044-90224047	Promoter (<=1kb)	5	90214724	90223972	9249	2	231430	ENSMUST00000118816.5	0	ENSMUSG00000035505	Cox18	cytochrome c oxidase assembly protein 18
chr5	90366092	90366936	845	*	16498.7	62.0221	chr5:90366627-90366628	Promoter (<=1kb)	5	90366620	90368488	1869	1	791294	ENSMUST00000238484.1	0	ENSMUSG00000054945	Gm9958	predicted gene 9958
chr5	92042356	92042849	494	*	18031.4	84.1122	chr5:92042727-92042731	Promoter (<=1kb)	5	92007804	92042696	34893	2	53886	ENSMUST00000113143.7	0	ENSMUSG00000029403	Cdkl2	cyclin-dependent kinase-like 2 (CDC2-related kinase)
chr5	92675038	92675747	710	*	16919.3	77.3152	chr5:92675472-92675479	Promoter (<=1kb)	5	92608253	92675125	66873	2	320696	ENSMUST00000060930.9	0	ENSMUSG00000050050	Ccdc158	coiled-coil domain containing 158
chr5	92809023	92809569	547	*	23877.7	126.593	chr5:92809295-92809296	Promoter (<=1kb)	5	92809378	92965318	155941	1	27428	ENSMUST00000113054.8	0	ENSMUSG00000029381	Shroom3	shroom family member 3
chr5	96997033	96998081	1049	*	21922.7	40.7816	chr5:96997378-96997381	Promoter (<=1kb)	5	96997689	97069649	71961	1	140780	ENSMUST00000112974.5	0	ENSMUSG00000034663	Bmp2k	BMP2 inducible kinase
chr5	99906140	99906636	497	*	43923.5	144.435	chr5:99906356-99906360	5' UTR	5	99961168	99964750	3583	2	11991	ENSMUST00000164833.1	58114	ENSMUSG00000000568	Hnrnpd	heterogeneous nuclear ribonucleoprotein D
chr5	99978535	99979472	938	*	19200.5	44.1801	chr5:99979388-99979391	Promoter (<=1kb)	5	99955935	99978938	23004	2	11991	ENSMUST00000172361.7	0	ENSMUSG00000000568	Hnrnpd	heterogeneous nuclear ribonucleoprotein D
chr5	100429403	100429779	377	*	21018.7	103.653	chr5:100429706-100429709	Promoter (<=1kb)	5	100420842	100429535	8694	2	100503199	ENSMUST00000181873.7	0	ENSMUSG00000097772	5430416N02Rik	RIKEN cDNA 5430416N02 gene
chr5	100845429	100846320	892	*	22023.8	96.0068	chr5:100845819-100845821	Promoter (<=1kb)	5	100845713	100846810	1098	1	231510	ENSMUST00000144623.1	0	ENSMUSG00000029314	Gpat3	glycerol-3-phosphate acyltransferase 3
chr5	101764538	101765410	873	*	18477.5	62.0221	chr5:101765013-101765019	Promoter (<=1kb)	5	101765130	101823858	58729	1	74596	ENSMUST00000031273.8	0	ENSMUSG00000029330	Cds1	CDP-diacylglycerol synthase 1
chr5	101850934	101851875	942	*	20402.7	71.3679	chr5:101851514-101851517	Promoter (<=1kb)	5	101834937	101851513	16577	2	72145	ENSMUST00000173955.1	0	ENSMUSG00000043940	Wdfy3	WD repeat and FYVE domain containing 3
chr5	103858415	103859251	837	*	39672	103.653	chr5:103858764-103858773	Distal Intergenic	5	103870310	103874369	4060	2	246293	ENSMUST00000147184.1	15118	ENSMUSG00000029312	Klhl8	kelch-like 8
chr5	104046349	104047299	951	*	28026.3	107.901	chr5:104046824-104046825	Promoter (<=1kb)	5	104046526	104059782	13257	1	74167	ENSMUST00000150226.7	0	ENSMUSG00000029310	Nudt9	nudix (nucleoside diphosphate linked moiety X)-type motif 9
chr5	105876317	105877289	973	*	19001.7	45.0297	chr5:105877074-105877078	Promoter (<=1kb)	5	105876565	105914780	38216	1	54367	ENSMUST00000150440.7	0	ENSMUSG00000029290	Zfp326	zinc finger protein 326
chr5	108131989	108133282	1294	*	54461.3	206.457	chr5:108132872-108132873	Promoter (<=1kb)	5	108106366	108132565	26200	2	73130	ENSMUST00000118036.7	0	ENSMUSG00000063406	Tmed5	transmembrane p24 trafficking protein 5
chr5	109556749	109557670	922	*	29354.3	64.5709	chr5:109557491-109557500	Promoter (<=1kb)	5	109554715	109556473	1759	2	57914	ENSMUST00000198960.1	-276	ENSMUSG00000033467	Crlf2	cytokine receptor-like factor 2
chr5	110286098	110286608	511	*	18231.1	68.819	chr5:110286278-110286281	Promoter (<=1kb)	5	110286306	110337474	51169	1	18973	ENSMUST00000007296.11	0	ENSMUSG00000007080	Pole	polymerase (DNA directed), epsilon
chr5	110769793	110771091	1299	*	47910.8	95.1572	chr5:110770289-110770290	Promoter (<=1kb)	5	110770949	110779260	8312	1	100504049	ENSMUST00000132267.1	0	ENSMUSG00000086401	Gm15559	predicted gene 15559
chr5	110961837	110965361	3525	*	560722	374.681	chr5:110965058-110965059	Intron (ENSMUST00000040111.9/209683, intron 2 of 23)	5	111004144	111004252	109	1	735278	ENSMUST00000102208.1	-38783	ENSMUSG00000076163	Mir701	microRNA 701
chr5	112276354	112277014	661	*	30236.2	89.2099	chr5:112276592-112276596	Promoter (<=1kb)	5	112276691	112315361	38671	1	22022	ENSMUST00000031287.10	0	ENSMUSG00000029344	Tpst2	protein-tyrosine sulfotransferase 2
chr5	113339517	113340649	1133	*	52817.3	135.939	chr5:113340104-113340105	Promoter (1-2kb)	5	113337590	113337645	56	2	102466821	ENSMUST00000195977.1	-1872	ENSMUSG00000104840	Mir7230	microRNA 7230
chr5	113908292	113909503	1212	*	29717.9	84.1122	chr5:113908832-113908835	Promoter (<=1kb)	5	113842436	113908705	66270	2	23790	ENSMUST00000164980.7	0	ENSMUSG00000004530	Coro1c	coronin, actin binding protein 1C
chr5	114443716	114444380	665	*	16367.9	63.7213	chr5:114444113-114444139	Promoter (<=1kb)	5	114444269	114453150	8882	1	17855	ENSMUST00000137167.7	0	ENSMUSG00000041939	Mvk	mevalonate kinase
chr5	114853150	114853931	782	*	23316.9	70.5183	chr5:114853626-114853628	Promoter (<=1kb)	5	114853664	114883880	30217	1	67593	ENSMUST00000031547.11	0	ENSMUSG00000029564	4930519G04Rik	RIKEN cDNA 4930519G04 gene
chr5	115157529	115159102	1574	*	63470.7	136.788	chr5:115158822-115158825	Promoter (<=1kb)	5	115142981	115158179	15199	2	109154	ENSMUST00000112121.5	0	ENSMUSG00000048578	Mlec	malectin
chr5	115300580	115301492	913	*	22877.7	70.5183	chr5:115301105-115301106	Promoter (<=1kb)	5	115301120	115319208	18089	1	102639268	ENSMUST00000149609.1	0	NA	Gm13830	predicted gene 13830
chr5	115326859	115327531	673	*	17674.6	42.4809	chr5:115327031-115327032	Promoter (<=1kb)	5	115327177	115333080	5904	1	108014	ENSMUST00000031513.13	0	ENSMUSG00000029538	Srsf9	serine and arginine-rich splicing factor 9
chr5	115559227	115560092	866	*	18123.2	56.9244	chr5:115559406-115559410	Promoter (<=1kb)	5	115559467	115563727	4261	1	11837	ENSMUST00000086519.11	0	ENSMUSG00000067274	Rplp0	ribosomal protein, large, P0
chr5	116024250	116024775	526	*	19040.8	82.4129	chr5:116024449-116024450	Promoter (<=1kb)	5	116013586	116024462	10877	2	19079	ENSMUST00000031486.13	0	ENSMUSG00000029513	Prkab1	protein kinase, AMP-activated, beta 1 non-catalytic subunit
chr5	116963044	116963564	521	*	25271	125.743	chr5:116963285-116963286	Distal Intergenic	5	117094959	117098811	3853	2	71954	ENSMUST00000202684.1	135247	ENSMUSG00000066900	Suds3	suppressor of defective silencing 3 homolog (S. cerevisiae)
chr5	118244769	118245456	688	*	22522.5	82.4129	chr5:118245166-118245167	Promoter (<=1kb)	5	118190736	118244861	54126	2	269695	ENSMUST00000117177.7	0	ENSMUSG00000032850	Rnft2	ring finger protein, transmembrane 2
chr5	120588573	120589127	555	*	39192	237.043	chr5:120588754-120588755	Promoter (<=1kb)	5	120534153	120588673	54521	2	252972	ENSMUST00000046426.9	0	ENSMUSG00000032741	Tpcn1	two pore channel 1
chr5	120612523	120613199	677	*	33843.7	76.4656	chr5:120612877-120612914	Promoter (<=1kb)	5	120607042	120612589	5548	2	100764	ENSMUST00000136070.7	0	ENSMUSG00000029600	Rita1	RBPJ interacting and tubulin associated 1
chr5	120938642	120938925	284	*	22837.7	155.48	chr5:120938784-120938785	Distal Intergenic	5	120914536	120921652	7117	1	100535	ENSMUST00000044224.4	24106	ENSMUSG00000032623	Oas1d	2'-5' oligoadenylate synthetase 1D
chr5	121836723	121837444	722	*	16201.4	56.0748	chr5:121837163-121837164	Promoter (<=1kb)	5	121815488	121836825	21338	2	16923	ENSMUST00000136960.7	0	ENSMUSG00000042594	Sh2b3	SH2B adaptor protein 3
chr5	122371820	122372660	841	*	48140.2	143.585	chr5:122372247-122372248	Promoter (<=1kb)	5	122371876	122382841	10966	1	68080	ENSMUST00000127608.7	0	ENSMUSG00000029464	Gpn3	GPN-loop GTPase 3
chr5	122951972	122952592	621	*	16014.4	67.1198	chr5:122952284-122952290	Promoter (<=1kb)	5	122932575	122952506	19932	2	30841	ENSMUST00000145082.1	0	ENSMUSG00000029475	Kdm2b	lysine (K)-specific demethylase 2B
chr5	123143088	123143936	849	*	34987.3	93.4579	chr5:123143613-123143614	Promoter (<=1kb)	5	123142957	123167410	24454	1	208043	ENSMUST00000056053.8	131	ENSMUSG00000038384	Setd1b	SET domain containing 1B
chr5	123749293	123749939	647	*	22875.1	84.9618	chr5:123749579-123749580	Promoter (<=1kb)	5	123728426	123749389	20964	2	208606	ENSMUST00000050827.13	0	ENSMUSG00000029422	Rsrc2	arginine/serine-rich coiled-coil 2
chr5	123930502	123931481	980	*	19058.6	52.6763	chr5:123930721-123930730	Promoter (<=1kb)	5	123930679	123969895	39217	1	208908	ENSMUST00000094320.9	0	ENSMUSG00000061882	Ccdc62	coiled-coil domain containing 62
chr5	124327346	124328333	988	*	43090.9	111.3	chr5:124327636-124327639	Promoter (<=1kb)	5	124250959	124327972	77014	2	269702	ENSMUST00000031344.12	0	ENSMUSG00000038126	Mphosph9	M-phase phosphoprotein 9
chr5	124483051	124483714	664	*	16520.8	39.932	chr5:124483421-124483440	Promoter (<=1kb)	5	124483134	124491124	7991	1	76167	ENSMUST00000031349.8	0	ENSMUSG00000029402	Snrnp35	small nuclear ribonucleoprotein 35 (U11/U12)
chr5	124862088	124862952	865	*	33924.4	70.5183	chr5:124862235-124862236	Promoter (<=1kb)	5	124834418	124862424	28007	2	215707	ENSMUST00000036206.13	0	ENSMUSG00000037979	Ccdc92	coiled-coil domain containing 92
chr5	125340940	125341856	917	*	31120.6	104.503	chr5:125341509-125341513	Promoter (<=1kb)	5	125277087	125341094	64008	2	20778	ENSMUST00000086075.12	0	ENSMUSG00000037936	Scarb1	scavenger receptor class B, member 1
chr5	130144416	130145301	886	*	41438.4	108.751	chr5:130144769-130144770	Promoter (<=1kb)	5	130144861	130155806	10946	1	212919	ENSMUST00000040616.8	0	ENSMUSG00000034110	Kctd7	potassium channel tetramerisation domain containing 7
chr5	134043201	134043832	632	*	25150.4	75.616	chr5:134043598-134043599	Distal Intergenic	5	134099711	134144343	44633	1	80909	ENSMUST00000016088.8	-55879	ENSMUSG00000015944	Castor2	cytosolic arginine sensor for mTORC1 subunit 2
chr5	134107113	134107571	459	*	33961.8	180.119	chr5:134107370-134107373	Intron (ENSMUST00000016088.8/80909, intron 1 of 8)	5	134099711	134144343	44633	1	80909	ENSMUST00000016088.8	7402	ENSMUSG00000015944	Castor2	cytosolic arginine sensor for mTORC1 subunit 2
chr5	134313477	134315278	1802	*	30909.1	112.15	chr5:134314892-134314901	Promoter (<=1kb)	5	134237834	134314760	76927	2	14886	ENSMUST00000059042.13	0	ENSMUSG00000060261	Gtf2i	general transcription factor II I
chr5	134939400	134940270	871	*	34760.4	108.751	chr5:134939743-134939744	Intron (ENSMUST00000047196.13/79565, intron 5 of 5)	5	134932784	134937274	4491	1	79565	ENSMUST00000136815.2	6616	ENSMUSG00000040557	Mettl27	methyltransferase like 27
chr5	135049351	135049766	416	*	30118.9	145.285	chr5:135049618-135049621	Intron (ENSMUST00000005509.10/20907, intron 9 of 9)	5	135053287	135056727	3441	2	66138	ENSMUST00000147756.7	6961	ENSMUSG00000005378	Bud23	BUD23, rRNA methyltransferase and ribosome maturation factor
chr5	135148939	135149931	993	*	53212.4	194.562	chr5:135149455-135149456	Promoter (<=1kb)	5	135149657	135165760	16104	1	27368	ENSMUST00000153183.7	0	ENSMUSG00000005374	Tbl2	transducin (beta)-like 2
chr5	135168207	135168989	783	*	22979.6	61.1725	chr5:135168921-135168924	Promoter (<=1kb)	5	135168283	135181855	13573	1	12054	ENSMUST00000031692.11	0	ENSMUSG00000029681	Bcl7b	B cell CLL/lymphoma 7B
chr5	135778177	135778859	683	*	26031.4	107.052	chr5:135778479-135778486	Promoter (<=1kb)	5	135778480	135790391	11912	1	17448	ENSMUST00000019323.10	0	ENSMUSG00000019179	Mdh2	malate dehydrogenase 2, NAD (mitochondrial)
chr5	136589517	136590019	503	*	19152.9	96.0068	chr5:136589808-136589809	Distal Intergenic	5	136482875	136567490	84616	2	13047	ENSMUST00000177305.1	-22027	ENSMUSG00000029705	Cux1	cut-like homeobox 1
chr5	136907840	136908499	660	*	19143.6	84.1122	chr5:136907968-136907975	Promoter (<=1kb)	5	136908150	136915404	7255	1	67286	ENSMUST00000200157.4	0	ENSMUSG00000007987	Ift22	intraflagellar transport 22
chr5	137307095	137307850	756	*	17412.9	40.7816	chr5:137307510-137307518	Promoter (<=1kb)	5	137295704	137307674	11971	2	83701	ENSMUST00000040873.11	0	ENSMUSG00000037364	Srrt	serrate RNA effector molecule homolog (Arabidopsis)
chr5	137502007	137503066	1060	*	36850.5	118.946	chr5:137502604-137502608	Promoter (<=1kb)	5	137501439	137502518	1080	2	74097	ENSMUST00000031728.4	0	ENSMUSG00000029715	Pop7	processing of precursor 7, ribonuclease P family, (S. cerevisiae)
chr5	137600930	137601288	359	*	24329.7	88.3602	chr5:137601112-137601115	Promoter (<=1kb)	5	137596645	137601044	4400	2	68929	ENSMUST00000037620.13	0	ENSMUSG00000037221	Mospd3	motile sperm domain containing 3
chr5	137628341	137629735	1395	*	125941	256.585	chr5:137629006-137629007	Promoter (<=1kb)	5	137629175	137642899	13725	1	100316903	ENSMUST00000177545.1	0	NA	Gm20605	predicted gene 20605
chr5	137786307	137787054	748	*	25403.6	72.2175	chr5:137786822-137786826	Promoter (<=1kb)	5	137781906	137786663	4758	2	231803	ENSMUST00000031740.15	0	ENSMUSG00000029726	Mepce	methylphosphate capping enzyme
chr5	138171090	138172531	1442	*	36703.5	62.0221	chr5:138171877-138171884	Promoter (<=1kb)	5	138172002	138180429	8428	1	11781	ENSMUST00000019662.10	0	ENSMUSG00000019518	Ap4m1	adaptor-related protein complex AP-4, mu 1
chr5	138279794	138280632	839	*	31169.9	79.0144	chr5:138280354-138280355	Promoter (<=1kb)	5	138280240	138290751	10512	1	50878	ENSMUST00000160729.7	0	ENSMUSG00000036928	Stag3	stromal antigen 3
chr5	139200130	139200851	722	*	29127.4	107.901	chr5:139200459-139200467	Promoter (<=1kb)	5	139200637	139249840	49204	1	77053	ENSMUST00000058716.13	0	ENSMUSG00000036817	Sun1	Sad1 and UNC84 domain containing 1
chr5	139460252	139461102	851	*	73227.7	316.058	chr5:139460681-139460682	Promoter (<=1kb)	5	139359739	139460502	100764	2	73212	ENSMUST00000066052.11	0	ENSMUSG00000053553	3110082I17Rik	RIKEN cDNA 3110082I17 gene
chr5	140418914	140419157	244	*	16741.7	76.4656	chr5:140418995-140418997	Promoter (<=1kb)	5	140419328	140443360	24033	1	27979	ENSMUST00000100507.7	-171	ENSMUSG00000056076	Eif3b	eukaryotic translation initiation factor 3, subunit B
chr5	140704384	140705257	874	*	44494.5	151.232	chr5:140704762-140704763	Promoter (<=1kb)	5	140705011	140719379	14369	1	231841	ENSMUST00000041588.12	0	ENSMUSG00000000148	Brat1	BRCA1-associated ATM activator 1
chr5	141723472	141724174	703	*	34521.7	97.706	chr5:141723910-141723911	Intron (ENSMUST00000085774.10/330222, intron 4 of 44)	5	141856787	142213194	356408	1	330222	ENSMUST00000074546.6	-132613	ENSMUSG00000039683	Sdk1	sidekick cell adhesion molecule 1
chr5	142367252	142367994	743	*	25896.3	103.653	chr5:142367503-142367506	Distal Intergenic	5	142401497	142419620	18124	1	17425	ENSMUST00000198422.1	-33503	ENSMUSG00000056493	Foxk1	forkhead box K1
chr5	142550653	142551442	790	*	26064.6	93.4579	chr5:142551219-142551224	Promoter (<=1kb)	5	142484839	142551098	66260	2	231858	ENSMUST00000063635.14	0	ENSMUSG00000029576	Radil	Ras association and DIL domains
chr5	143909452	143910196	745	*	29983	89.2099	chr5:143909902-143909904	Promoter (<=1kb)	5	143909964	143933968	24005	1	18861	ENSMUST00000141942.7	0	ENSMUSG00000075569	Pms2	PMS1 homolog2, mismatch repair system component
chr5	144358050	144358702	653	*	17469	90.9091	chr5:144358178-144358181	Promoter (<=1kb)	5	144358525	144361005	2481	1	100579137	ENSMUST00000196370.1	0	ENSMUSG00000104600	Dmrt1i	Dmrt1 interacting ncRNA
chr5	145139786	145140591	806	*	18707.7	59.4732	chr5:145140179-145140187	Promoter (<=1kb)	5	145128769	145140238	11470	2	231887	ENSMUST00000031627.8	0	ENSMUSG00000029623	Pdap1	PDGFA associated protein 1
chr5	148552357	148553146	790	*	19729.8	56.0748	chr5:148552570-148552578	Promoter (<=1kb)	5	148504635	148552662	48028	2	24109	ENSMUST00000079324.13	0	ENSMUSG00000001687	Ubl3	ubiquitin-like 3
chr5	148690794	148691585	792	*	18646.6	49.2778	chr5:148690994-148690997	Distal Intergenic	5	148741840	148743139	1300	1	70138	ENSMUST00000150265.1	-50255	ENSMUSG00000086494	2210417A02Rik	RIKEN cDNA 2210417A02 gene
chr5	148715270	148715676	407	*	17097.7	88.3602	chr5:148715405-148715406	Intron (ENSMUST00000200820.1/ENSMUST00000200820.1, intron 2 of 2)	5	148741840	148743139	1300	1	70138	ENSMUST00000150265.1	-26164	ENSMUSG00000086494	2210417A02Rik	RIKEN cDNA 2210417A02 gene
chr5	149052802	149053432	631	*	25672	152.082	chr5:149053043-149053044	Promoter (<=1kb)	5	149046702	149053040	6339	2	15289	ENSMUST00000085546.12	0	ENSMUSG00000066551	Hmgb1	high mobility group box 1
chr5	149183822	149184710	889	*	20336.4	66.2702	chr5:149184336-149184337	Promoter (<=1kb)	5	149048793	149184489	135697	2	15289	ENSMUST00000202133.3	0	ENSMUSG00000066551	Hmgb1	high mobility group box 1
chr5	149636302	149636855	554	*	21335.6	74.7664	chr5:149636428-149636432	Promoter (<=1kb)	5	149616544	149636338	19795	2	15505	ENSMUST00000202361.3	0	ENSMUSG00000029657	Hsph1	heat shock 105kDa/110kDa protein 1
chr5	149824749	149825570	822	*	18857.3	81.5633	chr5:149825326-149825399	Distal Intergenic	5	149801990	149811751	9762	2	100861794	ENSMUST00000202876.1	-12998	ENSMUSG00000106740	Gm21221	predicted gene, 21221
chr5	151368647	151369062	416	*	22763.8	69.6686	chr5:151368893-151368895	Promoter (<=1kb)	5	151368675	151382183	13509	1	625175	ENSMUST00000181555.3	0	ENSMUSG00000097321	1700028E10Rik	RIKEN cDNA 1700028E10 gene
chr6	8258982	8259721	740	*	21461.3	109.601	chr6:8259310-8259311	Promoter (<=1kb)	6	8259288	8459470	200183	1	100036521	ENSMUST00000159335.7	0	ENSMUSG00000089862	Umad1	UMAP1-MVP12 associated (UMA) domain containing 1
chr6	8508968	8509705	738	*	19555.6	61.1725	chr6:8509174-8509175	Promoter (<=1kb)	6	8509600	8597548	87949	1	170772	ENSMUST00000064285.14	0	ENSMUSG00000029638	Glcci1	glucocorticoid induced transcript 1
chr6	17694192	17694976	785	*	24769.8	81.5633	chr6:17694710-17694829	Promoter (<=1kb)	6	17694167	17942966	248800	1	64213	ENSMUST00000115418.7	25	ENSMUSG00000029534	St7	suppression of tumorigenicity 7
chr6	21949160	21949776	617	*	23373	63.7213	chr6:21950014-21950023	Promoter (<=1kb)	6	21949571	21976038	26468	1	71777	ENSMUST00000031680.9	0	ENSMUSG00000029670	Ing3	inhibitor of growth family, member 3
chr6	24664666	24665284	619	*	20875.1	76.4656	chr6:24665057-24665058	Promoter (<=1kb)	6	24613805	24665009	51205	2	73178	ENSMUST00000031695.14	0	ENSMUSG00000029684	Wasl	WASP like actin nucleation promoting factor
chr6	26210146	26210444	299	*	15688.2	98.5556	chr6:26210332-26210337	Distal Intergenic	6	25954485	25958159	3675	1	626904	ENSMUST00000201080.1	255661	ENSMUSG00000106799	Gm20756	predicted gene, 20756
chr6	28261500	28262288	789	*	19170.8	33.1351	chr6:28262037-28262041	Promoter (<=1kb)	6	28239927	28261911	21985	2	627049	ENSMUST00000115320.7	0	ENSMUSG00000039841	Zfp800	zinc finger protein 800
chr6	28479712	28480722	1011	*	46347.5	147.833	chr6:28479993-28479994	Promoter (<=1kb)	6	28480348	28877723	397376	1	56463	ENSMUST00000164915.7	0	ENSMUSG00000001424	Snd1	staphylococcal nuclease and tudor domain containing 1
chr6	29609115	29610013	899	*	16455.4	67.9694	chr6:29609337-29609345	Promoter (<=1kb)	6	29540827	29609607	68781	2	320938	ENSMUST00000115251.7	0	ENSMUSG00000012535	Tnpo3	transportin 3
chr6	29916641	29917117	477	*	18142.7	81.5633	chr6:29916936-29916937	Promoter (<=1kb)	6	29917012	29959675	42664	1	320609	ENSMUST00000151738.3	0	ENSMUSG00000039629	Strip2	striatin interacting protein 2
chr6	30509381	30509909	529	*	18282.9	77.3152	chr6:30509775-30509778	Promoter (<=1kb)	6	30479053	30509704	30652	2	72649	ENSMUST00000151187.7	0	ENSMUSG00000029782	Tmem209	transmembrane protein 209
chr6	30693256	30693981	726	*	27503.8	96.0068	chr6:30693831-30693832	Promoter (<=1kb)	6	30653457	30693749	40293	2	83922	ENSMUST00000031810.14	0	ENSMUSG00000029790	Cep41	centrosomal protein 41
chr6	31398738	31399938	1201	*	30892.1	89.2099	chr6:31399550-31399553	Promoter (<=1kb)	6	31366885	31398773	31889	2	100503869	ENSMUST00000144232.7	0	NA	Mkln1os	muskelin 1, intracellular mediator containing kelch motifs, opposite strand
chr6	33059964	33060559	596	*	18891.2	61.1725	chr6:33060243-33060249	Promoter (<=1kb)	6	32792217	33060260	268044	2	66075	ENSMUST00000066379.10	0	ENSMUSG00000053768	Chchd3	coiled-coil-helix-coiled-coil-helix domain containing 3
chr6	34316947	34317711	765	*	26891.3	128.292	chr6:34317524-34317525	Promoter (<=1kb)	6	34303934	34317478	13545	2	11677	ENSMUST00000102980.10	0	ENSMUSG00000001642	Akr1b3	aldo-keto reductase family 1, member B3 (aldose reductase)
chr6	35177174	35177794	621	*	30898.9	84.1122	chr6:35177420-35177423	Promoter (<=1kb)	6	35177421	35247596	70176	1	70699	ENSMUST00000201374.3	0	ENSMUSG00000038759	Nup205	nucleoporin 205
chr6	35539703	35540099	397	*	17508.9	109.601	chr6:35539908-35539910	Promoter (<=1kb)	6	35508906	35539888	30983	2	14489	ENSMUST00000031866.8	0	ENSMUSG00000029840	Mtpn	myotrophin
chr6	37870494	37871117	624	*	22199.7	92.6083	chr6:37870654-37870658	Promoter (<=1kb)	6	37870811	37921505	50695	1	21848	ENSMUST00000153004.7	0	ENSMUSG00000029833	Trim24	tripartite motif-containing 24
chr6	38433321	38434300	980	*	36935.4	101.954	chr6:38433897-38433898	Promoter (<=1kb)	6	38433950	38512763	78814	1	320538	ENSMUST00000160583.7	0	ENSMUSG00000038538	Ubn2	ubinuclein 2
chr6	38551283	38552294	1012	*	31679.7	102.804	chr6:38551358-38551359	Promoter (<=1kb)	6	38551334	38605040	53707	1	192196	ENSMUST00000163047.7	0	ENSMUSG00000029823	Luc7l2	LUC7-like 2 (S. cerevisiae)
chr6	47594576	47595669	1094	*	26235.3	73.0671	chr6:47595069-47595072	Promoter (<=1kb)	6	47530139	47595030	64892	2	14056	ENSMUST00000081721.12	0	ENSMUSG00000029687	Ezh2	enhancer of zeste 2 polycomb repressive complex 2 subunit
chr6	47655573	47656389	817	*	18435	47.5786	chr6:47656004-47656006	Distal Intergenic	6	47552386	47595341	42956	2	14056	ENSMUST00000133043.2	-60232	ENSMUSG00000029687	Ezh2	enhancer of zeste 2 polycomb repressive complex 2 subunit
chr6	47685842	47686642	801	*	16496.2	40.7816	chr6:47686296-47686300	Distal Intergenic	6	47552386	47595341	42956	2	14056	ENSMUST00000133043.2	-90501	ENSMUSG00000029687	Ezh2	enhancer of zeste 2 polycomb repressive complex 2 subunit
chr6	47739598	47740305	708	*	16000	73.9167	chr6:47740003-47740004	Distal Intergenic	6	47803576	47803652	77	2	735289	ENSMUST00000102106.1	63347	ENSMUSG00000076060	Mir704	microRNA 704
chr6	47743730	47745533	1804	*	41486.8	61.1725	chr6:47744255-47744305	Distal Intergenic	6	47803576	47803652	77	2	735289	ENSMUST00000102106.1	58119	ENSMUSG00000076060	Mir704	microRNA 704
chr6	47748237	47749854	1618	*	46718.8	105.353	chr6:47749328-47749329	Distal Intergenic	6	47803576	47803652	77	2	735289	ENSMUST00000102106.1	53798	ENSMUSG00000076060	Mir704	microRNA 704
chr6	47752554	47754458	1905	*	57322	119.796	chr6:47753577-47753578	Distal Intergenic	6	47803576	47803652	77	2	735289	ENSMUST00000102106.1	49194	ENSMUSG00000076060	Mir704	microRNA 704
chr6	47758219	47759027	809	*	27055.2	107.052	chr6:47758472-47758473	Distal Intergenic	6	47803576	47803652	77	2	735289	ENSMUST00000102106.1	44625	ENSMUSG00000076060	Mir704	microRNA 704
chr6	47763005	47764601	1597	*	42661	104.503	chr6:47764039-47764040	Distal Intergenic	6	47803576	47803652	77	2	735289	ENSMUST00000102106.1	39051	ENSMUSG00000076060	Mir704	microRNA 704
chr6	47768130	47768720	591	*	22018.7	123.195	chr6:47768379-47768380	Distal Intergenic	6	47803576	47803652	77	2	735289	ENSMUST00000102106.1	34932	ENSMUSG00000076060	Mir704	microRNA 704
chr6	47772555	47773275	721	*	23531	92.6083	chr6:47772796-47772797	Distal Intergenic	6	47803576	47803652	77	2	735289	ENSMUST00000102106.1	30377	ENSMUSG00000076060	Mir704	microRNA 704
chr6	47813128	47813825	698	*	29989.8	145.285	chr6:47813683-47813686	Promoter (<=1kb)	6	47796141	47813430	17290	2	12304	ENSMUST00000077290.8	0	ENSMUSG00000025823	Pdia4	protein disulfide isomerase associated 4
chr6	48537073	48538087	1015	*	25261.7	92.6083	chr6:48537630-48537631	Promoter (<=1kb)	6	48536582	48537474	893	2	69432	ENSMUST00000180937.1	0	ENSMUSG00000097716	1700026J14Rik	RIKEN cDNA 1700026J14 gene
chr6	48601754	48602376	623	*	21304.2	85.8114	chr6:48601943-48601946	Promoter (<=1kb)	6	48602063	48623227	21165	1	243372	ENSMUST00000204095.2	0	ENSMUSG00000007216	Zfp775	zinc finger protein 775
chr6	49217792	49218358	567	*	17233.6	88.3602	chr6:49218132-49218133	Promoter (2-3kb)	6	49085223	49214957	129735	2	140488	ENSMUST00000031838.8	-2835	ENSMUSG00000029814	Igf2bp3	insulin-like growth factor 2 mRNA binding protein 3
chr6	50566143	50567006	864	*	58107.1	177.57	chr6:50566390-50566391	Promoter (<=1kb)	6	50562563	50566538	3976	2	13063	ENSMUST00000161401.1	0	ENSMUSG00000063694	Cycs	cytochrome c, somatic
chr6	51270431	51271805	1375	*	38739.2	102.804	chr6:51270651-51270656	Promoter (<=1kb)	6	51269812	51269910	99	2	387166	ENSMUST00000083571.1	-521	ENSMUSG00000065505	Mir148a	microRNA 148a
chr6	51469129	51470796	1668	*	47028	188.615	chr6:51469959-51469960	Promoter (<=1kb)	6	51470360	51483033	12674	1	12417	ENSMUST00000094623.9	0	ENSMUSG00000029836	Cbx3	chromobox 3
chr6	52713591	52714266	676	*	15774	68.819	chr6:52713785-52713796	Promoter (<=1kb)	6	52713729	52766780	53052	1	52440	ENSMUST00000080723.10	0	ENSMUSG00000004535	Tax1bp1	Tax1 (human T cell leukemia virus type I) binding protein 1
chr6	65042444	65043056	613	*	17554.8	99.4053	chr6:65042583-65042585	Promoter (<=1kb)	6	65042583	65056438	13856	1	13990	ENSMUST00000204801.2	0	ENSMUSG00000029920	Smarcad1	SWI/SNF-related, matrix-associated actin-dependent regulator of chromatin, subfamily a, containing DEAD/H box 1
chr6	67036964	67037691	728	*	22245.5	101.954	chr6:67037335-67037339	Promoter (<=1kb)	6	67035096	67037406	2311	2	13197	ENSMUST00000043098.8	0	ENSMUSG00000036390	Gadd45a	growth arrest and DNA-damage-inducible 45 alpha
chr6	70844062	70845080	1019	*	33241.3	124.894	chr6:70844506-70844507	Promoter (<=1kb)	6	70844515	70905245	60731	1	13666	ENSMUST00000034093.14	0	ENSMUSG00000031668	Eif2ak3	eukaryotic translation initiation factor 2 alpha kinase 3
chr6	71439934	71441355	1422	*	48333	128.292	chr6:71440808-71440840	Promoter (<=1kb)	6	71388634	71440637	52004	2	68477	ENSMUST00000002292.14	0	ENSMUSG00000002222	Rmnd5a	required for meiotic nuclear division 5 homolog A
chr6	71632505	71633690	1186	*	55721.3	163.976	chr6:71633467-71633469	Promoter (<=1kb)	6	71588972	71632905	43934	2	104263	ENSMUST00000065509.10	0	ENSMUSG00000053470	Kdm3a	lysine (K)-specific demethylase 3A
chr6	71830919	71832022	1104	*	46058.6	94.3076	chr6:71831213-71831214	Promoter (<=1kb)	6	71831331	71875244	43914	1	76614	ENSMUST00000064062.12	0	ENSMUSG00000052337	Immt	inner membrane protein, mitochondrial
chr6	72362170	72362650	481	*	17438.4	94.3076	chr6:72362433-72362434	Promoter (<=1kb)	6	72359714	72362393	2680	2	66510	ENSMUST00000069595.12	0	ENSMUSG00000055850	Rnf181	ring finger protein 181
chr6	72371050	72371563	514	*	17232.8	64.5709	chr6:72371289-72371293	Promoter (<=1kb)	6	72368794	72372135	3342	2	53620	ENSMUST00000206154.1	572	ENSMUSG00000073002	Vamp5	vesicle-associated membrane protein 5
chr6	72439007	72440404	1398	*	32750.2	58.6236	chr6:72439887-72439888	Promoter (<=1kb)	6	72432799	72439556	6758	2	232087	ENSMUST00000205335.1	0	ENSMUSG00000053907	Mat2a	methionine adenosyltransferase II, alpha
chr6	72957994	72958653	660	*	26198.8	68.819	chr6:72958334-72958336	Promoter (<=1kb)	6	72957347	72958488	1142	2	19240	ENSMUST00000114050.7	0	ENSMUSG00000079523	Tmsb10	thymosin, beta 10
chr6	73469115	73469844	730	*	24658.5	79.8641	chr6:73469593-73469597	Promoter (<=1kb)	6	73468573	73469667	1095	2	66740	ENSMUST00000070163.5	0	ENSMUSG00000056197	Jkampl	JNK1/MAPK8 associated membrane protein like
chr6	81910173	81910826	654	*	16795.2	50.1274	chr6:81910477-81910480	Promoter (<=1kb)	6	81900464	81910800	10337	2	74220	ENSMUST00000191101.1	0	ENSMUSG00000101404	1700009C05Rik	RIKEN cDNA 1700009C05 gene
chr6	83108925	83109695	771	*	18717.1	111.3	chr6:83109144-83109145	Promoter (<=1kb)	6	83109040	83109939	900	1	68499	ENSMUST00000113938.4	0	ENSMUSG00000030037	Mrpl53	mitochondrial ribosomal protein L53
chr6	83155981	83156838	858	*	17045	65.4206	chr6:83156387-83156426	Promoter (<=1kb)	6	83156404	83162945	6542	1	71837	ENSMUST00000032106.5	0	ENSMUSG00000030030	1700003E16Rik	RIKEN cDNA 1700003E16 gene
chr6	83762452	83763375	924	*	35745.1	178.42	chr6:83762969-83762970	Promoter (<=1kb)	6	83761756	83762508	753	2	67934	ENSMUST00000189129.5	0	ENSMUSG00000099354	1700124L16Rik	RIKEN cDNA 1700124L16 gene
chr6	83831449	83832030	582	*	20060.3	91.7587	chr6:83831836-83831839	Promoter (<=1kb)	6	83805401	83831741	26341	2	232164	ENSMUST00000058383.8	0	ENSMUSG00000045896	Paip2b	poly(A) binding protein interacting protein 2B
chr6	85125783	85126430	648	*	17524.2	64.5709	chr6:85126139-85126140	Exon (ENSMUST00000203386.1/ENSMUST00000203386.1, exon 1 of 3)	6	85133687	85137756	4070	2	20751	ENSMUST00000174769.1	11326	ENSMUSG00000033735	Spr	sepiapterin reductase
chr6	85431685	85432319	635	*	18249.8	73.9167	chr6:85432052-85432053	Promoter (<=1kb)	6	85431989	85446435	14447	1	232187	ENSMUST00000045693.7	0	ENSMUSG00000033706	Smyd5	SET and MYND domain containing 5
chr6	85451179	85451764	586	*	46003.4	145.285	chr6:85451306-85451307	Promoter (<=1kb)	6	85451514	85468475	16962	1	12468	ENSMUST00000032078.8	0	ENSMUSG00000030007	Cct7	chaperonin containing Tcp1, subunit 7 (eta)
chr6	85961048	85961750	703	*	23845.4	81.5633	chr6:85961317-85961318	Promoter (<=1kb)	6	85942268	85961667	19400	2	72102	ENSMUST00000032071.12	0	ENSMUSG00000030002	Dusp11	dual specificity phosphatase 11 (RNA/RNP complex 1-interacting)
chr6	86139363	86140286	924	*	48948.2	116.398	chr6:86139806-86139807	Distal Intergenic	6	86085862	86118801	32940	1	11519	ENSMUST00000203279.1	53501	ENSMUSG00000030000	Add2	adducin 2 (beta)
chr6	86365572	86366244	673	*	17578.6	50.9771	chr6:86365984-86365986	Promoter (<=1kb)	6	86365646	86370058	4413	1	66488	ENSMUST00000071492.8	0	ENSMUSG00000057497	Fam136a	family with sequence similarity 136, member A
chr6	86669074	86669811	738	*	38090.1	158.029	chr6:86669454-86669456	Promoter (<=1kb)	6	86647042	86669161	22120	2	17119	ENSMUST00000001184.9	0	ENSMUSG00000001156	Mxd1	MAX dimerization protein 1
chr6	87850733	87851436	704	*	20594.7	56.9244	chr6:87851019-87851022	Promoter (<=1kb)	6	87842615	87851106	8492	2	12785	ENSMUST00000032138.14	0	ENSMUSG00000030057	Cnbp	cellular nucleic acid binding protein
chr6	87980013	87981413	1401	*	27973.7	84.1122	chr6:87980579-87980586	Promoter (<=1kb)	6	87980883	87984180	3298	1	434064	ENSMUST00000134600.1	0	ENSMUSG00000084950	Gm5577	predicted gene 5577
chr6	87993656	87994580	925	*	16367	45.8794	chr6:87994323-87994324	Exon (ENSMUST00000203702.1/ENSMUST00000203702.1, exon 1 of 1)	6	87981683	88005471	23789	1	434064	ENSMUST00000153372.1	11973	ENSMUSG00000084950	Gm5577	predicted gene 5577
chr6	88196588	88197412	825	*	23616.8	127.443	chr6:88196762-88196764	Promoter (<=1kb)	6	88198334	88199663	1330	1	14461	ENSMUST00000203480.1	-922	ENSMUSG00000015053	Gata2	GATA binding protein 2
chr6	88841854	88842959	1106	*	20667.8	52.6763	chr6:88842198-88842201	Promoter (<=1kb)	6	88842854	88847274	4421	1	100038356	ENSMUST00000147542.1	0	ENSMUSG00000085828	Gm15612	predicted gene 15612
chr6	89643840	89644983	1144	*	24781.6	54.3755	chr6:89643957-89643961	Promoter (<=1kb)	6	89643988	89675529	31542	1	232223	ENSMUST00000000828.12	0	ENSMUSG00000000811	Txnrd3	thioredoxin reductase 3
chr6	90461904	90462700	797	*	17257.4	79.8641	chr6:90462386-90462387	Promoter (<=1kb)	6	90462576	90475238	12663	1	66277	ENSMUST00000032174.11	0	ENSMUSG00000030087	Klf15	Kruppel-like factor 15
chr6	91062438	91063163	726	*	47721.3	153.781	chr6:91062849-91062851	Promoter (2-3kb)	6	91060715	91065844	5130	2	54563	ENSMUST00000151437.1	2681	ENSMUSG00000030091	Nup210	nucleoporin 210
chr6	91472966	91473971	1006	*	20532.7	74.7664	chr6:91473570-91473590	Promoter (<=1kb)	6	91462172	91473546	11375	2	72170	ENSMUST00000040835.8	0	ENSMUSG00000034203	Chchd4	coiled-coil-helix-coiled-coil-helix domain containing 4
chr6	92091719	92092485	767	*	39715.4	142.736	chr6:92092293-92092296	Promoter (<=1kb)	6	92092433	92167705	75273	1	22026	ENSMUST00000113463.7	0	ENSMUSG00000005893	Nr2c2	nuclear receptor subfamily 2, group C, member 2
chr6	92244065	92244902	838	*	49018.7	146.984	chr6:92244615-92244616	Promoter (<=1kb)	6	92242061	92244650	2590	2	22044	ENSMUST00000006046.4	0	ENSMUSG00000005892	Trh	thyrotropin releasing hormone
chr6	94283441	94284098	658	*	20999.2	119.796	chr6:94283831-94283833	Promoter (<=1kb)	6	93675455	94283917	608463	2	14924	ENSMUST00000204347.2	0	ENSMUSG00000045095	Magi1	membrane associated guanylate kinase, WW and PDZ domain containing 1
chr6	100670865	100671270	406	*	19614.3	123.195	chr6:100670965-100670966	Promoter (<=1kb)	6	100568256	100671157	102902	2	72171	ENSMUST00000113312.8	0	ENSMUSG00000035378	Shq1	SHQ1 homolog (S. cerevisiae)
chr6	108828140	108828807	668	*	18358.5	62.0221	chr6:108828449-108828541	Promoter (<=1kb)	6	108828641	108859356	30716	1	192193	ENSMUST00000204804.2	0	ENSMUSG00000030104	Edem1	ER degradation enhancer, mannosidase alpha-like 1
chr6	113076320	113077383	1064	*	25195.4	44.1801	chr6:113076554-113076555	Promoter (<=1kb)	6	113067428	113077191	9764	2	14910	ENSMUST00000167415.7	0	ENSMUSG00000086429	Gt(ROSA)26Sor	gene trap ROSA 26, Philippe Soriano
chr6	113326418	113327322	905	*	17837.7	71.3679	chr6:113326816-113326818	Promoter (<=1kb)	6	113326972	113334188	7217	1	18294	ENSMUST00000032406.14	0	ENSMUSG00000030271	Ogg1	8-oxoguanine DNA-glycosylase 1
chr6	113377507	113378236	730	*	20073.9	50.1274	chr6:113377752-113377758	Promoter (<=1kb)	6	113366025	113377883	11859	2	101206	ENSMUST00000032410.13	0	ENSMUSG00000048930	Tada3	transcriptional adaptor 3
chr6	113623863	113624519	657	*	16607.5	52.6763	chr6:113624186-113624188	Promoter (<=1kb)	6	113623959	113631633	7675	1	22346	ENSMUST00000035673.7	0	ENSMUSG00000033933	Vhl	von Hippel-Lindau tumor suppressor
chr6	113696604	113697581	978	*	17984.7	77.3152	chr6:113696990-113696991	Promoter (<=1kb)	6	113697050	113711069	14020	1	381801	ENSMUST00000089018.10	0	ENSMUSG00000056952	Tatdn2	TatD DNase domain containing 2
chr6	114968663	114970139	1477	*	55374.7	96.0068	chr6:114969825-114969826	Promoter (<=1kb)	6	114862321	114969180	106860	2	232334	ENSMUST00000147639.7	0	ENSMUSG00000030315	Vgll4	vestigial like family member 4
chr6	116263717	116264621	905	*	29741.7	95.1572	chr6:116264049-116264051	Promoter (<=1kb)	6	116264222	116330298	66077	1	67492	ENSMUST00000112900.8	0	ENSMUSG00000042213	Zfand4	zinc finger, AN1-type domain 4
chr6	117879138	117879796	659	*	26775.7	75.616	chr6:117879518-117879519	Distal Intergenic	6	117863084	117870734	7651	1	22685	ENSMUST00000112857.2	16054	ENSMUSG00000042097	Zfp239	zinc finger protein 239
chr6	117906587	117907763	1177	*	33037.4	76.4656	chr6:117907141-117907142	Promoter (<=1kb)	6	117906790	117923798	17009	1	98758	ENSMUST00000179224.7	0	ENSMUSG00000042079	Hnrnpf	heterogeneous nuclear ribonucleoprotein F
chr6	119902467	119903448	982	*	47553.1	135.089	chr6:119902817-119902818	Promoter (<=1kb)	6	119902698	119915335	12638	1	19365	ENSMUST00000162205.7	0	ENSMUSG00000030166	Rad52	RAD52 homolog, DNA repair protein
chr6	120038097	120038926	830	*	20335.6	57.774	chr6:120038649-120038659	Promoter (<=1kb)	6	119923969	120038672	114704	2	232341	ENSMUST00000060043.12	0	ENSMUSG00000045962	Wnk1	WNK lysine deficient protein kinase 1
chr6	120665473	120666409	937	*	17156.3	49.2778	chr6:120666019-120666020	Promoter (<=1kb)	6	120666369	120724920	58552	1	330409	ENSMUST00000148346.1	0	ENSMUSG00000071226	Cecr2	CECR2, histone acetyl-lysine reader
chr6	122308511	122309017	507	*	17655.1	55.2251	chr6:122308657-122308659	Promoter (<=1kb)	6	122308720	122317680	8961	1	17113	ENSMUST00000007602.14	0	ENSMUSG00000007458	M6pr	mannose-6-phosphate receptor, cation dependent
chr6	122486044	122486946	903	*	24994.9	52.6763	chr6:122486790-122486791	Promoter (<=1kb)	6	122453101	122486505	33405	2	108653	ENSMUST00000068242.8	0	ENSMUSG00000040649	Rimklb	ribosomal modification protein rimK-like family member B
chr6	122801480	122802150	671	*	20976.2	50.9771	chr6:122801645-122801649	Promoter (<=1kb)	6	122737085	122801640	64556	2	20527	ENSMUST00000165884.7	0	ENSMUSG00000003153	Slc2a3	solute carrier family 2 (facilitated glucose transporter), member 3
chr6	124662357	124663261	905	*	51323.7	152.082	chr6:124662839-124662841	Promoter (<=1kb)	6	124663027	124704370	41344	1	14792	ENSMUST00000135516.7	0	ENSMUSG00000004270	Lpcat3	lysophosphatidylcholine acyltransferase 3
chr6	124740797	124741674	878	*	23274.4	68.819	chr6:124741062-124741063	Promoter (<=1kb)	6	124739183	124741374	2192	2	14790	ENSMUST00000004389.5	0	ENSMUSG00000072772	Grcc10	gene rich cluster, C10 gene
chr6	124813799	124814820	1022	*	25724.7	141.037	chr6:124814292-124814293	Promoter (<=1kb)	6	124810586	124814296	3711	2	21991	ENSMUST00000172132.8	0	ENSMUSG00000023456	Tpi1	triosephosphate isomerase 1
chr6	124828820	124829940	1121	*	31468.1	94.3076	chr6:124829055-124829056	Promoter (<=1kb)	6	124829547	124832664	3118	1	14793	ENSMUST00000150120.7	0	ENSMUSG00000023505	Cdca3	cell division cycle associated 3
chr6	124964994	124965737	744	*	20049.3	58.6236	chr6:124965620-124965625	Promoter (<=1kb)	6	124958413	124965538	7126	2	26894	ENSMUST00000112439.8	0	ENSMUSG00000030127	Cops7a	COP9 signalosome subunit 7A
chr6	125191605	125192396	792	*	21994	62.0221	chr6:125191788-125191797	Promoter (<=1kb)	6	125191801	125193558	1758	1	66493	ENSMUST00000136804.1	0	ENSMUSG00000030335	Mrpl51	mitochondrial ribosomal protein L51
chr6	125285712	125286316	605	*	25190.3	126.593	chr6:125286120-125286123	Promoter (<=1kb)	6	125278274	125286042	7769	2	22144	ENSMUST00000088246.5	0	ENSMUSG00000067702	Tuba3a	tubulin, alpha 3A
chr6	125876766	125877303	538	*	20408.7	80.7137	chr6:125877151-125877152	Intron (ENSMUST00000159111.7/243634, intron 13 of 15)	6	125815535	126040124	224590	1	243634	ENSMUST00000159984.1	61231	ENSMUSG00000038115	Ano2	anoctamin 2
chr6	127453441	127454074	634	*	16022.9	63.7213	chr6:127453563-127453566	Promoter (<=1kb)	6	127453620	127472028	18409	1	101187	ENSMUST00000128470.7	0	ENSMUSG00000037997	Parp11	poly (ADP-ribose) polymerase family, member 11
chr6	128200150	128201315	1166	*	33480	96.0068	chr6:128200606-128200711	Exon (ENSMUST00000071101.7/ENSMUST00000071101.7, exon 1 of 2)	6	128169704	128183803	14100	2	330427	ENSMUST00000204642.1	-16347	ENSMUSG00000107879	9330102E08Rik	RIKEN cDNA 9330102E08 gene
chr6	128355139	128356267	1129	*	21998.3	65.4206	chr6:128355904-128355908	Promoter (<=1kb)	6	128321161	128355851	34691	2	22158	ENSMUST00000001562.8	0	ENSMUSG00000001521	Tulp3	tubby-like protein 3
chr6	128362275	128363220	946	*	38508.1	89.2099	chr6:128362668-128362670	Promoter (<=1kb)	6	128362967	128368962	5996	1	14235	ENSMUST00000123988.7	0	ENSMUSG00000001517	Foxm1	forkhead box M1
chr6	136827819	136828533	715	*	35435	191.164	chr6:136828267-136828272	Promoter (<=1kb)	6	136827985	136839798	11814	1	320135	ENSMUST00000204086.1	0	ENSMUSG00000047515	BC049715	cDNA sequence BC049715
chr6	137845904	137846660	757	*	23991.5	90.9091	chr6:137846444-137846447	Intron (ENSMUST00000203693.2/232449, intron 7 of 7)	6	137836852	137843701	6850	1	232449	ENSMUST00000204723.1	9052	ENSMUSG00000030225	Dera	deoxyribose-phosphate aldolase (putative)
chr6	143166617	143167377	761	*	23907.4	96.8564	chr6:143166867-143166872	Promoter (<=1kb)	6	143167221	143218497	51277	1	75320	ENSMUST00000204947.2	0	ENSMUSG00000030275	Etnk1	ethanolamine kinase 1
chr6	145615660	145616567	908	*	27419.7	72.2175	chr6:145615775-145615778	Promoter (<=1kb)	6	145615757	145621479	5723	1	22147	ENSMUST00000087445.6	0	ENSMUSG00000067338	Tuba3b	tubulin, alpha 3B
chr6	146577312	146578091	780	*	21056.9	62.0221	chr6:146577820-146577823	Promoter (<=1kb)	6	146577859	146599198	21340	1	67529	ENSMUST00000067404.12	0	ENSMUSG00000040242	Fgfr1op2	FGFR1 oncogene partner 2
chr6	146724566	146724864	299	*	21945.6	84.9618	chr6:146724750-146724752	Promoter (<=1kb)	6	146724995	146778812	53818	1	232533	ENSMUST00000001675.13	-131	ENSMUSG00000001630	Stk38l	serine/threonine kinase 38 like
chr7	3644579	3645828	1250	*	45625.3	111.3	chr7:3645138-3645198	Promoter (<=1kb)	7	3645290	3661108	15819	1	232791	ENSMUST00000143085.7	0	ENSMUSG00000035632	Cnot3	CCR4-NOT transcription complex, subunit 3
chr7	3692672	3693382	711	*	22295.7	91.7587	chr7:3692800-3692811	Promoter (<=1kb)	7	3692863	3694806	1944	1	66078	ENSMUST00000205734.1	0	ENSMUSG00000035585	Tsen34	tRNA splicing endonuclease subunit 34
chr7	3703807	3704595	789	*	37695.8	132.54	chr7:3704106-3704107	Promoter (<=1kb)	7	3703993	3706897	2905	1	76846	ENSMUST00000006496.14	0	ENSMUSG00000006333	Rps9	ribosomal protein S9
chr7	4136654	4137805	1152	*	42007.6	97.706	chr7:4137419-4137428	Promoter (<=1kb)	7	4126340	4136926	10587	2	100037396	ENSMUST00000148318.1	0	ENSMUSG00000085886	D030047H15Rik	RIKEN cDNA D030047H15 gene
chr7	4648951	4650777	1827	*	22815.6	28.887	chr7:4649922-4649926	Promoter (1-2kb)	7	4642137	4647405	5269	2	243819	ENSMUST00000206532.1	-1546	ENSMUSG00000052296	Ppp6r1	protein phosphatase 6, regulatory subunit 1
chr7	4658475	4659353	879	*	33577.7	109.601	chr7:4659128-4659130	Promoter (<=1kb)	7	4631495	4659019	27525	2	243819	ENSMUST00000064099.7	0	ENSMUSG00000052296	Ppp6r1	protein phosphatase 6, regulatory subunit 1
chr7	4752255	4753427	1173	*	26336.5	61.1725	chr7:4753171-4753176	Promoter (<=1kb)	7	4751792	4752972	1181	2	333182	ENSMUST00000183971.7	0	ENSMUSG00000051811	Cox6b2	cytochrome c oxidase subunit 6B2
chr7	4812086	4812944	859	*	46090.9	134.24	chr7:4812476-4812479	Promoter (<=1kb)	7	4794546	4812351	17806	2	77891	ENSMUST00000205815.1	0	ENSMUSG00000060860	Ube2s	ubiquitin-conjugating enzyme E2S
chr7	4865843	4866783	941	*	52299.9	351.742	chr7:4866241-4866242	Promoter (<=1kb)	7	4844959	4866193	21235	2	67441	ENSMUST00000064547.12	0	ENSMUSG00000052605	Isoc2b	isochorismatase domain containing 2b
chr7	4876680	4877306	627	*	20323.7	115.548	chr7:4876996-4877003	Promoter (<=1kb)	7	4877153	4896973	19821	1	664994	ENSMUST00000125249.2	0	ENSMUSG00000086784	Isoc2a	isochorismatase domain containing 2a
chr7	5060703	5062606	1904	*	59136.8	98.5556	chr7:5061608-5061610	Promoter (<=1kb)	7	5062143	5079938	17796	1	22185	ENSMUST00000005041.14	0	ENSMUSG00000030435	U2af2	U2 small nuclear ribonucleoprotein auxiliary factor (U2AF) 2
chr7	6155655	6156472	818	*	43451.1	186.916	chr7:6156085-6156086	Promoter (<=1kb)	7	6131491	6155971	24481	2	67109	ENSMUST00000094870.2	0	ENSMUSG00000046792	Zfp787	zinc finger protein 787
chr7	6286190	6286623	434	*	27295.7	117.247	chr7:6286502-6286505	Promoter (<=1kb)	7	6286579	6307883	21305	1	384763	ENSMUST00000086327.11	0	ENSMUSG00000054893	Zfp667	zinc finger protein 667
chr7	6362462	6363518	1057	*	29770.6	79.0144	chr7:6362725-6362733	Promoter (<=1kb)	7	6363280	6381709	18430	1	330463	ENSMUST00000207347.1	0	ENSMUSG00000055150	Zfp78	zinc finger protein 78
chr7	6729196	6729777	582	*	22561.6	112.999	chr7:6729552-6729556	Promoter (<=1kb)	7	6709395	6730419	21025	2	18616	ENSMUST00000150182.7	642	ENSMUSG00000002265	Peg3	paternally expressed 3
chr7	12834598	12835545	948	*	23477.5	80.7137	chr7:12834787-12834789	Promoter (<=1kb)	7	12834761	12850577	15817	1	65020	ENSMUST00000004614.14	0	ENSMUSG00000058638	Zfp110	zinc finger protein 110
chr7	12880846	12881405	560	*	18087.5	118.097	chr7:12881073-12881074	Promoter (<=1kb)	7	12881177	12891841	10665	1	243833	ENSMUST00000081891.6	0	ENSMUSG00000060397	Zfp128	zinc finger protein 128
chr7	12949322	12949816	495	*	21569.2	84.1122	chr7:12949462-12949463	Exon (ENSMUST00000181128.1/ENSMUST00000181128.1, exon 2 of 2)	7	12965838	12973822	7985	1	243834	ENSMUST00000038701.7	-16022	ENSMUSG00000004500	Zfp324	zinc finger protein 324
chr7	12977493	12978415	923	*	33507.2	107.052	chr7:12977823-12977826	Promoter (<=1kb)	7	12977848	12983396	5549	1	269870	ENSMUST00000108535.7	0	ENSMUSG00000033961	Zfp446	zinc finger protein 446
chr7	13023809	13025316	1508	*	33444.4	60.3229	chr7:13024262-13025116	Promoter (<=1kb)	7	13024152	13031035	6884	1	21849	ENSMUST00000005705.7	0	ENSMUSG00000005566	Trim28	tripartite motif-containing 28
chr7	13034313	13034957	645	*	27254.9	86.661	chr7:13034631-13034635	Promoter (<=1kb)	7	13032010	13034651	2642	2	68953	ENSMUST00000210587.1	0	ENSMUSG00000033916	Chmp2a	charged multivesicular body protein 2A
chr7	13037799	13038567	769	*	32520	84.9618	chr7:13037972-13037978	Promoter (<=1kb)	7	13035120	13038275	3156	2	22192	ENSMUST00000165394.8	0	ENSMUSG00000005575	Ube2m	ubiquitin-conjugating enzyme E2M
chr7	13043185	13044040	856	*	20245.5	53.5259	chr7:13043847-13043848	3' UTR	7	13035120	13038275	3156	2	22192	ENSMUST00000165394.8	-4910	ENSMUSG00000005575	Ube2m	ubiquitin-conjugating enzyme E2M
chr7	13054261	13055192	932	*	47539.5	170.773	chr7:13054743-13054745	Promoter (<=1kb)	7	13042303	13054764	12462	2	109889	ENSMUST00000069289.14	0	ENSMUSG00000030380	Mzf1	myeloid zinc finger 1
chr7	15998489	15999246	758	*	21605.8	45.8794	chr7:15998948-15998951	Promoter (<=1kb)	7	15971262	15999495	28234	2	243842	ENSMUST00000094821.3	249	ENSMUSG00000070808	Bicra	BRD4 interacting chromatin remodeling complex associated protein
chr7	16098104	16098724	621	*	23410.4	90.9091	chr7:16098297-16098298	Promoter (<=1kb)	7	16098458	16117975	19518	1	108124	ENSMUST00000006181.6	0	ENSMUSG00000006024	Napa	N-ethylmaleimide sensitive fusion protein attachment protein alpha
chr7	16286093	16286955	863	*	28155.5	66.2702	chr7:16286531-16286532	Promoter (<=1kb)	7	16274045	16286790	12746	2	243846	ENSMUST00000118976.8	0	ENSMUSG00000041375	Ccdc9	coiled-coil domain containing 9
chr7	16405734	16406291	558	*	22134.2	98.5556	chr7:16405939-16405940	Intron (ENSMUST00000214735.1/330474, intron 1 of 1)	7	16401207	16437696	36490	1	330474	ENSMUST00000209289.1	4527	ENSMUSG00000059273	Zc3h4	zinc finger CCCH-type containing 4
chr7	16614563	16615633	1071	*	29621.9	73.0671	chr7:16615229-16615231	Promoter (<=1kb)	7	16493719	16614993	121275	2	232906	ENSMUST00000075845.10	0	ENSMUSG00000058230	Arhgap35	Rho GTPase activating protein 35
chr7	16810906	16811951	1046	*	22396.8	90.0595	chr7:16811609-16811615	5' UTR	7	16811612	16815521	3910	2	243853	ENSMUST00000206259.1	3570	ENSMUSG00000048920	Fkrp	fukutin related protein
chr7	16874259	16875404	1146	*	56135.1	151.232	chr7:16875193-16875194	Promoter (<=1kb)	7	16871347	16874886	3540	2	320950	ENSMUST00000181501.2	0	ENSMUSG00000097842	9330104G04Rik	RIKEN cDNA 9330104G04 gene
chr7	16884984	16886441	1458	*	24817.3	51.8267	chr7:16885326-16885330	3' UTR	7	16891786	16895425	3640	1	14709	ENSMUST00000078182.5	-5345	ENSMUSG00000063594	Gng8	guanine nucleotide binding protein (G protein), gamma 8
chr7	16923381	16924885	1505	*	83967.7	228.547	chr7:16924586-16924588	Promoter (<=1kb)	7	16915379	16924114	8736	2	12315	ENSMUST00000019514.9	0	ENSMUSG00000019370	Calm3	calmodulin 3
chr7	18910075	18910921	847	*	20850.5	79.8641	chr7:18910409-18910413	Promoter (<=1kb)	7	18890883	18910415	19533	2	232933	ENSMUST00000098780.9	0	ENSMUSG00000074358	Ccdc61	coiled-coil domain containing 61
chr7	18990630	18991739	1110	*	36503.8	136.788	chr7:18991160-18991161	Promoter (<=1kb)	7	18991245	19001764	10520	1	232934	ENSMUST00000059331.8	0	ENSMUSG00000048481	Mypop	Myb-related transcription factor, partner of profilin
chr7	18991843	18992119	277	*	36503.8	136.788	chr7:18991160-18991161	Promoter (<=1kb)	7	18991319	19001766	10448	1	232934	ENSMUST00000131087.1	524	ENSMUSG00000048481	Mypop	Myb-related transcription factor, partner of profilin
chr7	19001089	19001887	799	*	17781.6	79.8641	chr7:19001606-19001607	Promoter (2-3kb)	7	19004044	19006777	2734	1	272359	ENSMUST00000053713.4	-2157	ENSMUSG00000044030	Irf2bp1	interferon regulatory factor 2 binding protein 1
chr7	19075933	19076340	408	*	25021.2	128.292	chr7:19076115-19076116	Promoter (<=1kb)	7	19076227	19082776	6550	1	13401	ENSMUST00000032570.13	0	ENSMUSG00000030410	Dmwd	dystrophia myotonica-containing WD repeat motif
chr7	19149002	19149531	530	*	28920.1	135.939	chr7:19149407-19149408	Promoter (<=1kb)	7	19139702	19149291	9590	2	67369	ENSMUST00000032566.2	0	ENSMUSG00000030407	Qpctl	glutaminyl-peptide cyclotransferase-like
chr7	19227944	19229131	1188	*	85702.6	220.051	chr7:19228794-19228797	Promoter (<=1kb)	7	19228383	19256543	28161	1	102637572	ENSMUST00000161711.1	0	NA	Gm38499	predicted gene, 38499
chr7	19308175	19308845	671	*	26226	104.503	chr7:19308704-19308712	Promoter (<=1kb)	7	19304797	19309600	4804	2	14282	ENSMUST00000208446.1	755	ENSMUSG00000003545	Fosb	FBJ osteosarcoma oncogene B
chr7	19344843	19345649	807	*	28713.7	91.7587	chr7:19345354-19345356	Promoter (<=1kb)	7	19345101	19355474	10374	1	13870	ENSMUST00000160192.7	0	ENSMUSG00000003549	Ercc1	excision repair cross-complementing rodent repair deficiency, complementation group 1
chr7	19358868	19359588	721	*	24381.5	66.2702	chr7:19359435-19359438	Promoter (<=1kb)	7	19356014	19359481	3468	2	70333	ENSMUST00000047036.9	0	ENSMUSG00000047649	Cd3eap	CD3E antigen, epsilon polypeptide associated protein
chr7	19367926	19368827	902	*	34749.4	150.382	chr7:19368518-19368524	Promoter (<=1kb)	7	19368498	19369911	1414	1	333654	ENSMUST00000132655.1	0	ENSMUSG00000040734	Ppp1r13l	protein phosphatase 1, regulatory subunit 13 like
chr7	19628810	19629654	845	*	21836	56.9244	chr7:19629174-19629175	Promoter (<=1kb)	7	19606217	19629438	23222	2	19698	ENSMUST00000049912.14	0	ENSMUSG00000002983	Relb	avian reticuloendotheliosis viral (v-rel) oncogene related B
chr7	19714776	19716280	1505	*	133547	293.118	chr7:19715607-19715608	Promoter (<=1kb)	7	19701313	19715438	14126	2	53333	ENSMUST00000093552.11	0	ENSMUSG00000002984	Tomm40	translocase of outer mitochondrial membrane 40
chr7	19749433	19749813	381	*	16259.1	110.45	chr7:19749621-19749623	Promoter (<=1kb)	7	19716644	19749573	32930	2	19294	ENSMUST00000075447.13	0	ENSMUSG00000062300	Nectin2	nectin cell adhesion molecule 2
chr7	24399803	24400398	596	*	17427.4	53.5259	chr7:24399885-24399886	Promoter (<=1kb)	7	24399921	24407563	7643	1	71997	ENSMUST00000108434.1	0	ENSMUSG00000002210	Smg9	SMG9 nonsense mediated mRNA decay factor
chr7	24506872	24508073	1202	*	26525.1	60.3229	chr7:24507604-24507611	Promoter (<=1kb)	7	24507006	24515419	8414	1	232969	ENSMUST00000176880.1	0	ENSMUSG00000064264	Zfp428	zinc finger protein 428
chr7	24671604	24672401	798	*	20834.3	55.2251	chr7:24672045-24672049	Promoter (<=1kb)	7	24668007	24672050	4044	2	56746	ENSMUST00000078001.6	0	ENSMUSG00000062773	Tex101	testis expressed gene 101
chr7	24687589	24688056	468	*	21288	91.7587	chr7:24687720-24687722	Distal Intergenic	7	24668342	24676675	8334	2	56746	ENSMUST00000206390.1	-10914	ENSMUSG00000062773	Tex101	testis expressed gene 101
chr7	24708867	24709381	515	*	19321.2	107.052	chr7:24709218-24709220	Promoter (<=1kb)	7	24709242	24713523	4282	1	232972	ENSMUST00000206826.1	0	ENSMUSG00000045587	Lypd10	Ly6/PLAUR domain containing 10
chr7	24726806	24727337	532	*	20571.8	103.653	chr7:24727078-24727082	Promoter (<=1kb)	7	24715023	24726908	11886	2	210155	ENSMUST00000205376.1	0	ENSMUSG00000058717	Lypd11	Ly6/PLAUR domain containing 11
chr7	24869461	24870466	1006	*	42906.5	123.195	chr7:24869865-24869873	Promoter (<=1kb)	7	24864620	24869941	5322	2	232973	ENSMUST00000079306.10	0	ENSMUSG00000062732	Lypd4	Ly6/Plaur domain containing 4
chr7	24883825	24884922	1098	*	18498.7	38.2328	chr7:24884056-24884077	Promoter (<=1kb)	7	24884371	24889806	5436	1	20085	ENSMUST00000108430.9	0	ENSMUSG00000040952	Rps19	ribosomal protein S19
chr7	24904091	24904936	846	*	35372.1	135.939	chr7:24904327-24904328	Promoter (<=1kb)	7	24904356	24913451	9096	1	16801	ENSMUST00000206906.1	0	ENSMUSG00000040940	Arhgef1	Rho guanine nucleotide exchange factor (GEF) 1
chr7	24954338	24955638	1301	*	62594.7	239.592	chr7:24954731-24954732	Exon (ENSMUST00000206318.1/ENSMUST00000206318.1, exon 1 of 3)	7	24927445	24944494	17050	2	232974	ENSMUST00000206705.2	-9844	ENSMUSG00000108367	Erfl	ETS repressor factor like
chr7	25076845	25077701	857	*	26231.1	80.7137	chr7:25077164-25077168	Promoter (<=1kb)	7	25077205	25083492	6288	1	232976	ENSMUST00000179556.1	0	ENSMUSG00000045252	Zfp574	zinc finger protein 574
chr7	25218876	25220097	1222	*	24166.5	64.5709	chr7:25219926-25219927	Promoter (<=1kb)	7	25199915	25219859	19945	2	67379	ENSMUST00000206750.1	0	ENSMUSG00000054499	Dedd2	death effector domain-containing DNA binding protein 2
chr7	25237417	25238728	1312	*	71856.4	228.547	chr7:25237897-25237898	Promoter (<=1kb)	7	25228258	25237851	9594	2	606496	ENSMUST00000071739.11	0	ENSMUSG00000057177	Gsk3a	glycogen synthase kinase 3 alpha
chr7	25249207	25250496	1290	*	37887.8	165.675	chr7:25249971-25249986	Promoter (<=1kb)	7	25245447	25250730	5284	2	13875	ENSMUST00000116343.2	234	ENSMUSG00000040857	Erf	Ets2 repressor factor
chr7	25267325	25268585	1261	*	82897.2	154.63	chr7:25268172-25268173	Promoter (<=1kb)	7	25267704	25294159	26456	1	71722	ENSMUST00000169266.7	0	ENSMUSG00000005442	Cic	capicua transcriptional repressor
chr7	25281764	25282432	669	*	31367.9	92.6083	chr7:25281955-25281958	Promoter (<=1kb)	7	25282179	25294145	11967	1	71722	ENSMUST00000163320.7	0	ENSMUSG00000005442	Cic	capicua transcriptional repressor
chr7	25300829	25301650	822	*	45309.3	201.359	chr7:25301177-25301180	Promoter (<=1kb)	7	25301411	25304132	2722	1	623131	ENSMUST00000080288.4	0	ENSMUSG00000058741	Prr19	proline rich 19
chr7	25395991	25396907	917	*	20162.3	35.6839	chr7:25396436-25396446	Promoter (<=1kb)	7	25379527	25396379	16853	2	16890	ENSMUST00000003207.10	0	ENSMUSG00000003123	Lipe	lipase, hormone sensitive
chr7	25658904	25659272	369	*	22877.7	72.2175	chr7:25658970-25659021	Promoter (<=1kb)	7	25629946	25658981	29036	2	12039	ENSMUST00000071329.7	0	ENSMUSG00000060376	Bckdha	branched chain ketoacid dehydrogenase E1, alpha polypeptide
chr7	25754778	25755355	578	*	24316.1	82.4129	chr7:25754956-25754963	Promoter (<=1kb)	7	25721165	25754757	33593	2	232989	ENSMUST00000206832.1	-21	ENSMUSG00000040725	Hnrnpul1	heterogeneous nuclear ribonucleoprotein U-like 1
chr7	27195644	27196630	987	*	54055.2	219.201	chr7:27196283-27196284	Promoter (<=1kb)	7	27195781	27204320	8540	1	414069	ENSMUST00000179391.7	0	ENSMUSG00000078786	BC024978	cDNA sequence BC024978
chr7	27232703	27233255	553	*	29579.4	118.097	chr7:27232907-27232908	Promoter (<=1kb)	7	27233023	27257950	24928	1	76889	ENSMUST00000003860.12	0	ENSMUSG00000003762	Coq8b	coenzyme Q8B
chr7	27361159	27362416	1258	*	38087.5	118.097	chr7:27362030-27362031	Exon (ENSMUST00000108362.7/80297, exon 14 of 18)	7	27352649	27357419	4771	2	192192	ENSMUST00000126587.1	-3740	ENSMUSG00000089832	Shkbp1	Sh3kbp1 binding protein 1
chr7	27473239	27474145	907	*	23918.4	84.9618	chr7:27473681-27473683	Promoter (<=1kb)	7	27473768	27477364	3597	1	170742	ENSMUST00000068641.7	0	ENSMUSG00000055200	Sertad3	SERTA domain containing 3
chr7	27486681	27487639	959	*	38930.3	187.766	chr7:27486936-27486938	Promoter (<=1kb)	7	27486910	27490316	3407	1	55942	ENSMUST00000008528.7	0	ENSMUSG00000008384	Sertad1	SERTA domain containing 1
chr7	27552935	27553355	421	*	24900.6	135.089	chr7:27553141-27553144	Promoter (<=1kb)	7	27532000	27553212	21213	2	18807	ENSMUST00000117095.7	0	ENSMUSG00000003363	Pld3	phospholipase D family, member 3
chr7	28179241	28180289	1049	*	31651.7	134.24	chr7:28179972-28179973	Promoter (<=1kb)	7	28179469	28187294	7826	1	13549	ENSMUST00000085901.12	0	ENSMUSG00000002409	Dyrk1b	dual-specificity tyrosine-(Y)-phosphorylation regulated kinase 1b
chr7	28311831	28312415	585	*	21118.1	115.548	chr7:28312134-28312143	Promoter (<=1kb)	7	28305516	28312072	6557	2	66525	ENSMUST00000081946.4	0	ENSMUSG00000003438	Timm50	translocase of inner mitochondrial membrane 50
chr7	28371616	28373111	1496	*	47164.8	114.698	chr7:28372920-28372924	Promoter (<=1kb)	7	28359604	28372233	12630	2	101497	ENSMUST00000094644.10	0	ENSMUSG00000037552	Plekhg2	pleckstrin homology domain containing, family G (with RhoGef domain) member 2
chr7	28392090	28393228	1139	*	44394.2	175.871	chr7:28392911-28392913	Promoter (<=1kb)	7	28392951	28399388	6438	1	54624	ENSMUST00000003529.8	0	ENSMUSG00000003437	Paf1	Paf1, RNA polymerase II complex component
chr7	28435840	28436968	1129	*	34795.2	135.089	chr7:28436432-28436433	Promoter (<=1kb)	7	28399522	28436191	36670	2	233033	ENSMUST00000208199.1	0	ENSMUSG00000109336	Samd4b	sterile alpha motif domain containing 4B
chr7	28597647	28598560	914	*	42367	137.638	chr7:28598180-28598182	Promoter (<=1kb)	7	28399549	28598144	198596	2	233033	ENSMUST00000040531.8	0	ENSMUSG00000109336	Samd4b	sterile alpha motif domain containing 4B
chr7	28741732	28742083	352	*	31975.4	124.044	chr7:28741876-28741879	Promoter (<=1kb)	7	28739641	28741770	2130	2	24030	ENSMUST00000171183.1	0	ENSMUSG00000045948	Mrps12	mitochondrial ribosomal protein S12
chr7	28766378	28766899	522	*	20298.2	76.4656	chr7:28766572-28766576	Promoter (<=1kb)	7	28758251	28766640	8390	2	18036	ENSMUST00000032815.10	0	ENSMUSG00000030595	Nfkbib	nuclear factor of kappa light polypeptide gene enhancer in B cells inhibitor, beta
chr7	28810232	28811069	838	*	47960.9	220.901	chr7:28810751-28810753	Promoter (<=1kb)	7	28810890	28822266	11377	1	15388	ENSMUST00000038572.14	0	ENSMUSG00000015165	Hnrnpl	heterogeneous nuclear ribonucleoprotein L
chr7	28981602	28982354	753	*	17672	67.1198	chr7:28982006-28982007	Promoter (<=1kb)	7	28982050	29003276	21227	1	26411	ENSMUST00000208227.1	0	ENSMUSG00000037337	Map4k1	mitogen-activated protein kinase kinase kinase kinase 1
chr7	29169256	29170643	1388	*	36452.8	95.1572	chr7:29169808-29169811	Promoter (<=1kb)	7	29165923	29169841	3919	2	101809	ENSMUST00000130390.1	0	ENSMUSG00000037239	Spred3	sprouty-related EVH1 domain containing 3
chr7	29518343	29519754	1412	*	44872.6	80.7137	chr7:29519122-29519127	Promoter (<=1kb)	7	29400762	29518612	117851	2	74206	ENSMUST00000181975.7	0	ENSMUSG00000030583	Sipa1l3	signal-induced proliferation-associated 1 like 3
chr7	30231704	30232497	794	*	24420.6	80.7137	chr7:30231903-30231910	Promoter (<=1kb)	7	30224131	30232272	8142	2	66411	ENSMUST00000006254.5	0	ENSMUSG00000006095	Tbcb	tubulin folding cofactor B
chr7	30321813	30322593	781	*	20437.6	80.7137	chr7:30322380-30322382	Promoter (1-2kb)	7	30321406	30323895	2490	2	68332	ENSMUST00000098586.4	1302	ENSMUSG00000074211	Sdhaf1	succinate dehydrogenase complex assembly factor 1
chr7	30552198	30552927	730	*	20045	88.3602	chr7:30552382-30552391	Promoter (<=1kb)	7	30552828	30552904	77	1	104795949	ENSMUST00000199248.1	0	ENSMUSG00000106236	Mir9769	microRNA 9769
chr7	30562970	30563565	596	*	18074.8	88.3602	chr7:30563299-30563300	Promoter (<=1kb)	7	30563344	30567958	4615	1	101883	ENSMUST00000167042.7	0	ENSMUSG00000036826	Igflr1	IGF-like family receptor 1
chr7	30598706	30599128	423	*	20565	90.9091	chr7:30599009-30599013	Promoter (<=1kb)	7	30589683	30598869	9187	2	58206	ENSMUST00000108150.1	0	ENSMUSG00000006310	Zbtb32	zinc finger and BTB domain containing 32
chr7	30649864	30650503	640	*	23237.9	135.089	chr7:30650229-30650231	Promoter (<=1kb)	7	30640999	30650144	9146	2	68035	ENSMUST00000108141.1	0	ENSMUSG00000036733	Rbm42	RNA binding motif protein 42
chr7	35396587	35397237	651	*	26798.6	132.54	chr7:35396840-35396841	Promoter (<=1kb)	7	35392152	35396836	4685	2	101831	ENSMUST00000032704.11	0	ENSMUSG00000030493	Faap24	Fanconi anemia core complex associated protein 24
chr7	35646815	35647682	868	*	27261.7	97.706	chr7:35647499-35647502	Promoter (<=1kb)	7	35641982	35647521	5540	2	56330	ENSMUST00000118501.7	0	ENSMUSG00000030417	Pdcd5	programmed cell death 5
chr7	37380216	37380906	691	*	68371.3	184.367	chr7:37380592-37380594	Intron (ENSMUST00000206763.2/243937, intron 3 of 3)	7	37318024	37568390	250367	2	243937	ENSMUST00000206763.2	187484	ENSMUSG00000043456	Zfp536	zinc finger protein 536
chr7	38061259	38061793	535	*	17785.9	93.4579	chr7:38061510-38061514	Exon (ENSMUST00000205632.1/ENSMUST00000205632.1, exon 1 of 4)	7	38098811	38099369	559	2	12447	ENSMUST00000137097.1	37576	ENSMUSG00000002068	Ccne1	cyclin E1
chr7	38084770	38085525	756	*	31841.1	83.2625	chr7:38085140-38085141	Distal Intergenic	7	38098811	38099369	559	2	12447	ENSMUST00000137097.1	13844	ENSMUSG00000002068	Ccne1	cyclin E1
chr7	38107306	38108167	862	*	37254.9	140.187	chr7:38107681-38107682	Promoter (<=1kb)	7	38097984	38107534	9551	2	12447	ENSMUST00000108023.9	0	ENSMUSG00000002068	Ccne1	cyclin E1
chr7	38227129	38228310	1182	*	37870	114.698	chr7:38228086-38228087	Promoter (<=1kb)	7	38216972	38228016	11045	2	72287	ENSMUST00000098513.5	0	ENSMUSG00000074170	Plekhf1	pleckstrin homology domain containing, family F (with FYVE domain) member 1
chr7	43312702	43314013	1312	*	59884.5	188.615	chr7:43313175-43313176	Promoter (<=1kb)	7	43296197	43313247	17051	2	69930	ENSMUST00000012796.13	0	ENSMUSG00000012640	Zfp715	zinc finger protein 715
chr7	43579478	43580176	699	*	39206.5	231.946	chr7:43579596-43579598	Promoter (<=1kb)	7	43579610	43593235	13626	1	210105	ENSMUST00000058104.7	0	ENSMUSG00000030469	Zfp719	zinc finger protein 719
chr7	44304789	44305424	636	*	21310.1	91.7587	chr7:44305020-44305021	Promoter (1-2kb)	7	44302687	44306902	4216	2	20256	ENSMUST00000004587.10	1478	ENSMUSG00000004473	Clec11a	C-type lectin domain family 11, member a
chr7	44405588	44406136	549	*	32891.3	158.029	chr7:44405738-44405739	Distal Intergenic	7	44362682	44385684	23003	2	69349	ENSMUST00000150034.1	-19904	ENSMUSG00000008028	1700008O03Rik	RIKEN cDNA 1700008O03 gene
chr7	44467757	44468567	811	*	27703.5	79.0144	chr7:44468366-44468370	Promoter (<=1kb)	7	44467980	44471652	3673	1	66124	ENSMUST00000035844.10	0	ENSMUSG00000038695	Josd2	Josephin domain containing 2
chr7	44496366	44496733	368	*	19506.4	87.5106	chr7:44496601-44496616	Promoter (<=1kb)	7	44489937	44496529	6593	2	69683	ENSMUST00000118808.8	0	ENSMUSG00000008140	Emc10	ER membrane protein complex subunit 10
chr7	44670631	44671202	572	*	20548	113.849	chr7:44670884-44670886	Promoter (<=1kb)	7	44605803	44670843	65041	2	71960	ENSMUST00000048102.14	0	ENSMUSG00000030739	Myh14	myosin, heavy polypeptide 14
chr7	44747946	44748868	923	*	24388.3	80.7137	chr7:44748472-44748473	Promoter (<=1kb)	7	44748413	44777515	29103	1	101568	ENSMUST00000002275.14	0	ENSMUSG00000002205	Vrk3	vaccinia related kinase 3
chr7	44815886	44816791	906	*	27353.4	62.8717	chr7:44816128-44816271	Promoter (<=1kb)	7	44816387	44832945	16559	1	100328588	ENSMUST00000149779.1	0	ENSMUSG00000074141	Il4i1b	interleukin 4 induced 1B
chr7	44848537	44849564	1028	*	34379.8	133.39	chr7:44849021-44849022	Promoter (<=1kb)	7	44834623	44849075	14453	2	233204	ENSMUST00000047085.15	0	ENSMUSG00000038520	Tbc1d17	TBC1 domain family, member 17
chr7	44857052	44857698	647	*	21899.7	76.4656	chr7:44857130-44857131	Promoter (<=1kb)	7	44857139	44862650	5512	1	59047	ENSMUST00000107876.7	0	ENSMUSG00000002963	Pnkp	polynucleotide kinase 3'- phosphatase
chr7	44929118	44930161	1044	*	85135.1	345.794	chr7:44929660-44929661	Promoter (<=1kb)	7	44900373	44929496	29124	2	11771	ENSMUST00000166972.8	0	ENSMUSG00000060279	Ap2a1	adaptor-related protein complex 2, alpha 1 subunit
chr7	44986346	44986952	607	*	16774.8	67.9694	chr7:44986692-44986700	Promoter (<=1kb)	7	44986900	44991916	5017	1	100502630	ENSMUST00000141011.1	0	ENSMUSG00000087138	Gm15545	predicted gene 15545
chr7	45124267	45124832	566	*	19203.9	86.661	chr7:45124416-45124451	Promoter (<=1kb)	7	45122379	45124439	2061	2	27207	ENSMUST00000003521.9	0	ENSMUSG00000003429	Rps11	ribosomal protein S11
chr7	45128478	45129268	791	*	24647.4	74.7664	chr7:45128804-45128916	Promoter (<=1kb)	7	45125558	45128761	3204	2	22121	ENSMUST00000150350.8	0	ENSMUSG00000074129	Rpl13a	ribosomal protein L13A
chr7	45153673	45154695	1023	*	54027.2	146.134	chr7:45154321-45154322	Promoter (<=1kb)	7	45154303	45160065	5763	1	68845	ENSMUST00000210139.1	0	ENSMUSG00000003423	Pih1d1	PIH1 domain containing 1
chr7	45204241	45204768	528	*	16146.1	75.616	chr7:45204644-45204647	Promoter (<=1kb)	7	45183624	45204892	21269	2	384619	ENSMUST00000121017.4	124	ENSMUSG00000038292	Kash5	KASH domain containing 5
chr7	45211499	45212050	552	*	24694.1	84.1122	chr7:45211871-45211872	Promoter (<=1kb)	7	45207525	45211812	4288	2	50722	ENSMUST00000210741.1	0	ENSMUSG00000030792	Dkkl1	dickkopf-like 1
chr7	45366930	45367356	427	*	36045	149.533	chr7:45367182-45367183	Promoter (<=1kb)	7	45339273	45367019	27747	2	76787	ENSMUST00000210586.1	0	ENSMUSG00000003863	Ppfia3	protein tyrosine phosphatase, receptor type, f polypeptide (PTPRF), interacting protein (liprin), alpha 3
chr7	45395169	45396280	1112	*	53006.8	146.134	chr7:45395419-45395420	Promoter (<=1kb)	7	45376453	45395742	19290	2	20637	ENSMUST00000074575.10	0	ENSMUSG00000063511	Snrnp70	small nuclear ribonucleoprotein 70 (U1)
chr7	45434515	45434978	464	*	21314.4	99.4053	chr7:45434704-45434710	Promoter (<=1kb)	7	45434844	45456619	21776	1	14936	ENSMUST00000003964.16	0	ENSMUSG00000003865	Gys1	glycogen synthase 1, muscle
chr7	45787072	45787485	414	*	19071.4	105.353	chr7:45787270-45787279	Promoter (<=1kb)	7	45787748	45792586	4839	1	381983	ENSMUST00000211127.1	-263	ENSMUSG00000062044	Lmtk3	lemur tyrosine kinase 3
chr7	45813949	45814850	902	*	33816.5	112.15	chr7:45814399-45814404	Promoter (<=1kb)	7	45806637	45814311	7675	2	19158	ENSMUST00000107729.9	0	ENSMUSG00000003269	Cyth2	cytohesin 2
chr7	45833240	45833900	661	*	17329.7	32.2855	chr7:45833473-45833487	Promoter (2-3kb)	7	45825223	45830944	5722	2	101612	ENSMUST00000131384.2	-2296	ENSMUSG00000053801	Grwd1	glutamate-rich WD repeat containing 1
chr7	45896318	45897187	870	*	28581.1	117.247	chr7:45897047-45897048	Promoter (<=1kb)	7	45885222	45896699	11478	2	58867	ENSMUST00000211254.1	0	ENSMUSG00000040231	Syngr4	synaptogyrin 4
chr7	46860934	46861375	442	*	20785	107.901	chr7:46861299-46861300	Promoter (<=1kb)	7	46861203	46878142	16940	1	16833	ENSMUST00000014545.10	0	ENSMUSG00000030851	Ldhc	lactate dehydrogenase C
chr7	47008014	47008842	829	*	45403.6	158.029	chr7:47008689-47008696	Promoter (<=1kb)	7	46990396	47008411	18016	2	101685	ENSMUST00000061639.9	0	ENSMUSG00000049516	Spty2d1	SPT2 chromatin protein domain containing 1
chr7	63938750	63939415	666	*	35368.7	105.353	chr7:63939076-63939088	Promoter (<=1kb)	7	63886351	63938915	52565	2	50794	ENSMUST00000063694.9	0	ENSMUSG00000052040	Klf13	Kruppel-like factor 13
chr7	65212999	65213877	879	*	31011.9	146.984	chr7:65213573-65213574	Exon (ENSMUST00000206760.1/ENSMUST00000206760.1, exon 1 of 1)	7	64756091	65156570	400480	2	70638	ENSMUST00000119118.7	-56429	ENSMUSG00000030518	Entrep2	endosomal transmembrane epsin interactor 2
chr7	65402535	65402992	458	*	22413.8	111.3	chr7:65402682-65402684	Intron (ENSMUST00000206228.1/21872, intron 2 of 4)	7	65296165	65371239	75075	2	21872	ENSMUST00000102592.9	-31296	ENSMUSG00000030516	Tjp1	tight junction protein 1
chr7	65893153	65894682	1530	*	53332.2	51.8267	chr7:65894220-65894227	Intron (ENSMUST00000176199.7/18553, intron 1 of 6)	7	65862432	66050340	187909	1	18553	ENSMUST00000176209.1	30721	ENSMUSG00000030513	Pcsk6	proprotein convertase subtilisin/kexin type 6
chr7	66079476	66079874	399	*	22384	136.788	chr7:66079609-66079624	Promoter (<=1kb)	7	66079649	66089405	9757	1	109815	ENSMUST00000101801.6	0	ENSMUSG00000075701	Selenos	selenoprotein S
chr7	66689206	66690109	904	*	53112.1	202.209	chr7:66689766-66689767	Promoter (<=1kb)	7	66644565	66689596	45032	2	117589	ENSMUST00000124899.7	0	ENSMUSG00000030509	Asb7	ankyrin repeat and SOCS box-containing 7
chr7	66733020	66734075	1056	*	30064.6	101.104	chr7:66733529-66733531	Distal Intergenic	7	66743504	66823691	80188	1	545975	ENSMUST00000066475.10	-9429	ENSMUSG00000030510	Cers3	ceramide synthase 3
chr7	67644955	67645707	753	*	21428.2	74.7664	chr7:67645257-67645365	Promoter (<=1kb)	7	67513410	67645231	131822	2	67867	ENSMUST00000053950.9	0	ENSMUSG00000030556	Lrrc28	leucine rich repeat containing 28
chr7	68749144	68749687	544	*	25570.1	90.9091	chr7:68749289-68749291	Promoter (<=1kb)	7	68736995	68749241	12247	2	66412	ENSMUST00000048068.14	0	ENSMUSG00000042659	Arrdc4	arrestin domain containing 4
chr7	69909298	69910184	887	*	26113	132.54	chr7:69909652-69909653	Distal Intergenic	7	69496117	69518839	22723	1	73796	ENSMUST00000207781.1	413181	ENSMUSG00000108885	4930402F11Rik	RIKEN cDNA 4930402F11 gene
chr7	73105093	73105587	495	*	24665.3	124.894	chr7:73105272-73105274	Distal Intergenic	7	73097749	73102068	4320	2	625243	ENSMUST00000205529.1	-3025	ENSMUSG00000108383	Gm6567	predicted gene 6567
chr7	73537634	73538055	422	*	22210.7	110.45	chr7:73537861-73537862	Promoter (<=1kb)	7	73507860	73537621	29762	2	244059	ENSMUST00000172704.5	-13	ENSMUSG00000078671	Chd2	chromodomain helicase DNA binding protein 2
chr7	73558436	73558908	473	*	21435.9	118.097	chr7:73558701-73558704	Promoter (<=1kb)	7	73539203	73558395	19193	2	69170	ENSMUST00000184587.3	-41	ENSMUSG00000101970	Chaserr	CHD2 adjacent suppressive regulatory RNA
chr7	73816246	73817603	1358	*	58892.1	105.353	chr7:73816552-73816553	Promoter (<=1kb)	7	73781429	73816431	35003	2	100579147	ENSMUST00000186073.6	0	ENSMUSG00000074067	Gm10619	predicted gene 10619
chr7	78895655	78896213	559	*	21715.4	129.142	chr7:78895830-78895831	Promoter (<=1kb)	7	78895854	78911209	15356	1	68048	ENSMUST00000123824.1	0	ENSMUSG00000030609	Aen	apoptosis enhancing nuclease
chr7	79659878	79660525	648	*	31227.7	113.849	chr7:79660066-79660068	Promoter (<=1kb)	7	79660196	79698148	37953	1	77011	ENSMUST00000035977.8	0	ENSMUSG00000046591	Ticrr	TOPBP1-interacting checkpoint and replication regulator
chr7	80294144	80294837	694	*	29593	137.638	chr7:80294281-80294285	Promoter (<=1kb)	7	80294450	80316259	21810	1	233406	ENSMUST00000163812.8	0	ENSMUSG00000038943	Prc1	protein regulator of cytokinesis 1
chr7	80323868	80324587	720	*	17139.3	68.819	chr7:80324514-80324515	Promoter (<=1kb)	7	80315590	80324424	8835	2	269955	ENSMUST00000047362.10	0	ENSMUSG00000038930	Rccd1	RCC1 domain containing 1
chr7	80859354	80860215	862	*	22322.9	68.819	chr7:80859794-80859795	Promoter (<=1kb)	7	80860920	80874969	14050	1	22691	ENSMUST00000132163.7	-705	ENSMUSG00000038797	Zscan2	zinc finger and SCAN domain containing 2
chr7	80860649	80861442	794	*	29824.1	143.585	chr7:80860923-80860924	Promoter (<=1kb)	7	80860920	80874969	14050	1	22691	ENSMUST00000132163.7	0	ENSMUSG00000038797	Zscan2	zinc finger and SCAN domain containing 2
chr7	81933489	81934644	1156	*	18675.4	47.5786	chr7:81934404-81934405	Promoter (<=1kb)	7	81881251	81934473	53223	2	29877	ENSMUST00000107305.7	0	ENSMUSG00000025104	Hdgfl3	HDGF like 3
chr7	82648292	82648833	542	*	16516.6	88.3602	chr7:82648580-82648581	Promoter (<=1kb)	7	82648614	82674555	25942	1	101592	ENSMUST00000141726.7	0	ENSMUSG00000038563	Efl1	elongation factor like GTPase 1
chr7	83891682	83892355	674	*	33599.8	107.901	chr7:83892134-83892136	Promoter (<=1kb)	7	83892000	83901532	9533	1	67943	ENSMUST00000094215.9	0	ENSMUSG00000038503	Mesd	mesoderm development LRP chaperone
chr7	89403223	89404516	1294	*	35927.8	91.7587	chr7:89404244-89404246	Promoter (<=1kb)	7	89404355	89413134	8780	1	14366	ENSMUST00000058755.4	0	ENSMUSG00000049791	Fzd4	frizzled class receptor 4
chr7	89940730	89941313	584	*	28592.2	159.728	chr7:89941169-89941170	Promoter (<=1kb)	7	89917529	89941204	23676	2	67669	ENSMUST00000153470.8	0	ENSMUSG00000062797	Hikeshi	heat shock protein nuclear import factor
chr7	89980442	89981391	950	*	17328	37.3832	chr7:89981008-89981012	Promoter (<=1kb)	7	89954654	89980976	26323	2	13626	ENSMUST00000238981.1	0	ENSMUSG00000030619	Eed	embryonic ectoderm development
chr7	90129988	90130679	692	*	15665.3	47.5786	chr7:90130169-90130172	Promoter (<=1kb)	7	90130213	90208932	78720	1	233489	ENSMUST00000207225.1	0	ENSMUSG00000039361	Picalm	phosphatidylinositol binding clathrin assembly protein
chr7	90457180	90458000	821	*	34248.1	152.082	chr7:90457755-90457757	Promoter (<=1kb)	7	90450700	90457208	6509	2	66271	ENSMUST00000136652.7	0	ENSMUSG00000030615	Tmem126a	transmembrane protein 126A
chr7	92741249	92741749	501	*	29627.9	168.224	chr7:92741505-92741507	Promoter (<=1kb)	7	92740706	92741459	754	2	666737	ENSMUST00000182408.1	0	ENSMUSG00000074024	4632427E13Rik	RIKEN cDNA 4632427E13 gene
chr7	97331477	97332775	1299	*	42479.2	152.931	chr7:97332237-97332242	Promoter (<=1kb)	7	97309380	97332020	22641	2	244144	ENSMUST00000139582.8	0	ENSMUSG00000035713	Usp35	ubiquitin specific peptidase 35
chr7	98308906	98309468	563	*	32955	159.728	chr7:98309322-98309325	Promoter (<=1kb)	7	98251890	98309506	57617	2	66190	ENSMUST00000137899.1	38	ENSMUSG00000030760	Acer3	alkaline ceramidase 3
chr7	99140688	99141376	689	*	19421.4	70.5183	chr7:99141132-99141133	Promoter (<=1kb)	7	98885021	99141141	256121	2	78610	ENSMUST00000037968.9	0	ENSMUSG00000035354	Uvrag	UV radiation resistance associated gene
chr7	99182660	99183281	622	*	21887.9	95.1572	chr7:99182799-99182808	Promoter (<=1kb)	7	99153658	99182719	29062	2	67800	ENSMUST00000033001.5	0	ENSMUSG00000030747	Dgat2	diacylglycerol O-acyltransferase 2
chr7	100371940	100372473	534	*	21804.6	62.0221	chr7:100372085-100372093	Promoter (<=1kb)	7	100372233	100469461	97229	1	277939	ENSMUST00000098259.10	0	ENSMUSG00000047248	C2cd3	C2 calcium-dependent domain containing 3
chr7	100607199	100608178	980	*	19862.4	58.6236	chr7:100607355-100607356	Promoter (<=1kb)	7	100607410	100641268	33859	1	19346	ENSMUST00000107048.7	0	ENSMUSG00000030704	Rab6a	RAB6A, member RAS oncogene family
chr7	100842842	100843170	329	*	26882.7	233.645	chr7:100843086-100843089	Distal Intergenic	7	100851112	100855429	4318	2	320100	ENSMUST00000156855.7	12259	ENSMUSG00000008318	Relt	RELT tumor necrosis factor receptor
chr7	101108149	101108885	737	*	17994.1	60.3229	chr7:101108346-101108347	Promoter (<=1kb)	7	101108733	101284405	175673	1	207278	ENSMUST00000032931.8	0	ENSMUSG00000030691	Fchsd2	FCH and double SH3 domains 2
chr7	102209605	102210665	1061	*	45854.7	129.142	chr7:102210440-102210443	Promoter (<=1kb)	7	102210208	102223483	13276	1	233575	ENSMUST00000147536.7	0	ENSMUSG00000030990	Pgap2	post-GPI attachment to proteins 2
chr7	102441601	102442354	754	*	24783.3	94.3076	chr7:102441697-102441698	Promoter (<=1kb)	7	102441695	102469771	28077	1	20133	ENSMUST00000033283.9	0	ENSMUSG00000030978	Rrm1	ribonucleotide reductase M1
chr7	105399581	105400783	1203	*	48815.6	162.277	chr7:105400172-105400173	Promoter (<=1kb)	7	105371211	105400054	28844	2	74349	ENSMUST00000179474.8	0	ENSMUSG00000044465	Fhip1b	FHF complex subunit HOOK interacting protein 1B
chr7	105640161	105640641	481	*	22885.3	87.5106	chr7:105640423-105640424	Promoter (<=1kb)	7	105640448	105641843	1396	1	14356	ENSMUST00000058333.9	0	ENSMUSG00000089847	Timm10b	translocase of inner mitochondrial membrane 10B
chr7	105736131	105736705	575	*	30221.8	163.976	chr7:105736549-105736550	Promoter (<=1kb)	7	105734692	105736373	1682	2	101867	ENSMUST00000137902.1	0	ENSMUSG00000030888	Rrp8	ribosomal RNA processing 8
chr7	109703525	109704102	578	*	23442.7	59.4732	chr7:109703783-109703790	Promoter (<=1kb)	7	109703690	109712189	8500	1	57373	ENSMUST00000033335.5	0	ENSMUSG00000031023	Akip1	A kinase (PRKA) interacting protein 1
chr7	109985922	109986602	681	*	24483.4	134.24	chr7:109986412-109986414	Promoter (<=1kb)	7	109972187	109986451	14265	2	233724	ENSMUST00000094097.11	0	ENSMUSG00000047554	Tmem41b	transmembrane protein 41B
chr7	110061080	110062253	1174	*	38091.8	118.097	chr7:110061553-110061554	Promoter (<=1kb)	7	110061217	110094808	33592	1	20841	ENSMUST00000209505.1	0	ENSMUSG00000061079	Zfp143	zinc finger protein 143
chr7	110121289	110122363	1075	*	30172.5	97.706	chr7:110121922-110121923	Promoter (<=1kb)	7	110122046	110143286	21241	1	22390	ENSMUST00000033326.9	0	ENSMUSG00000031016	Wee1	WEE 1 homolog 1 (S. pombe)
chr7	113206841	113208053	1213	*	57730.7	217.502	chr7:113207308-113207311	Promoter (<=1kb)	7	113207465	113314126	106662	1	11865	ENSMUST00000047321.8	0	ENSMUSG00000055116	Arntl	aryl hydrocarbon receptor nuclear translocator-like
chr7	113513169	113514014	846	*	38979.6	138.488	chr7:113513699-113513700	Promoter (<=1kb)	7	113513834	113571511	57678	1	67420	ENSMUST00000033018.14	0	ENSMUSG00000030759	Far1	fatty acyl CoA reductase 1
chr7	116307173	116307793	621	*	23450.3	92.6083	chr7:116307478-116307484	Promoter (<=1kb)	7	116176904	116308050	131147	2	233765	ENSMUST00000182890.2	257	ENSMUSG00000045659	Plekha7	pleckstrin homology domain containing, family A member 7
chr7	118129206	118129934	729	*	30459.6	134.24	chr7:118129723-118129726	Promoter (<=1kb)	7	118118891	118129662	10772	2	54208	ENSMUST00000032888.9	0	ENSMUSG00000030654	Arl6ip1	ADP-ribosylation factor-like 6 interacting protein 1
chr7	118532937	118533507	571	*	18879.3	83.2625	chr7:118533365-118533374	Promoter (<=1kb)	7	118509659	118533301	23643	2	12850	ENSMUST00000098090.9	0	ENSMUSG00000030652	Coq7	demethyl-Q 7
chr7	122969452	122970041	590	*	25854.7	88.3602	chr7:122969717-122969720	Promoter (<=1kb)	7	122969058	122970050	993	2	73951	ENSMUST00000205998.1	9	NA	4930413G21Rik	RIKEN cDNA 4930413G21 gene
chr7	123500261	123500849	589	*	21093.5	79.8641	chr7:123500491-123500492	Promoter (<=1kb)	7	123475384	123500449	25066	2	210162	ENSMUST00000042470.13	0	ENSMUSG00000030757	Zkscan2	zinc finger with KRAB and SCAN domains 2
chr7	126396425	126397211	787	*	34029.7	146.984	chr7:126396766-126396768	Promoter (<=1kb)	7	126382854	126396737	13884	2	18020	ENSMUST00000075671.4	0	ENSMUSG00000030722	Nfatc2ip	nuclear factor of activated T cells, cytoplasmic, calcineurin dependent 2 interacting protein
chr7	126428536	126429407	872	*	24995.7	68.819	chr7:126428864-126428865	Promoter (<=1kb)	7	126428759	126445901	17143	1	70314	ENSMUST00000151304.7	0	ENSMUSG00000030727	Rabep2	rabaptin, RAB GTPase binding effector protein 2
chr7	126502318	126503935	1618	*	46143.6	157.179	chr7:126503566-126503570	Promoter (<=1kb)	7	126491708	126503437	11730	2	233871	ENSMUST00000040202.14	0	ENSMUSG00000032637	Atxn2l	ataxin 2-like
chr7	126649235	126649739	505	*	21330.5	99.4053	chr7:126649397-126649398	Promoter (<=1kb)	7	126649309	126664004	14696	1	75565	ENSMUST00000123571.7	0	ENSMUSG00000030714	Sgf29	SAGA complex associated factor 29
chr7	126791938	126792707	770	*	24865.8	84.1122	chr7:126792338-126792342	Promoter (<=1kb)	7	126785866	126792496	6631	2	56420	ENSMUST00000032936.7	0	ENSMUSG00000030697	Ppp4c	protein phosphatase 4, catalytic subunit
chr7	126798874	126799425	552	*	30419.7	126.593	chr7:126799119-126799120	Promoter (<=1kb)	7	126795234	126799254	4021	2	11674	ENSMUST00000032934.11	0	ENSMUSG00000030695	Aldoa	aldolase A, fructose-bisphosphate
chr7	126975569	126976457	889	*	24415.5	75.616	chr7:126975948-126975950	Promoter (<=1kb)	7	126972624	126975923	3300	2	381922	ENSMUST00000205437.2	0	ENSMUSG00000097075	Cdiptos	CDIP transferase, opposite strand
chr7	127244091	127244948	858	*	28574.3	102.804	chr7:127244687-127244689	Promoter (<=1kb)	7	127244274	127254803	10530	1	244216	ENSMUST00000052509.5	0	ENSMUSG00000054716	Zfp771	zinc finger protein 771
chr7	127253988	127254820	833	*	24132.5	68.819	chr7:127254433-127254440	3' UTR	7	127256959	127260709	3751	2	66422	ENSMUST00000035276.4	5889	ENSMUSG00000042462	Dctpp1	dCTP pyrophosphatase 1
chr7	127260357	127261021	665	*	22907.4	133.39	chr7:127260686-127260687	Promoter (<=1kb)	7	127256959	127260709	3751	2	66422	ENSMUST00000035276.4	0	ENSMUSG00000042462	Dctpp1	dCTP pyrophosphatase 1
chr7	127273880	127274370	491	*	18381.5	46.729	chr7:127274107-127274118	Promoter (<=1kb)	7	127271879	127274055	2177	2	20768	ENSMUST00000082428.4	0	ENSMUSG00000049091	Sephs2	selenophosphate synthetase 2
chr7	127343936	127344595	660	*	17600.7	85.8114	chr7:127344344-127344345	Promoter (<=1kb)	7	127342795	127345423	2629	2	233890	ENSMUST00000060783.6	828	ENSMUSG00000047371	Zfp768	zinc finger protein 768
chr7	127345013	127346485	1473	*	36221.7	76.4656	chr7:127346232-127346241	Promoter (<=1kb)	7	127342795	127345423	2629	2	233890	ENSMUST00000060783.6	0	ENSMUSG00000047371	Zfp768	zinc finger protein 768
chr7	127471241	127472021	781	*	24529.3	63.7213	chr7:127471375-127471376	Promoter (<=1kb)	7	127471490	127476758	5269	1	233895	ENSMUST00000033095.9	0	ENSMUSG00000030822	Prr14	proline rich 14
chr7	127477942	127479310	1369	*	29625.3	76.4656	chr7:127478485-127478493	Promoter (<=1kb)	7	127479199	127491506	12308	1	14123	ENSMUST00000205432.2	0	ENSMUSG00000042423	Fbrs	fibrosin
chr7	127768642	127769455	814	*	25650	80.7137	chr7:127769121-127769126	Promoter (<=1kb)	7	127769815	127774692	4878	1	269999	ENSMUST00000118865.7	-360	ENSMUSG00000043964	Orai3	ORAI calcium release-activated calcium modulator 3
chr7	127841670	127842103	434	*	18329.6	63.7213	chr7:127841844-127841846	Promoter (<=1kb)	7	127841764	127849019	7256	1	20909	ENSMUST00000033075.13	0	ENSMUSG00000030805	Stx4a	syntaxin 4A (placental)
chr7	127966835	127967992	1158	*	35254.9	84.9618	chr7:127967213-127967214	Promoter (<=1kb)	7	127967457	127985701	18245	1	233908	ENSMUST00000106251.9	0	ENSMUSG00000030795	Fus	fused in sarcoma
chr7	128237675	128238770	1096	*	60183.5	163.976	chr7:128238395-128238396	Promoter (<=1kb)	7	128234458	128238031	3574	2	100043133	ENSMUST00000078816.4	0	ENSMUSG00000062944	9130023H24Rik	RIKEN cDNA 9130023H24 gene
chr7	128744542	128745052	511	*	17548	79.8641	chr7:128744820-128744825	Promoter (<=1kb)	7	128744943	128784836	39894	1	207352	ENSMUST00000042942.9	0	ENSMUSG00000055319	Sec23ip	Sec23 interacting protein
chr7	133708535	133709529	995	*	30327.1	94.3076	chr7:133709106-133709107	Promoter (<=1kb)	7	133686243	133709094	22852	2	22276	ENSMUST00000135760.7	0	ENSMUSG00000030979	Uros	uroporphyrinogen III synthase
chr7	140036256	140036901	646	*	23777.4	81.5633	chr7:140036666-140036668	Promoter (<=1kb)	7	140036391	140036942	552	1	69752	ENSMUST00000210419.1	0	ENSMUSG00000025470	Zfp511	zinc finger protein 511
chr7	141228435	141229137	703	*	16419.7	56.9244	chr7:141228771-141228772	Promoter (<=1kb)	7	141228784	141262742	33959	1	101471	ENSMUST00000155123.7	0	ENSMUSG00000038611	Phrf1	PHD and ring finger domains 1
chr7	141391880	141392392	513	*	17836	98.5556	chr7:141392026-141392035	Promoter (<=1kb)	7	141392199	141402966	10768	1	21351	ENSMUST00000211654.1	0	ENSMUSG00000025503	Taldo1	transaldolase 1
chr7	141902153	141902749	597	*	19168.2	73.0671	chr7:141902616-141902617	Promoter (<=1kb)	7	141874813	141902415	27603	2	54473	ENSMUST00000055819.12	0	ENSMUSG00000025139	Tollip	toll interacting protein
chr7	143296161	143296869	709	*	26208.2	107.052	chr7:143296640-143296641	Promoter (<=1kb)	7	143203458	143296549	93092	2	63830	ENSMUST00000185789.2	0	ENSMUSG00000101609	Kcnq1ot1	KCNQ1 overlapping transcript 1
chr7	143460545	143461650	1106	*	33882.8	140.187	chr7:143461026-143461027	Promoter (<=1kb)	7	143458339	143460996	2658	2	12577	ENSMUST00000167912.8	0	ENSMUSG00000037664	Cdkn1c	cyclin-dependent kinase inhibitor 1C (P57)
chr7	143829961	143830343	383	*	19245.5	86.661	chr7:143830182-143830184	Promoter (<=1kb)	7	143830077	143848410	18334	1	13360	ENSMUST00000141916.7	0	ENSMUSG00000058454	Dhcr7	7-dehydrocholesterol reductase
chr8	3500156	3501072	917	*	16973.7	66.2702	chr8:3500442-3500445	Promoter (<=1kb)	8	3500457	3515232	14776	1	94178	ENSMUST00000004683.12	0	ENSMUSG00000004567	Mcoln1	mucolipin 1
chr8	3621275	3621628	354	*	21248.1	90.9091	chr8:3621374-3621375	Promoter (<=1kb)	8	3621548	3625606	4059	1	100503890	ENSMUST00000208950.1	0	ENSMUSG00000087687	Pet100	PET100 homolog
chr8	4165888	4166668	781	*	41461.3	164.826	chr8:4166477-4166480	Promoter (<=1kb)	8	4166567	4186880	20314	1	213027	ENSMUST00000177499.7	0	ENSMUSG00000011832	Evi5l	ecotropic viral integration site 5 like
chr8	4324996	4325586	591	*	16209.9	66.2702	chr8:4325154-4325155	Promoter (<=1kb)	8	4285382	4325413	40032	2	15568	ENSMUST00000098950.5	0	ENSMUSG00000040028	Elavl1	ELAV (embryonic lethal, abnormal vision)-like 1 (Hu antigen R)
chr8	4677271	4678926	1656	*	44720.5	89.2099	chr8:4677912-4677913	Exon (ENSMUST00000181337.1/ENSMUST00000181337.1, exon 1 of 2)	8	4625840	4629380	3541	1	233987	ENSMUST00000073201.5	51431	ENSMUSG00000058748	Zfp958	zinc finger protein 958
chr8	8660954	8661683	730	*	33955.8	82.4129	chr8:8661265-8661270	Promoter (<=1kb)	8	8617434	8661242	43809	2	13642	ENSMUST00000001319.14	0	ENSMUSG00000001300	Efnb2	ephrin B2
chr8	11554932	11556233	1302	*	39203.1	93.4579	chr8:11555660-11555663	Promoter (<=1kb)	8	11555571	11563250	7680	1	26356	ENSMUST00000211007.1	0	ENSMUSG00000045969	Ing1	inhibitor of growth family, member 1
chr8	11557879	11558507	629	*	31335.6	115.548	chr8:11558074-11558075	Promoter (<=1kb)	8	11558196	11563249	5054	1	26356	ENSMUST00000210041.1	0	ENSMUSG00000045969	Ing1	inhibitor of growth family, member 1
chr8	11634790	11636134	1345	*	34291.4	62.8717	chr8:11635103-11635806	Promoter (<=1kb)	8	11611583	11635754	24172	2	102334	ENSMUST00000210530.1	0	ENSMUSG00000031508	Ankrd10	ankyrin repeat domain 10
[truncated: 290 more rows]

## Sheet: 2_CUT&Tag_HSF5 target genes
HSF5 CUT&Tag target genes (2,087 genes)
Sox17
Tcea1
Pcmtd1
Rrs1
Mybl1
Vcpip1
Ncoa2
Mir30a
Fam135a
Lmbrd1
Phf3
Ccdc115
Lman2l
Tsga10
Mrpl30
Eif5b
[truncated: 2,071 more rows]

## Sheet: 3_Heatmap genes
The HSF5 CUT&Tag target genes that are shown in the heatmap.
[truncated: 788 more rows]

[truncated: 8 more sheets: 4_Metascape for Class1 genes, 5_Metascape for Class2 genes, 6_Metascape for Class 3 genes, 7_ChIP-seq, 8_CUT&Tag_ChIP_common, 9_HSF5vsHSF1, 10_HSF5vsHSF2, 11_HSF5vsHSF1vsHSF2]
