# Supplementary material for: Atypical heat shock transcription factor HSF5 is critical for male meiotic prophase under non-stress conditions
Source: Nat Commun. 2024 Apr 29;15:3330. doi: 10.1038/s41467-024-47601-0 (PMC11059408; doi:10.1038/s41467-024-47601-0)
Supplement: Supplementary file 10 — Supplementary Data 7 [file 41467_2024_47601_MOESM10_ESM.xlsx]

## Sheet: HSF5-N High
Accession	Description	# AAs	MW [kDa]	calc. pI	Control IP (High salt)			HSF5-N1 (High salt)			HSF5-N2 (High salt)
					Score	PSMs	Area	Score	PSMs	Area	Score	PSMs	Area
O54887	Testis-specific serine kinase substrate OS=Mus musculus GN=Tsks PE=1 SV=4 - [TSKS_MOUSE]	585	63.4654	6.49365			0			0	2671.71	142	8.14977e+08
P17156	Heat shock-related 70 kDa protein 2 OS=Mus musculus GN=Hspa2 PE=1 SV=2 - [HSP72_MOUSE]	633	69.5987	5.66846			0	573.653	34	4.72884e+07	1019.86	59	1.08058e+08
Q9D8L5	Coiled-coil domain-containing protein 91 OS=Mus musculus GN=Ccdc91 PE=1 SV=2 - [CCD91_MOUSE]	442	49.9763	5.07178			0			0	885.699	41	8.14524e+07
Q8K4P0	pre-mRNA 3' end processing protein WDR33 OS=Mus musculus GN=Wdr33 PE=1 SV=1 - [WDR33_MOUSE]	1330	145.176	9.12939			0			0	837.964	50	7.81971e+07
Q9EPU4	Cleavage and polyadenylation specificity factor subunit 1 OS=Mus musculus GN=Cpsf1 PE=1 SV=1 - [CPSF1_MOUSE]	1441	160.716	6.39209			0	25.54	1	1.06703e+06	705.519	49	5.72629e+07
O54863	Testis-specific serine/threonine-protein kinase 2 OS=Mus musculus GN=Tssk2 PE=1 SV=2 - [TSSK2_MOUSE]	358	40.9962	8.98291			0			0	626.179	34	3.72609e+07
Q9EQK5	Major vault protein OS=Mus musculus GN=Mvp PE=1 SV=4 - [MVP_MOUSE]	861	95.8652	5.59229			0	1265.42	72	5.39364e+07	622	48	2.27211e+07
Q61241	Testis-specific serine/threonine-protein kinase 1 OS=Mus musculus GN=Tssk1b PE=1 SV=2 - [TSSK1_MOUSE]	365	41.5623	7.72314			0			0	562.705	31	4.63889e+07
Q5ND04	Heat shock factor protein 5 OS=Mus musculus GN=Hsf5 PE=1 SV=1 - [HSF5_MOUSE]	624	67.2743	7.07861			0	691.948	52	2.56946e+08	441.774	34	1.81207e+08
P63017	Heat shock cognate 71 kDa protein OS=Mus musculus GN=Hspa8 PE=1 SV=1 - [HSP7C_MOUSE]	646	70.8272	5.51611			0	218.904	17	3.75601e+07	434.928	24	9.07312e+07
P68372	Tubulin beta-4B chain OS=Mus musculus GN=Tubb4b PE=1 SV=1 - [TBB4B_MOUSE]	445	49.799	4.89404			0	316.809	18	3.76733e+07	388.87	16	5.12059e+07
Q03265	ATP synthase subunit alpha, mitochondrial OS=Mus musculus GN=Atp5a1 PE=1 SV=1 - [ATPA_MOUSE]	553	59.7156	9.18799			0	297.386	17	1.47698e+07	366.886	19	1.78717e+07
P38647	Stress-70 protein, mitochondrial OS=Mus musculus GN=Hspa9 PE=1 SV=3 - [GRP75_MOUSE]	679	73.4156	6.07471			0	312.83	12	1.24922e+07	333.103	16	1.74455e+07
P16627	Heat shock 70 kDa protein 1-like OS=Mus musculus GN=Hspa1l PE=2 SV=4 - [HS71L_MOUSE]	641	70.5932	6.23975			0			3.33663e+07	324.404	13	7.63933e+07
P99024	Tubulin beta-5 chain OS=Mus musculus GN=Tubb5 PE=1 SV=1 - [TBB5_MOUSE]	444	49.639	4.89404			0	271.784	14	3.2898e+07	318.63	14	4.57456e+07
O35218	Cleavage and polyadenylation specificity factor subunit 2 OS=Mus musculus GN=Cpsf2 PE=1 SV=1 - [CPSF2_MOUSE]	782	88.3267	5.10986			0	24.69	1	2.39551e+06	307.358	24	4.21845e+07
P20152	Vimentin OS=Mus musculus GN=Vim PE=1 SV=3 - [VIME_MOUSE]	466	53.6551	5.12256			0	137.88	12	1.69777e+07	304.21	18	1.87914e+07
P60710	Actin, cytoplasmic 1 OS=Mus musculus GN=Actb PE=1 SV=1 - [ACTB_MOUSE]	375	41.7097	5.47803			0	295.673	17	4.41708e+07	302.216	17	5.94036e+07
P05214	Tubulin alpha-3 chain OS=Mus musculus GN=Tuba3a PE=1 SV=1 - [TBA3_MOUSE]	450	49.9276	5.09717			0	290.307	13	4.4653e+07	280.246	15	5.0558e+07
P68369	Tubulin alpha-1A chain OS=Mus musculus GN=Tuba1a PE=1 SV=1 - [TBA1A_MOUSE]	451	50.1036	5.05908			0	317.53	13	4.64685e+07	276.65	15	4.88465e+07
Q9ERD7	Tubulin beta-3 chain OS=Mus musculus GN=Tubb3 PE=1 SV=1 - [TBB3_MOUSE]	450	50.3862	4.93213			0	225.86	12	2.47548e+07	275.084	14	2.73213e+07
P08113	Endoplasmin OS=Mus musculus GN=Hsp90b1 PE=1 SV=2 - [ENPL_MOUSE]	802	92.4183	4.81787			0	179.222	10	6.05925e+06	243.506	9	7.59678e+06
P56480	ATP synthase subunit beta, mitochondrial OS=Mus musculus GN=Atp5b PE=1 SV=2 - [ATPB_MOUSE]	529	56.2655	5.33838			0	308.816	16	2.09494e+07	240.351	16	2.53407e+07
Q8K310	Matrin-3 OS=Mus musculus GN=Matr3 PE=1 SV=1 - [MATR3_MOUSE]	846	94.5718	6.25244			0	121.016	10	6.34774e+06	238.966	13	1.20762e+07
Q8VEK3	Heterogeneous nuclear ribonucleoprotein U OS=Mus musculus GN=Hnrnpu PE=1 SV=1 - [HNRPU_MOUSE]	800	87.8627	6.23975			0	119.563	9	1.05903e+07	222.328	9	1.56331e+07
Q91YQ5	Dolichyl-diphosphooligosaccharide--protein glycosyltransferase subunit 1 OS=Mus musculus GN=Rpn1 PE=1 SV=1 - [RPN1_MOUSE]	608	68.4857	6.45557			0	144.814	7	7.73103e+06	216.277	10	1.28555e+07
Q9R0L6	Pericentriolar material 1 protein OS=Mus musculus GN=Pcm1 PE=1 SV=2 - [PCM1_MOUSE]	2025	228.706	5.0083			0			0	205.576	13	1.63483e+07
Q9D0E1	Heterogeneous nuclear ribonucleoprotein M OS=Mus musculus GN=Hnrnpm PE=1 SV=3 - [HNRPM_MOUSE]	729	77.5974	8.63135			0	137.638	10	9.75473e+06	186.962	9	1.76568e+07
Q9D824	Pre-mRNA 3'-end-processing factor FIP1 OS=Mus musculus GN=Fip1l1 PE=1 SV=1 - [FIP1_MOUSE]	581	64.92	5.77002			0			0	134.33	10	1.43822e+07
Q61584	Fragile X mental retardation syndrome-related protein 1 OS=Mus musculus GN=Fxr1 PE=1 SV=2 - [FXR1_MOUSE]	677	76.1753	6.97607			0	139.854	9	1.0966e+07	127.79	6	6.21421e+06
Q9JJZ2	Tubulin alpha-8 chain OS=Mus musculus GN=Tuba8 PE=1 SV=1 - [TBA8_MOUSE]	449	50.0195	5.09717			0			3.29025e+07	123.94	7	1.23998e+07
Q9QXS1	Plectin OS=Mus musculus GN=Plec PE=1 SV=3 - [PLEC_MOUSE]	4691	533.861	5.96045			0			0	123.189	7	2.61461e+06
Q7TSG5	SH3 domain-containing protein 21 OS=Mus musculus GN=Sh3d21 PE=2 SV=1 - [SH321_MOUSE]	549	60.2869	8.26514			0	121.407	5	7.37029e+06	120.836	6	8.15553e+06
Q8CGW4	Transcription factor SOX-30 OS=Mus musculus GN=Sox30 PE=2 SV=1 - [SOX30_MOUSE]	782	83.8859	8.66064			0	73.6	7	1.12068e+07	115.58	6	8.32609e+06
Q80VJ8	Protein KASH5 OS=Mus musculus OX=10090 GN=Ccdc155 PE=1 SV=3 - [KASH5_MOUSE]	648	72.3995	4.83057			0			0	109.797	5	1.34657e+07
Q9QXK7	Cleavage and polyadenylation specificity factor subunit 3 OS=Mus musculus GN=Cpsf3 PE=1 SV=2 - [CPSF3_MOUSE]	684	77.4552	5.60498			0			0	109.441	10	1.99333e+07
Q9DA79	Dipeptidase 3 OS=Mus musculus GN=Dpep3 PE=1 SV=1 - [DPEP3_MOUSE]	493	54.2129	6.48096			0	105.143	8	2.27778e+07	108.193	7	1.68782e+07
O54724	Polymerase I and transcript release factor OS=Mus musculus GN=Ptrf PE=1 SV=1 - [PTRF_MOUSE]	392	43.927	5.51611			0	191.185	8	1.82271e+07	104.316	3	6.81375e+06
P63038	60 kDa heat shock protein, mitochondrial OS=Mus musculus GN=Hspd1 PE=1 SV=1 - [CH60_MOUSE]	573	60.9174	6.17627			0			0	103.68	8	6.58366e+06
Q32MG2	Spermatid-associated protein OS=Mus musculus OX=10090 GN=Spert PE=1 SV=2 - [SPERT_MOUSE]	446	51.8331	6.7417			0			0	103.676	10	1.86636e+07
P11499	Heat shock protein HSP 90-beta OS=Mus musculus GN=Hsp90ab1 PE=1 SV=3 - [HS90B_MOUSE]	724	83.2291	5.03369			0	91.9143	2	4.56501e+06	101.92	2	6.02653e+06
P29341	Polyadenylate-binding protein 1 OS=Mus musculus GN=Pabpc1 PE=1 SV=2 - [PABP1_MOUSE]	636	70.6259	9.49561			0	51.03	1	4.2039e+06	98.7317	3	3.60143e+06
P70372	ELAV-like protein 1 OS=Mus musculus GN=Elavl1 PE=1 SV=2 - [ELAV1_MOUSE]	326	36.1461	9.0415			0	65.26	2	4.34113e+06	96.5367	2	6.47599e+06
Q9JHU4	Cytoplasmic dynein 1 heavy chain 1 OS=Mus musculus GN=Dync1h1 PE=1 SV=2 - [DYHC1_MOUSE]	4644	531.71	6.41748			0	61.9994	5	2.52862e+06	91.1367	8	3.76971e+06
O70133	ATP-dependent RNA helicase A OS=Mus musculus GN=Dhx9 PE=1 SV=2 - [DHX9_MOUSE]	1380	149.381	6.82959			0	63.95	5	4.12107e+06	90.1843	8	5.17002e+06
P32037	Solute carrier family 2, facilitated glucose transporter member 3 OS=Mus musculus GN=Slc2a3 PE=1 SV=1 - [GTR3_MOUSE]	493	53.444	4.98291			0	158.11	6	2.15167e+07	89.0574	5	2.90864e+07
Q9QWV4	Myeloid leukemia factor 1 OS=Mus musculus GN=Mlf1 PE=1 SV=1 - [MLF1_MOUSE]	267	30.4128	9.31982			0			0	84.58	3	7.95767e+06
Q80X82	Symplekin OS=Mus musculus OX=10090 GN=Sympk PE=1 SV=2 - [SYMPK_MOUSE]	1288	142.53	6.04932			0			0	84.4186	8	1.24794e+07
O54734	Dolichyl-diphosphooligosaccharide--protein glycosyltransferase 48 kDa subunit OS=Mus musculus GN=Ddost PE=1 SV=2 - [OST48_MOUSE]	441	48.997	5.8335			0	61.9076	2	3.36242e+06	82.3901	3	5.28415e+06
P62806	Histone H4 OS=Mus musculus GN=Hist1h4a PE=1 SV=2 - [H4_MOUSE]	103	11.3604	11.356			0	45.36	5	5.00029e+06	78.86	5	4.50328e+06
P27773	Protein disulfide-isomerase A3 OS=Mus musculus GN=Pdia3 PE=1 SV=2 - [PDIA3_MOUSE]	505	56.6427	6.21436			0	33.29	2	3.62472e+06	78.22	4	5.31907e+06
Q99PU5	Long-chain-fatty-acid--CoA ligase ACSBG1 OS=Mus musculus GN=Acsbg1 PE=1 SV=1 - [ACBG1_MOUSE]	721	80.3745	5.93506			0	29.75	2	2.0544e+06	78.0333	3	2.06363e+06
Q8CGW9	Doublesex- and mab-3-related transcription factor C2 OS=Mus musculus GN=Dmrtc2 PE=2 SV=1 - [DMRTD_MOUSE]	370	39.0704	9.42236			0	70.36	5	9.14437e+06	75.37	3	3.11095e+06
Q8BMS1	Trifunctional enzyme subunit alpha, mitochondrial OS=Mus musculus GN=Hadha PE=1 SV=1 - [ECHA_MOUSE]	763	82.6175	9.14404			0	30.93	2	2.17496e+06	74.9667	3	2.0565e+06
Q8C2Q3	RNA-binding protein 14 OS=Mus musculus GN=Rbm14 PE=1 SV=1 - [RBM14_MOUSE]	669	69.406	9.67139			0	26.55	1	2.31363e+06	74.9	4	5.63969e+06
P14733	Lamin-B1 OS=Mus musculus GN=Lmnb1 PE=1 SV=3 - [LMNB1_MOUSE]	588	66.7448	5.16064			0	73.23	7	5.38079e+06	71.52	4	6.03319e+06
Q99LI7	Cleavage stimulation factor subunit 3 OS=Mus musculus GN=Cstf3 PE=1 SV=1 - [CSTF3_MOUSE]	717	82.8237	8.11865			0			0	68.3754	3	3.1946e+06
Q5IR70	Cancer-associated gene 1 protein homolog OS=Mus musculus GN=Cage1 PE=1 SV=2 - [CAGE1_MOUSE]	849	96.9756	5.61768			0			0	68.0131	4	2.40993e+06
Q91VC3	Eukaryotic initiation factor 4A-III OS=Mus musculus GN=Eif4a3 PE=2 SV=3 - [IF4A3_MOUSE]	411	46.8102	6.72705			0			0	67.2933	3	3.45294e+06
P61407	Tudor domain-containing protein 6 OS=Mus musculus GN=Tdrd6 PE=1 SV=1 - [TDRD6_MOUSE]	2134	237.763	5.36377			0	48.13	3	1.5405e+06	66.693	5	3.59285e+06
Q9D8N0	Elongation factor 1-gamma OS=Mus musculus GN=Eef1g PE=1 SV=3 - [EF1G_MOUSE]	437	50.0292	6.7417			0			0	66.2667	3	5.76669e+06
Q8VIJ6	Splicing factor, proline- and glutamine-rich OS=Mus musculus GN=Sfpq PE=1 SV=1 - [SFPQ_MOUSE]	699	75.3943	9.43701			0	42.29	3	1.73262e+06	65.6133	3	1.61697e+06
P52194	Calmegin OS=Mus musculus GN=Clgn PE=1 SV=2 - [CLGN_MOUSE]	611	69.3872	4.67822			0	48.3449	2	4.60271e+06	65.5033	3	7.96592e+06
Q8CGU1	Calcium-binding and coiled-coil domain-containing protein 1 OS=Mus musculus GN=Calcoco1 PE=1 SV=2 - [CACO1_MOUSE]	691	77.2324	4.81787			0			0	64.94	2	1.29589e+06
Q01320	DNA topoisomerase 2-alpha OS=Mus musculus GN=Top2a PE=1 SV=2 - [TOP2A_MOUSE]	1528	172.682	8.60205			0	126	7	7.3864e+06	64.92	2	5.66901e+06
Q8VDC1	FYVE and coiled-coil domain-containing protein 1 OS=Mus musculus GN=Fyco1 PE=1 SV=1 - [FYCO1_MOUSE]	1437	162.235	4.98291			0			0	62.98	3	2.16132e+06
Q9DB77	Cytochrome b-c1 complex subunit 2, mitochondrial OS=Mus musculus GN=Uqcrc2 PE=1 SV=1 - [QCR2_MOUSE]	453	48.205	9.24658			0	33.38	1	2.7412e+06	62.94	2	7.27184e+06
O35723	DnaJ homolog subfamily B member 3 OS=Mus musculus GN=Dnajb3 PE=2 SV=1 - [DNJB3_MOUSE]	242	26.6621	6.25244			0			0	62.93	2	3.94361e+06
P0CG49	Polyubiquitin-B OS=Mus musculus GN=Ubb PE=2 SV=1 - [UBB_MOUSE]	305	34.3475	7.53271			0	55.68	4	2.4085e+07	61.72	5	2.21959e+07
P57776	Elongation factor 1-delta OS=Mus musculus GN=Eef1d PE=1 SV=3 - [EF1D_MOUSE]	281	31.2739	5.021			0	39.17	1	3.43786e+06	59.96	2	4.67444e+06
P35564	Calnexin OS=Mus musculus GN=Canx PE=1 SV=1 - [CALX_MOUSE]	591	67.2357	4.64014			0	32.23	1	2.1908e+06	59.4476	3	1.95285e+06
O09106	Histone deacetylase 1 OS=Mus musculus GN=Hdac1 PE=1 SV=1 - [HDAC1_MOUSE]	482	55.0397	5.47803			0	22.5133	3	2.41208e+06	58.75	2	1.91069e+06
O08547	Vesicle-trafficking protein SEC22b OS=Mus musculus GN=Sec22b PE=1 SV=3 - [SC22B_MOUSE]	215	24.7248	8.51416			0			0	58.75	1	0
Q61656	Probable ATP-dependent RNA helicase DDX5 OS=Mus musculus GN=Ddx5 PE=1 SV=2 - [DDX5_MOUSE]	614	69.2468	8.92432			0	28.16	1	3.10095e+06	57.52	2	3.23148e+06
D3YV10	Coiled-coil domain-containing protein 13 OS=Mus musculus GN=Ccdc13 PE=3 SV=1 - [CCD13_MOUSE]	709	79.7014	9.01221			0			0	56.66	6	2.99148e+06
Q3V132	ADP/ATP translocase 4 OS=Mus musculus GN=Slc25a31 PE=2 SV=1 - [ADT4_MOUSE]	320	35.2354	9.5835			0	40.2058	2	3.13674e+06	56.2358	2	3.792e+06
P47738	Aldehyde dehydrogenase, mitochondrial OS=Mus musculus GN=Aldh2 PE=1 SV=1 - [ALDH2_MOUSE]	519	56.5018	7.62061			0	23.48	1	2.00807e+06	55.45	1	3.23508e+06
Q68FD5	Clathrin heavy chain 1 OS=Mus musculus GN=Cltc PE=1 SV=3 - [CLH1_MOUSE]	1675	191.435	5.69385			0	29.88	1	3.01424e+06	54.89	1	3.58975e+06
P07724	Serum albumin OS=Mus musculus GN=Alb PE=1 SV=3 - [ALBU_MOUSE]	608	68.6477	6.07471			0	71.06	3	5.97714e+06	53.3833	3	6.71077e+06
Q99LB0	Deoxynucleotidyltransferase terminal-interacting protein 1 OS=Mus musculus OX=10090 GN=Dnttip1 PE=1 SV=1 - [TDIF1_MOUSE]	328	36.8288	9.0708			0	21	1	1.93532e+06	53.16	1	1351118
P10126	Elongation factor 1-alpha 1 OS=Mus musculus GN=Eef1a1 PE=1 SV=3 - [EF1A1_MOUSE]	462	50.0821	9.01221			0	60.6933	3	1.86572e+07	52.64	2	1.27882e+07
Q8VEM8	Phosphate carrier protein, mitochondrial OS=Mus musculus GN=Slc25a3 PE=1 SV=1 - [MPCP_MOUSE]	357	39.6065	9.26123			0	38.36	2	5.85971e+06	52.43	2	7.92997e+06
Q5SU73	Coilin OS=Mus musculus GN=Coil PE=1 SV=1 - [COIL_MOUSE]	570	61.8786	8.99756			0			0	50.63	3	4.92935e+06
O55143	Sarcoplasmic/endoplasmic reticulum calcium ATPase 2 OS=Mus musculus GN=Atp2a2 PE=1 SV=2 - [AT2A2_MOUSE]	1044	114.784	5.33838			0	33.2867	3	3.87072e+06	50.4502	4	5.01076e+06
Q60931	Voltage-dependent anion-selective channel protein 3 OS=Mus musculus GN=Vdac3 PE=1 SV=1 - [VDAC3_MOUSE]	283	30.7334	8.79248			0	51.73	2	6421266	50.28	1	8.57391e+06
P48722	Heat shock 70 kDa protein 4L OS=Mus musculus GN=Hspa4l PE=1 SV=2 - [HS74L_MOUSE]	838	94.3225	5.74463			0	20.58	1	1.57781e+06	49.45	1	5.02006e+06
O88569	Heterogeneous nuclear ribonucleoproteins A2/B1 OS=Mus musculus GN=Hnrnpa2b1 PE=1 SV=2 - [ROA2_MOUSE]	353	37.3797	8.95361			0	35.86	1	2.74129e+06	49.27	4	3.74814e+06
Q0GGX2	Zinc finger protein 541 OS=Mus musculus GN=Znf541 PE=1 SV=1 - [ZN541_MOUSE]	1363	148.204	7.41553			0	127.32	8	1.31923e+07	48.78	2	6.07904e+06
O35286	Pre-mRNA-splicing factor ATP-dependent RNA helicase DHX15 OS=Mus musculus GN=Dhx15 PE=1 SV=2 - [DHX15_MOUSE]	795	90.9492	7.45947			0			0	48.6409	3	2.26191e+06
Q60930	Voltage-dependent anion-selective channel protein 2 OS=Mus musculus GN=Vdac2 PE=1 SV=2 - [VDAC2_MOUSE]	295	31.7126	7.48877			0	42.0583	4	1.24511e+07	48.3669	3	1.12341e+07
Q6PDQ2	Chromodomain-helicase-DNA-binding protein 4 OS=Mus musculus GN=Chd4 PE=1 SV=1 - [CHD4_MOUSE]	1915	217.614	5.80811			0	38.34	2	2.81685e+06	47.69	3	2.95465e+06
Q8C7E9	Cleavage stimulation factor subunit 2 tau variant OS=Mus musculus GN=Cstf2t PE=1 SV=2 - [CSTFT_MOUSE]	632	65.8195	7.25439			0			0	47.67	2	1.69369e+06
Q9D1D4	Transmembrane emp24 domain-containing protein 10 OS=Mus musculus GN=Tmed10 PE=2 SV=1 - [TMEDA_MOUSE]	219	24.8949	6.69775			0	34.42	1	0	47.1452	3	3.23835e+06
Q80T85	DDB1- and CUL4-associated factor 5 OS=Mus musculus OX=10090 GN=Dcaf5 PE=1 SV=2 - [DCAF5_MOUSE]	946	103.612	5.79541			0			0	46.9	2	2.11974e+06
Q9JMB7	Piwi-like protein 1 OS=Mus musculus GN=Piwil1 PE=1 SV=1 - [PIWL1_MOUSE]	862	98.5118	9.37842			0	31.88	1	827089	46.26	4	2.92226e+06
P62320	Small nuclear ribonucleoprotein Sm D3 OS=Mus musculus GN=Snrpd3 PE=1 SV=1 - [SMD3_MOUSE]	126	13.9073	10.3159			0			0	44.9	1	2.36081e+06
Q501J6	Probable ATP-dependent RNA helicase DDX17 OS=Mus musculus GN=Ddx17 PE=1 SV=1 - [DDX17_MOUSE]	650	72.354	8.5874			0	28.16	1	3.10095e+06	44.72	3	2.64929e+06
Q921M3	Splicing factor 3B subunit 3 OS=Mus musculus GN=Sf3b3 PE=2 SV=1 - [SF3B3_MOUSE]	1217	135.465	5.26221			0	28.2	1	1.76223e+06	44.4	2	2.32228e+06
Q9R1C7	Pre-mRNA-processing factor 40 homolog A OS=Mus musculus GN=Prpf40a PE=1 SV=1 - [PR40A_MOUSE]	953	108.412	7.69385			0	23.06	1	2.28306e+06	44.08	1	2.58323e+06
Q6NZM9	Histone deacetylase 4 OS=Mus musculus GN=Hdac4 PE=1 SV=1 - [HDAC4_MOUSE]	1076	118.488	6.91748			0			0	43.57	1	7.92584e+06
P63087	Serine/threonine-protein phosphatase PP1-gamma catalytic subunit OS=Mus musculus GN=Ppp1cc PE=1 SV=1 - [PP1G_MOUSE]	323	36.9597	6.53662			0			0	42.76	1	3.44756e+06
Q922R8	Protein disulfide-isomerase A6 OS=Mus musculus GN=Pdia6 PE=1 SV=3 - [PDIA6_MOUSE]	440	48.0703	5.13525			0	34.98	1	1.56806e+06	42.26	2	2.32208e+06
Q8CAQ8	MICOS complex subunit Mic60 OS=Mus musculus GN=Immt PE=1 SV=1 - [MIC60_MOUSE]	757	83.8482	6.60986			0			0	42.07	1	4.96785e+06
Q6P5H2	Nestin OS=Mus musculus GN=Nes PE=1 SV=1 - [NEST_MOUSE]	1864	207	4.33545			0	48.87	4	456927293	41.67	3	1.48456e+08
Q9Z2X1	Heterogeneous nuclear ribonucleoprotein F OS=Mus musculus GN=Hnrnpf PE=1 SV=3 - [HNRPF_MOUSE]	415	45.7009	5.49072			0	75.7967	3	2.79544e+06	41.33	2	2.46856e+06
O88379	Bromodomain adjacent to zinc finger domain protein 1A OS=Mus musculus GN=Baz1a PE=1 SV=3 - [BAZ1A_MOUSE]	1555	178.349	6.53662			0	24.06	1	1.61324e+06	40.79	1	2.10139e+06
Q8VDN2	Sodium/potassium-transporting ATPase subunit alpha-1 OS=Mus musculus GN=Atp1a1 PE=1 SV=1 - [AT1A1_MOUSE]	1023	112.91	5.45264			0			0	40.55	2	2.92393e+06
P67778	Prohibitin OS=Mus musculus GN=Phb PE=1 SV=1 - [PHB_MOUSE]	272	29.8019	5.75732			0	34.98	2	1.19997e+06	40.5	2	1.47681e+06
Q62158	Zinc finger protein RFP OS=Mus musculus GN=Trim27 PE=1 SV=2 - [TRI27_MOUSE]	513	58.4748	6.39209			0			0	40.12	1	1543764
P00342	L-lactate dehydrogenase C chain OS=Mus musculus GN=Ldhc PE=1 SV=2 - [LDHC_MOUSE]	332	35.8891	8.20654			0	61.5167	3	3.90925e+06	40.11	2	1.11635e+07
Q62095	ATP-dependent RNA helicase DDX3Y OS=Mus musculus GN=Ddx3y PE=1 SV=2 - [DDX3Y_MOUSE]	658	73.3822	7.53271			0	25.81	1	1.06114e+06	39.77	1	1.17982e+06
P51881	ADP/ATP translocase 2 OS=Mus musculus GN=Slc25a5 PE=1 SV=3 - [ADT2_MOUSE]	298	32.9102	9.72998			0			5.26839e+06	39.5301	2	3.72318e+06
Q9DBG6	Dolichyl-diphosphooligosaccharide--protein glycosyltransferase subunit 2 OS=Mus musculus GN=Rpn2 PE=2 SV=1 - [RPN2_MOUSE]	631	69.02	5.80811			0	25.71	1	4.2147e+06	39.28	2	7.58191e+06
Q80X56	E3 ubiquitin-protein ligase TRIM69 OS=Mus musculus OX=10090 GN=Trim69 PE=1 SV=1 - [TRI69_MOUSE]	500	57.275	7.2251			0	58.73	2	2.27343e+06	39.22	1	4.10772e+06
E9Q7E2	AT-rich interactive domain-containing protein 2 OS=Mus musculus GN=Arid2 PE=1 SV=1 - [ARID2_MOUSE]	1828	195.866	7.47412			0	30.1	2	3.94347e+06	39.08	5	4.27966e+06
O35737	Heterogeneous nuclear ribonucleoprotein H OS=Mus musculus GN=Hnrnph1 PE=1 SV=3 - [HNRH1_MOUSE]	449	49.1684	6.30322			0	103.283	3	3.42897e+06	38.38	2	3.17908e+06
Q8CIE6	Coatomer subunit alpha OS=Mus musculus GN=Copa PE=1 SV=2 - [COPA_MOUSE]	1224	138.344	7.6499			0			0	37.83	2	3.26203e+06
Q99JF8	PC4 and SFRS1-interacting protein OS=Mus musculus GN=Psip1 PE=1 SV=1 - [PSIP1_MOUSE]	528	59.6605	9.12939			0			0	37.73	1	2.25183e+06
Q9D3R3	Centrosomal protein of 72 kDa OS=Mus musculus GN=Cep72 PE=1 SV=3 - [CEP72_MOUSE]	646	72.3885	6.7417			0			0	37.17	1	2.76493e+06
Q9Z2I9	Succinyl-CoA ligase [ADP-forming] subunit beta, mitochondrial OS=Mus musculus GN=Sucla2 PE=1 SV=2 - [SUCB1_MOUSE]	463	50.0821	7.00537			0			0	36.99	1	3.22367e+06
P01942	Hemoglobin subunit alpha OS=Mus musculus GN=Hba PE=1 SV=2 - [HBA_MOUSE]	142	15.0758	8.22119			0	27.35	2	4.14172e+06	36.53	1	4.19098e+06
Q3U0V1	Far upstream element-binding protein 2 OS=Mus musculus GN=Khsrp PE=1 SV=2 - [FUBP2_MOUSE]	748	76.7277	7.32764			0			0	36.5	2	3.75948e+06
Q9Z1Q9	Valine--tRNA ligase OS=Mus musculus GN=Vars PE=2 SV=1 - [SYVC_MOUSE]	1263	140.127	7.76709			0	61.71	4	1.59683e+06	36.46	2	1.77058e+06
E9PYK3	Protein mono-ADP-ribosyltransferase PARP4 OS=Mus musculus OX=10090 GN=Parp4 PE=1 SV=1 - [PARP4_MOUSE]	1969	215.998	6.07471			0	131.025	9	9.97949e+06	36.17	1	2.83924e+06
Q9CZU6	Citrate synthase, mitochondrial OS=Mus musculus GN=Cs PE=1 SV=1 - [CISY_MOUSE]	464	51.7034	8.57275			0	23.38	1	900598	36.06	1	2.30239e+06
P09405	Nucleolin OS=Mus musculus GN=Ncl PE=1 SV=2 - [NUCL_MOUSE]	707	76.6768	4.75439			0	23.29	1	2.34396e+06	35.97	1	3.23477e+06
P61979	Heterogeneous nuclear ribonucleoprotein K OS=Mus musculus GN=Hnrnpk PE=1 SV=1 - [HNRPK_MOUSE]	463	50.9444	5.5415			0	26.48	1	1.61802e+06	35.93	2	3.17027e+06
D3YXK2	Scaffold attachment factor B1 OS=Mus musculus GN=Safb PE=1 SV=2 - [SAFB1_MOUSE]	937	105.04	5.35107			0			0	35.76	3	2.38351e+06
Q99NB9	Splicing factor 3B subunit 1 OS=Mus musculus GN=Sf3b1 PE=1 SV=1 - [SF3B1_MOUSE]	1304	145.724	7.09326			0			0	34.23	1	1.07862e+06
Q562E2	BTB/POZ domain-containing protein KCTD19 OS=Mus musculus GN=Kctd19 PE=1 SV=2 - [KCD19_MOUSE]	927	104.753	6.62451			0	72.33	8	4.21212e+06	34.09	2	6.26045e+06
Q9CZ13	Cytochrome b-c1 complex subunit 1, mitochondrial OS=Mus musculus GN=Uqcrc1 PE=1 SV=2 - [QCR1_MOUSE]	480	52.8185	6.21436			0	34.85	2	5.21381e+06	34.07	2	5.29107e+06
A2A8L1	Chromodomain-helicase-DNA-binding protein 5 OS=Mus musculus GN=Chd5 PE=1 SV=1 - [CHD5_MOUSE]	1946	222.375	6.23975			0	38.34	2	2.81685e+06	33.63	2	4.66206e+06
P10649	Glutathione S-transferase Mu 1 OS=Mus musculus GN=Gstm1 PE=1 SV=2 - [GSTM1_MOUSE]	218	25.9531	7.94287			0	46.04	1	2.53374e+06	33.62	1	2.38014e+06
Q8BFZ9	Erlin-2 OS=Mus musculus GN=Erlin2 PE=1 SV=1 - [ERLN2_MOUSE]	340	37.8485	5.50342			0	37.09	2	2.01599e+06	33.6018	3	2.26456e+06
Q91Z31	Polypyrimidine tract-binding protein 2 OS=Mus musculus GN=Ptbp2 PE=1 SV=2 - [PTBP2_MOUSE]	531	57.4528	8.66064			0	24.81	2	3.80095e+06	32.71	1	2.41788e+06
Q8BL97	Serine/arginine-rich splicing factor 7 OS=Mus musculus GN=Srsf7 PE=1 SV=1 - [SRSF7_MOUSE]	267	30.7988	11.8979			0	28.16	1	5.46081e+06	32.51	1	6.73926e+06
Q9QYI8	DnaJ homolog subfamily B member 7 OS=Mus musculus GN=Dnajb7 PE=2 SV=2 - [DNJB7_MOUSE]	312	35.6045	8.35303			0			0	32.29	1	1.30427e+06
P61027	Ras-related protein Rab-10 OS=Mus musculus GN=Rab10 PE=1 SV=1 - [RAB10_MOUSE]	200	22.5266	8.38232			0	30.91	1	2.65012e+06	31.9	1	2.00507e+06
Q8BFR5	Elongation factor Tu, mitochondrial OS=Mus musculus GN=Tufm PE=1 SV=1 - [EFTU_MOUSE]	452	49.477	7.56201			0			0	31.38	1	1.26618e+06
Q99PV0	Pre-mRNA-processing-splicing factor 8 OS=Mus musculus GN=Prpf8 PE=1 SV=2 - [PRP8_MOUSE]	2335	273.443	8.83643			0			0	31.2067	3	1.38494e+06
Q9DA48	Sperm acrosome membrane-associated protein 1 OS=Mus musculus GN=Spaca1 PE=1 SV=1 - [SACA1_MOUSE]	305	33.3214	4.4751			0			0	31.17	2	8.39005e+06
P14873	Microtubule-associated protein 1B OS=Mus musculus GN=Map1b PE=1 SV=2 - [MAP1B_MOUSE]	2464	270.089	4.83057			0			0	31.16	2	2.50759e+06
P20612	Guanine nucleotide-binding protein G(t) subunit alpha-1 OS=Mus musculus GN=Gnat1 PE=1 SV=3 - [GNAT1_MOUSE]	350	39.941	5.61768			0			0	31.12	1	2.97177e+06
P01029	Complement C4-B OS=Mus musculus GN=C4b PE=1 SV=3 - [CO4B_MOUSE]	1738	192.794	7.53271			0	21.5	2	4.10862e+06	31.08	1	9.34236e+06
Q8BVP6	Ly6/PLAUR domain-containing protein 4 OS=Mus musculus GN=Lypd4 PE=1 SV=1 - [LYPD4_MOUSE]	246	26.9785	7.66455			0	46.67	1	2.22271e+06	30.88	1	2.80782e+06
Q99KI0	Aconitate hydratase, mitochondrial OS=Mus musculus GN=Aco2 PE=1 SV=1 - [ACON_MOUSE]	780	85.41	7.92822			0	43.86	2	2.99835e+06	30.51	1	4.22111e+06
Q9QZ59	Doublesex- and mab-3-related transcription factor 1 OS=Mus musculus GN=Dmrt1 PE=1 SV=2 - [DMRT1_MOUSE]	374	39.4186	6.63916			0	33.08	1	4.03504e+06	30.02	1	2.32452e+06
Q6ZQI3	Malectin OS=Mus musculus GN=Mlec PE=2 SV=2 - [MLEC_MOUSE]	291	32.3218	6.04932			0	26.92	1	2.13835e+06	29.94	1	3254471
Q8BMF4	Dihydrolipoyllysine-residue acetyltransferase component of pyruvate dehydrogenase complex, mitochondrial OS=Mus musculus GN=Dlat PE=1 SV=2 - [ODP2_MOUSE]	642	67.8987	8.57275			0	43.7	4	5.15741e+06	29.63	2	2.55038e+06
O88987	A-kinase anchor protein 3 OS=Mus musculus GN=Akap3 PE=1 SV=2 - [AKAP3_MOUSE]	864	95.4953	6.30322			0			0	29.52	1	906343
P10853	Histone H2B type 1-F/J/L OS=Mus musculus GN=Hist1h2bf PE=1 SV=2 - [H2B1F_MOUSE]	126	13.9276	10.3159			0	35.8073	2	2.21078e+06	29.44	1	6.21335e+06
Q07133	Histone H1t OS=Mus musculus GN=Hist1h1t PE=1 SV=4 - [H1T_MOUSE]	208	21.5272	11.7075			0	37.99	1	2.96668e+06	29.34	1	1.78822e+06
Q6VH22	Intraflagellar transport protein 172 homolog OS=Mus musculus GN=Ift172 PE=1 SV=1 - [IF172_MOUSE]	1749	197.424	6.02393			0			0	28.97	1	1.14166e+06
P84104	Serine/arginine-rich splicing factor 3 OS=Mus musculus GN=Srsf3 PE=1 SV=1 - [SRSF3_MOUSE]	164	19.3179	11.6489			0			0	28.71	2	8.47542e+06
Q6P4T2	U5 small nuclear ribonucleoprotein 200 kDa helicase OS=Mus musculus GN=Snrnp200 PE=1 SV=1 - [U520_MOUSE]	2136	244.392	6.06201			0			0	28.67	2	1.84754e+06
P54869	Hydroxymethylglutaryl-CoA synthase, mitochondrial OS=Mus musculus GN=Hmgcs2 PE=1 SV=2 - [HMCS2_MOUSE]	508	56.7865	8.41162			0			0	28.63	1	3.70853e+06
Q91ZW3	SWI/SNF-related matrix-associated actin-dependent regulator of chromatin subfamily A member 5 OS=Mus musculus GN=Smarca5 PE=1 SV=1 - [SMCA5_MOUSE]	1051	121.55	8.14795			0	41.7233	3	3.47248e+06	28.24	1	5.64777e+06
P09041	Phosphoglycerate kinase 2 OS=Mus musculus GN=Pgk2 PE=1 SV=4 - [PGK2_MOUSE]	417	44.8242	6.80029			0			0	27.67	1	1.07641e+06
Q9JJ11	Transforming acidic coiled-coil-containing protein 3 OS=Mus musculus GN=Tacc3 PE=1 SV=1 - [TACC3_MOUSE]	631	70.5831	4.61475			0			0	27.57	1	5.44584e+06
Q8QZT1	Acetyl-CoA acetyltransferase, mitochondrial OS=Mus musculus GN=Acat1 PE=1 SV=1 - [THIL_MOUSE]	424	44.7873	8.51416			0			0	27.55	1	2.23479e+06
P80318	T-complex protein 1 subunit gamma OS=Mus musculus GN=Cct3 PE=1 SV=1 - [TCPG_MOUSE]	545	60.5914	6.69775			0			0	27.47	1	1.16381e+06
Q8R4R6	Nucleoporin NUP53 OS=Mus musculus GN=Nup35 PE=1 SV=2 - [NUP53_MOUSE]	325	34.7635	9.24658			0			0	27.43	2	4.25474e+06
Q91W39	Nuclear receptor coactivator 5 OS=Mus musculus GN=Ncoa5 PE=1 SV=1 - [NCOA5_MOUSE]	579	65.2797	9.81787			0			0	26.14	2	4.9861e+06
P30681	High mobility group protein B2 OS=Mus musculus GN=Hmgb2 PE=1 SV=3 - [HMGB2_MOUSE]	210	24.1469	7.31299			0	30.58	1	2.48939e+06	26.1	1	4.17015e+06
O70252	Heme oxygenase 2 OS=Mus musculus GN=Hmox2 PE=2 SV=1 - [HMOX2_MOUSE]	315	35.7159	5.87158			0			0	26.06	1	2.95741e+06
Q64516	Glycerol kinase OS=Mus musculus GN=Gk PE=2 SV=2 - [GLPK_MOUSE]	559	61.188	5.87158			0			0	25.7	1	1.80817e+06
Q76MZ3	Serine/threonine-protein phosphatase 2A 65 kDa regulatory subunit A alpha isoform OS=Mus musculus GN=Ppp2r1a PE=1 SV=3 - [2AAA_MOUSE]	589	65.2809	5.10986			0			0	25.68	1	712748
Q8BQZ5	Cleavage and polyadenylation specificity factor subunit 4 OS=Mus musculus GN=Cpsf4 PE=2 SV=1 - [CPSF4_MOUSE]	211	23.6375	8.47021			0			0	25.36	1	1.6275e+07
Q9WTM5	RuvB-like 2 OS=Mus musculus GN=Ruvbl2 PE=2 SV=3 - [RUVB2_MOUSE]	463	51.0805	5.64307			0	55.06	1	2.63147e+06	25.03	1	1700630
Q3URD3	Sarcolemmal membrane-associated protein OS=Mus musculus GN=Slmap PE=1 SV=2 - [SLMAP_MOUSE]	845	96.8733	5.32568			0			0	24.68	1	1.35509e+06
P49135	TFIIH basal transcription factor complex helicase XPB subunit OS=Mus musculus GN=Ercc3 PE=2 SV=1 - [ERCC3_MOUSE]	783	89.0701	7.18115			0			0	24.34	1	1.7555e+06
Q8R1V4	Transmembrane emp24 domain-containing protein 4 OS=Mus musculus GN=Tmed4 PE=2 SV=1 - [TMED4_MOUSE]	227	26.0054	8.17725			0			0	23.34	1	1.71679e+06
Q91VR2	ATP synthase subunit gamma, mitochondrial OS=Mus musculus GN=Atp5c1 PE=1 SV=1 - [ATPG_MOUSE]	298	32.8651	9.01221			0			0	22.81	1	3.4324e+06
Q8R127	Saccharopine dehydrogenase-like oxidoreductase OS=Mus musculus GN=Sccpdh PE=2 SV=1 - [SCPDL_MOUSE]	429	47.0991	8.60205			0	32.25	1	2426840	22.68	1	3.19398e+06
Q9CXS4	Centromere protein V OS=Mus musculus GN=Cenpv PE=2 SV=2 - [CENPV_MOUSE]	252	27.5238	9.78857			0			0	22.67	1	2.35158e+06
P97496	SWI/SNF complex subunit SMARCC1 OS=Mus musculus GN=Smarcc1 PE=1 SV=2 - [SMRC1_MOUSE]	1104	122.813	5.73193			0	31.93	2	1.16477e+06	22.46	2	1.53621e+06
Q91X21	Uncharacterized protein KIAA2013 OS=Mus musculus GN=Kiaa2013 PE=1 SV=1 - [K2013_MOUSE]	634	69.3814	7.79639			0			0	22.21	1	1.27942e+06
P10852	4F2 cell-surface antigen heavy chain OS=Mus musculus GN=Slc3a2 PE=1 SV=1 - [4F2_MOUSE]	526	58.3003	5.90967			0			0	22.08	2	5.41847e+06
O35129	Prohibitin-2 OS=Mus musculus GN=Phb2 PE=1 SV=1 - [PHB2_MOUSE]	299	33.2759	9.83252			0			0	21.87	1	2.43608e+06
P27546	Microtubule-associated protein 4 OS=Mus musculus GN=Map4 PE=1 SV=3 - [MAP4_MOUSE]	1125	117.357	4.98291			0			0	21.79	1	724744
Q8CI32	BAG family molecular chaperone regulator 5 OS=Mus musculus GN=Bag5 PE=1 SV=1 - [BAG5_MOUSE]	447	50.9107	6.04932			0			0	21.73	1	3.54623e+06
P19783	Cytochrome c oxidase subunit 4 isoform 1, mitochondrial OS=Mus musculus GN=Cox4i1 PE=1 SV=2 - [COX41_MOUSE]	169	19.5179	9.23193			0	20.77	1	3.60089e+06	21.31	2	3.45283e+06
A2AGT5	Cytoskeleton-associated protein 5 OS=Mus musculus GN=Ckap5 PE=2 SV=1 - [CKAP5_MOUSE]	2032	225.492	7.95752			0			0	21.07	1	2.66155e+06
P58252	Elongation factor 2 OS=Mus musculus GN=Eef2 PE=1 SV=2 - [EF2_MOUSE]	858	95.2529	6.82959			0			0	20.98	1	1.8513e+06
P62305	Small nuclear ribonucleoprotein E OS=Mus musculus GN=Snrpe PE=3 SV=1 - [RUXE_MOUSE]	92	10.7966	9.43701			0			0	20.79	1	1.53958e+06
P60122	RuvB-like 1 OS=Mus musculus GN=Ruvbl1 PE=1 SV=1 - [RUVB1_MOUSE]	456	50.1823	6.41748			0			0	19.07	1	4.68462e+06
P17225	Polypyrimidine tract-binding protein 1 OS=Mus musculus OX=10090 GN=Ptbp1 PE=1 SV=3 - [PTBP1_MOUSE]	555	59.2846	9.15869			0	31.94	2	2.6023e+06	14.81	2	2.81286e+06
Q6P9L6	Kinesin-like protein KIF15 OS=Mus musculus GN=Kif15 PE=1 SV=1 - [KIF15_MOUSE]	1387	160.021	6.04932			0			0	0	2	0
Q9Z204	Heterogeneous nuclear ribonucleoproteins C1/C2 OS=Mus musculus GN=Hnrnpc PE=1 SV=1 - [HNRPC_MOUSE]	313	34.3639	5.04639			0			0	0	1	3.90161e+06
Q91YE9	Cytosolic 5'-nucleotidase 1B OS=Mus musculus GN=Nt5c1b PE=2 SV=2 - [5NT1B_MOUSE]	573	64.9617	8.36768			0	393.484	30	2.81389e+07			0
P63268	Actin, gamma-enteric smooth muscle OS=Mus musculus GN=Actg2 PE=1 SV=1 - [ACTH_MOUSE]	376	41.8498	5.47803			0	242.008	13	2.87151e+07			3.79434e+07
Q9D8B3	Charged multivesicular body protein 4b OS=Mus musculus GN=Chmp4b PE=1 SV=2 - [CHM4B_MOUSE]	224	24.9206	4.81787			0	216.973	8	1.06892e+07			0
Q02257	Junction plakoglobin OS=Mus musculus GN=Jup PE=1 SV=3 - [PLAK_MOUSE]	745	81.7488	6.13818			0	91.0933	3	2.77691e+06			0
Q7TN75	Retrotransposon-derived protein PEG10 OS=Mus musculus GN=Peg10 PE=1 SV=2 - [PEG10_MOUSE]	958	109.779	6.37939			0	83.4831	8	1.40122e+07			0
P35700	Peroxiredoxin-1 OS=Mus musculus GN=Prdx1 PE=1 SV=1 - [PRDX1_MOUSE]	199	22.1624	8.11865			0	67.2067	3	1.49348e+06			0
Q9CR26	Vacuolar protein sorting-associated protein VTA1 homolog OS=Mus musculus GN=Vta1 PE=1 SV=1 - [VTA1_MOUSE]	309	33.8919	6.12549			0	62.75	2	3.54248e+06			0
P48678	Prelamin-A/C OS=Mus musculus GN=Lmna PE=1 SV=2 - [LMNA_MOUSE]	665	74.1927	6.97607			0	58.21	2	2.5066e+06			0
P02301	Histone H3.3C OS=Mus musculus GN=H3f3c PE=3 SV=3 - [H3C_MOUSE]	136	15.3055	11.1362			0	57.49	1	2.83502e+06			0
Q8K2B3	Succinate dehydrogenase [ubiquinone] flavoprotein subunit, mitochondrial OS=Mus musculus GN=Sdha PE=1 SV=1 - [SDHA_MOUSE]	664	72.5392	7.37158			0	45.11	2	1.68213e+06			0
P70302	Stromal interaction molecule 1 OS=Mus musculus GN=Stim1 PE=1 SV=2 - [STIM1_MOUSE]	685	77.5183	6.53662			0	37.1541	2	1.09774e+06			0
Q921W0	Charged multivesicular body protein 1a OS=Mus musculus GN=Chmp1a PE=1 SV=1 - [CHM1A_MOUSE]	196	21.5942	8.06006			0	35.67	1	3.90096e+06			0
Q9R0U0	Serine/arginine-rich splicing factor 10 OS=Mus musculus GN=Srsf10 PE=1 SV=2 - [SRS10_MOUSE]	262	31.2818	11.2681			0	35.1	1	1.50526e+06			0
Q9JMI7	Testis-expressed protein 101 OS=Mus musculus GN=Tex101 PE=1 SV=1 - [TX101_MOUSE]	250	26.9801	6.46826			0	34.32	1	4.30981e+06			0
Q6P9Z1	SWI/SNF-related matrix-associated actin-dependent regulator of chromatin subfamily D member 3 OS=Mus musculus GN=Smarcd3 PE=1 SV=2 - [SMRD3_MOUSE]	483	54.9514	9.34912			0	31.93	1	1.90429e+06			0
Q8C262	Interferon-inducible GTPase 5 OS=Mus musculus GN=Irgc PE=1 SV=1 - [IIGP5_MOUSE]	412	45.1166	9.5835			0	31.87	1	4.62119e+06			0
P27699	cAMP-responsive element modulator OS=Mus musculus OX=10090 GN=Crem PE=1 SV=2 - [CREM_MOUSE]	357	38.4925	6.80029			0	30.79	2	1.70343e+06			0
Q9DB20	ATP synthase subunit O, mitochondrial OS=Mus musculus GN=Atp5o PE=1 SV=1 - [ATPO_MOUSE]	213	23.3487	9.99365			0	30.43	1	2.86859e+06			0
Q9ERU9	E3 SUMO-protein ligase RanBP2 OS=Mus musculus GN=Ranbp2 PE=1 SV=2 - [RBP2_MOUSE]	3053	340.907	6.17627			0	30.18	1	2.05856e+06			0
Q8R2G4	Ecto-ADP-ribosyltransferase 3 OS=Mus musculus GN=Art3 PE=2 SV=2 - [NAR3_MOUSE]	371	41.988	6.02393			0	29.5	1	2.02279e+06			0
P28658	Ataxin-10 OS=Mus musculus GN=Atxn10 PE=1 SV=2 - [ATX10_MOUSE]	475	53.6725	5.24951			0	29.33	2	5.21127e+06			0
Q9WU78	Programmed cell death 6-interacting protein OS=Mus musculus GN=Pdcd6ip PE=1 SV=3 - [PDC6I_MOUSE]	869	95.9642	6.52197			0	29.28	2	4.86669e+06			0
P58021	Transmembrane 9 superfamily member 2 OS=Mus musculus GN=Tm9sf2 PE=2 SV=1 - [TM9S2_MOUSE]	662	75.2802	7.43018			0	28.82	1	537992			0
P97499	Telomerase protein component 1 OS=Mus musculus GN=Tep1 PE=1 SV=1 - [TEP1_MOUSE]	2629	291.275	7.23975			0	27.96	1	4.93573e+06			0
Q62318	Transcription intermediary factor 1-beta OS=Mus musculus GN=Trim28 PE=1 SV=3 - [TIF1B_MOUSE]	834	88.7905	5.77002			0	27.03	1	2.44204e+06			0
P70398	Probable ubiquitin carboxyl-terminal hydrolase FAF-X OS=Mus musculus GN=Usp9x PE=1 SV=2 - [USP9X_MOUSE]	2559	290.526	5.87158			0	26.8	2	2.96435e+06			0
O54826	Protein AF-10 OS=Mus musculus GN=Mllt10 PE=1 SV=2 - [AF10_MOUSE]	1068	112.96	8.19189			0	26.68	2	2.85995e+06			0
Q60668	Heterogeneous nuclear ribonucleoprotein D0 OS=Mus musculus GN=Hnrnpd PE=1 SV=2 - [HNRPD_MOUSE]	355	38.3303	7.81104			0	26.03	1	2.31792e+06			0
P62492	Ras-related protein Rab-11A OS=Mus musculus GN=Rab11a PE=1 SV=3 - [RB11A_MOUSE]	216	24.3784	6.56592			0	25.26	1	1.2803e+06			0
P23506	Protein-L-isoaspartate(D-aspartate) O-methyltransferase OS=Mus musculus GN=Pcmt1 PE=1 SV=3 - [PIMT_MOUSE]	227	24.6186	7.6499			0	25.03	3	1.26114e+07			0
Q3TKR3	NACHT, LRR and PYD domains-containing protein 4C OS=Mus musculus GN=Nlrp4c PE=2 SV=1 - [NAL4C_MOUSE]	982	112.6	6.91748			0	24.74	1	7.08136e+06			0
O88879	Apoptotic protease-activating factor 1 OS=Mus musculus GN=Apaf1 PE=1 SV=3 - [APAF_MOUSE]	1249	140.913	6.43018			0	24.17	1	1.60212e+06			0
Q921F2	TAR DNA-binding protein 43 OS=Mus musculus GN=Tardbp PE=1 SV=1 - [TADBP_MOUSE]	414	44.5193	6.69775			0	23.58	2	4.93452e+06			0
Q9CXY6	Interleukin enhancer-binding factor 2 OS=Mus musculus GN=Ilf2 PE=1 SV=1 - [ILF2_MOUSE]	390	43.0352	5.26221			0	23.54	1	3.01474e+06			0
Q8R1A4	Dedicator of cytokinesis protein 7 OS=Mus musculus GN=Dock7 PE=1 SV=3 - [DOCK7_MOUSE]	2130	241.286	6.7124			0	23.25	1	1.8632e+06			0
P63101	14-3-3 protein zeta/delta OS=Mus musculus GN=Ywhaz PE=1 SV=1 - [1433Z_MOUSE]	245	27.7537	4.79248			0	23.02	1	2.21904e+06			0
P02088	Hemoglobin subunit beta-1 OS=Mus musculus GN=Hbb-b1 PE=1 SV=2 - [HBB1_MOUSE]	147	15.8301	7.6499			0	22.5	1	2.91945e+06			0
Q91VJ2	Protein kinase C delta-binding protein OS=Mus musculus GN=Prkcdbp PE=1 SV=1 - [PRDBP_MOUSE]	260	27.8366	5.56689			0	22.27	1	498714			0
E9Q0C6	Acrosomal protein KIAA1210 OS=Mus musculus GN=Kiaa1210 PE=1 SV=1 - [K1210_MOUSE]	1637	180.92	8.70459			0	22.06	1	1.42315e+06			0
Q7TNK1	Transcription factor RFX4 OS=Mus musculus GN=Rfx4 PE=1 SV=1 - [RFX4_MOUSE]	735	83.3179	6.80029			0	21.15	1	5.59675e+06			0
Q9JHC9	ETS-related transcription factor Elf-2 OS=Mus musculus GN=Elf2 PE=1 SV=1 - [ELF2_MOUSE]	593	63.1632	6.41748			0	20.86	1	2.01726e+06			0
P08249	Malate dehydrogenase, mitochondrial OS=Mus musculus GN=Mdh2 PE=1 SV=3 - [MDHM_MOUSE]	338	35.5888	8.67529			0	20.64	1	1.72248e+06			0
Q9QWY8	Arf-GAP with SH3 domain, ANK repeat and PH domain-containing protein 1 OS=Mus musculus GN=Asap1 PE=1 SV=2 - [ASAP1_MOUSE]	1147	127.342	7.63525			0	20.43	1	2320602			0
P14206	40S ribosomal protein SA OS=Mus musculus GN=Rpsa PE=1 SV=4 - [RSSA_MOUSE]	295	32.8174	4.86865			0	20.37	1	1.44554e+06			0
Q9QZM0	Ubiquilin-2 OS=Mus musculus GN=Ubqln2 PE=1 SV=2 - [UBQL2_MOUSE]	638	67.3083	5.22412			0	20.24	1	7.85334e+06			0

## Sheet: HSF5-N Low
Accession	Description	# AAs	MW [kDa]	calc. pI	Control IP (Low salt)			HSF5-N1 IP (Low salt)			HSF5-N2 (Low salt)
					Score	PSMs	Area	Score	PSMs	Area	Score	PSMs	Area
P68033	Actin, alpha cardiac muscle 1 OS=Mus musculus GN=Actc1 PE=1 SV=1 - [ACTC_MOUSE]	377	41.9919	5.38916			2.16144e+08	4413.51	212	1.06323e+10	4427.28	213	1.04566e+10
Q61879	Myosin-10 OS=Mus musculus GN=Myh10 PE=1 SV=2 - [MYH10_MOUSE]	1976	228.855	5.5415			2.20539e+07	2598	121	3.85069e+08	1104.07	61	2.01131e+08
Q5ND04	Heat shock factor protein 5 OS=Mus musculus GN=Hsf5 PE=1 SV=1 - [HSF5_MOUSE]	624	67.2743	7.07861			0	1663.06	104	2.53721e+09	1008.94	53	9.87794e+08
Q8BFZ3	Beta-actin-like protein 2 OS=Mus musculus GN=Actbl2 PE=1 SV=1 - [ACTBL_MOUSE]	376	41.977	5.49072			2.55895e+08	1561.48	69	8.92123e+09	1315.27	67	8.20653e+09
P16546	Spectrin alpha chain, non-erythrocytic 1 OS=Mus musculus GN=Sptan1 PE=1 SV=4 - [SPTN1_MOUSE]	2472	284.422	5.32568			0	1090.1	63	6.37606e+07	1040.21	55	4.94438e+07
P70398	Probable ubiquitin carboxyl-terminal hydrolase FAF-X OS=Mus musculus GN=Usp9x PE=1 SV=2 - [USP9X_MOUSE]	2559	290.526	5.87158			0	667.083	41	9.30952e+07			0
P05214	Tubulin alpha-3 chain OS=Mus musculus GN=Tuba3a PE=1 SV=1 - [TBA3_MOUSE]	450	49.9276	5.09717			1.59445e+08	965.62	38	724578793	595.67	29	5.11312e+08
Q9ERD7	Tubulin beta-3 chain OS=Mus musculus GN=Tubb3 PE=1 SV=1 - [TBB3_MOUSE]	450	50.3862	4.93213			8.67735e+07	914.104	33	4.27148e+08	870.939	33	3.26027e+08
P13020	Gelsolin OS=Mus musculus GN=Gsn PE=1 SV=3 - [GELS_MOUSE]	780	85.8881	6.17627			0	590.963	33	3.4219e+08	727.256	35	2.94669e+08
Q9JJZ2	Tubulin alpha-8 chain OS=Mus musculus GN=Tuba8 PE=1 SV=1 - [TBA8_MOUSE]	449	50.0195	5.09717			1.46083e+08	586.233	25	724578793	289.23	18	5.11312e+08
Q80X56	E3 ubiquitin-protein ligase TRIM69 OS=Mus musculus OX=10090 GN=Trim69 PE=1 SV=1 - [TRI69_MOUSE]	500	57.275	7.2251			0	355.243	23	5.48254e+07	156.9	7	2.2376e+07
Q62261	Spectrin beta chain, non-erythrocytic 1 OS=Mus musculus GN=Sptbn1 PE=1 SV=2 - [SPTB2_MOUSE]	2363	274.052	5.57959			0	382.445	22	3.80979e+07	230.039	16	2.57919e+07
Q9EP71	Ankycorbin OS=Mus musculus GN=Rai14 PE=1 SV=1 - [RAI14_MOUSE]	979	108.785	6.26514			0	375.28	20	8.60362e+07	437.079	25	7.46841e+07
Q7TN75	Retrotransposon-derived protein PEG10 OS=Mus musculus GN=Peg10 PE=1 SV=2 - [PEG10_MOUSE]	958	109.779	6.37939			0	310.788	20	1.65037e+08			0
P58774	Tropomyosin beta chain OS=Mus musculus GN=Tpm2 PE=1 SV=1 - [TPM2_MOUSE]	284	32.8166	4.70361			0	326.358	17	2.23756e+08	278.641	14	3.44648e+08
P58771	Tropomyosin alpha-1 chain OS=Mus musculus GN=Tpm1 PE=1 SV=1 - [TPM1_MOUSE]	284	32.6607	4.7417			0	311.158	17	2.23756e+08	260.118	16	3.44648e+08
P28658	Ataxin-10 OS=Mus musculus GN=Atxn10 PE=1 SV=2 - [ATX10_MOUSE]	475	53.6725	5.24951			0	354.372	17	1.03153e+08			0
P21107	Tropomyosin alpha-3 chain OS=Mus musculus GN=Tpm3 PE=2 SV=3 - [TPM3_MOUSE]	285	32.9738	4.71631			0	291.492	16	2.23756e+08	179.816	12	3.44648e+08
Q64331	Unconventional myosin-VI OS=Mus musculus OX=10090 GN=Myo6 PE=1 SV=2 - [MYO6_MOUSE]	1262	145.714	8.47021			0	228.656	14	4.3531e+07			6.48253e+06
P16627	Heat shock 70 kDa protein 1-like OS=Mus musculus GN=Hspa1l PE=2 SV=4 - [HS71L_MOUSE]	641	70.5932	6.23975			1.53829e+08	273.985	13	5.85291e+08	619.583	28	1.23072e+09
Q60605	Myosin light polypeptide 6 OS=Mus musculus GN=Myl6 PE=1 SV=3 - [MYL6_MOUSE]	151	16.9191	4.65283			4.45528e+06	327.338	13	3.29204e+08	235.89	16	4.2303e+08
P97434	Myosin phosphatase Rho-interacting protein OS=Mus musculus GN=Mprip PE=1 SV=2 - [MPRIP_MOUSE]	1024	116.337	6.21436			0	158.925	13	5.37849e+07	86.165	11	4.01669e+07
P17426	AP-2 complex subunit alpha-1 OS=Mus musculus GN=Ap2a1 PE=1 SV=1 - [AP2A1_MOUSE]	977	107.596	7.03467			0	182.011	11	1.91649e+07	116.731	7	1.5021e+07
Q8BMF4	Dihydrolipoyllysine-residue acetyltransferase component of pyruvate dehydrogenase complex, mitochondrial OS=Mus musculus GN=Dlat PE=1 SV=2 - [ODP2_MOUSE]	642	67.8987	8.57275			5.42054e+06	320.518	10	1.32328e+08	131.13	5	2.33442e+07
Q9DBG3	AP-2 complex subunit beta OS=Mus musculus GN=Ap2b1 PE=1 SV=1 - [AP2B1_MOUSE]	937	104.516	5.37646			0	114.442	9	4.51864e+07	124.829	7	4.97846e+07
Q8CAQ8	MICOS complex subunit Mic60 OS=Mus musculus GN=Immt PE=1 SV=1 - [MIC60_MOUSE]	757	83.8482	6.60986			0	183.96	9	2.51983e+07	38.9333	3	1.23932e+07
P97479	Unconventional myosin-VIIa OS=Mus musculus GN=Myo7a PE=1 SV=2 - [MYO7A_MOUSE]	2215	254.777	8.54346			0	166.581	9	3.80653e+07	34.01	2	1.83781e+07
Q9JMB7	Piwi-like protein 1 OS=Mus musculus GN=Piwil1 PE=1 SV=1 - [PIWL1_MOUSE]	862	98.5118	9.37842			0	82.5014	8	1.97627e+07	260.848	19	4.71606e+07
P0CG49	Polyubiquitin-B OS=Mus musculus GN=Ubb PE=2 SV=1 - [UBB_MOUSE]	305	34.3475	7.53271			7.34914e+07	156.254	8	2.53119e+08	110.637	4	159741480
P56480	ATP synthase subunit beta, mitochondrial OS=Mus musculus GN=Atp5b PE=1 SV=2 - [ATPB_MOUSE]	529	56.2655	5.33838			0	136.131	8	5.45095e+07	64.83	5	1.95661e+07
P61222	ATP-binding cassette sub-family E member 1 OS=Mus musculus GN=Abce1 PE=2 SV=1 - [ABCE1_MOUSE]	599	67.271	8.33838			0	80.2271	8	2.3594e+07			0
Q5PR69	Capping protein-inhibiting regulator of actin dynamics OS=Mus musculus OX=10090 GN=Cracd PE=1 SV=4 - [CRACD_MOUSE]	1291	142.8	5.31299			0	147.953	7	5.10969e+07	212.21	13	8.35145e+07
Q9CR26	Vacuolar protein sorting-associated protein VTA1 homolog OS=Mus musculus GN=Vta1 PE=1 SV=1 - [VTA1_MOUSE]	309	33.8919	6.12549			0	216.867	7	9.23982e+07			0
Q9EQK5	Major vault protein OS=Mus musculus GN=Mvp PE=1 SV=4 - [MVP_MOUSE]	861	95.8652	5.59229			0	79.6722	7	3.44807e+07			0
Q8VIJ6	Splicing factor, proline- and glutamine-rich OS=Mus musculus GN=Sfpq PE=1 SV=1 - [SFPQ_MOUSE]	699	75.3943	9.43701			0	121.89	6	1.4266e+07	358.343	25	9.68248e+07
P14869	60S acidic ribosomal protein P0 OS=Mus musculus GN=Rplp0 PE=1 SV=3 - [RLA0_MOUSE]	317	34.1948	6.25244			0	114.753	6	1.12471e+08	347.23	20	3.19754e+08
P47911	60S ribosomal protein L6 OS=Mus musculus GN=Rpl6 PE=1 SV=3 - [RL6_MOUSE]	296	33.4889	10.6968			3161022	91.5156	6	1.87018e+07	201.191	9	7.76707e+07
Q3THE2	Myosin regulatory light chain 12B OS=Mus musculus GN=Myl12b PE=1 SV=2 - [ML12B_MOUSE]	172	19.7665	4.84326			0	162.1	6	1.05217e+08	171.61	5	9.55105e+07
O70325	Phospholipid hydroperoxide glutathione peroxidase, mitochondrial OS=Mus musculus GN=Gpx4 PE=1 SV=4 - [GPX41_MOUSE]	197	22.2149	8.45557			0	152.613	6	5.44926e+07	157.348	6	4.64876e+07
Q80YT5	Spermatogenesis-associated protein 20 OS=Mus musculus GN=Spata20 PE=1 SV=1 - [SPT20_MOUSE]	790	88.4159	7.04932			2.37868e+06	131.896	6	2.64965e+07	117.58	6	2.73707e+07
Q9JKK7	Tropomodulin-2 OS=Mus musculus GN=Tmod2 PE=1 SV=2 - [TMOD2_MOUSE]	351	39.4866	5.35107			0	114.1	6	9.53214e+07	86.47	5	1.15031e+08
Q03265	ATP synthase subunit alpha, mitochondrial OS=Mus musculus GN=Atp5a1 PE=1 SV=1 - [ATPA_MOUSE]	553	59.7156	9.18799			0	152.977	6	2.15659e+07	34.87	2	4.91681e+06
P60122	RuvB-like 1 OS=Mus musculus GN=Ruvbl1 PE=1 SV=1 - [RUVB1_MOUSE]	456	50.1823	6.41748			0	134.9	5	8.23996e+06	171.305	8	2.70188e+07
P68040	Guanine nucleotide-binding protein subunit beta-2-like 1 OS=Mus musculus GN=Gnb2l1 PE=1 SV=3 - [GBLP_MOUSE]	317	35.0546	7.69385			0	109	5	4.2065e+07	90.41	5	2.64242e+07
Q9ERG0	LIM domain and actin-binding protein 1 OS=Mus musculus GN=Lima1 PE=1 SV=3 - [LIMA1_MOUSE]	753	84.0081	6.59521			0	41.3033	5	2.00869e+07	69.985	5	2.35894e+07
Q9JJ28	Protein flightless-1 homolog OS=Mus musculus GN=Flii PE=1 SV=1 - [FLII_MOUSE]	1271	144.712	6.06201			0	77.87	5	1.81462e+07	29.73	2	2.30955e+07
Q9QZM0	Ubiquilin-2 OS=Mus musculus GN=Ubqln2 PE=1 SV=2 - [UBQL2_MOUSE]	638	67.3083	5.22412			0	110.629	5	7.25111e+07			0
Q91YE9	Cytosolic 5'-nucleotidase 1B OS=Mus musculus GN=Nt5c1b PE=2 SV=2 - [5NT1B_MOUSE]	573	64.9617	8.36768			0	58.47	5	3.06797e+07			0
Q61584	Fragile X mental retardation syndrome-related protein 1 OS=Mus musculus GN=Fxr1 PE=1 SV=2 - [FXR1_MOUSE]	677	76.1753	6.97607			0	83.44	4	1.31788e+07	704.96	33	1.04674e+08
Q99MN1	Lysine--tRNA ligase OS=Mus musculus GN=Kars PE=1 SV=1 - [SYK_MOUSE]	595	67.7965	5.93506			0	45.83	4	1.32894e+07	219.537	14	1.53872e+08
P62259	14-3-3 protein epsilon OS=Mus musculus GN=Ywhae PE=1 SV=1 - [1433E_MOUSE]	255	29.1554	4.7417			2.15725e+07	71.82	4	2.63381e+07	176.667	9	5.85336e+07
Q9D0M5	Dynein light chain 2, cytoplasmic OS=Mus musculus GN=Dynll2 PE=1 SV=1 - [DYL2_MOUSE]	89	10.3431	7.37158			0	90.45	4	2.39946e+07	170.307	7	8.24834e+07
P47963	60S ribosomal protein L13 OS=Mus musculus GN=Rpl13 PE=2 SV=3 - [RL13_MOUSE]	211	24.2905	11.5464			0	94.45	4	1.1834e+07	164.222	9	4.45696e+07
Q9CQ19	Myosin regulatory light polypeptide 9 OS=Mus musculus GN=Myl9 PE=1 SV=3 - [MYL9_MOUSE]	172	19.8415	4.91943			0	128.37	4	7.15781e+07	131.03	5	6.53632e+07
Q9D4J1	EF-hand domain-containing protein D1 OS=Mus musculus GN=Efhd1 PE=1 SV=1 - [EFHD1_MOUSE]	240	26.9828	6.02393			0	63.49	4	2.68319e+07	113.179	8	5.96125e+07
Q9WTI7	Unconventional myosin-Ic OS=Mus musculus GN=Myo1c PE=1 SV=2 - [MYO1C_MOUSE]	1063	121.868	9.34912			0	82.93	4	5.90403e+06	85.5733	4	4.43071e+06
Q8CI43	Myosin light chain 6B OS=Mus musculus GN=Myl6b PE=2 SV=1 - [MYL6B_MOUSE]	207	22.7347	5.52881			0	73.59	4	1.97041e+08	84.94	5	2.71137e+08
P59242	Cingulin OS=Mus musculus GN=Cgn PE=1 SV=1 - [CING_MOUSE]	1191	136.365	5.90967			0	36.82	4	8.88977e+06	39.4811	3	9.54095e+06
Q8BVU0	Leucine-rich repeat and calponin homology domain-containing protein 3 OS=Mus musculus GN=Lrch3 PE=2 SV=3 - [LRCH3_MOUSE]	778	86.2872	7.03467			0	107.42	4	1.33559e+07			0
Q9ET47	Espin OS=Mus musculus GN=Espn PE=1 SV=2 - [ESPN_MOUSE]	871	94.4389	7.69385			0	99.1324	4	1.2557e+07			1.54033e+07
O54724	Polymerase I and transcript release factor OS=Mus musculus GN=Ptrf PE=1 SV=1 - [PTRF_MOUSE]	392	43.927	5.51611			0	68.78	4	1.14089e+07			0
Q99LJ7	RCC1 and BTB domain-containing protein 2 OS=Mus musculus GN=Rcbtb2 PE=2 SV=1 - [RCBT2_MOUSE]	551	60.1254	5.49072			0	61.6667	4	3.11572e+07			0
Q91YQ5	Dolichyl-diphosphooligosaccharide--protein glycosyltransferase subunit 1 OS=Mus musculus GN=Rpn1 PE=1 SV=1 - [RPN1_MOUSE]	608	68.4857	6.45557			0	61.36	4	8.10619e+06			0
P55096	ATP-binding cassette sub-family D member 3 OS=Mus musculus GN=Abcd3 PE=1 SV=2 - [ABCD3_MOUSE]	659	75.4263	9.26123			0	36.643	4	6.77142e+06			0
P28665	Murinoglobulin-1 OS=Mus musculus GN=Mug1 PE=1 SV=3 - [MUG1_MOUSE]	1476	165.193	6.41748			0	36.55	4	1.86141e+07			0
P35979	60S ribosomal protein L12 OS=Mus musculus GN=Rpl12 PE=1 SV=2 - [RL12_MOUSE]	165	17.7935	9.42236			7.89517e+06	68.5738	3	8.73212e+07	331.94	12	3.87548e+08
O88746	Target of Myb protein 1 OS=Mus musculus GN=Tom1 PE=1 SV=1 - [TOM1_MOUSE]	492	54.2912	4.94482			0	46.62	3	9.3205e+06	196.22	13	4.21237e+07
P35980	60S ribosomal protein L18 OS=Mus musculus GN=Rpl18 PE=2 SV=3 - [RL18_MOUSE]	188	21.6312	11.7808			5.06111e+06	88.2828	3	2.1156e+07	170.021	6	3.36286e+07
P67984	60S ribosomal protein L22 OS=Mus musculus GN=Rpl22 PE=1 SV=2 - [RL22_MOUSE]	128	14.7498	9.18799			0	71.5367	3	1.81193e+07	167.89	7	6.8771e+07
Q8R326	Paraspeckle component 1 OS=Mus musculus GN=Pspc1 PE=1 SV=1 - [PSPC1_MOUSE]	523	58.7213	6.66846			0	42.82	3	7.86768e+06	151.99	6	9.23833e+07
P42932	T-complex protein 1 subunit theta OS=Mus musculus GN=Cct8 PE=1 SV=3 - [TCPQ_MOUSE]	548	59.5175	5.61768			0	67.17	3	2.49913e+07	138.759	4	4.03479e+07
Q9CZX8	40S ribosomal protein S19 OS=Mus musculus GN=Rps19 PE=1 SV=3 - [RS19_MOUSE]	145	16.0756	10.4038			0	52.616	3	2.75477e+07	126.63	6	4.89225e+07
Q91WK0	Leucine-rich repeat flightless-interacting protein 2 OS=Mus musculus GN=Lrrfip2 PE=1 SV=1 - [LRRF2_MOUSE]	415	47.119	5.68115			0	79.4367	3	1.45781e+07	123.257	6	1.60414e+07
Q5SRX1	TOM1-like protein 2 OS=Mus musculus GN=Tom1l2 PE=2 SV=1 - [TM1L2_MOUSE]	507	55.6279	4.81787			0	49.0933	3	1.06112e+07	114.02	6	5.93234e+06
P68254	14-3-3 protein theta OS=Mus musculus GN=Ywhaq PE=1 SV=1 - [1433T_MOUSE]	245	27.7608	4.77979			2.15725e+07	63.5833	3	2.89998e+07	109.517	6	4.46532e+07
P20152	Vimentin OS=Mus musculus GN=Vim PE=1 SV=3 - [VIME_MOUSE]	466	53.6551	5.12256			0	59.2933	3	1.73365e+07	79.96	3	1.38179e+07
P50516	V-type proton ATPase catalytic subunit A OS=Mus musculus GN=Atp6v1a PE=1 SV=2 - [VATA_MOUSE]	617	68.2826	5.57959			0	57.51	3	1.79772e+07	76.83	6	1.4454e+07
Q9QYC0	Alpha-adducin OS=Mus musculus GN=Add1 PE=1 SV=2 - [ADDA_MOUSE]	735	80.5963	5.89697			0	48.8833	3	1.43383e+07	59.5467	3	1.134e+07
P14106	Complement C1q subcomponent subunit B OS=Mus musculus GN=C1qb PE=1 SV=2 - [C1QB_MOUSE]	253	26.7006	8.14795			1.19081e+07	86.1999	3	9.04709e+07	55.3462	2	2.76676e+07
P63087	Serine/threonine-protein phosphatase PP1-gamma catalytic subunit OS=Mus musculus GN=Ppp1cc PE=1 SV=1 - [PP1G_MOUSE]	323	36.9597	6.53662			0	56.8633	3	1.29607e+07	54.76	2	9.47252e+06
P63323	40S ribosomal protein S12 OS=Mus musculus OX=10090 GN=Rps12 PE=1 SV=3 - [RS12_MOUSE]	132	14.5055	7.21045			0	50.72	3	1.31901e+07	48.0933	3	2.46049e+07
P47757	F-actin-capping protein subunit beta OS=Mus musculus GN=Capzb PE=1 SV=3 - [CAPZB_MOUSE]	277	31.3258	5.74463			0	82.66	3	1.60604e+07	44.24	2	1.75008e+07
Q60930	Voltage-dependent anion-selective channel protein 2 OS=Mus musculus GN=Vdac2 PE=1 SV=2 - [VDAC2_MOUSE]	295	31.7126	7.48877			0	90.407	3	46826476			0
Q9JHJ0	Tropomodulin-3 OS=Mus musculus GN=Tmod3 PE=2 SV=1 - [TMOD3_MOUSE]	352	39.4783	5.13525			0	75.8133	3	2.54525e+07			0
Q9WU78	Programmed cell death 6-interacting protein OS=Mus musculus GN=Pdcd6ip PE=1 SV=3 - [PDC6I_MOUSE]	869	95.9642	6.52197			0	64.7494	3	5.19925e+06			12244505
Q6NXM2	RCC1 and BTB domain-containing protein 1 OS=Mus musculus GN=Rcbtb1 PE=1 SV=1 - [RCBT1_MOUSE]	531	58.3417	6.43018			0	59.1733	3	1.14181e+07			0
Q80YV4	4'-phosphopantetheine phosphatase OS=Mus musculus OX=10090 GN=Pank4 PE=1 SV=2 - [PANK4_MOUSE]	820	91.4639	6.7124			0	53.67	3	2.18496e+07			0
P53395	Lipoamide acyltransferase component of branched-chain alpha-keto acid dehydrogenase complex, mitochondrial OS=Mus musculus GN=Dbt PE=1 SV=2 - [ODB2_MOUSE]	482	53.2129	8.60205			0	52.6533	3	9.36394e+06			0
Q8BFW7	Lipoma-preferred partner homolog OS=Mus musculus GN=Lpp PE=1 SV=1 - [LPP_MOUSE]	613	65.8479	7.37158			0	52.5	3	1.38054e+07			0
Q9D051	Pyruvate dehydrogenase E1 component subunit beta, mitochondrial OS=Mus musculus GN=Pdhb PE=1 SV=1 - [ODPB_MOUSE]	359	38.912	6.87354			0	50.64	3	1.92589e+07			0
Q8C262	Interferon-inducible GTPase 5 OS=Mus musculus GN=Irgc PE=1 SV=1 - [IIGP5_MOUSE]	412	45.1166	9.5835			0	49.9133	3	7.72627e+06			0
E9PY46	Intraflagellar transport protein 140 homolog OS=Mus musculus GN=Ift140 PE=1 SV=1 - [IF140_MOUSE]	1464	165.769	5.90967			0	34.96	3	9.44983e+06			4738616
Q8VEK3	Heterogeneous nuclear ribonucleoprotein U OS=Mus musculus GN=Hnrnpu PE=1 SV=1 - [HNRPU_MOUSE]	800	87.8627	6.23975			0	33.04	3	1.59757e+07			0
Q9QWY8	Arf-GAP with SH3 domain, ANK repeat and PH domain-containing protein 1 OS=Mus musculus GN=Asap1 PE=1 SV=2 - [ASAP1_MOUSE]	1147	127.342	7.63525			0	32.4533	3	1.29242e+07			0
Q9R0L6	Pericentriolar material 1 protein OS=Mus musculus GN=Pcm1 PE=1 SV=2 - [PCM1_MOUSE]	2025	228.706	5.0083			0	79.01	2	2.33332e+07	2078.07	116	7.55779e+08
O54887	Testis-specific serine kinase substrate OS=Mus musculus GN=Tsks PE=1 SV=4 - [TSKS_MOUSE]	585	63.4654	6.49365			0	36.18	2	3.7814e+06	582.457	33	1.43972e+08
P97855	Ras GTPase-activating protein-binding protein 1 OS=Mus musculus GN=G3bp1 PE=1 SV=1 - [G3BP1_MOUSE]	465	51.7969	5.59229			0	28.7	2	1.74491e+07	250.431	16	7.49312e+07
Q9CQE8	UPF0568 protein C14orf166 homolog OS=Mus musculus PE=2 SV=1 - [CN166_MOUSE]	244	28.1348	6.88818			0	22.71	2	1.01889e+07	227.088	11	3.66245e+07
P09405	Nucleolin OS=Mus musculus GN=Ncl PE=1 SV=2 - [NUCL_MOUSE]	707	76.6768	4.75439			0	48.34	2	5.00375e+06	189.539	8	2.39939e+07
P97379	Ras GTPase-activating protein-binding protein 2 OS=Mus musculus GN=G3bp2 PE=1 SV=2 - [G3BP2_MOUSE]	482	54.0548	5.61768			0	34.42	2	3.61672e+06	186.524	10	6.65149e+07
P12970	60S ribosomal protein L7a OS=Mus musculus GN=Rpl7a PE=1 SV=2 - [RL7A_MOUSE]	266	29.958	10.5649			0	49.91	2	8.99077e+06	185.71	8	5.56283e+07
P42208	Septin-2 OS=Mus musculus GN=Sept2 PE=1 SV=2 - [SEPT2_MOUSE]	361	41.4993	6.55127			0	64.57	2	2.15723e+06	158.262	10	1.40049e+07
P62908	40S ribosomal protein S3 OS=Mus musculus GN=Rps3 PE=1 SV=1 - [RS3_MOUSE]	243	26.6574	9.65674			0	66.44	2	1.30555e+07	157.455	8	9.54743e+07
Q921G8	Gamma-tubulin complex component 2 OS=Mus musculus GN=Tubgcp2 PE=2 SV=2 - [GCP2_MOUSE]	905	103.157	6.771			0	52.69	2	1.47481e+07	153.513	8	2.71968e+07
Q9CXW4	60S ribosomal protein L11 OS=Mus musculus GN=Rpl11 PE=1 SV=4 - [RL11_MOUSE]	178	20.2396	9.59814			0	71.15	2	4.99745e+07	148.161	6	1.12608e+08
P09541	Myosin light chain 4 OS=Mus musculus OX=10090 GN=Myl4 PE=1 SV=3 - [MYL4_MOUSE]	193	21.1456	5.03369			0	34.59	2	2.78069e+07	128.7	5	4.3437e+07
P14131	40S ribosomal protein S16 OS=Mus musculus GN=Rps16 PE=2 SV=4 - [RS16_MOUSE]	146	16.435	10.2134			0	42.13	2	1.50997e+07	115.612	5	2.02804e+07
P47753	F-actin-capping protein subunit alpha-1 OS=Mus musculus GN=Capza1 PE=1 SV=4 - [CAZA1_MOUSE]	286	32.9193	5.5542			0	47.6	2	4.83246e+07	107.173	3	4.51463e+07
P14148	60S ribosomal protein L7 OS=Mus musculus GN=Rpl7 PE=1 SV=2 - [RL7_MOUSE]	270	31.3998	10.8872			7.36056e+06	68.71	2	2.72679e+07	86.1367	7	6.20325e+07
P26043	Radixin OS=Mus musculus GN=Rdx PE=1 SV=3 - [RADI_MOUSE]	583	68.5003	6.20166			0	35.44	2	1.838e+07	85.39	5	2.46258e+07
Q61496	Probable ATP-dependent RNA helicase DDX4 OS=Mus musculus GN=Ddx4 PE=1 SV=2 - [DDX4_MOUSE]	702	76.4227	6.0874			5.56806e+06	30.09	2	2.53011e+07	78	3	1.83189e+07
Q9CR57	60S ribosomal protein L14 OS=Mus musculus GN=Rpl14 PE=1 SV=3 - [RL14_MOUSE]	217	23.5492	11.019			0	77.6616	2	1.52144e+07	75.0979	2	5.43197e+06
P62889	60S ribosomal protein L30 OS=Mus musculus GN=Rpl30 PE=3 SV=2 - [RL30_MOUSE]	115	12.7757	9.62744			0	35.43	2	7.66863e+06	66.2933	3	4.47531e+07
Q60598	Src substrate cortactin OS=Mus musculus GN=Cttn PE=1 SV=2 - [SRC8_MOUSE]	546	61.2124	5.40186			0	41.19	2	1.14941e+07	62.2433	4	1.42223e+07
Q99LB2	Dehydrogenase/reductase SDR family member 4 OS=Mus musculus GN=Dhrs4 PE=1 SV=3 - [DHRS4_MOUSE]	279	29.8657	9.37842			0	25.89	2	9.32802e+06	57.12	5	2.48056e+07
Q80UG5	Septin-9 OS=Mus musculus GN=Sept9 PE=1 SV=1 - [SEPT9_MOUSE]	583	65.5339	8.89502			0	21.2	2	1.20654e+07	56.26	6	2.30041e+07
Q9DAN1	Protein disulfide-isomerase-like protein of the testis OS=Mus musculus GN=Pdilt PE=1 SV=2 - [PDILT_MOUSE]	588	67.7167	5.75732			0	35.36	2	7.85631e+06	51.8167	3	2.04754e+07
Q8BND3	WD repeat-containing protein 35 OS=Mus musculus GN=Wdr35 PE=1 SV=3 - [WDR35_MOUSE]	1181	133.905	6.34131			0	48.13	2	1.75564e+07	51.11	2	1.40087e+07
Q9QZ06	Toll-interacting protein OS=Mus musculus GN=Tollip PE=1 SV=1 - [TOLIP_MOUSE]	274	30.325	5.17334			0	55.98	2	2.16886e+07	37	3	1.48642e+07
P62814	V-type proton ATPase subunit B, brain isoform OS=Mus musculus GN=Atp6v1b2 PE=1 SV=1 - [VATB2_MOUSE]	511	56.5149	5.80811			0	20.76	2	6.30279e+06	32.73	3	7.55583e+06
Q8BFZ9	Erlin-2 OS=Mus musculus GN=Erlin2 PE=1 SV=1 - [ERLN2_MOUSE]	340	37.8485	5.50342			0	94.9997	2	1.31516e+07			0
P80317	T-complex protein 1 subunit zeta OS=Mus musculus GN=Cct6a PE=1 SV=3 - [TCPZ_MOUSE]	531	57.9677	7.07861			0	60.28	2	1.91083e+07			5.73655e+06
Q7TPR4	Alpha-actinin-1 OS=Mus musculus GN=Actn1 PE=1 SV=1 - [ACTN1_MOUSE]	892	103.004	5.37646			0	55.54	2	5.2718e+06			4.55489e+06
Q60931	Voltage-dependent anion-selective channel protein 3 OS=Mus musculus GN=Vdac3 PE=1 SV=1 - [VDAC3_MOUSE]	283	30.7334	8.79248			0	54.52	2	3.70431e+07			0
Q8CFG9	Complement C1r-B subcomponent OS=Mus musculus GN=C1rb PE=2 SV=1 - [C1RB_MOUSE]	706	79.8846	5.80811			0	50.11	2	1.79714e+06			0
Q9CZ13	Cytochrome b-c1 complex subunit 1, mitochondrial OS=Mus musculus GN=Uqcrc1 PE=1 SV=2 - [QCR1_MOUSE]	480	52.8185	6.21436			0	45.1578	2	7.74909e+06			0
Q9CX00	IST1 homolog OS=Mus musculus GN=Ist1 PE=2 SV=1 - [IST1_MOUSE]	362	39.4435	5.43994			0	43.5242	2	1.02728e+07			8.76556e+06
Q9QYB5	Gamma-adducin OS=Mus musculus GN=Add3 PE=1 SV=2 - [ADDG_MOUSE]	706	78.7277	5.94775			0	42.42	2	1.23545e+07			0
P35564	Calnexin OS=Mus musculus GN=Canx PE=1 SV=1 - [CALX_MOUSE]	591	67.2357	4.64014			0	41.45	2	4.66989e+06			0
Q8CG14	Complement C1s-A subcomponent OS=Mus musculus GN=C1sa PE=2 SV=2 - [CS1A_MOUSE]	688	76.8078	5.08447			0	39.18	2	1.75517e+07			0
O89112	LanC-like protein 1 OS=Mus musculus GN=Lancl1 PE=1 SV=1 - [LANC1_MOUSE]	399	45.3116	7.76709			8.41102e+06	36.75	2	9.18884e+06			9.45645e+06
P80313	T-complex protein 1 subunit eta OS=Mus musculus GN=Cct7 PE=1 SV=1 - [TCPH_MOUSE]	544	59.6141	7.84033			0	31.96	2	1.23676e+07			0
Q8CEE6	PAS domain-containing serine/threonine-protein kinase OS=Mus musculus GN=Pask PE=1 SV=3 - [PASK_MOUSE]	1383	151.154	5.07178			0	31.58	2	6.02837e+06			0
P33215	Protein NEDD1 OS=Mus musculus GN=Nedd1 PE=1 SV=2 - [NEDD1_MOUSE]	660	71.2481	7.84033			0	26.26	2	1.15778e+07			0
P0DW87	Zinc finger TRAF-type-containing protein 1 OS=Mus musculus OX=10090 GN=Zftraf1 PE=1 SV=1 - [ZTRF1_MOUSE]	399	43.4107	6.59521			0	20.79	2	7.90958e+06			0
P08752	Guanine nucleotide-binding protein G(i) subunit alpha-2 OS=Mus musculus GN=Gnai2 PE=1 SV=5 - [GNAI2_MOUSE]	355	40.463	5.45264			0	20.03	2	9.26257e+06			0
Q9WUN2	Serine/threonine-protein kinase TBK1 OS=Mus musculus GN=Tbk1 PE=1 SV=1 - [TBK1_MOUSE]	729	83.3716	6.87354			0	16.84	2	1.32647e+07			0
D3YV10	Coiled-coil domain-containing protein 13 OS=Mus musculus GN=Ccdc13 PE=3 SV=1 - [CCD13_MOUSE]	709	79.7014	9.01221			0			0	1188.03	69	3.22915e+08
Q9D6F9	Tubulin beta-4A chain OS=Mus musculus GN=Tubb4a PE=1 SV=3 - [TBB4A_MOUSE]	444	49.5539	4.88135			1.15923e+08			5.64992e+08	886.63	40	4.40241e+08
Q9D3R3	Centrosomal protein of 72 kDa OS=Mus musculus GN=Cep72 PE=1 SV=3 - [CEP72_MOUSE]	646	72.3885	6.7417			0			0	742.411	45	2.46176e+08
Q62036	Centrosomal protein of 131 kDa OS=Mus musculus GN=Cep131 PE=1 SV=2 - [CP131_MOUSE]	1060	120.24	8.71924			0			0	641.531	33	9.68937e+07
Q99MS8	Tubulin polyglutamylase complex subunit 1 OS=Mus musculus GN=Tpgs1 PE=1 SV=1 - [TPGS1_MOUSE]	303	32.6051	8.93896			0			0	534.938	26	2.4778e+08
Q9D8L5	Coiled-coil domain-containing protein 91 OS=Mus musculus GN=Ccdc91 PE=1 SV=2 - [CCD91_MOUSE]	442	49.9763	5.07178			0			0	487.257	21	5.22127e+07
Q8VC66	Afadin- and alpha-actinin-binding protein OS=Mus musculus GN=Ssx2ip PE=1 SV=1 - [ADIP_MOUSE]	615	70.9115	6.65381			0			0	442.135	25	8.70459e+07
Q91YK0	Leucine-rich repeat-containing protein 49 OS=Mus musculus OX=10090 GN=Lrrc49 PE=1 SV=1 - [LRC49_MOUSE]	686	78.827	8.1333			0			0	391.717	26	6.42914e+07
Q9JM98	WD repeat-containing protein WRAP73 OS=Mus musculus GN=Wrap73 PE=1 SV=2 - [WRP73_MOUSE]	462	52.0191	7.18115			0			0	337.284	22	8.60249e+07
Q9JHQ5	Leucine zipper transcription factor-like protein 1 OS=Mus musculus GN=Lztfl1 PE=1 SV=1 - [LZTL1_MOUSE]	299	34.7522	5.17334			0			0	336.316	16	6.05662e+07
Q8K2G4	Bardet-Biedl syndrome 7 protein homolog OS=Mus musculus GN=Bbs7 PE=1 SV=1 - [BBS7_MOUSE]	715	80.269	5.80811			0			0	308.773	12	6.32184e+07
Q9CWF6	Bardet-Biedl syndrome 2 protein homolog OS=Mus musculus GN=Bbs2 PE=1 SV=1 - [BBS2_MOUSE]	721	79.8813	5.85889			0			0	304.061	20	9.46609e+07
Q3U1J4	DNA damage-binding protein 1 OS=Mus musculus GN=Ddb1 PE=1 SV=2 - [DDB1_MOUSE]	1140	126.772	5.26221			0			1.02772e+07	287.659	14	5.5286e+07
A3KGV1	Outer dense fiber protein 2 OS=Mus musculus GN=Odf2 PE=1 SV=1 - [ODFP2_MOUSE]	830	95.4818	7.60596			0			0	267.541	13	3.38536e+07
Q61241	Testis-specific serine/threonine-protein kinase 1 OS=Mus musculus GN=Tssk1b PE=1 SV=2 - [TSSK1_MOUSE]	365	41.5623	7.72314			0			0	245.284	11	5.26107e+07
Q811G0	Protein PTHB1 OS=Mus musculus GN=Bbs9 PE=1 SV=2 - [PTHB1_MOUSE]	885	98.9947	6.12549			0			0	232.472	11	3.48622e+07
Q9JJ11	Transforming acidic coiled-coil-containing protein 3 OS=Mus musculus GN=Tacc3 PE=1 SV=1 - [TACC3_MOUSE]	631	70.5831	4.61475			0			0	224.247	15	4.51073e+07
Q8BFT2	HAUS augmin-like complex subunit 4 OS=Mus musculus GN=Haus4 PE=2 SV=1 - [HAUS4_MOUSE]	363	42.17	5.80811			0			0	205.212	9	7.77201e+07
Q9D8E6	60S ribosomal protein L4 OS=Mus musculus GN=Rpl4 PE=1 SV=3 - [RL4_MOUSE]	419	47.124	11.0044			0			8.17314e+06	185.15	9	3.96035e+07
Q91XQ0	Dynein heavy chain 8, axonemal OS=Mus musculus GN=Dnah8 PE=1 SV=2 - [DYH8_MOUSE]	4731	540.892	6.17627			0			0	179.441	13	1.97647e+07
P47955	60S acidic ribosomal protein P1 OS=Mus musculus GN=Rplp1 PE=3 SV=1 - [RLA1_MOUSE]	114	11.4677	4.32275			0			5.92345e+07	178.04	7	1.69908e+08
Q8BHX1	HAUS augmin-like complex subunit 1 OS=Mus musculus OX=10090 GN=Haus1 PE=1 SV=2 - [HAUS1_MOUSE]	278	31.3595	5.69385			0			0	174.944	15	9.94621e+07
Q32MG2	Spermatid-associated protein OS=Mus musculus OX=10090 GN=Spert PE=1 SV=2 - [SPERT_MOUSE]	446	51.8331	6.7417			0			0	174.692	18	8.79508e+07
Q8BHR8	UPF0705 protein C11orf49 homolog OS=Mus musculus PE=1 SV=1 - [CK049_MOUSE]	331	37.5256	5.41455			0			0	169.34	8	2.81569e+07
Q69Z23	Dynein heavy chain 17, axonemal OS=Mus musculus GN=Dnah17 PE=1 SV=2 - [DYH17_MOUSE]	4481	511.276	5.64307			0			0	152.868	9	2.66533e+07
O70310	Glycylpeptide N-tetradecanoyltransferase 1 OS=Mus musculus GN=Nmt1 PE=1 SV=1 - [NMT1_MOUSE]	496	56.8519	8.00146			0			0	150.94	9	4.34094e+07
Q8BKE9	Intraflagellar transport protein 74 homolog OS=Mus musculus GN=Ift74 PE=1 SV=2 - [IFT74_MOUSE]	600	69.2579	5.99854			0			0	147.171	9	6.70027e+07
P63101	14-3-3 protein zeta/delta OS=Mus musculus GN=Ywhaz PE=1 SV=1 - [1433Z_MOUSE]	245	27.7537	4.79248			1.28709e+07			2.75912e+07	141.88	11	8.53662e+07
P63168	Dynein light chain 1, cytoplasmic OS=Mus musculus GN=Dynll1 PE=1 SV=1 - [DYL1_MOUSE]	89	10.3591	7.40088			0			2.55083e+07	140.395	9	8.39225e+07
Q9WUA2	Phenylalanine--tRNA ligase beta subunit OS=Mus musculus GN=Farsb PE=2 SV=2 - [SYFB_MOUSE]	589	65.6553	7.12256			0			0	139.99	5	1.70041e+07
Q91XU0	ATPase WRNIP1 OS=Mus musculus GN=Wrnip1 PE=1 SV=2 - [WRIP1_MOUSE]	660	71.7488	6.17627			0			0	135.415	8	3.44788e+07
Q91VR5	ATP-dependent RNA helicase DDX1 OS=Mus musculus GN=Ddx1 PE=1 SV=1 - [DDX1_MOUSE]	740	82.4478	7.21045			0			0	134.719	5	1.58104e+07
Q68FF0	Uncharacterized protein KIAA1841 OS=Mus musculus GN=Kiaa1841 PE=1 SV=2 - [K1841_MOUSE]	718	81.9436	6.62451			0			0	130.373	7	3.28894e+07
P32233	Developmentally-regulated GTP-binding protein 1 OS=Mus musculus GN=Drg1 PE=1 SV=1 - [DRG1_MOUSE]	367	40.4868	8.89502			0			0	128.33	4	1.30269e+07
O35737	Heterogeneous nuclear ribonucleoprotein H OS=Mus musculus GN=Hnrnph1 PE=1 SV=3 - [HNRH1_MOUSE]	449	49.1684	6.30322			0			1.44905e+07	127.08	4	2.34079e+07
Q61140	Breast cancer anti-estrogen resistance protein 1 OS=Mus musculus GN=Bcar1 PE=1 SV=2 - [BCAR1_MOUSE]	874	94.2268	5.68115			0			0	126.92	4	7.245e+06
P97351	40S ribosomal protein S3a OS=Mus musculus GN=Rps3a PE=1 SV=3 - [RS3A_MOUSE]	264	29.8657	9.72998			0			0	119.328	9	2.22198e+07
Q9D0E1	Heterogeneous nuclear ribonucleoprotein M OS=Mus musculus GN=Hnrnpm PE=1 SV=3 - [HNRPM_MOUSE]	729	77.5974	8.63135			0			8.93228e+06	118.702	6	1.37044e+07
Q922B2	Aspartate--tRNA ligase, cytoplasmic OS=Mus musculus GN=Dars PE=2 SV=2 - [SYDC_MOUSE]	501	57.1112	6.49365			0			1.18037e+07	118.63	5	1.27929e+07
Q61656	Probable ATP-dependent RNA helicase DDX5 OS=Mus musculus GN=Ddx5 PE=1 SV=2 - [DDX5_MOUSE]	614	69.2468	8.92432			0			6.99204e+06	115.977	7	4.35391e+07
P62751	60S ribosomal protein L23a OS=Mus musculus GN=Rpl23a PE=1 SV=1 - [RL23A_MOUSE]	156	17.6841	10.4478			0			32514334	112.84	7	4.66408e+07
Q8R081	Heterogeneous nuclear ribonucleoprotein L OS=Mus musculus GN=Hnrnpl PE=1 SV=2 - [HNRPL_MOUSE]	586	63.9233	8.104			0			0	112.47	3	8.50281e+06
A2AGT5	Cytoskeleton-associated protein 5 OS=Mus musculus GN=Ckap5 PE=2 SV=1 - [CKAP5_MOUSE]	2032	225.492	7.95752			0			0	112.11	5	3.23408e+07
O55029	Coatomer subunit beta' OS=Mus musculus GN=Copb2 PE=2 SV=2 - [COPB2_MOUSE]	905	102.384	5.30029			0			0	111.3	4	1.85871e+07
Q9Z2X1	Heterogeneous nuclear ribonucleoprotein F OS=Mus musculus GN=Hnrnpf PE=1 SV=3 - [HNRPF_MOUSE]	415	45.7009	5.49072			0			1.44905e+07	110.24	4	2.07765e+07
Q5IR70	Cancer-associated gene 1 protein homolog OS=Mus musculus GN=Cage1 PE=1 SV=2 - [CAGE1_MOUSE]	849	96.9756	5.61768			0			0	110.026	8	9.42906e+06
P61979	Heterogeneous nuclear ribonucleoprotein K OS=Mus musculus GN=Hnrnpk PE=1 SV=1 - [HNRPK_MOUSE]	463	50.9444	5.5415			3.63835e+06			4.30524e+06	107.51	4	1.34005e+07
Q6NXY1	TBC1 domain family member 31 OS=Mus musculus GN=Tbc1d31 PE=2 SV=1 - [TBC31_MOUSE]	996	115.765	8.11865			0			0	104.81	7	4.28175e+07
P23578	Acrosin OS=Mus musculus GN=Acr PE=1 SV=1 - [ACRO_MOUSE]	436	48.8978	9.36377			0			0	104.64	3	2.33359e+07
Q8CDE2	Calicin OS=Mus musculus GN=Ccin PE=1 SV=1 - [CALI_MOUSE]	588	66.707	8.17725			0			0	102.17	6	2.49541e+07
O55135	Eukaryotic translation initiation factor 6 OS=Mus musculus GN=Eif6 PE=1 SV=2 - [IF6_MOUSE]	245	26.4942	4.7417			0			0	102.07	2	2.59671e+07
P47962	60S ribosomal protein L5 OS=Mus musculus GN=Rpl5 PE=1 SV=3 - [RL5_MOUSE]	297	34.3787	9.77393			0			0	101.513	6	2.0417e+07
P62900	60S ribosomal protein L31 OS=Mus musculus GN=Rpl31 PE=1 SV=1 - [RL31_MOUSE]	125	14.4539	10.5356			0			0	101.26	2	1.86061e+07
Q9CQ62	2,4-dienoyl-CoA reductase, mitochondrial OS=Mus musculus GN=Decr1 PE=1 SV=1 - [DECR_MOUSE]	335	36.1907	8.95361			0			0	100.44	5	8.04324e+07
Q9JKB3	Y-box-binding protein 3 OS=Mus musculus GN=Ybx3 PE=1 SV=2 - [YBOX3_MOUSE]	361	38.7903	9.68604			0			1.14057e+07	97.89	5	2.76747e+07
O35218	Cleavage and polyadenylation specificity factor subunit 2 OS=Mus musculus GN=Cpsf2 PE=1 SV=1 - [CPSF2_MOUSE]	782	88.3267	5.10986			0			0	96.43	5	2.5706e+07
Q9D5R4	Spermatogenesis-associated protein 1 OS=Mus musculus GN=Spata1 PE=2 SV=1 - [SPAT1_MOUSE]	444	51.0455	5.66846			0			0	96	4	1.49559e+07
Q4QRL3	Coiled-coil domain-containing protein 88B OS=Mus musculus GN=Ccdc88b PE=1 SV=2 - [CC88B_MOUSE]	1481	166.508	5.32568			0			0	95.6567	3	5.38897e+06
Q80X50	Ubiquitin-associated protein 2-like OS=Mus musculus GN=Ubap2l PE=1 SV=1 - [UBP2L_MOUSE]	1107	116.728	7.10791			0			0	94.94	3	2.45676e+07
Q60736	Zona pellucida sperm-binding protein 3 receptor OS=Mus musculus GN=Zp3r PE=1 SV=1 - [ZP3R_MOUSE]	579	64.9077	7.15186			0			9.72947e+06	94.71	5	4.2057e+07
Q9DCH4	Eukaryotic translation initiation factor 3 subunit F OS=Mus musculus GN=Eif3f PE=1 SV=2 - [EIF3F_MOUSE]	361	37.9603	5.57959			0			0	94.6833	3	3.45981e+06
Q60865	Caprin-1 OS=Mus musculus GN=Caprin1 PE=1 SV=2 - [CAPR1_MOUSE]	707	78.1208	5.24951			0			0	93.4492	6	3.37486e+07
P27048	Small nuclear ribonucleoprotein-associated protein B OS=Mus musculus GN=Snrpb PE=1 SV=1 - [RSMB_MOUSE]	231	23.6402	10.9019			0			1.07602e+07	93.0667	6	2.73729e+07
Q9CZM2	60S ribosomal protein L15 OS=Mus musculus GN=Rpl15 PE=2 SV=4 - [RL15_MOUSE]	204	24.1311	11.6196			0			0	91.67	4	2.45059e+07
Q8C726	BTB/POZ domain-containing protein 9 OS=Mus musculus OX=10090 GN=Btbd9 PE=1 SV=1 - [BTBD9_MOUSE]	612	69.1033	5.68115			0			0	91.63	3	1.88096e+07
Q05CL8	La-related protein 7 OS=Mus musculus GN=Larp7 PE=1 SV=2 - [LARP7_MOUSE]	570	64.7623	9.53955			0			0	89.01	3	1.6314e+07
P62281	40S ribosomal protein S11 OS=Mus musculus GN=Rps11 PE=1 SV=3 - [RS11_MOUSE]	158	18.419	10.3013			0			0	86.83	3	2.22928e+07
Q8VDM6	Heterogeneous nuclear ribonucleoprotein U-like protein 1 OS=Mus musculus GN=Hnrnpul1 PE=1 SV=1 - [HNRL1_MOUSE]	859	95.9425	6.58057			0			0	86.42	2	1.83438e+07
Q8BP67	60S ribosomal protein L24 OS=Mus musculus GN=Rpl24 PE=1 SV=2 - [RL24_MOUSE]	157	17.7679	11.2534			0			0	86.42	2	1.48409e+07
Q80T85	DDB1- and CUL4-associated factor 5 OS=Mus musculus OX=10090 GN=Dcaf5 PE=1 SV=2 - [DCAF5_MOUSE]	946	103.612	5.79541			0			0	85.57	4	1.04765e+07
P51949	CDK-activating kinase assembly factor MAT1 OS=Mus musculus GN=Mnat1 PE=2 SV=2 - [MAT1_MOUSE]	309	35.8253	5.8208			0			0	84.38	2	7.16783e+06
Q6ZWX6	Eukaryotic translation initiation factor 2 subunit 1 OS=Mus musculus GN=Eif2s1 PE=1 SV=3 - [IF2A_MOUSE]	315	36.0854	5.08447			0			1.67005e+07	82.3833	3	2.54204e+07
P27546	Microtubule-associated protein 4 OS=Mus musculus GN=Map4 PE=1 SV=3 - [MAP4_MOUSE]	1125	117.357	4.98291			0			0	81.6167	3	2.09836e+07
P99027	60S acidic ribosomal protein P2 OS=Mus musculus GN=Rplp2 PE=1 SV=3 - [RLA2_MOUSE]	115	11.6438	4.53857			0			0	81.18	4	27095886
P84099	60S ribosomal protein L19 OS=Mus musculus GN=Rpl19 PE=1 SV=1 - [RL19_MOUSE]	196	23.4512	11.4731			0			8.8713e+06	80.6816	3	1.77791e+07
Q61884	Meiosis-specific nuclear structural protein 1 OS=Mus musculus GN=Mns1 PE=1 SV=1 - [MNS1_MOUSE]	491	60.1984	6.65381			0			0	79.8296	8	2.85869e+07
Q8C804	Spindle and centriole-associated protein 1 OS=Mus musculus GN=Spice1 PE=1 SV=2 - [SPICE_MOUSE]	860	95.5867	7.04932			0			0	79.45	4	2.19234e+07
P62918	60S ribosomal protein L8 OS=Mus musculus GN=Rpl8 PE=1 SV=2 - [RL8_MOUSE]	257	28.0073	11.0337			0			8.13909e+06	79.45	3	2.02089e+07
Q91VC3	Eukaryotic initiation factor 4A-III OS=Mus musculus GN=Eif4a3 PE=2 SV=3 - [IF4A3_MOUSE]	411	46.8102	6.72705			0			0	77.32	6	4.1571e+07
Q9DBG6	Dolichyl-diphosphooligosaccharide--protein glycosyltransferase subunit 2 OS=Mus musculus GN=Rpn2 PE=2 SV=1 - [RPN2_MOUSE]	631	69.02	5.80811			4.89187e+06			3.81542e+06	77.26	2	1.37055e+07
P27659	60S ribosomal protein L3 OS=Mus musculus GN=Rpl3 PE=1 SV=3 - [RL3_MOUSE]	403	46.0808	10.2134			0			0	77.01	4	2.95147e+07
P62082	40S ribosomal protein S7 OS=Mus musculus GN=Rps7 PE=2 SV=1 - [RS7_MOUSE]	194	22.1133	10.0962			0			0	76.37	6	4.05493e+07
P41105	60S ribosomal protein L28 OS=Mus musculus GN=Rpl28 PE=1 SV=2 - [RL28_MOUSE]	137	15.7237	12.0151			0			5.8113e+06	76.0067	3	9.11229e+06
P62270	40S ribosomal protein S18 OS=Mus musculus GN=Rps18 PE=1 SV=3 - [RS18_MOUSE]	152	17.7079	10.9897			0			0	73.9242	3	6.04724e+06
P62830	60S ribosomal protein L23 OS=Mus musculus GN=Rpl23 PE=1 SV=1 - [RL23_MOUSE]	140	14.8561	10.5063			0			0	73.49	2	1.06984e+07
Q9CZH8	Coiled-coil domain-containing protein 77 OS=Mus musculus GN=Ccdc77 PE=2 SV=1 - [CCD77_MOUSE]	489	57.5327	8.35303			0			0	73.19	5	1.37782e+07
Q9WTM5	RuvB-like 2 OS=Mus musculus GN=Ruvbl2 PE=2 SV=3 - [RUVB2_MOUSE]	463	51.0805	5.64307			0			1.49835e+07	73.0267	7	1.93814e+07
Q91Z31	Polypyrimidine tract-binding protein 2 OS=Mus musculus GN=Ptbp2 PE=1 SV=2 - [PTBP2_MOUSE]	531	57.4528	8.66064			0			0	72.27	2	3.04623e+07
Q8K389	CDK5 regulatory subunit-associated protein 2 OS=Mus musculus GN=Cdk5rap2 PE=1 SV=3 - [CK5P2_MOUSE]	1822	205.817	5.30029			0			0	70.42	3	8.64273e+06
Q99M31	Heat shock 70 kDa protein 14 OS=Mus musculus GN=Hspa14 PE=2 SV=2 - [HSP7E_MOUSE]	509	54.6159	5.92236			0			0	70.17	2	2.65988e+07
Q9D824	Pre-mRNA 3'-end-processing factor FIP1 OS=Mus musculus GN=Fip1l1 PE=1 SV=1 - [FIP1_MOUSE]	581	64.92	5.77002			0			0	69.83	3	1.7082e+07
Q76MZ3	Serine/threonine-protein phosphatase 2A 65 kDa regulatory subunit A alpha isoform OS=Mus musculus GN=Ppp2r1a PE=1 SV=3 - [2AAA_MOUSE]	589	65.2809	5.10986			0			0	68.58	4	2.13243e+07
O89079	Coatomer subunit epsilon OS=Mus musculus GN=Cope PE=2 SV=3 - [COPE_MOUSE]	308	34.5454	5.05908			0			0	67.64	2	18495410
Q6PDJ6	F-box only protein 42 OS=Mus musculus GN=Fbxo42 PE=2 SV=1 - [FBX42_MOUSE]	717	77.7275	7.57666			0			0	67.5867	4	4.32205e+07
Q9QXK7	Cleavage and polyadenylation specificity factor subunit 3 OS=Mus musculus GN=Cpsf3 PE=1 SV=2 - [CPSF3_MOUSE]	684	77.4552	5.60498			0			0	67.0233	3	6.993e+06
Q08288	Cell growth-regulating nucleolar protein OS=Mus musculus GN=Lyar PE=1 SV=2 - [LYAR_MOUSE]	388	43.7085	9.49561			0			2.32593e+07	66.48	4	1.47565e+07
B2RX88	Centrosome and spindle pole associated protein 1 OS=Mus musculus GN=Cspp1 PE=1 SV=2 - [CSPP1_MOUSE]	1205	138.228	7.37158			0			0	66.1	4	8.99162e+06
P80315	T-complex protein 1 subunit delta OS=Mus musculus GN=Cct4 PE=1 SV=3 - [TCPD_MOUSE]	539	58.0297	8.01611			1.39697e+07			14080561	65.74	5	1.62087e+07
P62264	40S ribosomal protein S14 OS=Mus musculus GN=Rps14 PE=2 SV=3 - [RS14_MOUSE]	151	16.2625	10.0522			0			6.45853e+06	63.24	4	2.70947e+07
Q9D5Y1	Coiled-coil domain-containing protein 39 OS=Mus musculus GN=Ccdc39 PE=2 SV=1 - [CCD39_MOUSE]	937	110.004	6.59521			0			0	62.41	6	1.31993e+07
Q4U2R1	E3 ubiquitin-protein ligase HERC2 OS=Mus musculus GN=Herc2 PE=1 SV=3 - [HERC2_MOUSE]	4836	527.123	6.26514			0			0	62.3368	3	2.93183e+06
Q8K4P0	pre-mRNA 3' end processing protein WDR33 OS=Mus musculus GN=Wdr33 PE=1 SV=1 - [WDR33_MOUSE]	1330	145.176	9.12939			0			0	62.29	3	1.74295e+07
Q6ZPG2	WD repeat-containing protein 90 OS=Mus musculus GN=Wdr90 PE=1 SV=2 - [WDR90_MOUSE]	1874	202.843	6.65381			0			0	61.77	2	7.91005e+06
Q922R8	Protein disulfide-isomerase A6 OS=Mus musculus GN=Pdia6 PE=1 SV=3 - [PDIA6_MOUSE]	440	48.0703	5.13525			9.69131e+06			9.90729e+06	61.67	2	1.63634e+07
P70372	ELAV-like protein 1 OS=Mus musculus GN=Elavl1 PE=1 SV=2 - [ELAV1_MOUSE]	326	36.1461	9.0415			0			0	61.5967	3	1.4289e+07
Q8CI32	BAG family molecular chaperone regulator 5 OS=Mus musculus GN=Bag5 PE=1 SV=1 - [BAG5_MOUSE]	447	50.9107	6.04932			0			0	61.14	5	3.83494e+07
P10853	Histone H2B type 1-F/J/L OS=Mus musculus GN=Hist1h2bf PE=1 SV=2 - [H2B1F_MOUSE]	126	13.9276	10.3159			0			0	60.948	2	1.96531e+07
Q3UJV1	Coiled-coil domain-containing protein 61 OS=Mus musculus GN=Ccdc61 PE=1 SV=1 - [CCD61_MOUSE]	511	57.3335	10.4917			0			0	60.37	4	1.66051e+07
Q8C0C7	Phenylalanine--tRNA ligase alpha subunit OS=Mus musculus GN=Farsa PE=2 SV=1 - [SYFA_MOUSE]	508	57.5628	8.27979			0			0	59.9433	3	5.51435e+06
P62806	Histone H4 OS=Mus musculus GN=Hist1h4a PE=1 SV=2 - [H4_MOUSE]	103	11.3604	11.356			0			5.10631e+06	59.68	5	9.21712e+06
Q9CXY6	Interleukin enhancer-binding factor 2 OS=Mus musculus GN=Ilf2 PE=1 SV=1 - [ILF2_MOUSE]	390	43.0352	5.26221			0			14360493	58.08	4	2.58281e+07
P17225	Polypyrimidine tract-binding protein 1 OS=Mus musculus OX=10090 GN=Ptbp1 PE=1 SV=3 - [PTBP1_MOUSE]	555	59.2846	9.15869			0			4.32738e+06	57.91	2	1.04397e+07
Q99LF4	tRNA-splicing ligase RtcB homolog OS=Mus musculus GN=Rtcb PE=2 SV=1 - [RTCB_MOUSE]	505	55.2139	7.2251			0			1.36795e+07	55.6133	3	1.57017e+07
Q8VD72	Tetratricopeptide repeat protein 8 OS=Mus musculus GN=Ttc8 PE=1 SV=1 - [TTC8_MOUSE]	515	58.4024	6.91748			0			0	55.15	4	2.55658e+07
Q80SY4	E3 ubiquitin-protein ligase MIB1 OS=Mus musculus GN=Mib1 PE=1 SV=1 - [MIB1_MOUSE]	1006	110.018	6.91748			0			0	53.85	2	1.19475e+07
P60335	Poly(rC)-binding protein 1 OS=Mus musculus GN=Pcbp1 PE=1 SV=1 - [PCBP1_MOUSE]	356	37.4739	7.09326			4.72895e+06			15415856	53.6155	2	2.38973e+07
P48725	Pericentrin OS=Mus musculus GN=Pcnt PE=1 SV=2 - [PCNT_MOUSE]	2898	329.262	5.36377			0			2.00111e+07	53.54	3	1.07282e+07
P53026	60S ribosomal protein L10a OS=Mus musculus GN=Rpl10a PE=1 SV=3 - [RL10A_MOUSE]	217	24.9006	9.979			0			0	53.5289	3	2.83053e+07
P62702	40S ribosomal protein S4, X isoform OS=Mus musculus GN=Rps4x PE=2 SV=2 - [RS4X_MOUSE]	263	29.5791	10.1548			0			0	52.56	3	1.12359e+07
P62858	40S ribosomal protein S28 OS=Mus musculus GN=Rps28 PE=3 SV=1 - [RS28_MOUSE]	69	7.8362	10.6968			0			0	51.99	2	2.80161e+07
P47915	60S ribosomal protein L29 OS=Mus musculus GN=Rpl29 PE=2 SV=2 - [RL29_MOUSE]	160	17.5759	11.8394			0			9.92205e+06	51.77	2	2.0523e+07
P86048	60S ribosomal protein L10-like OS=Mus musculus GN=Rpl10l PE=2 SV=1 - [RL10L_MOUSE]	214	24.5419	10.1108			0			0	51.26	4	7.1573e+06
Q8BML9	Glutamine--tRNA ligase OS=Mus musculus GN=Qars PE=1 SV=1 - [SYQ_MOUSE]	775	87.6209	7.31299			0			0	48.91	3	8.1435e+06
Q6NS59	Protein FAM135A OS=Mus musculus GN=Fam135a PE=2 SV=2 - [F135A_MOUSE]	1506	166.752	5.46533			0			0	48.9	2	1.16078e+07
Q7TPW1	Nexilin OS=Mus musculus GN=Nexn PE=2 SV=3 - [NEXN_MOUSE]	607	72.0638	5.0083			0			0	48.83	3	8.8806e+06
Q9D8Y0	EF-hand domain-containing protein D2 OS=Mus musculus GN=Efhd2 PE=1 SV=1 - [EFHD2_MOUSE]	240	26.7746	5.05908			0			1.87211e+07	48.09	4	1.94686e+07
Q9EPU4	Cleavage and polyadenylation specificity factor subunit 1 OS=Mus musculus GN=Cpsf1 PE=1 SV=1 - [CPSF1_MOUSE]	1441	160.716	6.39209			0			0	47.89	2	1.04177e+07
Q80SW1	Putative adenosylhomocysteinase 2 OS=Mus musculus GN=Ahcyl1 PE=1 SV=1 - [SAHH2_MOUSE]	530	58.9134	6.88818			0			0	47.82	2	6.73288e+06
Q8C1Z7	Bardet-Biedl syndrome 4 protein homolog OS=Mus musculus OX=10090 GN=Bbs4 PE=1 SV=1 - [BBS4_MOUSE]	520	58.2181	8.104			0			0	47.64	2	1.43839e+07
A2AC93	Dynein intermediate chain 2, axonemal OS=Mus musculus OX=10090 GN=Dnai2 PE=1 SV=2 - [DNAI2_MOUSE]	623	70.923	4.88135			0			0	47.51	2	1.1607e+07
P60867	40S ribosomal protein S20 OS=Mus musculus GN=Rps20 PE=1 SV=1 - [RS20_MOUSE]	119	13.3643	9.93506			0			0	47.4	4	1.68803e+08
Q9CZS3	Centrosomal protein 20 OS=Mus musculus OX=10090 GN=Cep20 PE=1 SV=1 - [CEP20_MOUSE]	174	19.6304	6.81494			0			0	47.38	3	4.53302e+07
Q64523	Histone H2A type 2-C OS=Mus musculus GN=Hist2h2ac PE=1 SV=3 - [H2A2C_MOUSE]	129	13.9798	10.9019			0			0	46.79	2	4.19042e+06
P70168	Importin subunit beta-1 OS=Mus musculus GN=Kpnb1 PE=1 SV=2 - [IMB1_MOUSE]	876	97.1221	4.77979			0			0	45.24	8	1.40775e+07
P62242	40S ribosomal protein S8 OS=Mus musculus GN=Rps8 PE=1 SV=2 - [RS8_MOUSE]	208	24.1902	10.3159			0			0	44.88	2	3.90404e+07
Q8CGC7	Bifunctional glutamate/proline--tRNA ligase OS=Mus musculus GN=Eprs PE=1 SV=4 - [SYEP_MOUSE]	1512	169.972	7.66455			0			0	44.4067	3	4.89201e+06
Q91V51	Probable tubulin polyglutamylase TTLL1 OS=Mus musculus GN=Ttll1 PE=1 SV=1 - [TTLL1_MOUSE]	423	49.079	8.71924			0			0	44.08	2	6592662
Q715T0	Thioredoxin domain-containing protein 3 OS=Mus musculus GN=Nme8 PE=2 SV=1 - [TXND3_MOUSE]	586	66.8149	4.97021			0			0	43.75	2	5.8755e+06
Q3TTP0	Testicular spindle-associated protein SHCBP1L OS=Mus musculus GN=Shcbp1l PE=1 SV=1 - [SHP1L_MOUSE]	639	70.903	5.19873			0			4.59369e+06	43.52	2	1.35267e+07
Q6ZWV7	60S ribosomal protein L35 OS=Mus musculus GN=Rpl35 PE=2 SV=1 - [RL35_MOUSE]	123	14.5436	11.0483			0			1.26749e+07	43.09	2	2.08897e+07
O55131	Septin-7 OS=Mus musculus GN=Sept7 PE=1 SV=1 - [SEPT7_MOUSE]	436	50.5179	8.57275			0			0	42.97	5	2.18722e+07
Q8K426	Resistin-like gamma OS=Mus musculus OX=10090 GN=Retnlg PE=1 SV=1 - [RETNG_MOUSE]	117	12.5258	7.38623			0			0	41.73	2	2.43861e+07
Q8BL97	Serine/arginine-rich splicing factor 7 OS=Mus musculus GN=Srsf7 PE=1 SV=1 - [SRSF7_MOUSE]	267	30.7988	11.8979			0			0	41.03	2	1.95822e+07
Q9CQM0	Nicolin-1 OS=Mus musculus OX=10090 GN=Nicn1 PE=1 SV=1 - [NICN1_MOUSE]	213	24.3442	7.07861			0			0	40.94	3	2.86567e+07
O88569	Heterogeneous nuclear ribonucleoproteins A2/B1 OS=Mus musculus GN=Hnrnpa2b1 PE=1 SV=2 - [ROA2_MOUSE]	353	37.3797	8.95361			0			0	40.86	5	2.19133e+07
P39447	Tight junction protein ZO-1 OS=Mus musculus GN=Tjp1 PE=1 SV=2 - [ZO1_MOUSE]	1745	194.622	6.63916			0			7.61878e+06	40.79	2	8.58558e+06
P19253	60S ribosomal protein L13a OS=Mus musculus GN=Rpl13a PE=1 SV=4 - [RL13A_MOUSE]	203	23.4493	11.019			0			0	40.25	2	2.0482e+07
Q9D0D5	General transcription factor IIE subunit 1 OS=Mus musculus GN=Gtf2e1 PE=1 SV=1 - [T2EA_MOUSE]	440	49.5621	4.85596			0			0	40.1967	3	6.91945e+06
P61407	Tudor domain-containing protein 6 OS=Mus musculus GN=Tdrd6 PE=1 SV=1 - [TDRD6_MOUSE]	2134	237.763	5.36377			0			9.2228e+06	39.68	2	3.92306e+06
Q8QZY1	Eukaryotic translation initiation factor 3 subunit L OS=Mus musculus GN=Eif3l PE=1 SV=1 - [EIF3L_MOUSE]	564	66.5703	6.44287			0			0	37.92	2	6.97254e+06
P62717	60S ribosomal protein L18a OS=Mus musculus GN=Rpl18a PE=1 SV=1 - [RL18A_MOUSE]	176	20.7189	10.7114			0			0	36.84	3	1.03842e+07
Q7TQH0	Ataxin-2-like protein OS=Mus musculus GN=Atxn2l PE=1 SV=1 - [ATX2L_MOUSE]	1049	110.58	8.85107			0			0	36.72	4	1.76232e+07
Q60668	Heterogeneous nuclear ribonucleoprotein D0 OS=Mus musculus GN=Hnrnpd PE=1 SV=2 - [HNRPD_MOUSE]	355	38.3303	7.81104			0			0	36.1	3	1.24011e+07
Q8C7E9	Cleavage stimulation factor subunit 2 tau variant OS=Mus musculus GN=Cstf2t PE=1 SV=2 - [CSTFT_MOUSE]	632	65.8195	7.25439			0			0	36.04	2	8.18311e+06
Q921M3	Splicing factor 3B subunit 3 OS=Mus musculus GN=Sf3b3 PE=2 SV=1 - [SF3B3_MOUSE]	1217	135.465	5.26221			0			1.13944e+07	35.7	2	1.63825e+07
Q9EPU0	Regulator of nonsense transcripts 1 OS=Mus musculus GN=Upf1 PE=1 SV=2 - [RENT1_MOUSE]	1124	123.889	6.60986			0			0	35.5567	3	4.75293e+06
Q6A4J8	Ubiquitin carboxyl-terminal hydrolase 7 OS=Mus musculus GN=Usp7 PE=1 SV=1 - [UBP7_MOUSE]	1103	128.393	5.50342			0			0	35.25	2	3.0027e+06
Q3UMC0	Spermatogenesis-associated protein 5 OS=Mus musculus GN=Spata5 PE=1 SV=2 - [SPAT5_MOUSE]	893	97.1949	8.23584			2.36628e+07			0	34.59	2	1.87662e+07
Q91WK2	Eukaryotic translation initiation factor 3 subunit H OS=Mus musculus GN=Eif3h PE=1 SV=1 - [EIF3H_MOUSE]	352	39.807	6.66846			0			0	34.49	3	1.82722e+07
P62305	Small nuclear ribonucleoprotein E OS=Mus musculus GN=Snrpe PE=3 SV=1 - [RUXE_MOUSE]	92	10.7966	9.43701			0			0	33.9	2	8.47531e+06
Q62318	Transcription intermediary factor 1-beta OS=Mus musculus GN=Trim28 PE=1 SV=3 - [TIF1B_MOUSE]	834	88.7905	5.77002			9.48909e+06			0	32.64	2	4.81421e+06
Q03147	Cyclin-dependent kinase 7 OS=Mus musculus GN=Cdk7 PE=2 SV=2 - [CDK7_MOUSE]	346	38.9435	8.47021			0			0	31.28	2	5.37806e+06
Q3ULW6	Coiled-coil domain-containing protein 33 OS=Mus musculus GN=Ccdc33 PE=2 SV=2 - [CCD33_MOUSE]	985	110.13	5.99854			0			0	31.08	2	9.1374e+06
Q8VDM4	26S proteasome non-ATPase regulatory subunit 2 OS=Mus musculus GN=Psmd2 PE=1 SV=1 - [PSMD2_MOUSE]	908	100.139	5.17334			0			0	27.56	2	7.66119e+06
P52293	Importin subunit alpha-1 OS=Mus musculus GN=Kpna2 PE=1 SV=2 - [IMA1_MOUSE]	529	57.8922	5.68115			0			0	26.68	2	6.50111e+06
Q9D1R9	60S ribosomal protein L34 OS=Mus musculus GN=Rpl34 PE=1 SV=2 - [RL34_MOUSE]	117	13.2844	11.4731			0			0	25.55	2	7.86156e+06
Q68FL6	Methionine--tRNA ligase, cytoplasmic OS=Mus musculus GN=Mars PE=2 SV=1 - [SYMC_MOUSE]	902	101.366	7.13721			0			0	24.32	2	2.00452e+07
Q9CY58	Plasminogen activator inhibitor 1 RNA-binding protein OS=Mus musculus GN=Serbp1 PE=1 SV=2 - [PAIRB_MOUSE]	407	44.6873	8.54346			0			0	24.17	2	1.35026e+07
Q3UEB3	Poly(U)-binding-splicing factor PUF60 OS=Mus musculus GN=Puf60 PE=2 SV=2 - [PUF60_MOUSE]	564	60.2108	5.2876			0			0	23.75	2	2.14158e+07
Q9JMB0	G kinase-anchoring protein 1 OS=Mus musculus GN=Gkap1 PE=1 SV=1 - [GKAP1_MOUSE]	366	41.7374	8.82178			0			0	23.26	2	3.07896e+07
Q80VJ8	Protein KASH5 OS=Mus musculus OX=10090 GN=Ccdc155 PE=1 SV=3 - [KASH5_MOUSE]	648	72.3995	4.83057			0			0	21.56	2	7.0981e+06
P16381	Putative ATP-dependent RNA helicase Pl10 OS=Mus musculus GN=D1Pas1 PE=2 SV=1 - [DDX3L_MOUSE]	660	73.0952	7.18115			0			0	19.82	3	7.99177e+06

## Sheet: HSF5-C High_Low
Accession	Description	# AAs	MW [kDa]	calc. pI	control IP (Low salt)			HSF5 IP (low salt)			control IP (High salt)			HSF5 IP (High salt)
					Score	PSMs	Area	Score	PSMs	Area	Score	PSMs	Area	Score	PSMs	Area
O08638	Myosin-11 OS=Mus musculus GN=Myh11 PE=1 SV=1 - [MYH11_MOUSE]	1972	226.888	5.45264	10333.2	414	1.49651e+09	5099.17	237	5.1438e+08			0			0
P60710	Actin, cytoplasmic 1 OS=Mus musculus GN=Actb PE=1 SV=1 - [ACTB_MOUSE]	375	41.7097	5.47803	7007.63	348	9.93113e+09	4237.96	220	4.47444e+09			0	271.047	13	1.26286e+08
Q8VDD5	Myosin-9 OS=Mus musculus GN=Myh9 PE=1 SV=4 - [MYH9_MOUSE]	1960	226.232	5.65576	5785.83	268	6.89287e+08	2800.8	147	2.67626e+08			0			0
P68033	Actin, alpha cardiac muscle 1 OS=Mus musculus GN=Actc1 PE=1 SV=1 - [ACTC_MOUSE]	377	41.9919	5.38916	5251.44	246	5.80278e+09	3043.66	153	2.10373e+09			0			5.6616e+07
P03987	Ig gamma-3 chain C region OS=Mus musculus PE=1 SV=2 - [IGHG3_MOUSE]	398	43.9013	7.13721	2260.55	129	4.55326e+09	2409.13	146	2.99424e+09	87.38	4	8.5235e+07	381.85	23	2.73986e+08
Q5ND04	Heat shock factor protein 5 OS=Mus musculus GN=Hsf5 PE=1 SV=1 - [HSF5_MOUSE]	624	67.2743	7.07861			0	1504.37	96	9.74803e+08			0	1772.34	122	7.49949e+08
Q61879	Myosin-10 OS=Mus musculus GN=Myh10 PE=1 SV=2 - [MYH10_MOUSE]	1976	228.855	5.5415	2768.27	141	3.94863e+08	1213.93	69	1.9941e+08			0			0
P01863	Ig gamma-2A chain C region, A allele OS=Mus musculus GN=Ighg PE=1 SV=1 - [GCAA_MOUSE]	330	36.3662	7.40088	1252.89	83	1.93596e+09	1129.57	70	1.47416e+09	58.0182	6	2.96516e+07	179.234	14	2.00262e+08
P01864	Ig gamma-2A chain C region secreted form OS=Mus musculus PE=1 SV=1 - [GCAB_MOUSE]	335	36.5726	8.22119	929.149	66	2.53332e+09	925.321	65	1.49383e+09	42.0568	3	1.40067e+07	193.93	13	1.53123e+08
Q8BFZ3	Beta-actin-like protein 2 OS=Mus musculus GN=Actbl2 PE=1 SV=1 - [ACTBL_MOUSE]	376	41.977	5.49072	1469.19	83	3.03663e+09			1.37322e+09			0			7.26351e+07
P17156	Heat shock-related 70 kDa protein 2 OS=Mus musculus GN=Hspa2 PE=1 SV=2 - [HSP72_MOUSE]	633	69.5987	5.66846	311.229	17	1.02604e+08	1465.96	61	3.68689e+08			0	672.092	36	1.97795e+08
P01837	Immunoglobulin kappa constant OS=Mus musculus OX=10090 GN=Igkc PE=1 SV=2 - [IGKC_MOUSE]	107	11.9267	5.89697	817.34	61	2.99511e+08	383.819	44	9.24709e+08			6.46876e+07	45.3315	2	1.36055e+07
P01872	Ig mu chain C region OS=Mus musculus GN=Ighm PE=1 SV=2 - [IGHM_MOUSE]	454	49.9403	7.00537	1077.05	47	6.92473e+08	1074.77	47	7.21129e+08			1.98308e+07	131.52	5	5.79459e+07
P63017	Heat shock cognate 71 kDa protein OS=Mus musculus GN=Hspa8 PE=1 SV=1 - [HSP7C_MOUSE]	646	70.8272	5.51611	309.424	16	1.0427e+08	763.601	41	3.68689e+08			0	312.165	18	1.82969e+08
P01801	Ig heavy chain V-III region J606 OS=Mus musculus PE=1 SV=1 - [HVM32_MOUSE]	115	12.8022	7.12256	684.351	31	6.01832e+08	588.17	33	3.65807e+08			0	79.5	4	4.30545e+07
P01867	Ig gamma-2B chain C region OS=Mus musculus GN=Igh-3 PE=1 SV=3 - [IGG2B_MOUSE]	404	44.2312	6.52197	447.011	33	6.0275e+08	454.928	30	5.12647e+08			0	58.98	4	4.71945e+07
Q6URW6	Myosin-14 OS=Mus musculus GN=Myh14 PE=1 SV=1 - [MYH14_MOUSE]	2000	228.446	5.5542	1038.28	50	2.98036e+08	338.819	15	1.54045e+08			0			0
P68372	Tubulin beta-4B chain OS=Mus musculus GN=Tubb4b PE=1 SV=1 - [TBB4B_MOUSE]	445	49.799	4.89404	628.586	23	1.18265e+08	564.138	27	8.85448e+07			0	212.029	7	2.75126e+07
P16546	Spectrin alpha chain, non-erythrocytic 1 OS=Mus musculus GN=Sptan1 PE=1 SV=4 - [SPTN1_MOUSE]	2472	284.422	5.32568	644.526	41	3.48649e+07	174.62	14	1.3815e+07			0			0
P99024	Tubulin beta-5 chain OS=Mus musculus GN=Tubb5 PE=1 SV=1 - [TBB5_MOUSE]	444	49.639	4.89404	587.477	23	1.357e+08	520.394	26	1.10917e+08			0	155.461	6	3.56318e+07
P20029	78 kDa glucose-regulated protein OS=Mus musculus GN=Hspa5 PE=1 SV=3 - [GRP78_MOUSE]	655	72.3775	5.16064	266.353	15	5.26679e+07	494.626	26	7.81e+07			0	184.731	12	3.7635e+07
P01868	Ig gamma-1 chain C region secreted form OS=Mus musculus GN=Ighg1 PE=1 SV=1 - [IGHG1_MOUSE]	324	35.6817	7.40088	266.632	27	6.41174e+08	240.554	19	3.94985e+08			0	52.514	4	5.07378e+07
P97479	Unconventional myosin-VIIa OS=Mus musculus GN=Myo7a PE=1 SV=2 - [MYO7A_MOUSE]	2215	254.777	8.54346	541.717	34	1.01436e+08	172.374	13	2.47483e+07			0			0
Q62261	Spectrin beta chain, non-erythrocytic 1 OS=Mus musculus GN=Sptbn1 PE=1 SV=2 - [SPTB2_MOUSE]	2363	274.052	5.57959	534.521	27	6.32172e+07	137.831	16	1.93102e+07			0			0
Q9ERD7	Tubulin beta-3 chain OS=Mus musculus GN=Tubb3 PE=1 SV=1 - [TBB3_MOUSE]	450	50.3862	4.93213	420.275	17	1.03064e+08	373.09	20	1.15141e+08			0			3.35084e+07
P01790	Ig heavy chain V region M511 OS=Mus musculus PE=1 SV=1 - [HVM21_MOUSE]	122	13.6436	7.92822	569.825	16	2.32884e+08	442.547	21	2.0578e+08			0	54.33	2	1.02728e+07
Q9D0E1	Heterogeneous nuclear ribonucleoprotein M OS=Mus musculus GN=Hnrnpm PE=1 SV=3 - [HNRPM_MOUSE]	729	77.5974	8.63135	44.0509	4	8.72728e+06	86.55	6	1.29058e+07			0	442.678	27	5.80799e+07
P68373	Tubulin alpha-1C chain OS=Mus musculus GN=Tuba1c PE=1 SV=1 - [TBA1C_MOUSE]	449	49.8775	5.09717	312.633	13	1.03938e+08	388.2	16	1.20582e+08			0			4.38004e+07
P05214	Tubulin alpha-3 chain OS=Mus musculus GN=Tuba3a PE=1 SV=1 - [TBA3_MOUSE]	450	49.9276	5.09717	261.441	13	9.3432e+07			1.20582e+08			0	106.73	7	4.38004e+07
P13020	Gelsolin OS=Mus musculus GN=Gsn PE=1 SV=3 - [GELS_MOUSE]	780	85.8881	6.17627	352.819	17	1.01518e+08	159.874	8	4.46229e+07			0			0
P06330	Ig heavy chain V region AC38 205.12 OS=Mus musculus PE=1 SV=1 - [HVM51_MOUSE]	118	12.9262	7.10791	443.363	13	4.86983e+08	289.353	12	3.466e+08			0			1.42433e+08
Q8K310	Matrin-3 OS=Mus musculus GN=Matr3 PE=1 SV=1 - [MATR3_MOUSE]	846	94.5718	6.25244			4.19053e+06	89.98	6	7.3411e+06			0	340.788	19	3.78453e+07
Q64331	Unconventional myosin-VI OS=Mus musculus GN=Myo6 PE=1 SV=1 - [MYO6_MOUSE]	1265	146.317	8.85107	316.196	18	5.42443e+07	79.57	6	2.13539e+07			0			0
Q9WTI7	Unconventional myosin-Ic OS=Mus musculus GN=Myo1c PE=1 SV=2 - [MYO1C_MOUSE]	1063	121.868	9.34912	265.892	16	6.9199e+07	105.123	7	2.25654e+07			0			0
Q9ERG0	LIM domain and actin-binding protein 1 OS=Mus musculus GN=Lima1 PE=1 SV=3 - [LIMA1_MOUSE]	753	84.0081	6.59521	321.195	18	6.32938e+07	102.801	4	1.85946e+07			0			0
Q60605	Myosin light polypeptide 6 OS=Mus musculus GN=Myl6 PE=1 SV=3 - [MYL6_MOUSE]	151	16.9191	4.65283	336.243	12	2.91605e+08	149.6	10	1.42874e+08			0			0
Q8C525	Protein MB21D2 OS=Mus musculus GN=Mb21d2 PE=1 SV=1 - [M21D2_MOUSE]	428	48.4457	7.6792	316.581	14	4.66335e+07	120.09	7	2.05733e+07			0			4.26663e+06
Q9DBR7	Protein phosphatase 1 regulatory subunit 12A OS=Mus musculus GN=Ppp1r12a PE=1 SV=2 - [MYPT1_MOUSE]	1029	114.927	5.49072	399.024	16	5.4091e+07	90.91	5	1.15284e+07			0			0
Q8BTM8	Filamin-A OS=Mus musculus GN=Flna PE=1 SV=5 - [FLNA_MOUSE]	2647	281.046	6.03662	188.8	12	3.47438e+07	78.54	8	1.99789e+07			0			0
P20152	Vimentin OS=Mus musculus GN=Vim PE=1 SV=3 - [VIME_MOUSE]	466	53.6551	5.12256	74.35	4	2.39273e+07			5.76755e+06			0	196.757	16	1.00053e+08
P07724	Serum albumin OS=Mus musculus GN=Alb PE=1 SV=3 - [ALBU_MOUSE]	608	68.6477	6.07471	256.26	11	5.73369e+07	204.394	8	4.06024e+07			0			1.82963e+07
P02535	Keratin, type I cytoskeletal 10 OS=Mus musculus GN=Krt10 PE=1 SV=3 - [K1C10_MOUSE]	570	57.7351	5.10986	117.614	4	3.10592e+07	139.074	4	6.87583e+07			7.926e+06	225.775	11	7.02439e+07
P29341	Polyadenylate-binding protein 1 OS=Mus musculus GN=Pabpc1 PE=1 SV=2 - [PABP1_MOUSE]	636	70.6259	9.49561			3.32765e+07	431.235	17	4.66009e+07			0	58.12	2	1.52607e+07
Q5SW75	Protein phosphatase Slingshot homolog 2 OS=Mus musculus GN=Ssh2 PE=1 SV=2 - [SSH2_MOUSE]	1423	158.13	5.66846	232.318	16	2.55022e+07	26.36	3	4.45773e+06			0			0
Q68FD5	Clathrin heavy chain 1 OS=Mus musculus GN=Cltc PE=1 SV=3 - [CLH1_MOUSE]	1675	191.435	5.69385	216.749	11	5.50004e+07	144.406	7	1.99011e+07			0			0
P58771	Tropomyosin alpha-1 chain OS=Mus musculus GN=Tpm1 PE=1 SV=1 - [TPM1_MOUSE]	284	32.6607	4.7417	213.531	14	1.46835e+08	63.6633	4	3.07033e+07			0			0
P01654	Ig kappa chain V-III region PC 2880/PC 1229 OS=Mus musculus PE=1 SV=1 - [KV3A1_MOUSE]	111	11.9728	5.33838			2.01247e+08	225.952	8	8.87051e+07			0			2.45865e+07
P01668	Ig kappa chain V-III region PC 7210 OS=Mus musculus PE=1 SV=1 - [KV3AG_MOUSE]	110	11.9427	4.75439	408.554	9	1.76934e+08			1.47749e+08			0			2.45865e+07
P58774	Tropomyosin beta chain OS=Mus musculus GN=Tpm2 PE=1 SV=1 - [TPM2_MOUSE]	284	32.8166	4.70361	253.174	14	1.50754e+08	63.6633	3	3.07033e+07			0			0
E9Q0C6	Acrosomal protein KIAA1210 OS=Mus musculus GN=Kiaa1210 PE=1 SV=1 - [K1210_MOUSE]	1637	180.92	8.70459	231.345	17	6.13939e+07			0			0			0
P01660	Ig kappa chain V-III region PC 3741/TEPC 111 OS=Mus musculus PE=1 SV=1 - [KV3A8_MOUSE]	111	12.0919	5.37646			1.92084e+08			9.60638e+07			0	45.0783	3	1.66189e+07
P01786	Ig heavy chain V region MOPC 47A OS=Mus musculus PE=1 SV=1 - [HVM17_MOUSE]	117	12.9669	8.83643	212.03	6	1.79282e+08	228.843	9	1.61793e+08			0			0
Q61414	Keratin, type I cytoskeletal 15 OS=Mus musculus GN=Krt15 PE=1 SV=2 - [K1C15_MOUSE]	452	49.1071	4.85596			1.92306e+07	156.679	6	3.37442e+07			7.926e+06			3.86671e+07
Q9D8Y0	EF-hand domain-containing protein D2 OS=Mus musculus GN=Efhd2 PE=1 SV=1 - [EFHD2_MOUSE]	240	26.7746	5.05908	194.693	8	4.79303e+07	59.36	6	1.82093e+07			0			0
Q9JJ28	Protein flightless-1 homolog OS=Mus musculus GN=Flii PE=1 SV=1 - [FLII_MOUSE]	1271	144.712	6.06201	280.978	10	4.3162e+07	101.787	4	1.48885e+07			0			0
P01631	Ig kappa chain V-II region 26-10 OS=Mus musculus PE=1 SV=1 - [KV2A7_MOUSE]	113	12.2652	8.88037	235.261	8	1.17458e+08	145.758	6	1.50867e+08			0			1.30563e+07
P21107	Tropomyosin alpha-3 chain OS=Mus musculus GN=Tpm3 PE=2 SV=3 - [TPM3_MOUSE]	285	32.9738	4.71631	168.249	12	1.48259e+08			2.88929e+07			0			0
Q9QWK4	CD5 antigen-like OS=Mus musculus GN=Cd5l PE=1 SV=3 - [CD5L_MOUSE]	352	38.8372	5.16064	148.74	6	2.78447e+07	124.62	7	2.60885e+07			0			0
P04104	Keratin, type II cytoskeletal 1 OS=Mus musculus GN=Krt1 PE=1 SV=4 - [K2C1_MOUSE]	637	65.5653	8.14795	172.03	4	4.33005e+07	192.62	6	1.3204e+08			0	43.52	3	3.75703e+07
Q9JMH9	Unconventional myosin-XVIIIa OS=Mus musculus GN=Myo18a PE=1 SV=2 - [MY18A_MOUSE]	2050	232.611	6.27783	174.977	12	2.08898e+07			0			0			0
Q99104	Unconventional myosin-Va OS=Mus musculus GN=Myo5a PE=1 SV=2 - [MYO5A_MOUSE]	1853	215.402	8.63135	188.52	11	2.47649e+07			4.83867e+06			0			0
P59242	Cingulin OS=Mus musculus GN=Cgn PE=1 SV=1 - [CING_MOUSE]	1191	136.365	5.90967	220.823	9	2.86769e+07	62.35	2	8.2674e+06			0			0
Q8R1A4	Dedicator of cytokinesis protein 7 OS=Mus musculus GN=Dock7 PE=1 SV=3 - [DOCK7_MOUSE]	2130	241.286	6.7124	109.728	8	1.70958e+07	67.7355	3	6.06868e+06			0			0
Q5PR69	Uncharacterized protein KIAA1211 OS=Mus musculus GN=Kiaa1211 PE=1 SV=3 - [K1211_MOUSE]	1207	132.206	5.40186	177.122	9	3.65125e+07	34.34	2	8.93329e+06			0			0
P01635	Ig kappa chain V-V region K2 (Fragment) OS=Mus musculus PE=1 SV=1 - [KV5A3_MOUSE]	115	12.5733	8.30908	190.2	6	1.44538e+08	133.16	5	1.39246e+08			0			0
P46735	Unconventional myosin-Ib OS=Mus musculus GN=Myo1b PE=2 SV=3 - [MYO1B_MOUSE]	1107	128.483	9.26123	156.635	8	3.03877e+07	56.7133	3	6.41086e+06			0			0
P0CG49	Polyubiquitin-B OS=Mus musculus GN=Ubb PE=2 SV=1 - [UBB_MOUSE]	305	34.3475	7.53271	110.24	6	8.35607e+07	68.89	5	4.63055e+07			0			0
Q9DA79	Dipeptidase 3 OS=Mus musculus GN=Dpep3 PE=1 SV=1 - [DPEP3_MOUSE]	493	54.2129	6.48096	129.6	6	3.09304e+07	75.19	4	1.85095e+07			0			0
Q7TT50	Serine/threonine-protein kinase MRCK beta OS=Mus musculus GN=Cdc42bpb PE=1 SV=2 - [MRCKB_MOUSE]	1713	194.63	6.45557	155.427	6	1.92459e+07	52.84	4	4.13304e+06			0			0
Q80UG5	Septin-9 OS=Mus musculus GN=Sept9 PE=1 SV=1 - [SEPT9_MOUSE]	583	65.5339	8.89502	89.1167	6	2.21646e+07	53.6067	4	6.50677e+06			0			0
P38647	Stress-70 protein, mitochondrial OS=Mus musculus GN=Hspa9 PE=1 SV=3 - [GRP75_MOUSE]	679	73.4156	6.07471			0	85.67	4	2.2296e+07			0	161.578	6	1.09065e+07
Q8CFE4	SCY1-like protein 2 OS=Mus musculus GN=Scyl2 PE=1 SV=1 - [SCYL2_MOUSE]	930	103.251	8.01611			0	152.149	10	4.10297e+07			0			8.66481e+06
Q501J6	Probable ATP-dependent RNA helicase DDX17 OS=Mus musculus GN=Ddx17 PE=1 SV=1 - [DDX17_MOUSE]	650	72.354	8.5874			8.38739e+06			1.01405e+07			0	145.7	6	9.75741e+06
Q61656	Probable ATP-dependent RNA helicase DDX5 OS=Mus musculus GN=Ddx5 PE=1 SV=2 - [DDX5_MOUSE]	614	69.2468	8.92432	76.43	2	9.81936e+06	71.7567	3	8.88431e+06			0			7.81155e+06
P10126	Elongation factor 1-alpha 1 OS=Mus musculus GN=Eef1a1 PE=1 SV=3 - [EF1A1_MOUSE]	462	50.0821	9.01221	89.8	3	3.97814e+07	125.58	6	6.4939e+07			0			6.03215e+07
P10853	Histone H2B type 1-F/J/L OS=Mus musculus GN=Hist1h2bf PE=1 SV=2 - [H2B1F_MOUSE]	126	13.9276	10.3159			6.33525e+06	107.163	5	4.10534e+07			0			2.78119e+06
P21271	Unconventional myosin-Vb OS=Mus musculus GN=Myo5b PE=2 SV=2 - [MYO5B_MOUSE]	1818	210.438	7.10791	101.695	6	2.24766e+07	51.1667	3	4.71262e+06			0			0
P57780	Alpha-actinin-4 OS=Mus musculus GN=Actn4 PE=1 SV=1 - [ACTN4_MOUSE]	912	104.911	5.41455	136.849	8	2.75009e+07			1.43563e+07			0			0
Q9QYB5	Gamma-adducin OS=Mus musculus GN=Add3 PE=1 SV=2 - [ADDG_MOUSE]	706	78.7277	5.94775	78.8596	8	3.43187e+07			7.10687e+06			0			0
P18531	Ig heavy chain V region 3-6 OS=Mus musculus GN=Ighv3-6 PE=1 SV=1 - [HVM60_MOUSE]	116	13.0866	8.77783	118.59	4	4.64709e+07	67.35	4	4.54821e+07			0			0
P04940	Ig kappa chain V-VI region NQ2-17.4.1 OS=Mus musculus PE=2 SV=1 - [KV6A6_MOUSE]	107	11.5536	9.36377	113.48	5	4.50437e+07	57.9178	3	3.32221e+07			0			0
Q3THE2	Myosin regulatory light chain 12B OS=Mus musculus GN=Myl12b PE=1 SV=2 - [ML12B_MOUSE]	172	19.7665	4.84326	86.58	5	4.1111e+07	82.38	3	2.76187e+07			0			0
P62264	40S ribosomal protein S14 OS=Mus musculus GN=Rps14 PE=2 SV=3 - [RS14_MOUSE]	151	16.2625	10.0522	59.6433	3	1.1898e+07	65.79	5	1.06334e+07			0			5.10364e+06
E9QAT4	Protein transport protein Sec16A OS=Mus musculus OX=10090 GN=Sec16a PE=1 SV=1 - [SC16A_MOUSE]	2357	254.045	5.80811			0	114.31	8	1.56628e+07			0			0
Q9D4J1	EF-hand domain-containing protein D1 OS=Mus musculus GN=Efhd1 PE=1 SV=1 - [EFHD1_MOUSE]	240	26.9828	6.02393	54.8433	3	1.17142e+07	68.2567	4	1.94037e+07			0			0
P01806	Ig heavy chain V region 441 OS=Mus musculus PE=4 SV=1 - [HVM36_MOUSE]	116	12.9025	8.26514	97.2433	4	1.48399e+07	100.54	3	1.46039e+07			0			0
P01638	Ig kappa chain V-V region L6 (Fragment) OS=Mus musculus PE=4 SV=1 - [KV5A6_MOUSE]	115	12.9774	7.81104	64.78	4	6.57903e+07	40.67	3	2.94895e+07			0			0
Q8VIJ6	Splicing factor, proline- and glutamine-rich OS=Mus musculus GN=Sfpq PE=1 SV=1 - [SFPQ_MOUSE]	699	75.3943	9.43701	50.69	2	1.56909e+07	124.58	5	1.9276e+07			0			0
P14106	Complement C1q subcomponent subunit B OS=Mus musculus GN=C1qb PE=1 SV=2 - [C1QB_MOUSE]	253	26.7006	8.14795	53.5416	3	9.12794e+07	106.522	3	5.77506e+07			0			0
Q02105	Complement C1q subcomponent subunit C OS=Mus musculus GN=C1qc PE=1 SV=2 - [C1QC_MOUSE]	246	25.9749	8.54346	107.18	4	7.60653e+07	87.5657	2	5.35322e+07			0			0
Q9D3R3	Centrosomal protein of 72 kDa OS=Mus musculus GN=Cep72 PE=1 SV=3 - [CEP72_MOUSE]	646	72.3885	6.7417	40.53	2	8.58497e+06	40.46	4	1.80227e+07			0			0
Q9ET47	Espin OS=Mus musculus GN=Espn PE=1 SV=2 - [ESPN_MOUSE]	871	94.4389	7.69385	115.198	6	1.03113e+07			0			0			0
P18528	Ig heavy chain V region 6.96 OS=Mus musculus PE=4 SV=1 - [HVM57_MOUSE]	98	11.0003	7.92822			1.19016e+08	90.5084	5	6.27119e+07			0			0
Q6IFZ6	Keratin, type II cytoskeletal 1b OS=Mus musculus GN=Krt77 PE=1 SV=1 - [K2C1B_MOUSE]	572	61.3216	8.01611			2.6324e+07	148.13	5	6.86983e+07			0			0
P01644	Ig kappa chain V-V region HP R16.7 OS=Mus musculus PE=1 SV=1 - [KV5AB_MOUSE]	108	11.9029	7.97217	48.95	3	4.61694e+07	116.405	3	5.40154e+07			0			0
Q9QXS1	Plectin OS=Mus musculus GN=Plec PE=1 SV=3 - [PLEC_MOUSE]	4691	533.861	5.96045	69.88	6	1.11543e+07			0			0			0
P39447	Tight junction protein ZO-1 OS=Mus musculus GN=Tjp1 PE=1 SV=2 - [ZO1_MOUSE]	1745	194.622	6.63916	80.35	6	2.61343e+07			0			0			0
P61407	Tudor domain-containing protein 6 OS=Mus musculus GN=Tdrd6 PE=1 SV=1 - [TDRD6_MOUSE]	2134	237.763	5.36377			0	121.31	6	1.38173e+07			0			0
Q9QYC0	Alpha-adducin OS=Mus musculus GN=Add1 PE=1 SV=2 - [ADDA_MOUSE]	735	80.5963	5.89697	95.4794	5	3.24215e+07			0			0			0
Q8VDP4	Cell cycle and apoptosis regulator protein 2 OS=Mus musculus GN=Ccar2 PE=1 SV=2 - [CCAR2_MOUSE]	922	102.938	5.24951	26.6	2	1.28644e+07	32.79	3	1.09348e+07			0			0
Q9QXS6	Drebrin OS=Mus musculus GN=Dbn1 PE=1 SV=4 - [DREB_MOUSE]	706	77.2392	4.48779	69.11	5	1.86282e+07			0			0			0
P01747	Ig heavy chain V region 36-65 OS=Mus musculus PE=1 SV=1 - [HVM03_MOUSE]	120	13.2984	9.14404			4.34708e+07	150.693	3	3.58568e+07			0	43.2881	2	5.23036e+06
P01820	Ig heavy chain V region PJ14 OS=Mus musculus PE=1 SV=1 - [HVM44_MOUSE]	115	12.4392	8.1626	91.158	3	1.35552e+07	88.9749	2	1.10203e+07			0			0
P01642	Ig kappa chain V-V region L7 (Fragment) OS=Mus musculus GN=Gm10881 PE=1 SV=1 - [KV5A9_MOUSE]	115	12.6072	5.93506	97.24	2	6.95299e+07	119.137	3	7.53039e+07			0			1.08415e+07
Q9CQ19	Myosin regulatory light polypeptide 9 OS=Mus musculus GN=Myl9 PE=1 SV=3 - [MYL9_MOUSE]	172	19.8415	4.91943	66.45	4	6.23712e+07			3.98515e+07			0			0
Q9D620	Rab11 family-interacting protein 1 OS=Mus musculus GN=Rab11fip1 PE=1 SV=2 - [RFIP1_MOUSE]	645	70.6402	9.46631	38.53	5	7.41519e+06			0			0			0
Q8K4L3	Supervillin OS=Mus musculus GN=Svil PE=1 SV=1 - [SVIL_MOUSE]	2170	243.011	6.87354	115.6	5	15860878			4.60236e+06			0			0
Q9JHJ0	Tropomodulin-3 OS=Mus musculus GN=Tmod3 PE=2 SV=1 - [TMOD3_MOUSE]	352	39.4783	5.13525	87.31	3	8.27763e+07	43.4291	2	3.43686e+07			0			0
P49025	Citron Rho-interacting kinase OS=Mus musculus GN=Cit PE=1 SV=3 - [CTRO_MOUSE]	2055	235.242	6.53662			0	67.57	5	9.35715e+06			0			0
Q8VI75	Importin-4 OS=Mus musculus GN=Ipo4 PE=1 SV=1 - [IPO4_MOUSE]	1082	119.198	5.03369			0	91.94	5	3.76414e+07			0			0
Q8C2Q3	RNA-binding protein 14 OS=Mus musculus GN=Rbm14 PE=1 SV=1 - [RBM14_MOUSE]	669	69.406	9.67139			0	40.04	2	4.00407e+06			0	71.1067	3	1.12489e+07
Q9WTM5	RuvB-like 2 OS=Mus musculus GN=Ruvbl2 PE=2 SV=3 - [RUVB2_MOUSE]	463	51.0805	5.64307			0	62.45	2	1.27582e+07			0	95.3433	3	1.16142e+07
Q01320	DNA topoisomerase 2-alpha OS=Mus musculus GN=Top2a PE=1 SV=2 - [TOP2A_MOUSE]	1528	172.682	8.60205			0			0			0	88.84	5	1.50343e+07
P47757	F-actin-capping protein subunit beta OS=Mus musculus GN=Capzb PE=1 SV=3 - [CAPZB_MOUSE]	277	31.3258	5.74463	75.79	2	4.49755e+07	66.33	2	1.94565e+07			0			0
P47753	F-actin-capping protein subunit alpha-1 OS=Mus musculus GN=Capza1 PE=1 SV=4 - [CAZA1_MOUSE]	286	32.9193	5.5542	51.54	4	3.71597e+07			3.73439e+07			0			0
P47754	F-actin-capping protein subunit alpha-2 OS=Mus musculus GN=Capza2 PE=1 SV=3 - [CAZA2_MOUSE]	286	32.9466	5.84619	79.1071	4	3.18541e+07			2.01021e+07			0			0
A2AGT5	Cytoskeleton-associated protein 5 OS=Mus musculus GN=Ckap5 PE=2 SV=1 - [CKAP5_MOUSE]	2032	225.492	7.95752	71.0433	4	1.22071e+07			0			0			0
Q9JHU4	Cytoplasmic dynein 1 heavy chain 1 OS=Mus musculus GN=Dync1h1 PE=1 SV=2 - [DYHC1_MOUSE]	4644	531.71	6.41748	40.47	4	5.29003e+06			0			0			0
Q8BJW6	Eukaryotic translation initiation factor 2A OS=Mus musculus GN=Eif2a PE=2 SV=2 - [EIF2A_MOUSE]	581	64.3628	8.90967	34.93	2	7.69258e+06	24.89	2	4.70028e+06			0			0
P07901	Heat shock protein HSP 90-alpha OS=Mus musculus GN=Hsp90aa1 PE=1 SV=4 - [HS90A_MOUSE]	733	84.7348	5.0083			2.72027e+07	90.7167	4	2.63666e+07			0			1.21544e+07
P18525	Ig heavy chain V region 5-84 OS=Mus musculus PE=1 SV=1 - [HVM54_MOUSE]	117	12.8635	8.88037	94.1979	2	3.07454e+07			2.2401e+07			0			0
P01639	Ig kappa chain V-V region MOPC 41 OS=Mus musculus GN=Gm5571 PE=1 SV=1 - [KV5A7_MOUSE]	130	14.302	5.47803	128.2	2	4.96917e+07	94.37	2	3.64611e+07			0			0
Q91YQ5	Dolichyl-diphosphooligosaccharide--protein glycosyltransferase subunit 1 OS=Mus musculus GN=Rpn1 PE=1 SV=1 - [RPN1_MOUSE]	608	68.4857	6.45557	52.11	4	5.6003e+06			0			0			0
Q3UMC0	Spermatogenesis-associated protein 5 OS=Mus musculus GN=Spata5 PE=1 SV=2 - [SPAT5_MOUSE]	893	97.1949	8.23584			2.36475e+06	62.56	4	3.38252e+06			0			0
Q01853	Transitional endoplasmic reticulum ATPase OS=Mus musculus GN=Vcp PE=1 SV=4 - [TERA_MOUSE]	806	89.2657	5.26221	37.7	2	3.49727e+06	37.92	2	3518373			0			0
P50516	V-type proton ATPase catalytic subunit A OS=Mus musculus GN=Atp6v1a PE=1 SV=2 - [VATA_MOUSE]	617	68.2826	5.57959	65.12	4	7.5607e+06			3.08019e+06			0			0
Q8VEK3	Heterogeneous nuclear ribonucleoprotein U OS=Mus musculus GN=Hnrnpu PE=1 SV=1 - [HNRPU_MOUSE]	800	87.8627	6.23975			0			2.04622e+07			0	110.11	4	2.38931e+07
P62806	Histone H4 OS=Mus musculus GN=Hist1h4a PE=1 SV=2 - [H4_MOUSE]	103	11.3604	11.356			0			0			0	52.8733	4	8.47173e+06
Q3TTY5	Keratin, type II cytoskeletal 2 epidermal OS=Mus musculus GN=Krt2 PE=1 SV=1 - [K22E_MOUSE]	707	70.8798	8.06006			0			0			0	118.68	4	1.85382e+07
Q91ZW3	SWI/SNF-related matrix-associated actin-dependent regulator of chromatin subfamily A member 5 OS=Mus musculus GN=Smarca5 PE=1 SV=1 - [SMCA5_MOUSE]	1051	121.55	8.14795			0			0			0	44.6443	4	7.13729e+06
Q6PDG5	SWI/SNF complex subunit SMARCC2 OS=Mus musculus GN=Smarcc2 PE=1 SV=2 - [SMRC2_MOUSE]	1213	132.522	5.59229			0			0			0	41.73	4	9.35999e+06
P17426	AP-2 complex subunit alpha-1 OS=Mus musculus GN=Ap2a1 PE=1 SV=1 - [AP2A1_MOUSE]	977	107.596	7.03467	78.0567	3	7.41442e+06			0			0			0
P01633	Ig kappa chain V19-17 OS=Mus musculus GN=Igk-V19-17 PE=1 SV=1 - [KV5A1_MOUSE]	149	16.423	6.91748			1.81673e+07	92.7433	3	2.70949e+07			0			0
P01843	Ig lambda-1 chain C region OS=Mus musculus PE=1 SV=1 - [LAC1_MOUSE]	105	11.5675	6.26514	125.97	3	1.83327e+07			1.17234e+07			0			0
Q5SYD0	Unconventional myosin-Id OS=Mus musculus GN=Myo1d PE=1 SV=1 - [MYO1D_MOUSE]	1006	116.007	9.40771	62.4702	3	3.69486e+07			1.37278e+07			0			0
Q9Z2C8	Y-box-binding protein 2 OS=Mus musculus GN=Ybx2 PE=1 SV=1 - [YBOX2_MOUSE]	360	38.2477	10.9458			2.70076e+07	94.12	3	2.68112e+07			0			0
Q9Z0U1	Tight junction protein ZO-2 OS=Mus musculus GN=Tjp2 PE=1 SV=2 - [ZO2_MOUSE]	1167	131.2	6.78564	45.13	3	1.07521e+07			0			0			0
P27661	Histone H2AX OS=Mus musculus GN=H2afx PE=1 SV=2 - [H2AX_MOUSE]	143	15.1334	10.7407			0	59.3745	3	3.76887e+07			0			0
Q8K3G5	Inactive serine/threonine-protein kinase VRK3 OS=Mus musculus GN=Vrk3 PE=1 SV=2 - [VRK3_MOUSE]	453	50.7977	8.57275			0	21.95	3	4.86249e+06			0			0
Q60749	KH domain-containing, RNA-binding, signal transduction-associated protein 1 OS=Mus musculus GN=Khdrbs1 PE=1 SV=2 - [KHDR1_MOUSE]	443	48.3404	8.71924			0			0			0	24.09	3	5.71291e+06
P55096	ATP-binding cassette sub-family D member 3 OS=Mus musculus GN=Abcd3 PE=1 SV=2 - [ABCD3_MOUSE]	659	75.4263	9.26123	37.6532	2	3.04851e+06			0			0			0
Q9WUM4	Coronin-1C OS=Mus musculus GN=Coro1c PE=1 SV=2 - [COR1C_MOUSE]	474	53.087	7.07861	64.83	2	1.35811e+07			0			0			0
P16858	Glyceraldehyde-3-phosphate dehydrogenase OS=Mus musculus GN=Gapdh PE=1 SV=2 - [G3P_MOUSE]	333	35.7872	8.25049			4.89074e+07	49.07	2	3.1556e+07			0			0
P43275	Histone H1.1 OS=Mus musculus GN=Hist1h1a PE=1 SV=2 - [H11_MOUSE]	213	21.7719	10.9312	46.84	2	5.51721e+06			0			0			0
P61979	Heterogeneous nuclear ribonucleoprotein K OS=Mus musculus GN=Hnrnpk PE=1 SV=1 - [HNRPK_MOUSE]	463	50.9444	5.5415	28.2	2	7.01276e+06			1.00208e+07			0			8.12351e+06
P48722	Heat shock 70 kDa protein 4L OS=Mus musculus GN=Hspa4l PE=1 SV=2 - [HS74L_MOUSE]	838	94.3225	5.74463			7.11995e+06	60.28	2	1.62819e+07			0			0
P01878	Ig alpha chain C region OS=Mus musculus PE=1 SV=1 - [IGHA_MOUSE]	344	36.8523	5.05908	27.8241	2	7.8603e+06			0			0			0
P01592	Immunoglobulin J chain OS=Mus musculus GN=Igj PE=2 SV=4 - [IGJ_MOUSE]	159	18.0018	4.89404	57.3	2	7.0074e+07			0			0			0
P01844	Ig lambda-2 chain C region OS=Mus musculus GN=Iglc2 PE=1 SV=1 - [LAC2_MOUSE]	104	11.2475	6.26514			3.14606e+07	39.85	2	4.38748e+07			0			0
P00342	L-lactate dehydrogenase C chain OS=Mus musculus GN=Ldhc PE=1 SV=2 - [LDHC_MOUSE]	332	35.8891	8.20654			1.3921e+07	81.06	2	1.74975e+07			0			3.98932e+06
P14733	Lamin-B1 OS=Mus musculus GN=Lmnb1 PE=1 SV=3 - [LMNB1_MOUSE]	588	66.7448	5.16064			6.19224e+06			0			0	36.78	2	1.34746e+07
Q8BVU0	Leucine-rich repeat and calponin homology domain-containing protein 3 OS=Mus musculus GN=Lrch3 PE=2 SV=3 - [LRCH3_MOUSE]	778	86.2872	7.03467	48.11	2	8.07104e+06			0			0			0
P27546	Microtubule-associated protein 4 OS=Mus musculus GN=Map4 PE=1 SV=3 - [MAP4_MOUSE]	1125	117.357	4.98291	57.78	2	9.69947e+06			7.70929e+06			0			0
P09405	Nucleolin OS=Mus musculus GN=Ncl PE=1 SV=2 - [NUCL_MOUSE]	707	76.6768	4.75439	36.69	2	4.4754e+06			1.05323e+07			0			0
P11103	Poly [ADP-ribose] polymerase 1 OS=Mus musculus GN=Parp1 PE=1 SV=3 - [PARP1_MOUSE]	1013	113.028	8.95361			6.89669e+06	48.09	2	8.90956e+06			0			0
P67984	60S ribosomal protein L22 OS=Mus musculus GN=Rpl22 PE=1 SV=2 - [RL22_MOUSE]	128	14.7498	9.18799			1.35885e+07	64.17	2	8.89842e+06			0			0
P62889	60S ribosomal protein L30 OS=Mus musculus GN=Rpl30 PE=3 SV=2 - [RL30_MOUSE]	115	12.7757	9.62744			3.20535e+06	28.05	2	5.62997e+06			0			0
P47911	60S ribosomal protein L6 OS=Mus musculus GN=Rpl6 PE=1 SV=3 - [RL6_MOUSE]	296	33.4889	10.6968	50.0342	2	6.58091e+06			0			0			0
P14148	60S ribosomal protein L7 OS=Mus musculus GN=Rpl7 PE=1 SV=2 - [RL7_MOUSE]	270	31.3998	10.8872	57.83	2	1.46376e+07			8.78545e+06			0			0
Q60598	Src substrate cortactin OS=Mus musculus GN=Cttn PE=1 SV=2 - [SRC8_MOUSE]	546	61.2124	5.40186	33.65	2	1.43638e+07			0			0			0
P80318	T-complex protein 1 subunit gamma OS=Mus musculus GN=Cct3 PE=1 SV=1 - [TCPG_MOUSE]	545	60.5914	6.69775			5.53883e+06	69.44	2	4.82227e+06			0			0
O88746	Target of Myb protein 1 OS=Mus musculus GN=Tom1 PE=1 SV=1 - [TOM1_MOUSE]	492	54.2912	4.94482	36.1588	2	8.88009e+06			0			0			0
Q9JMI7	Testis-expressed protein 101 OS=Mus musculus GN=Tex101 PE=1 SV=1 - [TX101_MOUSE]	250	26.9801	6.46826	45.6	2	3.48059e+07			3.27858e+07			0			0
P68254	14-3-3 protein theta OS=Mus musculus GN=Ywhaq PE=1 SV=1 - [1433T_MOUSE]	245	27.7608	4.77979			0	34.72	2	7.54813e+06			0			0
P98086	Complement C1q subcomponent subunit A OS=Mus musculus GN=C1qa PE=1 SV=2 - [C1QA_MOUSE]	245	25.9582	9.11475			0	41.6	2	1.72723e+07			0			0
P01630	Ig kappa chain V-II region 7S34.1 OS=Mus musculus PE=1 SV=1 - [KV2A6_MOUSE]	113	12.4882	8.646			0	52.17	2	3.34386e+07			0			0
P47963	60S ribosomal protein L13 OS=Mus musculus GN=Rpl13 PE=2 SV=3 - [RL13_MOUSE]	211	24.2905	11.5464			0	48.84	2	5.21462e+06			0			0
Q9CZX8	40S ribosomal protein S19 OS=Mus musculus GN=Rps19 PE=1 SV=3 - [RS19_MOUSE]	145	16.0756	10.4038			0	28.51	2	7.80836e+06			0			0
P62852	40S ribosomal protein S25 OS=Mus musculus GN=Rps25 PE=1 SV=1 - [RS25_MOUSE]	125	13.7337	10.1108			0	40.53	2	1.45849e+07			0			0
Q60596	DNA repair protein XRCC1 OS=Mus musculus GN=Xrcc1 PE=1 SV=2 - [XRCC1_MOUSE]	631	68.9286	6.32861			0	33.23	2	5.39069e+06			0			0
Q9Z204	Heterogeneous nuclear ribonucleoproteins C1/C2 OS=Mus musculus GN=Hnrnpc PE=1 SV=1 - [HNRPC_MOUSE]	313	34.3639	5.04639			0			0			0	34.46	2	3.87982e+06
Q9Z2X1	Heterogeneous nuclear ribonucleoprotein F OS=Mus musculus GN=Hnrnpf PE=1 SV=3 - [HNRPF_MOUSE]	415	45.7009	5.49072			0			0			0	39.05	2	4.7811e+06
Q562E2	BTB/POZ domain-containing protein KCTD19 OS=Mus musculus GN=Kctd19 PE=1 SV=2 - [KCD19_MOUSE]	927	104.753	6.62451			0			0			0	30.34	2	4.02494e+06
O54941	SWI/SNF-related matrix-associated actin-dependent regulator of chromatin subfamily E member 1 OS=Mus musculus GN=Smarce1 PE=1 SV=1 - [SMCE1_MOUSE]	411	46.6096	4.88135			0			0			0	54.56	2	6.76973e+06
Q3TWW8	Serine/arginine-rich splicing factor 6 OS=Mus musculus GN=Srsf6 PE=1 SV=1 - [SRSF6_MOUSE]	339	39.0021	11.4585			0			0			0	46.24	2	3.03027e+06
Q8BL97	Serine/arginine-rich splicing factor 7 OS=Mus musculus GN=Srsf7 PE=1 SV=1 - [SRSF7_MOUSE]	267	30.7988	11.8979			0			0			0	55.37	2	1.31667e+07

## Sheet: raw data_01_Control_High
Accession	Description	Score	Coverage	# Proteins	# Unique Peptides	# Peptides	# PSMs	Area	# AAs	MW [kDa]	calc. pI
P03987	Ig gamma-3 chain C region OS=Mus musculus PE=1 SV=2 - [IGHG3_MOUSE]	668.489	36.18	1	13	13	33	5.83945e+08	398	43.9013	7.13721
	A2	Sequence	# PSMs	# Proteins	# Protein Groups	Protein Group Accessions	Modifications	ΔCn	Area	q-Value	PEP	IonScore	Exp Value	Charge	MH+ [Da]	ΔM [ppm]	RT [min]	# Missed Cleavages
	High	VVSALPIQHQDWmR	3	1	1	P03987	M13(Oxidation)	0	4.39788e+08	0	0.02065	80.55	1.77972e-07	2	1695.86	-0.385445	21.3531	0
	High	nGELEQDYKNTPPILDSDGTYFLYSK	1	1	1	P03987	N1(Deamidated)	0	2.71105e+07	0	0.006543	78.94	2.13165e-07	3	3008.41	0.863088	33.5675	1
	High	AQTPQVYTIPPPR	4	1	1	P03987		0	5.00263e+07	0	0.01321	63.85	4.88336e-06	2	1467.79	-2.76733	19.8544	0
	High	NGELEQDYKNTPPILDSDGTYFLYSK	1	1	1	P03987		0	8.08257e+07	0	0.01468	51.22	0.000146488	3	3007.42	0.926653	31.5625	1
	High	DALmISLTPK	3	1	1	P03987	M4(Oxidation)	0	5.08645e+08	0	0.1097	49.21	0.000232703	2	1104.6	0.207558	25.2239	0
	High	WNYGALSSGVR	2	1	1	P03987		0	125606908	0	0.1405	41.43	0.00122306	2	1209.6	-0.621614	22.6093	0
	High	VVSALPIQHQDWMR	1	1	1	P03987		0	1.09535e+07	0	0.04128	35.24	0.00584988	3	1679.87	-0.00881254	24.911	0
	High	VNNKALPAPIER	1	1	1	P03987		0	3.78293e+06	0	0.2563	34.08	0.00289222	3	1321.76	1.22397	13.5814	1
	High	EVHTAWTQPR	2	1	1	P03987		0	1.23347e+07	0	0.261	33.47	0.0065443	2	1224.61	0.453308	11.485	0
	High	GYFPEPVTVKWNYGALSSGVR	1	1	1	P03987		0	2.75988e+07	0	0.0996	30.53	0.0178351	3	2327.18	0.81246	31.6969	1
	High	IPKPSTPPGSScPPGNILGGPSVFIFPPKPK	4	1	1	P03987	C12(Carbamidomethyl)	0	111598808	0	0.09129	26.6	0.0169552	3	3170.71	0.844844	31.1126	0
	High	GRAQTPQVYTIPPPR	2	1	1	P03987		0	1.38865e+07	0	0.1882	25.98	0.0270012	3	1680.92	1.62365	16.9633	1
	High	AQTPQVYTIPPPREQmSK	3	1	1	P03987	M16(Oxidation)	0	5.85574e+08	0	0.02041	22.14	0.134407	3	2087.06	1.79823	16.702	1
	High	GRAQTPQVYTIPPPREQmSK	4	1	1	P03987	M18(Oxidation)	0	7.85433e+07	0	0.09312	16.69	0.392149	3	2300.18	0.397362	14.6796	2
	High	ALPAPIER	1	1	1	P03987		0	6.57616e+08	0.006	0.3473	33.13	0.00114306	2	866.509	-0.814387	15.9603	0
P02535	Keratin, type I cytoskeletal 10 OS=Mus musculus GN=Krt10 PE=1 SV=3 - [K1C10_MOUSE]	363.977	10.88	1	5	7	11	1.27499e+08	570	57.7351	5.10986
	A2	Sequence	# PSMs	# Proteins	# Protein Groups	Protein Group Accessions	Modifications	ΔCn	Area	q-Value	PEP	IonScore	Exp Value	Charge	MH+ [Da]	ΔM [ppm]	RT [min]	# Missed Cleavages
	High	ALEESNYELEGK	2	1	1	P02535		0	1.63595e+08	0	0.005511	77.03	2.49672e-07	2	1381.65	-0.250826	16.0673	0
	High	QSVEADINGLR	1	1	1	P02535		0	1.60433e+07	0	0.04596	73.23	7.91433e-07	2	1201.62	0.231304	19.6301	0
	High	VTmQNLNDR	2	3	3	P02535;Q61414;Q9Z2K1	M3(Oxidation)	0	3.12598e+07	0	0.04395	68.47	1.92014e-06	2	1106.53	0.54274	6.89185	0
	High	QSLEASLAETEGR	1	1	1	P02535		0	5700354	0	0.2105	56.55	4.13849e-05	2	1390.68	0.983169	19.8802	0
	High	LENEIQTYR	1	1	1	P02535		0	4.96783e+07	0	0.1264	52.77	9.22137e-05	2	1165.59	0.797589	14.1138	0
	High	LAADDFR	1	3	3	P02535;Q61414;Q9Z2K1		0	1.3133e+08	0	0.2669	45.69	0.000275169	2	807.399	-0.160563	13.906	0
	High	QSVEADInGLRR	2	1	1	P02535	N8(Deamidated)	0	3.43157e+07	0	0.1012	33.68	0.00878524	3	1358.7	-0.338474	18.1045	1
	High	QSVEADINGLRR	1	1	1	P02535		0	8.75732e+07	0	0.2502	28.53	0.0237777	3	1357.72	-0.198546	17.2927	1
P01872	Ig mu chain C region OS=Mus musculus GN=Ighm PE=1 SV=2 - [IGHM_MOUSE]	358.136	30.84	1	11	11	14	7.36602e+07	454	49.9403	7.00537
	A2	Sequence	# PSMs	# Proteins	# Protein Groups	Protein Group Accessions	Modifications	ΔCn	Area	q-Value	PEP	IonScore	Exp Value	Charge	MH+ [Da]	ΔM [ppm]	RT [min]	# Missed Cleavages
	High	TGGKYLATSQVLLSPK	2	1	1	P01872		0	5.16333e+07	0	0.02216	93.49	2.68628e-09	3	1662.94	0.68397	21.1554	1
	High	YLATSQVLLSPK	1	1	1	P01872		0	1.20987e+08	0	0.02077	71.44	5.27579e-07	2	1319.76	0.488467	23.5675	0
	High	SILEGSDEYLVcK	1	1	1	P01872	C12(Carbamidomethyl)	0	31815434	0	0.01491	61.15	1.26615e-05	2	1512.73	0.113719	24.3481	0
	High	DGKLVESGFTTDPVTIENK	1	1	1	P01872		0	1.43779e+07	0	0.05535	49.9	0.000232288	3	2050.03	0.257418	23.5476	1
	High	LVESGFTTDPVTIENK	1	1	1	P01872		0	3.76988e+06	0	0.04754	38.37	0.00312196	3	1749.89	-0.52501	24.0682	0
	High	DLHVPIPAVAEmNPNVNVFVPPR	1	1	1	P01872	M12(Oxidation)	0	1.83069e+07	0	0.2639	36.62	0.00352789	3	2541.33	2.12412	33.5707	0
	High	DLHVPIPAVAEmNPNVNVFVPPRDGFSGPAPR	1	1	1	P01872	M12(Oxidation)	0	4.83602e+07	0	0.009206	31.3	0.0123428	4	3425.74	0.379135	32.9756	1
	High	GFSPADISVQWLQR	1	1	1	P01872		0	3.61605e+07	0	0.2652	30.66	0.0188983	2	1603.83	1.75694	34.3337	0
	High	ESATVTcLVK	1	1	1	P01872	C7(Carbamidomethyl)	0	2.12091e+07	0	0.3312	28.5	0.0238719	2	1107.57	1.18837	16.4191	0
	High	FISKPnEVHKHPPAVYLLPPAR	1	1	1	P01872	N6(Deamidated)	0	1.57415e+07	0	0.1086	19.05	0.067826	4	2511.39	2.49902	19.768	1
	High	FISKPNEVHKHPPAVYLLPPAR	2	1	1	P01872		0	3.79094e+07	0	0.216	17.86	0.0679279	4	2510.4	0.217467	18.3109	1
	High	GVASVcVEDWNNRK	1	1	1	P01872	C6(Carbamidomethyl)	0	4.821e+06	0	0.1174	15.9	0.429256	3	1633.78	0.439325	17.8745	1
Q922U2	Keratin, type II cytoskeletal 5 OS=Mus musculus GN=Krt5 PE=1 SV=1 - [K2C5_MOUSE]	262.618	13.28	1	4	8	10	1.11238e+08	580	61.7286	7.75244
	A2	Sequence	# PSMs	# Proteins	# Protein Groups	Protein Group Accessions	Modifications	ΔCn	Area	q-Value	PEP	IonScore	Exp Value	Charge	MH+ [Da]	ΔM [ppm]	RT [min]	# Missed Cleavages
	High	SLDLDSIIAEVK	2	2	1	Q922U2		0	2.86162e+08	0	0.008544	68.69	2.10247e-06	2	1302.72	0.61309	36.3109	0
	High	LALDVEIATYR	1	3	2	Q3UV17;Q922U2		0	1.57929e+07	0	0.095	47	0.000295299	2	1263.69	0.388161	28.4711	0
	High	FASFIDKVR	2	8	7	Q3TTY5;Q3UV17;Q6IFZ6;P04104;Q922U2;Q6NXH9;Q8VED5		0	1.69715e+07	0	0.1284	46.39	0.000202061	2	1082.6	0.273115	20.3701	1
	High	NKYEDEINKR	1	3	3	Q6IFZ6;Q922U2;Q8VED5		0	3.0581e+07	0	0.04826	43.23	0.00072251	3	1308.65	-0.210482	7.88366	2
	High	GRLDSELR	1	1	1	Q922U2		0	1.49428e+07	0	0.1847	40.65	0.00166602	2	945.511	0.200815	9.86357	1
	High	TLNNKFASFIDKVR	1	6	5	Q3TTY5;Q3UV17;Q6IFZ6;Q922U2;Q8VED5		0	9.91314e+06	0	0.06966	37.34	0.00180812	3	1652.91	0.417753	24.633	2
	High	TTAENEFVMLKK	1	1	1	Q922U2		0	7.2323e+06	0	0.1018	34.41	0.0059589	3	1410.73	1.25447	19.1625	1
	High	LRSEIDNVKK	1	1	1	Q922U2		0	1.5274e+07	0	0.2651	26.69	0.0339648	3	1201.69	-0.707532	7.24577	2
Q3TTY5	Keratin, type II cytoskeletal 2 epidermal OS=Mus musculus GN=Krt2 PE=1 SV=1 - [K22E_MOUSE]	241.257	5.37	1	3	5	7	3.81777e+07	707	70.8798	8.06006
	A2	Sequence	# PSMs	# Proteins	# Protein Groups	Protein Group Accessions	Modifications	ΔCn	Area	q-Value	PEP	IonScore	Exp Value	Charge	MH+ [Da]	ΔM [ppm]	RT [min]	# Missed Cleavages
	High	GFSSGSAVVSGGSR	2	1	1	Q3TTY5		0	6.05046e+07	0	0.02354	76.83	2.72851e-07	2	1254.61	-0.700131	12.3696	0
	High	FASFIDKVR	2	8	7	Q3TTY5;Q3UV17;Q6IFZ6;P04104;Q922U2;Q6NXH9;Q8VED5		0	1.69715e+07	0	0.1284	46.39	0.000202061	2	1082.6	0.273115	20.3701	1
	High	VDPEIQNVK	1	1	1	Q3TTY5		0	32685976	0	0.1582	44.15	0.000265368	2	1041.56	0.460557	12.5072	0
	High	TLNNKFASFIDKVR	1	6	5	Q3TTY5;Q3UV17;Q6IFZ6;Q922U2;Q8VED5		0	9.91314e+06	0	0.06966	37.34	0.00180812	3	1652.91	0.417753	24.633	2
	High	GFSSGSAVVSGGSRR	1	1	1	Q3TTY5		0	2.13426e+07	0	0.02297	29.41	0.01787	3	1410.71	0.20067	10.1017	1
Q61414	Keratin, type I cytoskeletal 15 OS=Mus musculus GN=Krt15 PE=1 SV=2 - [K1C15_MOUSE]	219.301	7.52	1	3	5	8	6.83029e+07	452	49.1071	4.85596
	A2	Sequence	# PSMs	# Proteins	# Protein Groups	Protein Group Accessions	Modifications	ΔCn	Area	q-Value	PEP	IonScore	Exp Value	Charge	MH+ [Da]	ΔM [ppm]	RT [min]	# Missed Cleavages
	High	VTmQNLNDR	2	3	3	P02535;Q61414;Q9Z2K1	M3(Oxidation)	0	3.12598e+07	0	0.04395	68.47	1.92014e-06	2	1106.53	0.54274	6.89185	0
	High	LASYLDKVR	2	1	1	Q61414		0	4.21058e+07	0	0.2458	46.64	0.000166913	2	1064.61	1.37555	15.46	1
	High	LAADDFR	1	3	3	P02535;Q61414;Q9Z2K1		0	1.3133e+08	0	0.2669	45.69	0.000275169	2	807.399	-0.160563	13.906	0
	High	VLDELTLAR	1	1	1	Q61414		0	2.44016e+07	0	0.1548	40.06	0.00119833	2	1029.59	0.0975524	23.3317	0
	High	VTMQNLNDRLASYLDKVR	2	1	1	Q61414		0	3.14733e+07	0	0.01114	39.82	0.00185011	4	2136.12	0.617499	29.6518	2
Q6IFZ6	Keratin, type II cytoskeletal 1b OS=Mus musculus GN=Krt77 PE=1 SV=1 - [K2C1B_MOUSE]	218.06	8.39	1	1	5	8	1.54252e+08	572	61.3216	8.01611
	A2	Sequence	# PSMs	# Proteins	# Protein Groups	Protein Group Accessions	Modifications	ΔCn	Area	q-Value	PEP	IonScore	Exp Value	Charge	MH+ [Da]	ΔM [ppm]	RT [min]	# Missed Cleavages
	High	FLEQQNQVLQTK	1	3	3	Q6IFZ6;P04104;Q6NXH9		0	2.43182e+08	0	0.03475	49.1	0.000255896	2	1475.78	-0.493163	18.5152	0
	High	FASFIDKVR	2	8	7	Q3TTY5;Q3UV17;Q6IFZ6;P04104;Q922U2;Q6NXH9;Q8VED5		0	1.69715e+07	0	0.1284	46.39	0.000202061	2	1082.6	0.273115	20.3701	1
	High	FLEQQNQVLQTKWELLQQVnTSTR	3	1	1	Q6IFZ6	N20(Deamidated)	0	1.88995e+08	0	0.1789	45.87	0.000411526	4	2932.52	1.11056	32.0192	1
	High	NKYEDEINKR	1	3	3	Q6IFZ6;Q922U2;Q8VED5		0	3.0581e+07	0	0.04826	43.23	0.00072251	3	1308.65	-0.210482	7.88366	2
	High	TLNNKFASFIDKVR	1	6	5	Q3TTY5;Q3UV17;Q6IFZ6;Q922U2;Q8VED5		0	9.91314e+06	0	0.06966	37.34	0.00180812	3	1652.91	0.417753	24.633	2
P04104	Keratin, type II cytoskeletal 1 OS=Mus musculus GN=Krt1 PE=1 SV=4 - [K2C1_MOUSE]	209.307	5.18	1	2	4	7	2.2396e+08	637	65.5653	8.14795
	A2	Sequence	# PSMs	# Proteins	# Protein Groups	Protein Group Accessions	Modifications	ΔCn	Area	q-Value	PEP	IonScore	Exp Value	Charge	MH+ [Da]	ΔM [ppm]	RT [min]	# Missed Cleavages
	High	TNAENEFVTIK	1	1	1	P04104		0	8.83125e+07	0	0.02874	60.67	1.56409e-05	2	1265.64	0.0911796	19.6269	0
	High	FLEQQNQVLQTK	1	3	3	Q6IFZ6;P04104;Q6NXH9		0	2.43182e+08	0	0.03475	49.1	0.000255896	2	1475.78	-0.493163	18.5152	0
	High	FASFIDKVR	2	8	7	Q3TTY5;Q3UV17;Q6IFZ6;P04104;Q922U2;Q6NXH9;Q8VED5		0	1.69715e+07	0	0.1284	46.39	0.000202061	2	1082.6	0.273115	20.3701	1
	High	TNAENEFVTIKK	3	1	1	P04104		0	3.40385e+08	0	0.1069	44.94	0.000514606	2	1393.73	0.170889	15.4454	1
P01801	Ig heavy chain V-III region J606 OS=Mus musculus PE=1 SV=1 - [HVM32_MOUSE]	160.15	56.52	1	6	6	10	1.0149e+08	115	12.8022	7.12256
	A2	Sequence	# PSMs	# Proteins	# Protein Groups	Protein Group Accessions	Modifications	ΔCn	Area	q-Value	PEP	IonScore	Exp Value	Charge	MH+ [Da]	ΔM [ppm]	RT [min]	# Missed Cleavages
	High	LKSnNYATHYAESVK	2	1	1	P01801	N4(Deamidated)	0	3.2169e+07	0	0.04293	42.94	0.000980748	3	1725.84	-0.85159	12.5627	1
	High	LKSNnYATHYAESVKGR	1	1	1	P01801	N5(Deamidated)	0	4.05181e+07	0	0.06258	42.76	0.00106462	4	1938.97	0.666878	11.5387	2
	High	QSPEKGLEWVAEIR	2	1	1	P01801		0	3.58089e+07	0	0.1181	38.45	0.00217906	2	1641.86	1.01857	26.7344	1
	High	GLEWVAEIR	1	1	1	P01801		0	1.21175e+07	0	0.1528	37.58	0.00377098	2	1072.58	0.710439	28.8757	0
	High	DDSKSSVYLQmNNLR	1	1	1	P01801	M11(Oxidation)	0	1.06091e+07	0	0.2735	32.11	0.00978131	3	1785.84	0.34501	15.5665	1
	High	LKSNNYATHYAESVKGR	1	1	1	P01801		0	5.75478e+06	0	0.1248	26.15	0.0484109	4	1937.98	0.733925	10.3024	2
	High	EVKLEESGGGLVQPGGSmK	2	1	1	P01801	M18(Oxidation)	0	2.28143e+08	0	0.2168	22.39	0.1142	3	1917.96	1.22913	16.4913	1
Q6NXH9	Keratin, type II cytoskeletal 73 OS=Mus musculus GN=Krt73 PE=1 SV=1 - [K2C73_MOUSE]	158.73	5.94	1	1	3	5	1.07167e+08	539	58.8747	8.08936
	A2	Sequence	# PSMs	# Proteins	# Protein Groups	Protein Group Accessions	Modifications	ΔCn	Area	q-Value	PEP	IonScore	Exp Value	Charge	MH+ [Da]	ΔM [ppm]	RT [min]	# Missed Cleavages
	High	LALDIEIATYR	2	1	1	Q6NXH9		0	6.13477e+07	0	0.03242	64.96	3.65431e-06	2	1277.71	0.173261	31.1144	0
	High	FLEQQNQVLQTK	1	3	3	Q6IFZ6;P04104;Q6NXH9		0	2.43182e+08	0	0.03475	49.1	0.000255896	2	1475.78	-0.493163	18.5152	0
	High	FASFIDKVR	2	8	7	Q3TTY5;Q3UV17;Q6IFZ6;P04104;Q922U2;Q6NXH9;Q8VED5		0	1.69715e+07	0	0.1284	46.39	0.000202061	2	1082.6	0.273115	20.3701	1
Q9Z2K1	Keratin, type I cytoskeletal 16 OS=Mus musculus GN=Krt16 PE=1 SV=3 - [K1C16_MOUSE]	152.083	6.18	1	1	3	4	5.53609e+07	469	51.5743	5.19873
	A2	Sequence	# PSMs	# Proteins	# Protein Groups	Protein Group Accessions	Modifications	ΔCn	Area	q-Value	PEP	IonScore	Exp Value	Charge	MH+ [Da]	ΔM [ppm]	RT [min]	# Missed Cleavages
	High	VTmQNLNDR	2	3	3	P02535;Q61414;Q9Z2K1	M3(Oxidation)	0	3.12598e+07	0	0.04395	68.47	1.92014e-06	2	1106.53	0.54274	6.89185	0
	High	LAADDFR	1	3	3	P02535;Q61414;Q9Z2K1		0	1.3133e+08	0	0.2669	45.69	0.000275169	2	807.399	-0.160563	13.906	0
	High	ASLENSLEETKGR	1	1	1	Q9Z2K1		0	3.49329e+06	0	0.04011	41.3	0.00171613	3	1433.72	1.01218	13.6316	1
Q8VED5	Keratin, type II cytoskeletal 79 OS=Mus musculus GN=Krt79 PE=2 SV=2 - [K2C79_MOUSE]	149.467	9.04	1	1	5	6	3.75914e+07	531	57.5168	7.69385
	A2	Sequence	# PSMs	# Proteins	# Protein Groups	Protein Group Accessions	Modifications	ΔCn	Area	q-Value	PEP	IonScore	Exp Value	Charge	MH+ [Da]	ΔM [ppm]	RT [min]	# Missed Cleavages
	High	NLDLDSIIAEVK	1	1	1	Q8VED5		0	6.52217e+07	0	0.0325	56.23	4.0023e-05	2	1329.73	0.114751	35.9196	0
	High	FASFIDKVR	2	8	7	Q3TTY5;Q3UV17;Q6IFZ6;P04104;Q922U2;Q6NXH9;Q8VED5		0	1.69715e+07	0	0.1284	46.39	0.000202061	2	1082.6	0.273115	20.3701	1
	High	NKYEDEINKR	1	3	3	Q6IFZ6;Q922U2;Q8VED5		0	3.0581e+07	0	0.04826	43.23	0.00072251	3	1308.65	-0.210482	7.88366	2
	High	TLNNKFASFIDKVR	1	6	5	Q3TTY5;Q3UV17;Q6IFZ6;Q922U2;Q8VED5		0	9.91314e+06	0	0.06966	37.34	0.00180812	3	1652.91	0.417753	24.633	2
	High	FLEQQNKVLETK	1	3	2	Q3UV17;Q8VED5		0	4.22583e+06	0	0.296	15.79	0.429722	3	1476.81	0.370224	15.4845	1
Q3UV17	Keratin, type II cytoskeletal 2 oral OS=Mus musculus GN=Krt76 PE=2 SV=1 - [K22O_MOUSE]	140.67	7.74	1	1	5	7	6.80317e+07	594	62.806	8.42627
	A2	Sequence	# PSMs	# Proteins	# Protein Groups	Protein Group Accessions	Modifications	ΔCn	Area	q-Value	PEP	IonScore	Exp Value	Charge	MH+ [Da]	ΔM [ppm]	RT [min]	# Missed Cleavages
	High	LALDVEIATYR	1	3	2	Q3UV17;Q922U2		0	1.57929e+07	0	0.095	47	0.000295299	2	1263.69	0.388161	28.4711	0
	High	FASFIDKVR	2	8	7	Q3TTY5;Q3UV17;Q6IFZ6;P04104;Q922U2;Q6NXH9;Q8VED5		0	1.69715e+07	0	0.1284	46.39	0.000202061	2	1082.6	0.273115	20.3701	1
	High	AQYEDIAQK	2	1	1	Q3UV17		0	1.71331e+08	0	0.29	39.78	0.0015306	2	1065.52	1.84659	11.0501	0
	High	TLNNKFASFIDKVR	1	6	5	Q3TTY5;Q3UV17;Q6IFZ6;Q922U2;Q8VED5		0	9.91314e+06	0	0.06966	37.34	0.00180812	3	1652.91	0.417753	24.633	2
	High	FLEQQNKVLETK	1	3	2	Q3UV17;Q8VED5		0	4.22583e+06	0	0.296	15.79	0.429722	3	1476.81	0.370224	15.4845	1
P01789	Ig heavy chain V region M603 OS=Mus musculus PE=1 SV=1 - [HVM20_MOUSE]	112.69	22.13	8	3	3	4	5.11064e+07	122	13.6177	8.79248
	A2	Sequence	# PSMs	# Proteins	# Protein Groups	Protein Group Accessions	Modifications	ΔCn	Area	q-Value	PEP	IonScore	Exp Value	Charge	MH+ [Da]	ΔM [ppm]	RT [min]	# Missed Cleavages
	High	LVESGGGLVQPGGSLR	2	8	1	P01789		0	1.14819e+08	0	0.01126	70.04	1.13946e-06	2	1525.83	-0.767044	19.9879	0
	High	EVKLVESGGGLVQPGGSLR	1	8	1	P01789		0	3.40739e+07	0	0.05011	48.38	0.000132868	3	1882.04	0.832292	22.2133	1
	High	LEWIAASR	1	8	1	P01789		0	4.42627e+06	0	0.2619	24.82	0.0718549	2	945.515	0.0159572	21.5128	0
P01837	Immunoglobulin kappa constant OS=Mus musculus OX=10090 GN=Igkc PE=1 SV=2 - [IGKC_MOUSE]	97.03	41.12	1	2	2	3	9.44475e+06	107	11.9267	5.89697
	A2	Sequence	# PSMs	# Proteins	# Protein Groups	Protein Group Accessions	Modifications	ΔCn	Area	q-Value	PEP	IonScore	Exp Value	Charge	MH+ [Da]	ΔM [ppm]	RT [min]	# Missed Cleavages
	High	QNGVLNSWTDQDSKDSTYSmSSTLTLTKDEYER	1	1	1	P01837	M20(Oxidation)	0	1.16952e+07	0	0.01887	44.62	0.000343418	4	3815.72	0.42599	24.8676	2
	High	HNSYTcEATHK	2	1	1	P01837	C6(Carbamidomethyl)	0	7.19435e+06	0	0.05176	42.23	0.000161571	2	1347.57	0.262301	5.17645	0
P04945	Ig kappa chain V-VI region NQ2-6.1 OS=Mus musculus PE=2 SV=1 - [KV6AB_MOUSE]	83.39	14.81	1	1	1	1	5.05068e+06	108	11.7057	8.83643
	A2	Sequence	# PSMs	# Proteins	# Protein Groups	Protein Group Accessions	Modifications	ΔCn	Area	q-Value	PEP	IonScore	Exp Value	Charge	MH+ [Da]	ΔM [ppm]	RT [min]	# Missed Cleavages
	High	LLIYDTSNLASGVPVR	1	1	1	P04945		0	5.05068e+06	0	0.004404	83.39	5.4977e-08	2	1717.95	0.0888425	29.8199	0
P01863	Ig gamma-2A chain C region, A allele OS=Mus musculus GN=Ighg PE=1 SV=1 - [GCAA_MOUSE]	67.94	18.79	2	3	5	5	1.83711e+07	330	36.3662	7.40088
	A2	Sequence	# PSMs	# Proteins	# Protein Groups	Protein Group Accessions	Modifications	ΔCn	Area	q-Value	PEP	IonScore	Exp Value	Charge	MH+ [Da]	ΔM [ppm]	RT [min]	# Missed Cleavages
	High	VNNKDLPAPIER	1	2	1	P01863		0	8.89992e+06	0	0.1615	39.9	0.00125865	3	1365.75	-0.038826	13.9515	1
	High	VDKKIEPR	1	3	2	P01863;P01864		0	4.03159e+06	0	0.2977	36.08	0.00109739	2	984.584	-0.0462502	5.45012	2
	High	GSVRAPQVYVLPPPEEEmTKK	1	2	1	P01863	M18(Oxidation)	0	6.66871e+06	0	0.2865	19.51	0.194782	3	2371.24	2.12538	19.8623	2
	High	VVSALPIQHQDWmSGKEFK	1	3	2	P01863;P01864	M13(Oxidation)	0	3.95445e+07	0	0.102	18.2	0.375363	4	2216.12	0.829748	21.9839	1
	High	cKVNNKDLPAPIER	1	2	1	P01863	C1(Carbamidomethyl)	0	0	0	0.3312	11.02	1.24137	4	1653.87	-3.55437	12.6387	2
P01631	Ig kappa chain V-II region 26-10 OS=Mus musculus PE=1 SV=1 - [KV2A7_MOUSE]	57.7754	17.7	1	2	2	2	2.47756e+07	113	12.2652	8.88037
	A2	Sequence	# PSMs	# Proteins	# Protein Groups	Protein Group Accessions	Modifications	ΔCn	Area	q-Value	PEP	IonScore	Exp Value	Charge	MH+ [Da]	ΔM [ppm]	RT [min]	# Missed Cleavages
	High	FSGSGSGTDFTLK	1	1	1	P01631		0	1.99042e+07	0	0.1812	50.79	9.83744e-05	2	1303.62	0.446242	19.361	0
	High	FSGVPDRFSGSGSGTDFTLK	1	1	1	P01631		0	2.9647e+07	0	0.02067	25.85	0.0507031	3	2061.99	0.322571	24.804	1
P20029	78 kDa glucose-regulated protein OS=Mus musculus GN=Hspa5 PE=1 SV=3 - [GRP78_MOUSE]	53.2	5.19	1	2	2	2	2.91939e+06	655	72.3775	5.16064
	A2	Sequence	# PSMs	# Proteins	# Protein Groups	Protein Group Accessions	Modifications	ΔCn	Area	q-Value	PEP	IonScore	Exp Value	Charge	MH+ [Da]	ΔM [ppm]	RT [min]	# Missed Cleavages
	High	VTHAVVTVPAYFNDAQR	1	1	1	P20029		0	1.12116e+06	0	0.2224	39.95	0.0021749	3	1887.97	0.735216	23.3348	0
	High	IINEPTAAAIAYGLDKR	1	1	1	P20029		0	4.71762e+06	0	0.1458	27.75	0.0211529	3	1816	0.0119924	25.8841	1
P01668	Ig kappa chain V-III region PC 7210 OS=Mus musculus PE=1 SV=1 - [KV3AG_MOUSE]	48.6614	16.36	17	1	1	2	1.70347e+07	110	11.9427	4.75439
	A2	Sequence	# PSMs	# Proteins	# Protein Groups	Protein Group Accessions	Modifications	ΔCn	Area	q-Value	PEP	IonScore	Exp Value	Charge	MH+ [Da]	ΔM [ppm]	RT [min]	# Missed Cleavages
	High	DIVLTQSPASLAVSLGQR	2	17	1	P01668		0	1.70347e+07	0	0.08308	36.5	0.00257453	3	1855.03	-0.0797132	32.6773	0
P03976	Ig kappa chain V-II region 17S29.1 OS=Mus musculus PE=1 SV=1 - [KV2A5_MOUSE]	47	11.5	1	1	1	1	7.82166e+06	113	12.3822	7.98682
	A2	Sequence	# PSMs	# Proteins	# Protein Groups	Protein Group Accessions	Modifications	ΔCn	Area	q-Value	PEP	IonScore	Exp Value	Charge	MH+ [Da]	ΔM [ppm]	RT [min]	# Missed Cleavages
	High	FSSSGSGTDFTLR	1	1	1	P03976		0	7.82166e+06	0	0.03958	47	0.000207507	2	1361.63	0.0786408	20.0797	0
P01652	Ig kappa chain V-V region J606 OS=Mus musculus PE=1 SV=1 - [KV5AK_MOUSE]	46.91	14.81	1	1	1	1	4.53632e+06	108	11.8028	5.33838
	A2	Sequence	# PSMs	# Proteins	# Protein Groups	Protein Group Accessions	Modifications	ΔCn	Area	q-Value	PEP	IonScore	Exp Value	Charge	MH+ [Da]	ΔM [ppm]	RT [min]	# Missed Cleavages
	High	LLIYGASNLEDGVPSR	1	1	1	P01652		0	4.53632e+06	0	0.2916	46.91	0.000446112	2	1703.9	0.106036	27.3304	0
P01674	Ig kappa chain V-III region PC 2154 OS=Mus musculus PE=1 SV=1 - [KV3AM_MOUSE]	46	11.11	1	1	1	1	7.67535e+06	108	11.6917	6.26514
	A2	Sequence	# PSMs	# Proteins	# Protein Groups	Protein Group Accessions	Modifications	ΔCn	Area	q-Value	PEP	IonScore	Exp Value	Charge	MH+ [Da]	ΔM [ppm]	RT [min]	# Missed Cleavages
	High	YASNLESGVPAR	1	1	1	P01674		0	7.67535e+06	0	0.09992	46	0.000504889	2	1263.64	2.91295	14.1401	0
E9Q557	Desmoplakin OS=Mus musculus GN=Dsp PE=1 SV=1 - [DESP_MOUSE]	45.1031	0.59	1	2	2	2	1.75508e+06	2883	332.706	6.80029
	A2	Sequence	# PSMs	# Proteins	# Protein Groups	Protein Group Accessions	Modifications	ΔCn	Area	q-Value	PEP	IonScore	Exp Value	Charge	MH+ [Da]	ΔM [ppm]	RT [min]	# Missed Cleavages
	High	YIELLTR	1	1	1	E9Q557		0	2.96736e+06	0	0.2852	34.33	0.00197403	2	907.524	-0.4757	22.9936	0
	High	NLHSEISGKR	1	1	1	E9Q557		0	542799	0	0.1784	27.92	0.0172736	3	1140.61	-0.91638	6.55077	1
Q9R0Q1	Synaptotagmin-like protein 4 OS=Mus musculus GN=Sytl4 PE=1 SV=1 - [SYTL4_MOUSE]	43.04	1.49	1	1	1	1	6.12493e+08	673	75.9738	8.83643
	A2	Sequence	# PSMs	# Proteins	# Protein Groups	Protein Group Accessions	Modifications	ΔCn	Area	q-Value	PEP	IonScore	Exp Value	Charge	MH+ [Da]	ΔM [ppm]	RT [min]	# Missed Cleavages
	High	LKnELLEIKR	1	1	1	Q9R0Q1	N3(Deamidated)	0	6.12493e+08	0	0.2669	43.04	0.000213535	3	1256.77	8.47506	19.7633	2
P01868	Ig gamma-1 chain C region secreted form OS=Mus musculus GN=Ighg1 PE=1 SV=1 - [IGHG1_MOUSE]	39.33	3.7	2	1	1	1	1.73536e+07	324	35.6817	7.40088
	A2	Sequence	# PSMs	# Proteins	# Protein Groups	Protein Group Accessions	Modifications	ΔCn	Area	q-Value	PEP	IonScore	Exp Value	Charge	MH+ [Da]	ΔM [ppm]	RT [min]	# Missed Cleavages
	High	VNSAAFPAPIEK	1	2	1	P01868		0	1.73536e+07	0	0.2705	39.33	0.00183773	2	1243.67	1.24151	19.7696	0
P01864	Ig gamma-2A chain C region secreted form OS=Mus musculus PE=1 SV=1 - [GCAB_MOUSE]	38.28	14.33	1	1	3	4	2.8742e+07	335	36.5726	8.22119
	A2	Sequence	# PSMs	# Proteins	# Protein Groups	Protein Group Accessions	Modifications	ΔCn	Area	q-Value	PEP	IonScore	Exp Value	Charge	MH+ [Da]	ΔM [ppm]	RT [min]	# Missed Cleavages
	High	VDKKIEPR	1	3	2	P01863;P01864		0	4.03159e+06	0	0.2977	36.08	0.00109739	2	984.584	-0.0462502	5.45012	2
	High	VVSALPIQHQDWmSGKEFK	1	3	2	P01863;P01864	M13(Oxidation)	0	3.95445e+07	0	0.102	18.2	0.375363	4	2216.12	0.829748	21.9839	1
	High	GPVRAPQVYVLPPPAEEmTKK	2	1	1	P01864	M18(Oxidation)	0	4.26499e+07	0	0.2937	12.9	0.564148	4	2323.25	1.34856	20.8476	2
P01867	Ig gamma-2B chain C region OS=Mus musculus GN=Igh-3 PE=1 SV=3 - [IGG2B_MOUSE]	30.51	4.95	1	2	2	2	2.40757e+07	404	44.2312	6.52197
	A2	Sequence	# PSMs	# Proteins	# Protein Groups	Protein Group Accessions	Modifications	ΔCn	Area	q-Value	PEP	IonScore	Exp Value	Charge	MH+ [Da]	ΔM [ppm]	RT [min]	# Missed Cleavages
	High	GLVRAPQVYILPPPAEQLSR	1	1	1	P01867		0	6.4774e+06	0	0.0212	27.05	0.00788969	3	2204.25	-1.2466	29.5279	1
	High	APQVYILPPPAEQLSR	1	1	1	P01867		0	4.16741e+07	0	0.1928	17.46	0.180371	2	1778.98	1.23893	29.2399	0
P01675	Ig kappa chain V-VI region XRPC 44 OS=Mus musculus PE=1 SV=1 - [KV6A1_MOUSE]	22.77	13.08	5	1	1	1	1.92337e+06	107	11.6197	8.44092
	A2	Sequence	# PSMs	# Proteins	# Protein Groups	Protein Group Accessions	Modifications	ΔCn	Area	q-Value	PEP	IonScore	Exp Value	Charge	MH+ [Da]	ΔM [ppm]	RT [min]	# Missed Cleavages
	High	SGTSPKPWIYEISK	1	5	1	P01675		0	1.92337e+06	0	0.2844	22.77	0.0821732	3	1592.83	0.652692	23.0705	0

## Sheet: raw data_02_HSF5-N1_High
Accession	Description	Score	Coverage	# Proteins	# Unique Peptides	# Peptides	# PSMs	Area	# AAs	MW [kDa]	calc. pI
P03987	Ig gamma-3 chain C region OS=Mus musculus PE=1 SV=2 - [IGHG3_MOUSE]	2127.15	68.84	1	25	25	118	4.6899e+09	398	43.9013	7.13721
	A2	Sequence	# PSMs	# Proteins	# Protein Groups	Protein Group Accessions	Modifications	ΔCn	Area	q-Value	PEP	IonScore	Exp Value	Charge	MH+ [Da]	ΔM [ppm]	RT [min]	# Missed Cleavages
	High	NGELEQDYKNTPPILDSDGTYFLYSK	5	1	1	P03987		0	1.15226e+09	0	3.09971e-12	94.06	7.89216e-09	3	3007.43	1.83992	32.8609	1
	High	nGELEQDYKNTPPILDSDGTYFLYSK	5	1	1	P03987	N1(Deamidated)	0	4.79308e+08	0	2.03e-10	82.13	1.06549e-07	3	3008.41	1.47173	33.5543	1
	High	AQTPQVYTIPPPR	8	1	1	P03987		0	7.47634e+08	0	1.399e-05	67.59	2.03791e-06	2	1467.79	-1.76934	19.8205	0
	High	WNYGALSSGVR	6	1	1	P03987		0	1.64458e+09	0	4.704e-05	65.16	5.07475e-06	2	1209.6	2.00225	22.3669	0
	High	NTPPILDSDGTYFLYSK	3	1	1	P03987		0	6.98838e+08	0	3.628e-06	56.77	4.18652e-05	2	1930.95	1.48802	31.6584	0
	High	GYFPEPVTVKWNYGALSSGVR	2	1	1	P03987		0	3.283e+08	0	2.202e-08	54.06	8.00996e-05	3	2327.19	2.77948	31.7654	1
	High	VNNKALPAPIER	1	1	1	P03987		0	1.73498e+07	0	0.0002491	50.17	5.09655e-05	3	1321.76	2.19369	13.4864	1
	High	VVSALPIQHQDWmR	11	1	1	P03987	M13(Oxidation)	0	3.59258e+09	0	3.059e-05	49.36	0.000234073	2	1695.86	-0.385445	21.3643	0
	High	cKVNnKALPAPIER	4	1	1	P03987	C1(Carbamidomethyl); N5(Deamidated)	0	9.13801e+06	0	3.681e-05	45.92	0.00032494	3	1610.87	0.0819996	12.4595	2
	High	GRAQTPQVYTIPPPR	4	1	1	P03987		0	1.59009e+08	0	6.521e-06	44.73	0.000373528	3	1680.92	-0.0103292	17.1849	1
	High	EVHTAWTQPR	2	1	1	P03987		0	9.28331e+07	0	0.0001716	44.7	0.000493018	2	1224.61	0.65267	11.4346	0
	High	DALmISLTPK	9	1	1	P03987	M4(Oxidation)	0	4.99688e+09	0	0.001366	42.93	0.000822569	2	1104.6	3.52288	84.6359	0
	High	nGELEQDYK	2	1	1	P03987	N1(Deamidated)	0	2.07879e+07	0	0.0008059	42.52	0.000363842	2	1096.48	1.17751	11.7752	0
	High	TVSSVLQSGFYSLSSLVTVPSSTWPSQTVIcNVAHPASK	1	1	1	P03987	C31(Carbamidomethyl)	0	3.23499e+08	0	7.745e-08	41.92	0.00100581	4	4122.09	2.30563	43.4417	0
	High	GYFPEPVTVKWnYGALSSGVR	1	1	1	P03987	N12(Deamidated)	0	7.03981e+06	0	1.893e-06	40.33	0.00202049	3	2328.17	3.32574	32.4566	1
	High	ALPAPIER	5	1	1	P03987		0	4.57493e+09	0	0.007001	37.85	0.000385539	2	866.509	-0.673511	17.0775	0
	High	IPKPSTPPGSScPPGNILGGPSVFIFPPKPK	11	1	1	P03987	C12(Carbamidomethyl)	0	1092145216	0	4.34e-10	37.33	0.00137771	4	3170.72	4.05529	31.6163	0
	High	VVSALPIQHQDWMR	2	1	1	P03987		0	1.17604e+08	0	7.305e-06	37.32	0.00362365	3	1679.87	-0.00881254	24.7871	0
	High	GYFPEPVTVK	4	1	1	P03987		0	1.97752e+09	0	0.01089	36	0.00403158	2	1136.6	0.643616	23.4651	0
	High	DALMISLTPK	2	1	1	P03987		0	1.27942e+08	0	0.001391	33.49	0.00949152	2	1088.6	1.03409	27.8274	0
	High	KKVSLTcLVTNFFSEAISVEWER	1	1	1	P03987	C7(Carbamidomethyl)	0	2.93959e+06	0	0.004015	32.65	0.00977851	3	2743.42	1.32153	44.3689	2
	High	VVSALPIqHQDWmR	1	1	1	P03987	Q8(Deamidated); M13(Oxidation)	0	0	0	0.0002589	31.19	0.0151305	3	1696.85	4.02687	22.2039	0
	High	AQTPQVYTIPPPREQMSK	3	1	1	P03987		0	1.4813e+08	0	2.093e-06	30.79	0.0173406	3	2071.06	-0.702075	18.8472	1
	High	NGELEQDYK	1	1	1	P03987		0	1.42095e+08	0	0.004867	26.25	0.0177853	2	1095.49	-0.820575	9.57749	0
	High	AQTPQVYTIPPPREQmSK	8	1	1	P03987	M16(Oxidation)	0	4.49789e+09	0	0.0008344	24.2	0.0847822	3	2087.07	4.69343	16.5411	1
	High	GRAQTPQVYTIPPPREQmSK	6	1	1	P03987	M18(Oxidation)	0	7.08522e+08	0	5.001e-05	19.82	0.188659	3	2300.18	0.556571	14.6181	2
	High	AQTPQVYTIPPPREQmSKK	4	1	1	P03987	M16(Oxidation)	0	3.64333e+08	0	0.0002922	16.97	0.3757	4	2215.16	1.16498	14.422	2
	High	VTcVVVDVSEDDPDVHVSWFVDNKEVHTAWTQPR	1	1	1	P03987	C3(Carbamidomethyl)	0	7.59001e+07	0	0.002302	10.64	1.49727	4	3965.87	-1.99561	31.068	1
	High	VTcVVVDVSEDDPDVHVSWFVDNK	1	1	1	P03987	C3(Carbamidomethyl)	0	7.18806e+06	0.001	0.01568	17.25	0.313628	3	2760.28	-1.23993	32.0847	0
	High	TELIKRIEPR	1	1	1	P03987		0	8.98006e+06	0.001	0.05157	14.64	0.190675	3	1254.75	-0.29863	13.488	2
	High	IPKPSTPPGSScPPGnILGGPSVFIFPPKPK	1	1	1	P03987	C12(Carbamidomethyl); N16(Deamidated)	0	0	0.001	0.05442	11.52	0.588419	4	3171.71	6.63039	35.0052	0
	High	VVSALPIQHQDWmRGK	1	1	1	P03987	M13(Oxidation)	0	3.93235e+07	0.001	0.03405	11.41	1.22871	4	1880.98	1.00905	18.3231	1
	High	LTVDTDSWLQGEIFTcSVVHEALHNHHTQK	1	1	1	P03987	C16(Carbamidomethyl)	0	2.02169e+08	0.001	0.02004	10.69	1.5953	4	3502.66	-5.19744	33.3653	0
Q9EQK5	Major vault protein OS=Mus musculus GN=Mvp PE=1 SV=4 - [MVP_MOUSE]	1265.42	56.1	1	48	48	72	5.39364e+07	861	95.8652	5.59229
	A2	Sequence	# PSMs	# Proteins	# Protein Groups	Protein Group Accessions	Modifications	ΔCn	Area	q-Value	PEP	IonScore	Exp Value	Charge	MH+ [Da]	ΔM [ppm]	RT [min]	# Missed Cleavages
	High	DAQSSVLFDVTGQVR	4	1	1	Q9EQK5		0	3.97407e+07	0	4.893e-10	89.7	2.20733e-08	2	1621.82	1.39276	29.5671	0
	High	mAVFGFEmSEDAGPDGALLPR	2	1	1	Q9EQK5	M1(Oxidation); M8(Oxidation)	0	2.2833e+07	0	2.74e-09	88.1	1.8973e-08	3	2242.02	1.1558	31.7037	0
	High	LKAQALAIETEAELER	2	1	1	Q9EQK5		0	49628813	0	1.497e-08	73.98	5.65922e-07	2	1784.97	-0.457372	25.24	1
	High	KFKEmTEALGPGTIR	1	1	1	Q9EQK5	M5(Oxidation)	0	15397139	0	6.159e-06	58.64	2.32514e-05	3	1693.89	0.176577	14.2086	2
	High	LRHADQEIR	2	1	1	Q9EQK5		0	6.90184e+06	0	5.767e-06	56.39	2.83574e-05	3	1137.61	-0.573844	5.98823	1
	High	VRGAVASVTFDDFHKNSAR	2	1	1	Q9EQK5		0	25252901	0	2.037e-07	56.15	5.70253e-05	4	2077.06	-1.14917	16.4869	2
	High	VTGEEWLVR	2	1	1	Q9EQK5		0	4.40881e+07	0	5.412e-06	53	0.000123041	2	1088.57	1.22674	22.6147	0
	High	GAVASVTFDDFHKNSAR	2	1	1	Q9EQK5		0	1.65188e+07	0	8.888e-09	52.2	0.000148832	3	1821.89	-0.0382926	17.7136	1
	High	GPLEYVPSAK	1	1	1	Q9EQK5		0	3.92181e+07	0	2.007e-05	51.91	0.000143972	2	1060.57	0.7369	19.2476	0
	High	GIQDVYVLSEQQGLLLK	2	1	1	Q9EQK5		0	6.80924e+07	0	3.571e-06	51.63	6.4928e-05	3	1903.05	0.56715	33.7475	0
	High	DRAVFPQNGLVVSSVDVQSVEPVDQR	1	1	1	Q9EQK5		0	26683360	0	1.717e-06	51.58	0.000119544	3	2840.46	2.93651	29.195	1
	High	VRGAVASVTFDDFHK	1	1	1	Q9EQK5		0	8.56791e+06	0	0.0003072	45.3	0.000662546	3	1648.84	-0.252366	19.352	1
	High	GAVASVTFDDFHK	2	1	1	Q9EQK5		0	9.65413e+06	0	8.495e-06	44.75	0.000602938	2	1393.67	-1.92056	21.0475	0
	High	AQQLADVEAK	1	1	1	Q9EQK5		0	2.16938e+07	0	0.0007098	41.3	0.00111197	2	1072.56	1.39445	11.0071	0
	High	DLAVAGPEmQVK	1	1	1	Q9EQK5	M9(Oxidation)	0	2.7908e+07	0	0.0002119	40.15	0.00164712	2	1273.65	0.61687	16.1318	0
	High	VEVVEER	1	1	1	Q9EQK5		0	1.63735e+07	0	0.0026	39.52	0.00132348	2	859.452	-0.435836	9.17958	0
	High	AQLELEVSK	1	1	1	Q9EQK5		0	2.08181e+07	0	0.001579	39.01	0.00281351	2	1016.56	1.32302	17.8407	0
	High	IPPYHYIHVLDQNSNVSR	2	1	1	Q9EQK5		0	3.4138e+07	0	3.856e-06	36.38	0.00507468	3	2152.09	-3.3951	21.1796	0
	High	QAIPLDQNEGIYVQDVK	2	1	1	Q9EQK5		0	3.88655e+07	0	1.762e-05	36.17	0.00508455	2	1929.99	0.967139	25.1997	0
	High	VPHNAAVQVYDYR	2	1	1	Q9EQK5		0	2.72698e+07	0	0.0004939	33.84	0.00826095	2	1531.77	0.839417	15.6954	0
	High	EmELIYSR	1	1	1	Q9EQK5	M2(Oxidation)	0	2.22795e+07	0	0.001881	33.75	0.00350008	2	1056.5	0.262372	15.0705	0
	High	IEGEGSVLQAK	1	1	1	Q9EQK5		0	4.37744e+07	0	0.001091	32.91	0.00910794	2	1130.6	-0.836415	13.9348	0
	High	AVFPqNGLVVSSVDVQSVEPVDQR	2	1	1	Q9EQK5	Q5(Deamidated)	0	2.86002e+07	0	0.002612	30.95	0.0157491	3	2570.32	4.08055	31.9139	0
	High	GPLEYVPSAKVEVVEER	1	1	1	Q9EQK5		0	3.31417e+07	0	0.0004651	28.61	0.0252029	3	1901.01	4.01267	24.2744	1
	High	AEAARIEGEGSVLQAK	1	1	1	Q9EQK5		0	2.53488e+07	0	0.0002417	28.57	0.0259921	3	1628.86	-0.260223	15.3309	1
	High	VVSYRVPHNAAVQVYDYR	2	1	1	Q9EQK5		0	37032497	0	0.0002799	27.17	0.0411554	3	2136.1	0.311306	19.555	1
	High	SVQLAIEITTNSQEAAAKHEAQRLEQEAR	2	1	1	Q9EQK5		0	3.55785e+07	0	0.0002529	25.88	0.0472554	4	3221.64	-3.94983	27.3683	2
	High	DRAVFPqNGLVVSSVDVQSVEPVDQR	2	1	1	Q9EQK5	Q7(Deamidated)	0	3.34845e+07	0	0.0003609	25.29	0.0591602	3	2841.45	3.06184	30.1355	1
	High	VEVVEERQAIPLDQNEGIYVQDVK	1	1	1	Q9EQK5		0	6.02373e+06	0	0.0009161	24.42	0.0744504	3	2770.42	-1.878	25.9187	1
	High	HYcVILDPmGPDGKNQLGQKR	1	1	1	Q9EQK5	C3(Carbamidomethyl); M9(Oxidation)	0	9.14784e+06	0	0.0001084	24.03	0.0861899	4	2442.2	-0.386508	16.7247	2
	High	LFSVPDFVGDAcK	1	1	1	Q9EQK5	C12(Carbamidomethyl)	0	1.24397e+07	0	0.00625	23.25	0.0681338	2	1454.7	-1.5747	31.7085	0
	High	AEAESRAEAARIEGEGSVLQAK	1	1	1	Q9EQK5		0	1.10747e+07	0	0.009047	21.69	0.159585	3	2272.15	-3.10903	16.5916	2
	High	STLITDGSSPINLFNTAFGLLGLGSDGQPPVQK	1	1	1	Q9EQK5		0	3.83623e+06	0	0.006632	20.24	0.114495	3	3344.74	1.52643	50.722	0
	High	AQLELEVSKAQQLADVEAKK	1	1	1	Q9EQK5		0	5.45092e+06	0	0.003537	17.76	0.170007	4	2198.2	-1.56481	23.8941	2
	High	HEAQRLEQEAR	1	1	1	Q9EQK5		0	5.10466e+06	0	0.01139	17.56	0.283252	3	1366.68	-0.0718831	6.31824	1
	High	LLQSLGLK	1	1	1	Q9EQK5		0	3.57865e+07	0.001	0.02403	36.9	0.000745234	2	871.559	-2.06243	22.3074	0
	High	VREmELIYSR	1	1	1	Q9EQK5	M4(Oxidation)	0	1.29627e+07	0.001	0.01619	34.42	0.00561992	3	1311.67	-1.81114	13.8096	1
	High	HADQEIR	1	1	1	Q9EQK5		0	6.98355e+06	0.001	0.01578	32.83	0.0038829	2	868.427	-0.725484	5.30665	0
	High	DAqSSVLFDVTGQVR	1	1	1	Q9EQK5	Q3(Deamidated)	0	0	0.001	0.02541	30.4	0.018833	2	1622.82	9.28569	29.2159	0
	High	TYIRQDNER	2	1	1	Q9EQK5		0	1.03476e+07	0.001	0.02458	28.29	0.0243133	2	1194.59	-0.189355	6.2872	1
	High	MAVFGFEmSEDAGPDGALLPR	1	1	1	Q9EQK5	M8(Oxidation)	0	5.97414e+06	0.001	0.01675	24.98	0.0433643	3	2226.02	0.141035	33.9392	0
	High	AVFPQNGLVVSSVDVQSVEPVDQR	2	1	1	Q9EQK5		0	2.9885e+07	0.001	0.01381	24.84	0.0682438	3	2569.32	-1.47381	30.889	0
	High	ILDQSEAEK	1	1	1	Q9EQK5		0	0	0.001	0.0137	24.16	0.0826889	2	1032.52	0.915055	8.65854	0
	High	SFFLQPGERLER	1	1	1	Q9EQK5		0	1.63703e+07	0.001	0.03226	23.43	0.0796668	2	1478.77	-0.274212	23.4471	1
	High	AQQLADVEAKK	1	1	1	Q9EQK5		0	2.23909e+06	0.001	0.03369	22.01	0.118032	3	1200.66	-0.086638	8.75381	1
	High	LKAQALAIETEAELERVK	1	1	1	Q9EQK5		0	4.4396e+06	0.001	0.0198	20.95	0.038971	3	2012.14	0.225138	26.9843	2
	High	HYcIVANPVSR	1	1	1	Q9EQK5	C3(Carbamidomethyl)	0	1.20923e+07	0.001	0.06042	19.99	0.134309	2	1315.66	-0.0661252	15.4185	0
	High	ELPSGVEELLNLGHDPLADR	1	1	1	Q9EQK5		0	2.53345e+06	0.001	0.06063	19.19	0.263903	3	2174.11	-1.0578	37.3125	0
	High	AQLELEVSKAQQLADVEAK	1	1	1	Q9EQK5		0	4.15835e+06	0.001	0.02008	17.36	0.25987	2	2070.11	-0.410659	25.8462	1
	High	ELLELEAmSmAVESTGNAKAEAESR	1	1	1	Q9EQK5	M8(Oxidation); M10(Oxidation)	0	9.10215e+06	0.001	0.03725	16.93	0.34572	3	2698.25	-0.394714	23.1689	1
	High	DITPLQVVLPNTALHLK	1	1	1	Q9EQK5		0	4.40337e+06	0.001	0.04364	13.97	0.114247	3	1872.1	0.673846	34.6285	0
	High	SFFLQPGER	1	1	1	Q9EQK5		0	1.40391e+07	0.006	0.1071	20.99	0.0792179	2	1080.54	-3.98406	23.1736	0
P20029	78 kDa glucose-regulated protein OS=Mus musculus GN=Hspa5 PE=1 SV=3 - [GRP78_MOUSE]	783.452	48.55	1	26	27	39	5.70739e+07	655	72.3775	5.16064
	A2	Sequence	# PSMs	# Proteins	# Protein Groups	Protein Group Accessions	Modifications	ΔCn	Area	q-Value	PEP	IonScore	Exp Value	Charge	MH+ [Da]	ΔM [ppm]	RT [min]	# Missed Cleavages
	High	TFAPEEISAmVLTK	3	1	1	P20029	M10(Oxidation)	0	1.35848e+07	0	4.426e-08	65.25	5.58267e-06	2	1552.79	0.135272	28.7028	0
	High	NQLTSNPENTVFDAKR	2	1	1	P20029		0	46583620	0	3.423e-06	61.66	1.49432e-05	3	1833.91	1.22565	18.0961	1
	High	TKPYIQVDIGGGQTK	2	1	1	P20029		0	2.56748e+07	0	1.376e-06	60.24	1.60387e-05	2	1604.87	0.985145	18.6139	0
	High	IINEPTAAAIAYGLDKR	2	1	1	P20029		0	8.26529e+07	0	1.815e-08	57.1	2.46655e-05	3	1815.99	-1.09713	25.8351	1
	High	ITPSYVAFTPEGER	1	1	1	P20029		0	1.30181e+07	0	2.118e-05	55.26	5.94214e-05	2	1566.78	-2.69913	23.7689	0
	High	ALSSQHQAR	1	1	1	P20029		0	3.45103e+06	0	0.0003304	54.59	3.47536e-05	2	997.517	-0.325701	4.99344	0
	High	KKELEEIVQPIISK	2	1	1	P20029		0	4.1985e+07	0	3.379e-06	49.71	4.16931e-05	3	1653.98	-0.418309	21.7456	2
	High	SQIFSTASDNQPTVTIK	2	1	1	P20029		0	2.70695e+07	0	1.73e-05	47.35	0.000345145	2	1836.94	2.14511	22.4651	0
	High	VTHAVVTVPAYFNDAQR	2	1	1	P20029		0	4.0374e+07	0	6.038e-05	45.89	0.000579672	3	1887.97	-1.98038	23.2293	0
	High	ELEEIVQPIISK	1	1	1	P20029		0	1.02924e+07	0	6.705e-05	43.51	0.000394406	2	1397.79	0.474277	27.6185	0
	High	VEIIANDQGNR	1	3	3	P20029;P17156;P63017		0	1.31883e+07	0	0.0002274	42.42	0.000704539	2	1228.63	-1.2932	12.6248	0
	High	VLEDSDLKKSDIDEIVLVGGSTR	2	1	1	P20029		0	3.02975e+07	0	2.028e-06	41.32	0.00124706	3	2488.31	-1.21766	26.6179	2
	High	DNHLLGTFDLTGIPPAPR	2	1	1	P20029		0	4.09311e+06	0	4.053e-05	35.05	0.00628342	3	1934.01	0.51808	32.5035	0
	High	IDTRNELESYAYSLK	1	1	1	P20029		0	1.72825e+07	0	0.0002302	33.96	0.00763403	3	1801.89	-2.92398	25.2609	1
	High	ITITNDQNR	1	1	1	P20029		0	1.26901e+07	0	0.001518	33.52	0.00786997	2	1074.55	0.140874	9.47654	0
	High	nGRVEIIANDQGNR	1	1	1	P20029	N1(Deamidated)	0	3.11909e+06	0	0.006285	32.4	0.00960985	3	1556.78	-0.205831	14.265	1
	High	FLPFKVVEKK	2	1	1	P20029		0	9.79563e+06	0	0.002126	31.41	0.00115643	2	1234.75	-0.762004	18.9109	2
	High	NQLTSNPENTVFDAK	1	1	1	P20029		0	1.66462e+07	0	0.0004836	30.4	0.0171458	2	1677.81	0.138137	20.7298	0
	High	NGRVEIIANDQGNR	1	1	1	P20029		0	6.68128e+06	0	0.002659	29.88	0.0181445	3	1555.8	1.91714	11.1831	1
	High	IEIESFFEGEDFSETLTR	1	1	1	P20029		0	1.63201e+07	0	0.006885	24.66	0.0531778	2	2149	0.72387	38.0164	0
	High	VYEGERPLTK	1	1	1	P20029		0	7.39965e+06	0	0.002777	17.37	0.37196	3	1191.64	0.113913	8.97293	0
	High	LTPEEIER	1	1	1	P20029		0	1.19346e+07	0.001	0.07308	28.72	0.0134276	2	986.515	-0.726091	14.2102	0
	High	NQIGDKEK	1	1	1	P20029		0	1.28449e+06	0.001	0.0128	26.91	0.0357501	2	931.484	-0.807484	4.99814	1
	High	DAGTIAGLNVmR	1	1	1	P20029	M11(Oxidation)	0	2.85526e+07	0.001	0.01856	25.26	0.0597193	2	1233.62	-2.48869	19.8268	0
	High	TWNDPSVQQDIK	1	1	1	P20029		0	1.85631e+07	0.001	0.01832	18.51	0.18814	2	1430.69	-1.11176	18.1807	0
	High	IQQLVKEFFNGKEPSR	1	1	1	P20029		0	5.66562e+06	0.001	0.06739	10.12	1.37157	3	1920.03	-2.582	23.129	2
	High	NTVVPTKK	1	1	1	P20029		0	8.74025e+06	0.006	0.1123	26.44	0.0274654	2	886.535	-0.95164	6.0837	1
	High	QATKDAGTIAGLNVmR	1	1	1	P20029	M15(Oxidation)	0	1.51222e+07	0.006	0.125	14.75	0.698403	3	1661.87	0.931124	16.2381	1
P01837	Immunoglobulin kappa constant OS=Mus musculus OX=10090 GN=Igkc PE=1 SV=2 - [IGKC_MOUSE]	767.146	93.46	1	12	12	50	6.68565e+08	107	11.9267	5.89697
	A2	Sequence	# PSMs	# Proteins	# Protein Groups	Protein Group Accessions	Modifications	ΔCn	Area	q-Value	PEP	IonScore	Exp Value	Charge	MH+ [Da]	ΔM [ppm]	RT [min]	# Missed Cleavages
	High	DSTYSmSSTLTLTKDEYER	2	1	1	P01837	M6(Oxidation)	0	8.94586e+07	0	1.382e-09	96.09	2.41116e-09	2	2243	-1.55307	19.3166	1
	High	qNGVLNSWTDQDSK	2	1	1	P01837	Q1(Deamidated)	0	1.79985e+07	0	7.07e-07	69.05	1.16984e-06	2	1592.72	0.248951	21.3882	0
	High	RADAAPTVSIFPPSSEQLTSGGASVVcFLNNFYPK	7	1	1	P01837	C27(Carbamidomethyl)	0	2.07531e+08	0	1.258e-09	58.24	2.8644e-05	3	3727.84	0.521027	43.1787	1
	High	QNGVLNSWTDQDSKDSTYSmSSTLTLTKDEYER	3	1	1	P01837	M20(Oxidation)	0	9.47058e+07	0	5.093e-10	56.15	2.40234e-05	4	3815.72	-0.277821	24.8447	2
	High	HNSYTcEATHK	4	1	1	P01837	C6(Carbamidomethyl)	0	9.20572e+07	0	0.0001169	45.67	7.85956e-05	2	1347.58	0.352886	5.21163	0
	High	ADAAPTVSIFPPSSEQLTSGGASVVcFLNNFYPK	3	1	1	P01837	C26(Carbamidomethyl)	0	1.67891e+08	0	2.017e-06	40.7	0.00194485	3	3571.75	1.27433	45.5467	0
	High	RADAAPTVSIFPPSSEQLTSGGASVVcFLNNFYPKDINVK	3	1	1	P01837	C27(Carbamidomethyl)	0	1.13463e+08	0	1.165e-07	33.76	0.00666852	4	4297.17	1.77976	41.6084	2
	High	QnGVLNSWTDQDSKDSTYSmSSTLTLTKDEYER	6	1	1	P01837	N2(Deamidated); M20(Oxidation)	0	1.13072e+08	0	0.005012	32.17	0.00476288	3	3816.69	-2.75482	25.8174	2
	High	DEYERHNSYTcEATHK	2	1	1	P01837	C11(Carbamidomethyl)	0	1.41058e+07	0	0.0002911	32.15	0.00222481	4	2039.85	0.350083	6.66807	1
	High	TSTSPIVK	4	1	1	P01837		0	1.43678e+09	0	0.008088	31.69	0.0081317	2	832.477	-0.691942	9.23324	0
	High	IDGSERqNGVLNSWTDQDSK	2	1	1	P01837	Q7(Deamidated)	0	6.39005e+06	0	0.004197	27.86	0.0224244	3	2250.03	1.57528	19.8533	1
	High	HNSYTcEATHKTSTSPIVK	1	1	1	P01837	C6(Carbamidomethyl)	0	7.06463e+07	0	0.001213	23.1	0.104078	4	2161.04	0.690413	8.4602	1
	High	RADAAPTVSIFPPSSEQLTSGGASVVcFLnNFYPK	4	1	1	P01837	C27(Carbamidomethyl); N30(Deamidated)	0	1.33305e+07	0	0.005345	16.78	0.438678	3	3728.83	-0.0703082	38.6159	1
	High	WKIDGSER	2	1	1	P01837		0	361383862	0.001	0.03537	41.02	0.00108323	2	990.5	-0.141944	12.1083	1
	High	qnGVLNSWTDqDSKDSTYSMSSTLTLTKDEYER	4	1	1	P01837	Q1(Deamidated); N2(Deamidated); Q11(Deamidated)	0	4.92046e+06	0.001	0.03727	29.24	0.0114359	4	3802.71	9.64574	29.2306	2
	High	HnSYTcEATHK	1	1	1	P01837	N2(Deamidated); C6(Carbamidomethyl)	0	3.34513e+06	0.006	0.1068	15.7	0.0632511	2	1348.56	1.70507	5.64558	0
Q5ND04	Heat shock factor protein 5 OS=Mus musculus GN=Hsf5 PE=1 SV=1 - [HSF5_MOUSE]	691.948	34.78	1	19	19	52	2.56946e+08	624	67.2743	7.07861
	A2	Sequence	# PSMs	# Proteins	# Protein Groups	Protein Group Accessions	Modifications	ΔCn	Area	q-Value	PEP	IonScore	Exp Value	Charge	MH+ [Da]	ΔM [ppm]	RT [min]	# Missed Cleavages
	High	LEmVKVEPVETQcPSSQANR	2	1	1	Q5ND04	M3(Oxidation); C13(Carbamidomethyl)	0	1.3016e+08	0	6.49e-08	60.58	1.69309e-05	3	2318.1	-3.9028	15.6794	1
	High	TTNFTSFIR	4	1	1	Q5ND04		0	3.26581e+08	0	0.0001162	56.28	2.53168e-05	2	1086.56	0.0346294	25.1545	0
	High	DQPQLLVHLKR	4	1	1	Q5ND04		0	2.42258e+08	0	2.601e-05	54.1	2.5677e-05	2	1346.79	-0.105858	18.6348	1
	High	LKEQLNHNPSPSSVVFVQEGLPFSTPQVDSSIK	2	1	1	Q5ND04		0	1.75085e+08	0	1.761e-09	52.18	8.77744e-05	3	3608.86	-0.286962	30.3988	1
	High	TWQNSLGmHPGQVETSPTFSDK	2	1	1	Q5ND04	M8(Oxidation)	0	1.45536e+08	0	5.007e-08	48.52	0.000229889	3	2463.13	0.169643	20.8741	0
	High	DTGLSTPAR	2	1	1	Q5ND04		0	8.732e+07	0	0.0003513	40.26	0.00142696	2	917.468	-0.459942	9.79794	0
	High	GVPFPVLQR	2	1	1	Q5ND04		0	2.01998e+08	0	0.0004632	39.59	0.000730839	2	1012.59	-0.0223842	26.6983	0
	High	RDQPQLLVHLKR	3	1	1	Q5ND04		0	4.52811e+07	0	1.888e-05	37.86	0.000638358	3	1502.89	1.34806	14.5647	2
	High	STKDTGLSTPAR	3	1	1	Q5ND04		0	1.13317e+08	0	0.004369	36.21	0.0049063	2	1233.64	-1.13155	7.21001	1
	High	DNLSPYSYVSTSSHnHSAFPLKGLDR	1	1	1	Q5ND04	N15(Deamidated)	0	0	0	3.046e-06	34.28	0.00908864	3	2893.39	6.79592	25.3655	1
	High	VEPVETQcPSSQANR	2	1	1	Q5ND04	C8(Carbamidomethyl)	0	2.19195e+07	0	0.001374	27.69	0.0179578	3	1701.79	-0.166596	9.6369	0
	High	TTnFTSFIR	1	1	1	Q5ND04	N3(Deamidated)	0	3.33906e+06	0	0.006042	26.25	0.0290493	2	1087.54	-2.44141	29.0045	0
	High	LAAGLEVPcRPPNR	1	1	1	Q5ND04	C9(Carbamidomethyl)	0	3.85703e+07	0	0.001024	24.81	0.0619443	3	1549.83	-0.373098	17.7539	0
	High	cQTNPSENILPSEQmGFLISEmGPANK	2	1	1	Q5ND04	C1(Carbamidomethyl); M15(Oxidation); M22(Oxidation)	0	6.21554e+07	0	0.0001352	23.95	0.058998	3	3024.39	3.84325	32.2747	0
	High	RDNLSPYSYVSTSSHNHSAFPLK	1	1	1	Q5ND04		0	1.10358e+07	0	0.004052	22.38	0.117353	4	2607.26	-0.941606	21.5816	1
	High	DQPQLLVHLK	3	1	1	Q5ND04		0	9.69389e+07	0	0.003493	20.79	0.0612756	3	1190.69	-1.52787	21.9789	0
	High	TWqNSLGmHPGQVETSPTFSDK	2	1	1	Q5ND04	Q3(Deamidated); M8(Oxidation)	0	7.85898e+06	0	0.002497	20.72	0.10082	3	2464.11	-1.0223	20.5186	0
	High	DNLSPYSYVSTSSHNHSAFPLK	2	1	1	Q5ND04		0	9.6868e+07	0	0.009379	16.41	0.459405	3	2451.16	2.11026	24.3438	0
	High	LKEqLNHNPSPSSVVFVQEGLPFSTPQVDSSIK	6	1	1	Q5ND04	Q4(Deamidated)	0	1.14349e+07	0	0.00594	12	0.96852	4	3609.85	0.997037	31.3829	1
	High	LAAGLEVPcRPPNRFQR	1	1	1	Q5ND04	C9(Carbamidomethyl)	0	1.31006e+08	0	0.01178	10.06	1.43997	3	1981.06	0.862912	18.7633	1
	High	KTEVNLEAVFQIVDELHSSPK	2	1	1	Q5ND04		0	3.38605e+06	0.001	0.03164	24.73	0.0509815	3	2383.26	4.65685	38.0345	1
	High	QLNLYGFR	2	1	1	Q5ND04		0	8.89741e+07	0.001	0.05416	19.37	0.120814	2	1010.54	1.00139	25.6213	0
	High	LAAGLEVPcRPPnRFQR	2	1	1	Q5ND04	C9(Carbamidomethyl); N13(Deamidated)	0	2.77885e+06	0.001	0.05984	13.21	0.857165	3	1982.04	1.13599	19.4046	1
P17156	Heat shock-related 70 kDa protein 2 OS=Mus musculus GN=Hspa2 PE=1 SV=2 - [HSP72_MOUSE]	573.653	43.29	1	18	25	34	4.72884e+07	633	69.5987	5.66846
	A2	Sequence	# PSMs	# Proteins	# Protein Groups	Protein Group Accessions	Modifications	ΔCn	Area	q-Value	PEP	IonScore	Exp Value	Charge	MH+ [Da]	ΔM [ppm]	RT [min]	# Missed Cleavages
	High	DAKLDKGQIQEIVLVGGSTR	1	1	1	P17156		0	3.67866e+06	0	1.388e-07	66.66	1.67225e-06	3	2127.18	1.08692	24.2449	2
	High	DAGTITGLNVLR	1	1	1	P17156		0	2.62837e+07	0	1.005e-05	61.58	1.20239e-05	2	1229.69	0.571832	26.8949	0
	High	NQVAmNPTNTIFDAK	1	1	1	P17156	M5(Oxidation)	0	2.41881e+07	0	3.573e-06	53.27	7.98307e-05	2	1679.8	-2.17566	21.0874	0
	High	TFFPEEISSmVLTK	4	1	1	P17156	M10(Oxidation)	0	1.27414e+07	0	1.4e-06	51.09	0.000146271	2	1644.82	-1.85476	31.8915	0
	High	TTPSYVAFTDTER	1	2	2	P17156;P63017		0	6.77902e+07	0	0.000141	47.65	0.000212162	2	1487.7	-2.19511	21.1097	0
	High	mVSHLAEEFKR	1	1	1	P17156	M1(Oxidation)	0	8.78899e+06	0	1.241e-05	45.89	0.000502383	3	1362.68	-0.34361	12.0906	1
	High	VQSAVITVPAYFNDSQR	2	1	1	P17156		0	2.42667e+07	0	2.975e-06	44.04	0.000848083	3	1894.97	1.53133	28.082	0
	High	QTVEDEKLR	2	1	1	P17156		0	6.27132e+06	0	0.003052	43.21	0.000947896	2	1117.59	2.12467	7.74499	1
	High	VEIIANDQGNR	1	3	3	P20029;P17156;P63017		0	1.31883e+07	0	0.0002274	42.42	0.000704539	2	1228.63	-1.2932	12.6248	0
	High	QTQTFTTYSDNQSSVLVQVYEGER	1	1	1	P17156		0	3.9848e+06	0	0.000421	41.52	0.00137767	3	2780.3	0.998029	29.2594	0
	High	ARFEELNADLFR	2	2	2	P17156;P63017		0	1.49033e+07	0	0.003572	38.3	0.00244792	3	1480.76	0.753331	26.3919	1
	High	NAVESYTYNIK	1	1	1	P17156		0	4.77911e+07	0	0.0006469	37.9	0.00200294	2	1301.64	0.580616	18.093	0
	High	QATKDAGTITGLNVLR	1	1	1	P17156		0	4.02901e+06	0	0.0001109	36.67	0.00234653	2	1657.92	-1.31079	22.1081	1
	High	STAGDTHLGGEDFDNR	2	2	2	P17156;P63017		0	2.57696e+07	0	0.0004209	35.77	0.000979945	2	1691.73	0.560846	13.1317	0
	High	LDKGQIQEIVLVGGSTR	2	1	1	P17156		0	1.64487e+07	0	0.0008443	32.48	0.00457599	2	1813.02	1.1383	25.2463	1
	High	mKEIAEAYLGGK	1	1	1	P17156	M1(Oxidation)	0	1.36171e+07	0	0.001683	27.76	0.0237004	2	1325.68	-0.0820852	15.3771	1
	High	YKSEDEANRDR	1	1	1	P17156		0	528836	0	0.01067	25.81	0.0234868	3	1382.63	-0.199044	4.92933	2
	High	ARFEELNADLFRGTLEPVEK	2	1	1	P17156		0	1.56457e+07	0	0.001358	21.04	0.162525	4	2334.21	0.0710524	29.1902	2
	High	LSKDDIDRmVQEAER	1	1	1	P17156	M9(Oxidation)	0	5.7036e+06	0	0.007245	15.26	0.699951	3	1820.88	0.0814235	17.1449	2
	High	VQVEYKGEmK	1	1	1	P17156	M9(Oxidation)	0	7.54763e+06	0.001	0.01416	20.96	0.103416	3	1226.61	-0.166498	7.74343	1
	High	VVSEGGKPK	1	1	1	P17156		0	1.68661e+06	0.001	0.03731	20.7	0.074049	2	900.515	-0.430125	4.96116	0
	High	GTLEPVEK	1	1	1	P17156		0	1.30022e+07	0.001	0.03057	17.79	0.126419	2	872.472	-1.00533	9.97386	0
	High	LLQDFFnGKELNK	1	2	2	P17156;P63017	N7(Deamidated)	0	2.99249e+06	0.001	0.01646	16.13	0.380298	3	1566.82	0.669274	27.6603	1
	High	TTPSYVAFTDTERLIGDAAK	1	2	2	P17156;P63017		0	1.91205e+07	0.001	0.02291	14.52	0.777003	3	2156.08	-1.13744	31.3892	1
	High	FEELNADLFR	1	2	2	P17156;P63017		0	3.21391e+06	0.006	0.1186	10.49	1.35782	2	1253.61	-1.56185	28.9774	0
P02535	Keratin, type I cytoskeletal 10 OS=Mus musculus GN=Krt10 PE=1 SV=3 - [K1C10_MOUSE]	541.757	12.11	1	7	9	18	2.30598e+08	570	57.7351	5.10986
	A2	Sequence	# PSMs	# Proteins	# Protein Groups	Protein Group Accessions	Modifications	ΔCn	Area	q-Value	PEP	IonScore	Exp Value	Charge	MH+ [Da]	ΔM [ppm]	RT [min]	# Missed Cleavages
	High	QSVEADINGLR	1	1	1	P02535		0	1.77485e+07	0	3.248e-08	77.03	3.29924e-07	2	1201.62	0.332893	19.5774	0
	High	VTmQNLNDR	2	4	4	P02535;Q61781;Q61414;Q9Z2K1	M3(Oxidation)	0	7.39104e+07	0	2.63e-07	71.4	9.85233e-07	2	1106.53	0.763377	6.86127	0
	High	ALEESNYELEGK	2	1	1	P02535		0	3.42453e+08	0	3.355e-07	71.07	1.00048e-06	2	1381.65	-1.13434	15.7543	0
	High	QSVEADInGLR	1	1	1	P02535	N8(Deamidated)	0	5.81042e+06	0	1.362e-06	64.27	5.64907e-06	2	1202.6	-1.80499	16.9071	0
	High	VTMQNLNDR	1	4	4	P02535;Q61781;Q61414;Q9Z2K1		0	93000787	0	3.837e-05	61.25	1.0911e-05	2	1090.53	-0.306321	12.0938	0
	High	LENEIQTYR	1	1	1	P02535		0	6.43289e+07	0	0.0004388	50.29	0.000185678	2	1165.58	0.0644877	14.1449	0
	High	QSLEASLAETEGR	1	1	1	P02535		0	9.46917e+06	0	8.727e-05	46.45	0.000401974	2	1390.68	-1.65015	19.9092	0
	High	LAADDFR	2	6	6	P02535;Q61781;Q61414;Q9Z2K1;P19001;Q6IFX2		0	2.12439e+08	0	0.00424	45.56	0.000283531	2	807.399	-0.614132	14.2555	0
	High	QSVEADInGLRR	3	1	1	P02535	N8(Deamidated)	0	4.7956e+07	0	0.001302	34.5	0.00734464	3	1358.7	-1.28183	18.0747	1
	High	QSVEADINGLRR	2	1	1	P02535		0	1.36903e+08	0	0.005356	33.25	0.00799626	3	1357.72	-2.08663	17.2681	1
	High	ALEESNYELEGKIK	1	1	1	P02535		0	3.92076e+06	0	0.002608	25.52	0.0587738	3	1622.83	0.478043	17.6734	1
	High	IKEWYEK	1	1	1	P02535		0	2.32681e+07	0.001	0.04765	33.69	0.00513075	2	995.519	-1.03261	12.3505	1
P01863	Ig gamma-2A chain C region, A allele OS=Mus musculus GN=Ighg PE=1 SV=1 - [GCAA_MOUSE]	516.97	40.3	2	12	14	42	7.49028e+08	330	36.3662	7.40088
	A2	Sequence	# PSMs	# Proteins	# Protein Groups	Protein Group Accessions	Modifications	ΔCn	Area	q-Value	PEP	IonScore	Exp Value	Charge	MH+ [Da]	ΔM [ppm]	RT [min]	# Missed Cleavages
	High	NTEPVLDSDGSYFmYSK	2	2	1	P01863	M14(Oxidation)	0	1.50248e+08	0	5.113e-09	69.73	6.7041e-07	2	1968.85	0.486209	24.5717	0
	High	NTEPVLDSDGSYFMYSK	1	2	1	P01863		0	1.31614e+07	0	1.759e-07	57.29	1.50244e-05	2	1952.86	0.386658	26.8603	0
	High	VNNKDLPAPIER	2	2	1	P01863		0	1.46e+08	0	5.89e-05	52.34	7.55561e-05	3	1365.75	-0.374	13.8722	1
	High	VNnKDLPAPIER	4	2	1	P01863	N3(Deamidated)	0	9.17634e+06	0	0.0002793	45.85	0.000351022	3	1366.73	-0.51298	14.3625	1
	High	VDKKIEPR	1	3	2	P01863;P01864		0	9.53847e+07	0	0.003567	41.5	0.000315036	2	984.584	0.0777314	5.46593	2
	High	cKVNNKDLPAPIER	3	2	1	P01863	C1(Carbamidomethyl)	0	7.66447e+07	0	2.378e-05	38.02	0.00220866	3	1653.87	-0.704593	12.5062	2
	High	NSYScSVVHEGLHNHHTTK	1	2	1	P01863	C5(Carbamidomethyl)	0	4.22293e+07	0	6.329e-07	36.89	0.0024762	3	2207	0.0360645	7.9965	0
	High	cPAPNLLGGPSVFIFPPK	4	2	1	P01863	C1(Carbamidomethyl)	0	4.77072e+06	0	0.0007223	36	0.00390598	3	1911.02	1.40751	37.754	0
	High	cKVNnKDLPAPIER	6	2	1	P01863	C1(Carbamidomethyl); N5(Deamidated)	0	7.70508e+06	0	6.052e-05	34.64	0.00628711	3	1654.86	0.840529	14.1671	2
	High	APQVYVLPPPEEEMTKK	1	2	1	P01863		0	3.07356e+07	0	0.0001391	26.7	0.0375212	3	1956.02	4.41678	22.6632	1
	High	GPTIKPcPPcK	2	2	1	P01863	C7(Carbamidomethyl); C10(Carbamidomethyl)	0	3.34597e+07	0	0.001765	26.05	0.032529	3	1254.63	-1.4298	9.57593	0
	High	VVSALPIQHQDWmSGKEFK	2	3	2	P01863;P01864	M13(Oxidation)	0	4.25238e+08	0	6.404e-05	25.8	0.0669403	3	2216.11	-1.94588	21.8745	1
	High	GSVRAPQVYVLPPPEEEmTKK	4	2	1	P01863	M18(Oxidation)	0	2.12376e+08	0	0.0001848	25.7	0.0491205	3	2371.23	-0.577297	20.1151	2
	High	APQVYVLPPPEEEmTK	2	2	1	P01863	M14(Oxidation)	0	9.70581e+07	0	0.006356	20.83	0.173055	2	1843.91	-0.924574	22.7228	0
	High	APQVYVLPPPEEEmTKK	4	2	1	P01863	M14(Oxidation)	0	1.60947e+09	0	0.0009852	18.5	0.288864	3	1972.01	1.63603	20.0703	1
	High	TELNYKNTEPVLDSDGSYFmYSK	1	2	1	P01863	M20(Oxidation)	0	2.65968e+07	0	0.01124	16.44	0.301892	3	2717.23	1.12592	25.3461	1
	High	GSVRAPQVYVLPPPEEEmTK	1	2	1	P01863	M18(Oxidation)	0	0	0.001	0.03794	10.4	1.96994	3	2243.12	-6.95049	22.0905	1
	High	DLPAPIER	1	2	1	P01863		0	8.51875e+07	0.003	0.07696	34.03	0.00201637	2	910.498	-1.67162	17.3624	0
Q922U2	Keratin, type II cytoskeletal 5 OS=Mus musculus GN=Krt5 PE=1 SV=1 - [K2C5_MOUSE]	516.824	23.97	1	5	16	26	2.69256e+08	580	61.7286	7.75244
	A2	Sequence	# PSMs	# Proteins	# Protein Groups	Protein Group Accessions	Modifications	ΔCn	Area	q-Value	PEP	IonScore	Exp Value	Charge	MH+ [Da]	ΔM [ppm]	RT [min]	# Missed Cleavages
	High	SLDLDSIIAEVK	5	2	2	Q922U2;P50446		0	7.18417e+08	0	3.269e-06	60.82	1.32471e-05	2	1302.72	0.238272	36.2804	0
	High	TEAESWYQTKYEELQQTAGR	1	1	1	Q922U2		0	1.21795e+07	0	5.921e-07	56.12	3.7751e-05	3	2418.12	-1.23578	24.7084	1
	High	LALDVEIATYR	1	3	3	Q3UV17;Q922U2;P50446		0	2.42582e+07	0	7.782e-06	51.99	9.3597e-05	2	1263.69	0.0983676	28.4228	0
	High	YEELQQTAGR	1	1	1	Q922U2		0	1.11296e+07	0	5.361e-05	49.24	0.00015367	2	1194.57	-1.10944	10.1853	0
	High	FASFIDKVR	2	9	8	Q3TTY5;Q3UV17;Q6IFZ6;P04104;Q922U2;P50446;Q6NXH9;Q8VED5		0	3.9924e+07	0	0.0002324	48.07	0.000156735	2	1082.6	0.836897	20.3293	1
	High	TTAENEFVMLKK	2	1	1	Q922U2		0	2.55146e+07	0	7.882e-06	43.77	0.000694701	3	1410.73	1.44916	19.1457	1
	High	TLNNKFASFIDKVR	3	7	6	Q3TTY5;Q3UV17;Q6IFZ6;Q922U2;P50446;Q8VED5		0	1.77669e+07	0	9.338e-06	42.31	0.000572802	3	1652.91	0.306975	24.5748	2
	High	YEDEINKR	1	6	6	Q3TTY5;Q6IFZ6;P04104;Q922U2;P50446;Q8VED5		0	2.24187e+06	0	0.0007373	40.11	0.00122849	3	1066.52	0.39148	6.81121	1
	High	TTAENEFVmLKK	1	1	1	Q922U2	M9(Oxidation)	0	3.38085e+07	0	4.545e-05	39.31	0.00182276	3	1426.72	-2.55364	16.4455	1
	High	NKYEDEINKR	1	3	3	Q6IFZ6;Q922U2;Q8VED5		0	4.94261e+07	0	1.316e-05	38.61	0.00216222	3	1308.65	-0.630239	7.91114	2
	High	SRTEAESWYQTKYEELQQTAGR	1	1	1	Q922U2		0	1.95049e+07	0	0.0003773	38.21	0.00270304	4	2661.26	0.465355	22.9109	2
	High	MFFDAELSqMQTHVSDTSVVLSMDNNR	2	1	1	Q922U2	Q9(Deamidated)	0	2.40751e+06	0	0.001627	36.36	0.00293632	3	3103.41	7.87109	35.8385	0
	High	LALDVEIATYRK	1	3	3	Q3UV17;Q922U2;P50446		0	1.14306e+07	0	0.005723	25.32	0.022473	3	1391.79	0.562549	24.2596	1
	High	FLEQQNKVLDTK	1	2	2	Q922U2;P50446		0	1.00555e+07	0	0.01162	19.71	0.188688	3	1462.79	0.390862	15.479	1
	High	KLLEGEEcR	1	5	5	Q3TTY5;Q3UV17;Q922U2;P50446;Q6NXH9	C8(Carbamidomethyl)	0	2.9448e+06	0.001	0.04873	22.19	0.109013	2	1133.56	1.5641	8.43605	1
	High	FLEQQNK	1	6	5	Q3UV17;Q922U2;P50446;Q8VED5;P20152		0	3.09372e+07	0.005	0.09636	14.89	0.530295	2	906.468	-0.255165	8.52504	0
	High	VRTEEREQIK	1	2	2	Q922U2;P50446		0	5.38675e+06	0.006	0.1201	12.1	1.1407	3	1287.7	-0.401757	5.72534	2
Q6IFZ6	Keratin, type II cytoskeletal 1b OS=Mus musculus GN=Krt77 PE=1 SV=1 - [K2C1B_MOUSE]	509.791	8.39	1	2	7	31	3.83583e+08	572	61.3216	8.01611
	A2	Sequence	# PSMs	# Proteins	# Protein Groups	Protein Group Accessions	Modifications	ΔCn	Area	q-Value	PEP	IonScore	Exp Value	Charge	MH+ [Da]	ΔM [ppm]	RT [min]	# Missed Cleavages
	High	WELLQQVnTSTR	2	1	1	Q6IFZ6	N8(Deamidated)	0	213626951	0	7.692e-06	71.75	1.43694e-06	2	1475.75	-2.06004	27.4259	0
	High	FLEQQNQVLQTKWELLQQVnTSTR	6	1	1	Q6IFZ6	N20(Deamidated)	0	4.11688e+08	0	2.169e-06	66.81	3.25181e-06	3	2932.52	0.948635	32.6069	1
	High	FLEQQNQVLQTK	3	3	3	Q6IFZ6;P04104;Q6NXH9		0	5.25434e+08	0	1.236e-06	54.6	6.98675e-05	2	1475.78	-0.410448	18.5081	0
	High	FASFIDKVR	2	9	8	Q3TTY5;Q3UV17;Q6IFZ6;P04104;Q922U2;P50446;Q6NXH9;Q8VED5		0	3.9924e+07	0	0.0002324	48.07	0.000156735	2	1082.6	0.836897	20.3293	1
	High	TLNNKFASFIDKVR	3	7	6	Q3TTY5;Q3UV17;Q6IFZ6;Q922U2;P50446;Q8VED5		0	1.77669e+07	0	9.338e-06	42.31	0.000572802	3	1652.91	0.306975	24.5748	2
	High	YEDEINKR	1	6	6	Q3TTY5;Q6IFZ6;P04104;Q922U2;P50446;Q8VED5		0	2.24187e+06	0	0.0007373	40.11	0.00122849	3	1066.52	0.39148	6.81121	1
	High	FLEqQNQVLqTKWELLQQVnTSTR	10	1	1	Q6IFZ6	Q4(Deamidated); Q10(Deamidated); N20(Deamidated)	0	0	0	0.0003464	39.29	0.00212558	3	2934.51	8.30596	31.9056	1
	High	NKYEDEINKR	1	3	3	Q6IFZ6;Q922U2;Q8VED5		0	4.94261e+07	0	1.316e-05	38.61	0.00216222	3	1308.65	-0.630239	7.91114	2
	High	FLEQQnQVLQTKWELLQQVnTSTR	3	1	1	Q6IFZ6	N6(Deamidated); N20(Deamidated)	0	0	0	0.0006047	30.43	0.0146729	3	2933.52	6.68834	32.9462	1
P06330	Ig heavy chain V region AC38 205.12 OS=Mus musculus PE=1 SV=1 - [HVM51_MOUSE]	406.75	61.02	1	4	6	19	4.58744e+08	118	12.9262	7.10791
	A2	Sequence	# PSMs	# Proteins	# Protein Groups	Protein Group Accessions	Modifications	ΔCn	Area	q-Value	PEP	IonScore	Exp Value	Charge	MH+ [Da]	ΔM [ppm]	RT [min]	# Missed Cleavages
	High	SLTSEDSAVYYcAR	3	1	1	P06330	C12(Carbamidomethyl)	0	1.34693e+08	0	2.026e-11	96.75	1.74363e-09	2	1621.72	-0.194435	18.4713	0
	High	ATLTVDKSSSATYMELR	2	1	1	P06330		0	3.10293e+07	0	4.846e-10	69.83	2.27223e-06	3	1872.93	-1.33735	21.151	1
	High	ATLTVDKSSSATYmELR	2	1	1	P06330	M14(Oxidation)	0	2.65827e+08	0	4.328e-09	59.68	2.42205e-05	3	1888.93	0.170432	18.0492	1
	High	EVQLQQSGPELVKPGASVK	4	1	1	P06330		0	9.75714e+08	0	9.843e-08	47.55	0.000181945	3	1994.09	-1.65851	18.8109	0
	High	GKATLTVDK	1	2	2	P01750;P06330		0	7.81861e+06	0	0.0001024	46.6	0.000243935	2	932.541	-0.377696	7.26605	1
	High	SLEWIGDINPNNGGTSYNQK	1	1	1	P06330		0	7.11697e+06	0	0.004736	22.43	0.0994373	3	2207.04	0.765184	28.148	0
	High	SLEWIGDINPNnGGTSYNQK	5	1	1	P06330	N12(Deamidated)	0	9.23777e+06	0	0.009854	21.03	0.123062	3	2208.02	0.512795	28.6393	0
	High	ATLTVDK	1	4	4	P01749;P01750;P03980;P06330		0	5.35569e+07	0.001	0.01514	41.43	0.000374113	2	747.425	-0.164772	9.40972	0
Q91YE9	Cytosolic 5'-nucleotidase 1B OS=Mus musculus GN=Nt5c1b PE=2 SV=2 - [5NT1B_MOUSE]	393.484	47.12	1	22	22	30	2.81389e+07	573	64.9617	8.36768
	A2	Sequence	# PSMs	# Proteins	# Protein Groups	Protein Group Accessions	Modifications	ΔCn	Area	q-Value	PEP	IonScore	Exp Value	Charge	MH+ [Da]	ΔM [ppm]	RT [min]	# Missed Cleavages
	High	TSRSPSTGAPSVDEPR	1	1	1	Q91YE9		0	6.64056e+06	0	7.059e-06	50.66	0.000134006	3	1643.8	-0.0348607	9.16012	1
	High	RLQYGTSVDmEPEYISDGPQQR	1	1	1	Q91YE9	M10(Oxidation)	0	23634284	0	5.024e-06	49.72	0.000174922	3	2585.19	-0.352813	19.3567	1
	High	SPSTGAPSVDEPR	1	1	1	Q91YE9		0	1.65595e+07	0	6.751e-05	48.27	0.000154894	2	1299.62	0.657502	10.4718	0
	High	LQYGTSVDmEPEYISDGPQQR	2	1	1	Q91YE9	M9(Oxidation)	0	1.26861e+07	0	4.138e-05	44.29	0.000430112	3	2429.09	-0.356639	21.427	0
	High	NTAIKVEAPNSSTTSR	2	1	1	Q91YE9		0	1.50695e+07	0	4.112e-05	42.94	0.00112303	3	1675.86	0.567665	11.5961	1
	High	FGTITAHVPYGIAQK	2	1	1	Q91YE9		0	2.59781e+07	0	7.073e-05	39.16	0.00188682	3	1602.87	3.28378	22.4957	0
	High	FGTITAHVPYGIAQKR	1	1	1	Q91YE9		0	2.5705e+06	0	0.0002392	37	0.00251403	3	1758.97	0.363884	20.1838	1
	High	LSTQGSQELPLHNTDSR	1	1	1	Q91YE9		0	2.02577e+07	0	2.425e-05	33.74	0.00855904	3	1882.93	1.31672	14.9607	0
	High	RWGLEIDEALFLAGAPK	1	1	1	Q91YE9		0	1.45731e+06	0	0.003661	32.02	0.00901264	3	1886.03	5.5735	36.4596	1
	High	ALFNmVDDR	1	1	1	Q91YE9	M5(Oxidation)	0	4.98389e+06	0	0.002653	29.55	0.0104262	2	1096.51	0.97145	18.4585	0
	High	HAITIAVSSR	1	1	1	Q91YE9		0	2.21727e+07	0	0.009448	22.68	0.0304824	2	1054.6	0.09498	12.6379	0
	High	IYEEEGLEKYmEYqLTnENVILTPGPAFR	1	1	1	Q91YE9	M11(Oxidation); Q14(Deamidated); N17(Deamidated)	0	2.08952e+06	0.001	0.02436	34.96	0.00635116	3	3464.68	9.81627	32.6777	1
	High	SFLEDLGK	1	1	1	Q91YE9		0	2.44322e+06	0.001	0.01816	25.48	0.0278892	2	908.473	0.176646	24.7131	0
	High	SRNTAIKVEAPNSSTTSR	1	1	1	Q91YE9		0	1.95601e+06	0.001	0.01501	24.83	0.0647838	4	1919	1.26704	9.57904	2
	High	TYLVTAR	1	1	1	Q91YE9		0	6.67118e+06	0.001	0.03664	21.7	0.0179162	2	823.467	-0.419921	13.1286	0
	High	ALQHVNSR	1	1	1	Q91YE9		0	5.33162e+06	0.001	0.05884	21.37	0.055074	2	924.501	-0.459042	5.44468	0
	High	DLQLRDYAYScDSR	1	1	1	Q91YE9	C11(Carbamidomethyl)	0	3.59978e+06	0.001	0.01556	20.09	0.0881541	3	1761.79	0.577951	20.0813	1
	High	DmAYcDTQLR	1	1	1	Q91YE9	M2(Oxidation); C5(Carbamidomethyl)	0	2.44892e+06	0.001	0.05642	18.45	0.0200045	2	1288.53	-1.03404	12.6217	0
	High	SSIQQTPqNRPITQLESQPPTPPETEPNSR	6	1	1	Q91YE9	Q8(Deamidated)	0	3.78696e+06	0.001	0.03684	12.1	1.29177	3	3358.66	3.19802	19.9566	0
	High	VAFDGDAVLFSDESEHIAK	1	1	1	Q91YE9		0	6.19905e+06	0.001	0.05088	11.1	1.53697	3	2049.98	1.15789	27.8499	0
	High	ALFNmVDDRK	1	1	1	Q91YE9	M5(Oxidation)	0	1.37744e+06	0.003	0.07652	24.29	0.0526934	3	1224.6	-0.810235	14.3448	1
	High	IRPHIFFDDQmFHIESAQK	1	1	1	Q91YE9	M11(Oxidation)	0	3.48042e+07	0.005	0.08888	17.05	0.466478	4	2375.16	0.857142	24.3423	0
P50446	Keratin, type II cytoskeletal 6A OS=Mus musculus GN=Krt6a PE=1 SV=3 - [K2C6A_MOUSE]	389.301	22.97	1	4	14	21	2.63093e+08	553	59.2986	7.94287
	A2	Sequence	# PSMs	# Proteins	# Protein Groups	Protein Group Accessions	Modifications	ΔCn	Area	q-Value	PEP	IonScore	Exp Value	Charge	MH+ [Da]	ΔM [ppm]	RT [min]	# Missed Cleavages
	High	SLDLDSIIAEVK	5	2	2	Q922U2;P50446		0	7.18417e+08	0	3.269e-06	60.82	1.32471e-05	2	1302.72	0.238272	36.2804	0
	High	LALDVEIATYR	1	3	3	Q3UV17;Q922U2;P50446		0	2.42582e+07	0	7.782e-06	51.99	9.3597e-05	2	1263.69	0.0983676	28.4228	0
	High	FASFIDKVR	2	9	8	Q3TTY5;Q3UV17;Q6IFZ6;P04104;Q922U2;P50446;Q6NXH9;Q8VED5		0	3.9924e+07	0	0.0002324	48.07	0.000156735	2	1082.6	0.836897	20.3293	1
	High	TAAENEFVTLKK	1	1	1	P50446		0	2.15374e+07	0	1.805e-05	43.6	0.000574018	3	1350.73	0.0168535	15.9606	1
	High	TLNNKFASFIDKVR	3	7	6	Q3TTY5;Q3UV17;Q6IFZ6;Q922U2;P50446;Q8VED5		0	1.77669e+07	0	9.338e-06	42.31	0.000572802	3	1652.91	0.306975	24.5748	2
	High	YEDEINKR	1	6	6	Q3TTY5;Q6IFZ6;P04104;Q922U2;P50446;Q8VED5		0	2.24187e+06	0	0.0007373	40.11	0.00122849	3	1066.52	0.39148	6.81121	1
	High	HGDDLRNTKQEIAEINR	1	1	1	P50446		0	5.79518e+06	0	0.0001569	35.53	0.00614376	4	2009.02	-0.227805	13.8159	2
	High	TAAENEFVTLK	1	1	1	P50446		0	7.90386e+06	0	0.0005487	31.33	0.0124787	2	1222.63	-0.545051	20.4946	0
	High	LALDVEIATYRK	1	3	3	Q3UV17;Q922U2;P50446		0	1.14306e+07	0	0.005723	25.32	0.022473	3	1391.79	0.562549	24.2596	1
	High	FLEQQNKVLDTK	1	2	2	Q922U2;P50446		0	1.00555e+07	0	0.01162	19.71	0.188688	3	1462.79	0.390862	15.479	1
	High	SRAEAESWYQTKYEELQVTAGR	1	1	1	P50446		0	7.28737e+06	0.001	0.01845	23.22	0.104577	4	2602.25	0.189676	23.2706	2
	High	KLLEGEEcR	1	5	5	Q3TTY5;Q3UV17;Q922U2;P50446;Q6NXH9	C8(Carbamidomethyl)	0	2.9448e+06	0.001	0.04873	22.19	0.109013	2	1133.56	1.5641	8.43605	1
	High	FLEQQNK	1	6	5	Q3UV17;Q922U2;P50446;Q8VED5;P20152		0	3.09372e+07	0.005	0.09636	14.89	0.530295	2	906.468	-0.255165	8.52504	0
	High	VRTEEREQIK	1	2	2	Q922U2;P50446		0	5.38675e+06	0.006	0.1201	12.1	1.1407	3	1287.7	-0.401757	5.72534	2
Q61414	Keratin, type I cytoskeletal 15 OS=Mus musculus GN=Krt15 PE=1 SV=2 - [K1C15_MOUSE]	387.064	10.18	1	3	8	20	1.37525e+08	452	49.1071	4.85596
	A2	Sequence	# PSMs	# Proteins	# Protein Groups	Protein Group Accessions	Modifications	ΔCn	Area	q-Value	PEP	IonScore	Exp Value	Charge	MH+ [Da]	ΔM [ppm]	RT [min]	# Missed Cleavages
	High	VTmQNLNDR	2	4	4	P02535;Q61781;Q61414;Q9Z2K1	M3(Oxidation)	0	7.39104e+07	0	2.63e-07	71.4	9.85233e-07	2	1106.53	0.763377	6.86127	0
	High	ALEQAnTELEVK	1	1	1	Q61414	N6(Deamidated)	0	1.10277e+07	0	6.357e-08	65.11	6.53636e-06	2	1345.68	-1.72308	17.6078	0
	High	VTMQNLNDR	1	4	4	P02535;Q61781;Q61414;Q9Z2K1		0	93000787	0	3.837e-05	61.25	1.0911e-05	2	1090.53	-0.306321	12.0938	0
	High	VLDELTLAR	1	4	4	Q61781;Q61414;P19001;Q6IFX2		0	7.20157e+07	0	7.079e-05	45.78	0.000352762	2	1029.59	-2.62937	23.2737	0
	High	LAADDFR	2	6	6	P02535;Q61781;Q61414;Q9Z2K1;P19001;Q6IFX2		0	2.12439e+08	0	0.00424	45.56	0.000283531	2	807.399	-0.614132	14.2555	0
	High	LASYLDKVR	3	2	2	Q61414;P19001		0	1.07136e+08	0	0.000846	45.44	0.000220034	2	1064.61	1.49021	15.3963	1
	High	LASYLDK	1	2	2	Q61414;P19001		0	1.73403e+07	0	0.007414	37.57	0.000656193	2	809.44	-0.0198706	12.9708	0
	High	VTMQNLNDRLASYLDKVR	2	1	1	Q61414		0	8.54581e+07	0	0.0001692	33.27	0.00826565	4	2136.13	1.18896	29.5278	2
	High	VTmQNLNDRLASYLDKVR	2	1	1	Q61414	M3(Oxidation)	0	8.94353e+07	0	0.0008163	32.27	0.0114731	3	2152.12	0.344419	26.1112	2
	High	VTMQNLNDRLASYLDK	1	1	1	Q61414		0	9.72579e+06	0	0.0006727	24.22	0.0737963	3	1880.95	-0.922363	28.0416	1
	High	VTmQNLnDRLASYLDKVR	1	1	1	Q61414	M3(Oxidation); N7(Deamidated)	0	2.33297e+06	0.001	0.05171	16.29	0.531017	3	2153.1	-0.934727	26.9584	2
	High	VTMqNLNDRLASYLDKVR	3	1	1	Q61414	Q4(Deamidated)	0	2.66763e+06	0.001	0.02616	12.42	1.10263	3	2137.11	1.4198	30.0616	2
P01872	Ig mu chain C region OS=Mus musculus GN=Ighm PE=1 SV=2 - [IGHM_MOUSE]	381.59	31.5	1	14	14	17	4.54921e+07	454	49.9403	7.00537
	A2	Sequence	# PSMs	# Proteins	# Protein Groups	Protein Group Accessions	Modifications	ΔCn	Area	q-Value	PEP	IonScore	Exp Value	Charge	MH+ [Da]	ΔM [ppm]	RT [min]	# Missed Cleavages
	High	GFSPADISVQWLQR	2	1	1	P01872		0	2.80153e+07	0	3.928e-08	83.23	1.08852e-07	2	1603.82	0.310811	34.1264	0
	High	YLATSQVLLSPK	1	1	1	P01872		0	6.85929e+07	0	3.286e-06	67.21	1.39729e-06	2	1319.76	-0.0664999	23.5749	0
	High	TGGKYLATSQVLLSPK	2	1	1	P01872		0	2.19547e+07	0	1.138e-06	67.12	1.26158e-06	3	1662.94	-1.07778	21.1303	1
	High	DGKLVESGFTTDPVTIENK	1	1	1	P01872		0	9.95504e+06	0	4.009e-05	38	0.00371657	3	2050.04	1.50787	23.5183	1
	High	LVESGFTTDPVTIENK	1	1	1	P01872		0	2.94802e+07	0	0.0002757	34.12	0.00799687	2	1749.88	-3.93552	23.9798	0
	High	FISKPNEVHKHPPAVYLLPPAR	1	1	1	P01872		0	29378701	0	0.003517	31.46	0.00314378	4	2510.4	-0.755049	18.2701	1
	High	DLHVPIPAVAEmNPNVNVFVPPRDGFSGPAPR	2	1	1	P01872	M12(Oxidation)	0	2.53212e+07	0	0.001039	29.82	0.0190223	4	3425.73	-3.6118	32.9254	1
	High	DLHVPIPAVAEmNPNVNVFVPPR	1	1	1	P01872	M12(Oxidation)	0	1.01693e+07	0	0.001702	29.32	0.0190044	3	2541.34	3.06077	33.2362	0
	High	SILEGSDEYLVcK	1	1	1	P01872	C12(Carbamidomethyl)	0	1.83837e+07	0	0.001252	27.73	0.0260572	2	1512.72	-0.370455	24.3001	0
	High	LVESGFTTDPVTIENKGSTPQTYK	1	1	1	P01872		0	1.05024e+07	0	0.000236	20.87	0.169422	3	2612.31	1.33747	22.4425	1
	High	DGFSGPAPR	1	1	1	P01872		0	1.25493e+07	0.001	0.01531	31.1	0.00562779	2	903.432	0.440886	11.5173	0
	High	GQLLPQEK	1	1	1	P01872		0	3.84033e+07	0.001	0.04767	25.52	0.017534	2	912.515	-0.279737	12.9322	0
	High	EFVcTVTHR	1	1	1	P01872	C4(Carbamidomethyl)	0	2.8293e+06	0.001	0.02091	22.98	0.0815671	2	1148.55	0.2649	11.522	0
	High	NRDLHVPIPAVAEmNPNVNVFVPPR	1	1	1	P01872	M14(Oxidation)	0	9.09517e+06	0.001	0.01663	13.92	0.646786	4	2811.47	-0.562125	28.9004	1
P01801	Ig heavy chain V-III region J606 OS=Mus musculus PE=1 SV=1 - [HVM32_MOUSE]	361.996	60.87	1	8	11	27	2.26608e+08	115	12.8022	7.12256
	A2	Sequence	# PSMs	# Proteins	# Protein Groups	Protein Group Accessions	Modifications	ΔCn	Area	q-Value	PEP	IonScore	Exp Value	Charge	MH+ [Da]	ΔM [ppm]	RT [min]	# Missed Cleavages
	High	QSPEKGLEWVAEIR	2	1	1	P01801		0	7.0637e+07	0	4.962e-07	72.63	8.86857e-07	2	1641.86	-0.468404	26.6806	1
	High	GLEWVAEIR	2	1	1	P01801		0	3.92413e+07	0	0.000455	55.79	5.69448e-05	2	1072.58	0.482819	28.8313	0
	High	LKSnNYATHYAESVKGR	3	1	1	P01801	N4(Deamidated)	0	1.20255e+08	0	2.751e-07	53.78	8.56433e-05	4	1938.97	-0.529293	11.4896	2
	High	LKSNnYATHYAESVK	4	1	1	P01801	N5(Deamidated)	0	1.04289e+08	0	3.722e-07	46.94	0.000376282	3	1725.84	0.209373	12.5527	1
	High	LKSNNYATHYAESVKGR	1	1	1	P01801		0	1.2957e+07	0	2.062e-05	37.03	0.00403241	4	1937.99	1.55277	10.2702	2
	High	DDSKSSVYLQmNNLR	1	1	1	P01801	M11(Oxidation)	0	1.76528e+07	0	0.001563	28.92	0.0205814	3	1785.84	0.447541	15.5551	1
	High	EVKLEESGGGLVQPGGSmK	2	2	2	P01798;P01801	M18(Oxidation)	0	4.37546e+08	0	0.003034	28.65	0.0295432	3	1917.96	-1.15759	16.552	1
	High	SnNYATHYAESVKGR	3	1	1	P01801	N2(Deamidated)	0	7.35983e+06	0	7.962e-05	27.84	0.0235967	4	1697.79	-0.554463	11.7214	1
	High	SnNYATHYAESVK	2	1	1	P01801	N2(Deamidated)	0	1.25328e+07	0	0.00156	21.59	0.0492332	3	1484.67	-0.0488544	12.9337	0
	High	LKSNNYATHYAESVK	2	1	1	P01801		0	1.11688e+07	0	0.009563	17.51	0.339757	4	1724.86	-0.00643639	11.2318	1
	High	SNNYATHYAESVK	1	1	1	P01801		0	7.63057e+06	0	0.0004104	17.5	0.179606	3	1483.68	0.387919	11.6121	0
	High	EVKLEESGGGLVQPGGSMK	1	2	2	P01798;P01801		0	1.21014e+07	0.001	0.01983	16.61	0.498754	3	1901.96	0.0420827	18.914	1
	High	GRFTISRDDSK	1	2	2	P01798;P01801		0	1.89308e+07	0.003	0.07809	17.79	0.266978	3	1281.65	-0.202268	8.36649	2
	High	SSVYLQmNNLR	1	1	1	P01801	M7(Oxidation)	0	1.22023e+08	0.005	0.0891	20	0.1565	2	1340.66	0.372432	16.0965	0
	High	FTISRDDSK	1	2	2	P01798;P01801		0	9.13327e+07	0.006	0.1109	22.45	0.0577386	2	1068.53	0.427691	9.50445	1
Q3TTY5	Keratin, type II cytoskeletal 2 epidermal OS=Mus musculus GN=Krt2 PE=1 SV=1 - [K22E_MOUSE]	331.372	10.89	1	6	10	14	6.00951e+07	707	70.8798	8.06006
	A2	Sequence	# PSMs	# Proteins	# Protein Groups	Protein Group Accessions	Modifications	ΔCn	Area	q-Value	PEP	IonScore	Exp Value	Charge	MH+ [Da]	ΔM [ppm]	RT [min]	# Missed Cleavages
	High	GFSSGSAVVSGGSR	1	1	1	Q3TTY5		0	9.40414e+07	0	4.957e-07	76.77	2.72439e-07	2	1254.61	-1.18662	12.3489	0
	High	FASFIDKVR	2	9	8	Q3TTY5;Q3UV17;Q6IFZ6;P04104;Q922U2;P50446;Q6NXH9;Q8VED5		0	3.9924e+07	0	0.0002324	48.07	0.000156735	2	1082.6	0.836897	20.3293	1
	High	KYEDEINKR	2	1	1	Q3TTY5		0	3.48898e+07	0	0.0002685	47.06	0.000281408	2	1194.61	1.33209	6.5332	2
	High	TLNNKFASFIDKVR	3	7	6	Q3TTY5;Q3UV17;Q6IFZ6;Q922U2;P50446;Q8VED5		0	1.77669e+07	0	9.338e-06	42.31	0.000572802	3	1652.91	0.306975	24.5748	2
	High	GFSSGSAVVSGGSRR	1	1	1	Q3TTY5		0	3.4063e+07	0	3.659e-05	40.73	0.00134822	3	1410.71	-0.0589237	10.0815	1
	High	YEDEINKR	1	6	6	Q3TTY5;Q6IFZ6;P04104;Q922U2;P50446;Q8VED5		0	2.24187e+06	0	0.0007373	40.11	0.00122849	3	1066.52	0.39148	6.81121	1
	High	VDPEIQNVK	1	1	1	Q3TTY5		0	4.63198e+07	0	0.003465	39.37	0.000953793	2	1041.56	-0.945841	12.6154	0
	High	GEHAIKDAR	1	1	1	Q3TTY5		0	1.32667e+06	0	0.006841	31.92	0.00530217	2	996.525	2.72708	5.11505	1
	High	LLRDYQELMNTK	1	1	1	Q3TTY5		0	1.98989e+07	0	0.005161	28.2	0.0248981	3	1523.79	-1.46291	21.2862	1
	High	KLLEGEEcR	1	5	5	Q3TTY5;Q3UV17;Q922U2;P50446;Q6NXH9	C8(Carbamidomethyl)	0	2.9448e+06	0.001	0.04873	22.19	0.109013	2	1133.56	1.5641	8.43605	1
Q61781	Keratin, type I cytoskeletal 14 OS=Mus musculus GN=Krt14 PE=1 SV=2 - [K1C14_MOUSE]	331.182	21.69	1	3	9	15	1.25819e+08	484	52.8339	5.17334
	A2	Sequence	# PSMs	# Proteins	# Protein Groups	Protein Group Accessions	Modifications	ΔCn	Area	q-Value	PEP	IonScore	Exp Value	Charge	MH+ [Da]	ΔM [ppm]	RT [min]	# Missed Cleavages
	High	VTmQNLNDR	2	4	4	P02535;Q61781;Q61414;Q9Z2K1	M3(Oxidation)	0	7.39104e+07	0	2.63e-07	71.4	9.85233e-07	2	1106.53	0.763377	6.86127	0
	High	VTMQNLNDR	1	4	4	P02535;Q61781;Q61414;Q9Z2K1		0	93000787	0	3.837e-05	61.25	1.0911e-05	2	1090.53	-0.306321	12.0938	0
	High	GQVGGDVNVEMDAAPGVDLSR	1	2	2	Q61781;Q6IFX2		0	2.54072e+06	0	1.06e-05	55.11	5.16434e-05	2	2085.98	-1.16231	25.1529	0
	High	VLDELTLAR	1	4	4	Q61781;Q61414;P19001;Q6IFX2		0	7.20157e+07	0	7.079e-05	45.78	0.000352762	2	1029.59	-2.62937	23.2737	0
	High	LAADDFR	2	6	6	P02535;Q61781;Q61414;Q9Z2K1;P19001;Q6IFX2		0	2.12439e+08	0	0.00424	45.56	0.000283531	2	807.399	-0.614132	14.2555	0
	High	GQVGGDVNVEmDAAPGVDLSR	2	2	2	Q61781;Q6IFX2	M11(Oxidation)	0	1.37447e+07	0	0.0005908	36.73	0.00337596	3	2101.98	-0.744266	21.6817	0
	High	EVATNSELVQSGKSEISELRR	2	1	1	Q61781		0	8.10739e+06	0	4.272e-06	34.55	0.00715534	4	2332.21	1.75668	20.9866	2
	High	LEQEIATYRR	1	3	3	Q61781;Q9Z2K1;Q6IFX2		0	7.38059e+06	0	0.006259	27.87	0.0302931	3	1278.68	0.427313	11.7737	1
	High	TmQNLEIELQSQLSmK	1	1	1	Q61781	M2(Oxidation); M15(Oxidation)	0	8.67477e+06	0	0.01031	21.57	0.14873	3	1924.94	1.35755	27.413	0
	High	MSVEADINGLRR	1	2	2	Q61781;Q6IFX2		0	3.24072e+06	0.001	0.03113	22.13	0.140228	3	1360.7	0.170725	19.7072	1
	High	EVATNSELVQSGK	1	1	1	Q61781		0	1.20199e+07	0.006	0.1099	17.39	0.374811	2	1361.69	0.687887	11.5945	0
P01864	Ig gamma-2A chain C region secreted form OS=Mus musculus PE=1 SV=1 - [GCAB_MOUSE]	319.128	23.58	1	6	8	19	6.27763e+08	335	36.5726	8.22119
	A2	Sequence	# PSMs	# Proteins	# Protein Groups	Protein Group Accessions	Modifications	ΔCn	Area	q-Value	PEP	IonScore	Exp Value	Charge	MH+ [Da]	ΔM [ppm]	RT [min]	# Missed Cleavages
	High	NTATVLDSDGSYFmYSK	2	1	1	P01864	M14(Oxidation)	0	2.70836e+08	0	7.651e-08	71.98	4.50047e-07	2	1914.84	-2.20373	24.9652	0
	High	TEQNYKNTATVLDSDGSYFmYSK	1	1	1	P01864	M20(Oxidation)	0	7.07452e+07	0	1.954e-08	68.11	1.43709e-06	3	2678.19	-1.39173	23.7193	1
	High	NTATVLDSDGSYFMYSK	1	1	1	P01864		0	2.85468e+07	0	3.626e-08	67.8	1.5932e-06	2	1898.85	0.242689	27.3428	0
	High	VDKKIEPR	1	3	2	P01863;P01864		0	9.53847e+07	0	0.003567	41.5	0.000315036	2	984.584	0.0777314	5.46593	2
	High	nTATVLDSDGSYFmYSK	1	1	1	P01864	N1(Deamidated); M14(Oxidation)	0	0	0	0.000898	32.43	0.00474327	2	1915.85	9.83601	24.6198	0
	High	VVSALPIQHQDWmSGKEFK	2	3	2	P01863;P01864	M13(Oxidation)	0	4.25238e+08	0	6.404e-05	25.8	0.0669403	3	2216.11	-1.94588	21.8745	1
	High	APQVYVLPPPAEEmTKK	2	1	1	P01864	M14(Oxidation)	0	2.97979e+08	0	1.461e-05	25.72	0.0476892	3	1914	0.275631	20.2401	1
	High	GPVRAPQVYVLPPPAEEmTKK	4	1	1	P01864	M18(Oxidation)	0	7.37298e+08	0	2.51e-05	24.38	0.0397582	4	2323.25	0.507872	20.7681	2
	High	GPVRAPQVYVLPPPAEEmTK	2	1	1	P01864	M18(Oxidation)	0	8.56812e+07	0	0.002368	19.89	0.158463	3	2195.16	1.29403	22.8505	1
	High	GPVRAPQVYVLPPPAEEMTKK	1	1	1	P01864		0	3.41946e+07	0	5.845e-05	19.47	0.118629	4	2307.25	-0.951826	23.5765	2
	High	GPVRAPQVYVLPPPAEEMTK	1	1	1	P01864		0	4.05083e+06	0	0.01157	13.14	0.841976	3	2179.15	-3.85882	26.1222	1
	High	ALPSPIEK	1	1	1	P01864		0	7.20753e+08	0.001	0.05892	29.65	0.00200526	2	854.498	-0.814681	15.4107	0
P68373	Tubulin alpha-1C chain OS=Mus musculus GN=Tuba1c PE=1 SV=1 - [TBA1C_MOUSE]	317.53	32.96	2	1	10	13	4.64685e+07	449	49.8775	5.09717
	A2	Sequence	# PSMs	# Proteins	# Protein Groups	Protein Group Accessions	Modifications	ΔCn	Area	q-Value	PEP	IonScore	Exp Value	Charge	MH+ [Da]	ΔM [ppm]	RT [min]	# Missed Cleavages
	High	TIGGGDDSFNTFFSETGAGK	2	3	2	P68373;P05214		0	1.7032e+07	0	1.45e-06	55.76	2.49533e-05	2	2007.89	-0.682342	30.2849	0
	High	IHFPLATYAPVISAEK	1	3	2	P68373;P05214		0	5.64534e+07	0	6.797e-06	55.12	3.79898e-05	3	1756.96	0.272043	30.0714	0
	High	AVFVDLEPTVIDEVR	2	2	1	P68373		0	3.97766e+07	0	3.021e-06	51.69	0.000115199	2	1701.91	0.322209	33.77	0
	High	TIQFVDWcPTGFK	1	3	2	P68373;P05214	C8(Carbamidomethyl)	0	5.4172e+06	0	4.204e-06	51.63	9.75637e-05	2	1598.77	0.0852426	32.8214	0
	High	QLFHPEQLITGKEDAANNYAR	2	3	2	P68373;P05214		0	3.2754e+07	0	4.544e-05	42.44	0.00155655	4	2415.2	-1.22147	23.3393	1
	High	NLDIERPTYTNLNR	1	3	2	P68373;P05214		0	2.27781e+07	0	6.677e-05	34.95	0.00817318	3	1718.88	-0.762032	19.8061	0
	High	AVcmLSnTTAIAEAWAR	1	3	2	P68373;P05214	C3(Carbamidomethyl); M4(Oxidation); N7(Deamidated)	0	0	0	0.001166	34.58	0.00710608	3	1881.9	9.7355	28.6244	0
	High	DVNAAIATIK	1	3	2	P68373;P05214		0	3.22428e+07	0	0.001552	33.44	0.00692933	2	1015.58	-0.297177	20.1374	0
	High	TIGGGDDSFNTFFSETGAGKHVPR	1	3	2	P68373;P05214		0	5.84942e+06	0	7.604e-05	31.79	0.0136417	4	2497.17	0.0391973	26.1774	1
	High	VGINYQPPTVVPGGDLAK	1	3	2	P68373;P05214		0	4.31755e+07	0.001	0.05984	18.37	0.187754	2	1824.98	-1.93432	26.5535	0
P68372	Tubulin beta-4B chain OS=Mus musculus GN=Tubb4b PE=1 SV=1 - [TBB4B_MOUSE]	316.809	36.85	1	4	14	18	3.76733e+07	445	49.799	4.89404
	A2	Sequence	# PSMs	# Proteins	# Protein Groups	Protein Group Accessions	Modifications	ΔCn	Area	q-Value	PEP	IonScore	Exp Value	Charge	MH+ [Da]	ΔM [ppm]	RT [min]	# Missed Cleavages
	High	LAVNmVPFPR	2	3	3	Q9ERD7;P68372;P99024	M5(Oxidation)	0	2.46044e+07	0	1.28e-05	55.94	4.90265e-05	2	1159.63	0.757355	24.5299	0
	High	LHFFmPGFAPLTSR	1	2	2	P68372;P99024	M5(Oxidation)	0	3.17167e+07	0	3.936e-06	48.15	0.000339901	3	1636.83	0.530119	29.7592	0
	High	INVYYNEATGGKYVPR	2	1	1	P68372		0	2.39017e+07	0	7.741e-08	45.8	0.000576029	3	1843.93	-0.706678	19.4207	1
	High	YLTVAAVFR	1	2	2	P68372;P99024		0	2.93717e+07	0	0.0008312	40.43	0.00050721	2	1039.59	0.0213142	28.8329	0
	High	KLAVNmVPFPR	1	3	3	Q9ERD7;P68372;P99024	M6(Oxidation)	0	6.30022e+06	0	0.0005718	38.75	0.00163356	3	1287.72	-1.0105	20.7313	1
	High	mREIVHLQAGQcGNQIGAK	2	3	3	P68372;Q9ERD7;P99024	M1(Oxidation); C12(Carbamidomethyl)	0	1.18714e+07	0	8.725e-05	37.81	0.00363442	4	2126.06	0.922726	13.856	1
	High	GHYTEGAELVDSVLDVVRK	1	3	3	Q9ERD7;P68372;P99024		0	1.61067e+07	0	0.001691	34.97	0.00702116	3	2087.07	-3.46757	33.0116	1
	High	GHYTEGAELVDSVLDVVR	1	3	3	Q9ERD7;P68372;P99024		0	8.96936e+06	0	0.0004812	33.31	0.0101265	3	1958.98	0.449163	35.5855	0
	High	ImNTFSVVPSPK	1	3	3	Q9ERD7;P68372;P99024	M2(Oxidation)	0	7.57988e+06	0	0.001757	31.89	0.0126516	2	1335.7	1.58	21.7504	0
	High	IREEYPDRImNTFSVVPSPK	1	2	2	P68372;P99024	M10(Oxidation)	0	3.34241e+07	0	7.192e-05	31.52	0.0154328	4	2394.21	0.605428	22.6794	2
	High	AVLVDLEPGTmDSVR	2	1	1	P68372	M11(Oxidation)	0	4.78792e+07	0	0.000107	30.35	0.0200198	2	1617.81	-0.899935	24.7839	0
	High	NSSYFVEWIPNNVK	1	3	3	Q9ERD7;P68372;P99024		0	1.36473e+07	0	0.0003768	29.78	0.0228276	2	1696.83	-1.11915	31.8529	0
	High	INVYYNEATGGK	1	1	1	P68372		0	2.18524e+07	0	0.002329	25.24	0.0357576	2	1328.65	0.258758	16.2218	0
	High	FWEVISDEHGIDPTGTYHGDSDLQLER	1	1	1	P68372		0	2.07463e+07	0	0.007287	14.49	0.474768	4	3116.42	-1.20168	29.1323	0
P04104	Keratin, type II cytoskeletal 1 OS=Mus musculus GN=Krt1 PE=1 SV=4 - [K2C1_MOUSE]	316.56	6.44	1	3	6	12	4.33436e+08	637	65.5653	8.14795
	A2	Sequence	# PSMs	# Proteins	# Protein Groups	Protein Group Accessions	Modifications	ΔCn	Area	q-Value	PEP	IonScore	Exp Value	Charge	MH+ [Da]	ΔM [ppm]	RT [min]	# Missed Cleavages
	High	TNAENEFVTIKK	4	1	1	P04104		0	6.178e+08	0	3.879e-08	75.31	5.4619e-07	3	1393.73	-0.714611	15.0674	1
	High	FLEQQNQVLQTK	3	3	3	Q6IFZ6;P04104;Q6NXH9		0	5.25434e+08	0	1.236e-06	54.6	6.98675e-05	2	1475.78	-0.410448	18.5081	0
	High	FASFIDKVR	2	9	8	Q3TTY5;Q3UV17;Q6IFZ6;P04104;Q922U2;P50446;Q6NXH9;Q8VED5		0	3.9924e+07	0	0.0002324	48.07	0.000156735	2	1082.6	0.836897	20.3293	1
	High	YEDEINKR	1	6	6	Q3TTY5;Q6IFZ6;P04104;Q922U2;P50446;Q8VED5		0	2.24187e+06	0	0.0007373	40.11	0.00122849	3	1066.52	0.39148	6.81121	1
	High	RTNAENEFVTIKK	1	1	1	P04104		0	6.6879e+06	0	0.006505	33.16	0.00794632	3	1549.84	2.16331	12.3278	2
	High	TNAENEFVTIK	1	1	1	P04104		0	1.57075e+08	0	0.004956	25.33	0.0529026	2	1265.64	-0.776868	19.8221	0
P38647	Stress-70 protein, mitochondrial OS=Mus musculus GN=Hspa9 PE=1 SV=3 - [GRP75_MOUSE]	312.83	22.09	1	11	11	12	1.24922e+07	679	73.4156	6.07471
	A2	Sequence	# PSMs	# Proteins	# Protein Groups	Protein Group Accessions	Modifications	ΔCn	Area	q-Value	PEP	IonScore	Exp Value	Charge	MH+ [Da]	ΔM [ppm]	RT [min]	# Missed Cleavages
	High	TTPSVVAFTADGER	1	1	1	P38647		0	1.01564e+07	0	1.143e-06	71.86	1.199e-06	2	1450.72	-0.833553	21.7281	0
	High	VQQTVQDLFGR	1	1	1	P38647		0	3.23441e+06	0	2.211e-07	62.56	1.17581e-05	2	1290.68	0.449655	23.8157	0
	High	VQQTVQDLFGRAPSK	1	1	1	P38647		0	9.50499e+06	0	1.392e-07	61.13	1.43773e-05	3	1673.9	-0.847305	21.2018	1
	High	VLENAEGAR	1	1	1	P38647		0	4.78669e+06	0	9.626e-05	51.9	5.68176e-05	2	958.496	0.441111	7.59101	0
	High	NAVITVPAYFNDSQR	1	1	1	P38647		0	1.244e+07	0	6.134e-06	45.78	0.000589257	2	1694.85	-0.109978	27.322	0
	High	DAGQISGLNVLR	1	1	1	P38647		0	5.64702e+06	0	0.0001302	41.86	0.00102957	2	1242.68	-0.425107	25.3476	0
	High	STnGDTFLGGEDFDQALLR	1	1	1	P38647	N3(Deamidated)	0	1.61681e+06	0	0.002684	34.05	0.00531293	2	2056.95	1.27695	34.2197	0
	High	ETGVDLTKDNmALQR	1	1	1	P38647	M11(Oxidation)	0	1.39143e+07	0	5.406e-05	31.59	0.0130711	3	1706.84	0.570648	15.3931	1
	High	AmQDAEVSKSDIGEVILVGGmTR	1	1	1	P38647	M2(Oxidation); M21(Oxidation)	0	6.05612e+06	0	0.003068	29.71	0.0230916	3	2438.19	-1.73571	25.3057	1
	High	AQFEGIVTDLIKR	2	1	1	P38647		0	1.11223e+07	0	0.003056	28.78	0.014634	2	1489.84	-0.855216	30.0407	1
	High	QAVTNPNNTFYATKR	1	1	1	P38647		0	4.23974e+06	0.001	0.03689	11.93	1.2215	3	1724.88	2.18392	13.1093	1
P56480	ATP synthase subunit beta, mitochondrial OS=Mus musculus GN=Atp5b PE=1 SV=2 - [ATPB_MOUSE]	308.816	35.92	1	12	12	16	2.09494e+07	529	56.2655	5.33838
	A2	Sequence	# PSMs	# Proteins	# Protein Groups	Protein Group Accessions	Modifications	ΔCn	Area	q-Value	PEP	IonScore	Exp Value	Charge	MH+ [Da]	ΔM [ppm]	RT [min]	# Missed Cleavages
	High	LVLEVAQHLGESTVR	2	1	1	P56480		0	1.0306e+07	0	1.058e-07	69.7	8.62573e-07	2	1650.92	-1.19233	25.1142	0
	High	AIAELGIYPAVDPLDSTSR	1	1	1	P56480		0	3.9051e+06	0	7.654e-06	49.88	0.000215883	3	1988.04	1.54119	33.3216	0
	High	TVLImELINNVAK	2	1	1	P56480	M5(Oxidation)	0	7.68746e+06	0	8.772e-05	49.21	0.000125947	2	1473.83	-0.0583817	35.775	0
	High	VVDLLAPYAK	1	1	1	P56480		0	8.34518e+06	0	0.0001139	43.06	0.000439937	2	1088.64	0.88425	26.8524	0
	High	FLSQPFQVAEVFTGHmGK	1	1	1	P56480	M16(Oxidation)	0	1.67786e+07	0	2.031e-05	41.51	0.00160334	3	2039.01	0.051065	32.5019	0
	High	ImDPNIVGNEHYDVAR	2	1	1	P56480	M2(Oxidation)	0	2.82708e+07	0	5.885e-06	37.84	0.00233501	3	1858.87	-4.3164	18.3549	0
	High	IGLFGGAGVGK	1	1	1	P56480		0	8.44462e+06	0	7.78e-05	36.99	0.00207986	2	975.561	-1.02038	23.9574	0
	High	AHGGYSVFAGVGER	2	1	1	P56480		0	4.52256e+06	0	0.0007634	36.76	0.00297317	3	1406.68	-0.791535	18.855	0
	High	ImNVIGEPIDERGPIK	1	1	1	P56480	M2(Oxidation)	0	1.77988e+07	0	0.0002536	20.84	0.128978	3	1796.95	-1.59171	21.1319	1
	High	KGSITSVQAIYVPADDLTDPAPATTFAHLDATTVLSR	1	1	1	P56480		0	1.42488e+07	0	0.002496	17.14	0.311047	4	3842.96	-4.29328	34.5635	1
	High	ImNVIGEPIDERGPIKTK	1	1	1	P56480	M2(Oxidation)	0	5.28544e+06	0.001	0.01788	10.52	1.08677	4	2026.1	0.413911	18.7965	2
	High	VLDSGAPIKIPVGPETLGR	1	1	1	P56480		0	2.24948e+06	0.003	0.08387	18.22	0.0572511	2	1919.09	-0.972031	27.9416	1
Q03265	ATP synthase subunit alpha, mitochondrial OS=Mus musculus GN=Atp5a1 PE=1 SV=1 - [ATPA_MOUSE]	297.386	30.02	1	15	15	17	1.47698e+07	553	59.7156	9.18799
	A2	Sequence	# PSMs	# Proteins	# Protein Groups	Protein Group Accessions	Modifications	ΔCn	Area	q-Value	PEP	IonScore	Exp Value	Charge	MH+ [Da]	ΔM [ppm]	RT [min]	# Missed Cleavages
	High	ILGADTSVDLEETGR	1	1	1	Q03265		0	8.28209e+06	0	7.025e-10	79.97	2.16994e-07	2	1575.79	3.35586	22.4941	0
	High	AVDSLVPIGR	1	1	1	Q03265		0	1.10232e+07	0	0.0002919	50.39	3.83928e-05	2	1026.59	0.361185	22.5921	0
	High	HALIIYDDLSK	1	1	1	Q03265		0	6.11317e+06	0	6.838e-06	47.71	0.000306675	2	1287.69	-0.27489	22.4116	0
	High	TGAIVDVPVGEELLGR	1	1	1	Q03265		0	1.06273e+07	0	0.0003557	39.61	0.00118694	2	1624.9	4.57599	31.9787	0
	High	TSIAIDTIINQK	1	1	1	Q03265		0	3.7372e+06	0	7.145e-05	38.48	0.00209311	2	1316.74	0.224698	26.1337	0
	High	EAYPGDVFYLHSR	2	1	1	Q03265		0	7.35108e+06	0	4.268e-06	38.39	0.00222386	3	1553.74	-0.854479	23.7658	0
	High	GIRPAINVGLSVSR	1	1	1	Q03265		0	2.94963e+06	0	0.001832	33.81	0.00166364	3	1438.85	-1.44899	21.9391	0
	High	VVDALGNAIDGKGPIGSK	2	1	1	Q03265		0	1.17625e+07	0	2.233e-06	33.37	0.00533898	3	1710.94	-1.28983	21.5785	1
	High	ILGADTSVDLEETGRVLSIGDGIAR	1	1	1	Q03265		0	1.25147e+07	0	5.887e-05	27.58	0.0252271	3	2557.35	1.70496	33.3896	1
	High	TSIAIDTIINQKR	1	1	1	Q03265		0	2.32009e+06	0	0.007209	20.3	0.0797932	2	1472.84	-1.48782	23.2197	1
	High	RPPGREAYPGDVFYLHSR	1	1	1	Q03265		0	5.15798e+06	0	0.001527	20.11	0.21596	4	2117.07	0.882075	18.7949	1
	High	QmSLLLR	1	1	1	Q03265	M2(Oxidation)	0	5.00294e+06	0.001	0.04166	29.73	0.0122909	2	876.498	0.467648	17.8485	0
	High	VGLKAPGIIPR	1	1	1	Q03265		0	1.47371e+07	0.001	0.04003	16.94	0.0201823	3	1120.72	-1.71895	19.9519	1
	High	ISVREPmQTGIK	1	1	1	Q03265	M7(Oxidation)	0	1.70577e+07	0.001	0.07117	13.27	0.94431	3	1374.74	-1.15785	12.3293	1
	High	ELIIGDRQTGK	1	1	1	Q03265		0	2.34326e+06	0.004	0.08786	11.61	1.19411	3	1229.68	-0.481433	12.8962	1
P60710	Actin, cytoplasmic 1 OS=Mus musculus GN=Actb PE=1 SV=1 - [ACTB_MOUSE]	295.673	44.27	2	4	12	17	4.41708e+07	375	41.7097	5.47803
	A2	Sequence	# PSMs	# Proteins	# Protein Groups	Protein Group Accessions	Modifications	ΔCn	Area	q-Value	PEP	IonScore	Exp Value	Charge	MH+ [Da]	ΔM [ppm]	RT [min]	# Missed Cleavages
	High	DLYANTVLSGGTTmYPGIADR	2	2	1	P60710	M14(Oxidation)	0	8.4384e+06	0	1.608e-06	60.6	1.78112e-05	2	2231.07	2.41758	28.6606	0
	High	SYELPDGQVITIGNER	2	6	2	P63268;P60710		0	2.93539e+07	0	3.216e-06	57.14	4.45319e-05	2	1790.89	0.217927	28.4698	0
	High	HQGVmVGmGQKDSYVGDEAQSK	2	6	2	P63268;P60710	M5(Oxidation); M8(Oxidation)	0	1.59544e+07	0	2.601e-06	54.78	3.85885e-05	4	2383.06	-0.542864	9.9579	1
	High	EITALAPSTmK	1	6	2	P63268;P60710	M10(Oxidation)	0	2.27573e+07	0	0.0006661	47.72	0.000269625	2	1177.61	-0.964735	15.216	0
	High	mQKEITALAPSTmK	1	6	2	P63268;P60710	M1(Oxidation); M13(Oxidation)	0	1.88136e+07	0	0.001143	35.67	0.00523067	3	1580.8	1.20323	13.1884	1
	High	AGFAGDDAPR	2	6	2	P63268;P60710		0	2.38313e+07	0	0.004611	32.44	0.00641435	2	976.45	1.18715	10.2092	0
	High	VAPEEHPVLLTEAPLNPK	1	2	1	P60710		0	7.01984e+07	0	0.004266	29.01	0.0146956	3	1954.07	0.586288	23.7899	0
	High	TTGIVmDSGDGVTHTVPIYEGYALPHAILR	1	2	1	P60710	M6(Oxidation)	0	2.29677e+07	0	1.481e-05	27.55	0.0355101	4	3199.61	0.889803	30.2639	0
	High	AVFPSIVGRPR	2	6	2	P63268;P60710		0	3.29602e+07	0	0.007175	19.37	0.092489	3	1198.71	0.482666	20.7282	0
	High	IIAPPER	1	6	2	P63268;P60710		0	4.25503e+06	0.001	0.03272	24.9	0.00744265	2	795.473	0.430623	11.5867	0
	High	IKIIAPPERK	1	6	2	P63268;P60710		0	2.65314e+06	0.001	0.01953	21.12	0.00849949	3	1164.75	-0.837796	12.0499	2
	High	GYSFTTTAEREIVR	1	2	1	P60710		0	4.50108e+06	0.006	0.1289	12.31	1.04867	3	1629.82	0.0269997	21.6026	1
P05214	Tubulin alpha-3 chain OS=Mus musculus GN=Tuba3a PE=1 SV=1 - [TBA3_MOUSE]	290.307	32.89	1	1	10	13	4.4653e+07	450	49.9276	5.09717
	A2	Sequence	# PSMs	# Proteins	# Protein Groups	Protein Group Accessions	Modifications	ΔCn	Area	q-Value	PEP	IonScore	Exp Value	Charge	MH+ [Da]	ΔM [ppm]	RT [min]	# Missed Cleavages
	High	TIGGGDDSFNTFFSETGAGK	2	3	2	P68373;P05214		0	1.7032e+07	0	1.45e-06	55.76	2.49533e-05	2	2007.89	-0.682342	30.2849	0
	High	IHFPLATYAPVISAEK	1	3	2	P68373;P05214		0	5.64534e+07	0	6.797e-06	55.12	3.79898e-05	3	1756.96	0.272043	30.0714	0
	High	TIQFVDWcPTGFK	1	3	2	P68373;P05214	C8(Carbamidomethyl)	0	5.4172e+06	0	4.204e-06	51.63	9.75637e-05	2	1598.77	0.0852426	32.8214	0
	High	AVFVDLEPTVVDEVR	2	1	1	P05214		0	3.43302e+07	0	5.985e-05	44.92	0.000657098	3	1687.89	0.729496	32.1717	0
	High	QLFHPEQLITGKEDAANNYAR	2	3	2	P68373;P05214		0	3.2754e+07	0	4.544e-05	42.44	0.00155655	4	2415.2	-1.22147	23.3393	1
	High	NLDIERPTYTNLNR	1	3	2	P68373;P05214		0	2.27781e+07	0	6.677e-05	34.95	0.00817318	3	1718.88	-0.762032	19.8061	0
	High	AVcmLSnTTAIAEAWAR	1	3	2	P68373;P05214	C3(Carbamidomethyl); M4(Oxidation); N7(Deamidated)	0	0	0	0.001166	34.58	0.00710608	3	1881.9	9.7355	28.6244	0
	High	DVNAAIATIK	1	3	2	P68373;P05214		0	3.22428e+07	0	0.001552	33.44	0.00692933	2	1015.58	-0.297177	20.1374	0
	High	TIGGGDDSFNTFFSETGAGKHVPR	1	3	2	P68373;P05214		0	5.84942e+06	0	7.604e-05	31.79	0.0136417	4	2497.17	0.0391973	26.1774	1
	High	VGINYQPPTVVPGGDLAK	1	3	2	P68373;P05214		0	4.31755e+07	0.001	0.05984	18.37	0.187754	2	1824.98	-1.93432	26.5535	0
P01671	Ig kappa chain V-III region PC 7175 OS=Mus musculus PE=1 SV=1 - [KV3AJ_MOUSE]	277.574	44.14	1	2	4	9	8.60188e+07	111	12.003	7.37158
	A2	Sequence	# PSMs	# Proteins	# Protein Groups	Protein Group Accessions	Modifications	ΔCn	Area	q-Value	PEP	IonScore	Exp Value	Charge	MH+ [Da]	ΔM [ppm]	RT [min]	# Missed Cleavages
	High	LLIYLASNLESGVPAR	2	4	2	P01662;P01671		0	2.22992e+07	0	6.377e-11	106.84	1.5319e-10	2	1715.97	0.024773	33.0631	0
	High	DIVLTQSPASLAVSLGQR	4	9	5	P01654;P03977;P01657;P01668;P01671		0	2.24864e+08	0	2.764e-09	73.32	4.86537e-07	2	1855.03	1.27654	32.5471	0
	High	ELPLTFGAGTKLELK	2	1	1	P01671		0	1.08932e+07	0	5.27e-07	46.38	0.000177211	3	1616.93	0.0786726	29.1998	1
	High	ELPLTFGAGTK	1	1	1	P01671		0	5.55513e+06	0	0.001108	44.8	0.000493385	2	1133.62	-2.90434	24.9269	0
P01807	Ig heavy chain V region X44 OS=Mus musculus PE=1 SV=1 - [HVM37_MOUSE]	274.731	68.07	2	6	9	11	1.35379e+08	119	13.2376	7.94287
	A2	Sequence	# PSMs	# Proteins	# Protein Groups	Protein Group Accessions	Modifications	ΔCn	Area	q-Value	PEP	IonScore	Exp Value	Charge	MH+ [Da]	ΔM [ppm]	RT [min]	# Missed Cleavages
	High	LScAASGFDFSR	1	2	1	P01807	C3(Carbamidomethyl)	0	3.21619e+07	0	1.818e-07	77.21	1.07411e-07	2	1317.59	-0.73685	21.4302	0
	High	LLESGGGLVQPGGSLK	1	3	2	P01807;P01811		0	2.207e+08	0	5.148e-08	61.14	7.99896e-06	2	1511.84	-0.840675	22.1622	0
	High	SEDTALYYcAR	1	3	2	P01807;P18524	C9(Carbamidomethyl)	0	2.98372e+07	0	1.308e-05	61.11	3.17529e-06	2	1348.58	-1.29503	16.7169	0
	High	GLEWIGEINPDSSTINYTPSLK	1	2	1	P01807		0	4.00679e+06	0	1.981e-05	50.84	0.000206447	3	2434.22	1.0687	34.7558	0
	High	VRSEDTALYYcAR	1	2	1	P01807	C11(Carbamidomethyl)	0	2.51872e+07	0	0.000637	43.12	0.000699603	3	1603.76	1.04364	14.6926	1
	High	EVKLLESGGGLVQPGGSLK	1	3	2	P01807;P01811		0	1.63342e+07	0	0.0006918	34.47	0.00264382	3	1868.05	-0.554922	24.6214	1
	High	NTLYLQMSK	1	2	1	P01807		0	6.50496e+06	0	0.005107	25.56	0.0351634	2	1097.57	-0.0234451	19.6659	0
	High	DNAKNTLYLQmSK	2	2	1	P01807	M11(Oxidation)	0	4.80694e+07	0.001	0.01707	28.79	0.023453	3	1541.76	-0.0160627	13.0107	1
	High	GLEWIGEINPDSSTINYTPSLKDK	1	2	1	P01807		0	7.76363e+06	0.001	0.02411	17.75	0.395358	3	2677.34	2.76036	31.6874	1
	High	NTLYLQmSK	1	2	1	P01807	M7(Oxidation)	0	1.37369e+08	0.006	0.1245	23.41	0.0538124	2	1113.56	0.377703	13.869	0
P99024	Tubulin beta-5 chain OS=Mus musculus GN=Tubb5 PE=1 SV=1 - [TBB5_MOUSE]	271.784	29.95	1	1	12	14	3.2898e+07	444	49.639	4.89404
	A2	Sequence	# PSMs	# Proteins	# Protein Groups	Protein Group Accessions	Modifications	ΔCn	Area	q-Value	PEP	IonScore	Exp Value	Charge	MH+ [Da]	ΔM [ppm]	RT [min]	# Missed Cleavages
	High	LAVNmVPFPR	2	3	3	Q9ERD7;P68372;P99024	M5(Oxidation)	0	2.46044e+07	0	1.28e-05	55.94	4.90265e-05	2	1159.63	0.757355	24.5299	0
	High	LHFFmPGFAPLTSR	1	2	2	P68372;P99024	M5(Oxidation)	0	3.17167e+07	0	3.936e-06	48.15	0.000339901	3	1636.83	0.530119	29.7592	0
	High	YLTVAAVFR	1	2	2	P68372;P99024		0	2.93717e+07	0	0.0008312	40.43	0.00050721	2	1039.59	0.0213142	28.8329	0
	High	KLAVNmVPFPR	1	3	3	Q9ERD7;P68372;P99024	M6(Oxidation)	0	6.30022e+06	0	0.0005718	38.75	0.00163356	3	1287.72	-1.0105	20.7313	1
	High	mREIVHIQAGQcGNQIGAK	2	3	3	P68372;Q9ERD7;P99024	M1(Oxidation); C12(Carbamidomethyl)	0	1.18714e+07	0	8.725e-05	37.81	0.00363442	4	2126.06	0.922726	13.856	1
	High	GHYTEGAELVDSVLDVVRK	1	3	3	Q9ERD7;P68372;P99024		0	1.61067e+07	0	0.001691	34.97	0.00702116	3	2087.07	-3.46757	33.0116	1
	High	GHYTEGAELVDSVLDVVR	1	3	3	Q9ERD7;P68372;P99024		0	8.96936e+06	0	0.0004812	33.31	0.0101265	3	1958.98	0.449163	35.5855	0
	High	ImNTFSVVPSPK	1	3	3	Q9ERD7;P68372;P99024	M2(Oxidation)	0	7.57988e+06	0	0.001757	31.89	0.0126516	2	1335.7	1.58	21.7504	0
	High	IREEYPDRImNTFSVVPSPK	1	2	2	P68372;P99024	M10(Oxidation)	0	3.34241e+07	0	7.192e-05	31.52	0.0154328	4	2394.21	0.605428	22.6794	2
	High	AILVDLEPGTmDSVR	1	2	2	Q9ERD7;P99024	M11(Oxidation)	0	3.35533e+07	0	0.007116	29.87	0.0231322	2	1631.82	-3.75016	26.4976	0
	High	NSSYFVEWIPNNVK	1	3	3	Q9ERD7;P68372;P99024		0	1.36473e+07	0	0.0003768	29.78	0.0228276	2	1696.83	-1.11915	31.8529	0
	High	ISVYYNEATGGK	1	1	1	P99024		0	5.18742e+06	0.001	0.01706	20.6	0.107564	2	1301.64	0.479151	16.4327	0
Q6NXH9	Keratin, type II cytoskeletal 73 OS=Mus musculus GN=Krt73 PE=1 SV=1 - [K2C73_MOUSE]	270.513	9.46	1	2	5	9	2.24365e+08	539	58.8747	8.08936
	A2	Sequence	# PSMs	# Proteins	# Protein Groups	Protein Group Accessions	Modifications	ΔCn	Area	q-Value	PEP	IonScore	Exp Value	Charge	MH+ [Da]	ΔM [ppm]	RT [min]	# Missed Cleavages
	High	LALDIEIATYR	2	2	1	Q6NXH9		0	1.07737e+08	0	4.788e-08	81.07	8.94964e-08	2	1277.71	0.459876	31.0873	0
	High	FLEQQNQVLQTK	3	3	3	Q6IFZ6;P04104;Q6NXH9		0	5.25434e+08	0	1.236e-06	54.6	6.98675e-05	2	1475.78	-0.410448	18.5081	0
	High	FASFIDKVR	2	9	8	Q3TTY5;Q3UV17;Q6IFZ6;P04104;Q922U2;P50446;Q6NXH9;Q8VED5		0	3.9924e+07	0	0.0002324	48.07	0.000156735	2	1082.6	0.836897	20.3293	1
	High	KLLEGEEcR	1	5	5	Q3TTY5;Q3UV17;Q922U2;P50446;Q6NXH9	C8(Carbamidomethyl)	0	2.9448e+06	0.001	0.04873	22.19	0.109013	2	1133.56	1.5641	8.43605	1
	High	KDVDAAYMSK	1	1	1	Q6NXH9		0	8.91198e+06	0.006	0.1237	19.51	0.114742	2	1127.54	0.556772	8.14457	1
Q9Z2K1	Keratin, type I cytoskeletal 16 OS=Mus musculus GN=Krt16 PE=1 SV=3 - [K1C16_MOUSE]	260.67	12.79	1	2	5	9	1.08578e+08	469	51.5743	5.19873
	A2	Sequence	# PSMs	# Proteins	# Protein Groups	Protein Group Accessions	Modifications	ΔCn	Area	q-Value	PEP	IonScore	Exp Value	Charge	MH+ [Da]	ΔM [ppm]	RT [min]	# Missed Cleavages
	High	VTmQNLNDR	2	4	4	P02535;Q61781;Q61414;Q9Z2K1	M3(Oxidation)	0	7.39104e+07	0	2.63e-07	71.4	9.85233e-07	2	1106.53	0.763377	6.86127	0
	High	VTMQNLNDR	1	4	4	P02535;Q61781;Q61414;Q9Z2K1		0	93000787	0	3.837e-05	61.25	1.0911e-05	2	1090.53	-0.306321	12.0938	0
	High	ASLENSLEETKGR	1	1	1	Q9Z2K1		0	7.17114e+06	0	8.385e-08	51.6	0.000149781	3	1433.72	0.118191	13.6149	1
	High	LAADDFR	2	6	6	P02535;Q61781;Q61414;Q9Z2K1;P19001;Q6IFX2		0	2.12439e+08	0	0.00424	45.56	0.000283531	2	807.399	-0.614132	14.2555	0
	High	GQTGGDVNVEmDAAPGVDLSR	2	1	1	Q9Z2K1	M11(Oxidation)	0	2.02931e+07	0	0.005222	41.97	0.000733807	2	2103.96	0.446539	20.1598	0
	High	LEQEIATYRR	1	3	3	Q61781;Q9Z2K1;Q6IFX2		0	7.38059e+06	0	0.006259	27.87	0.0302931	3	1278.68	0.427313	11.7737	1
P63268	Actin, gamma-enteric smooth muscle OS=Mus musculus GN=Actg2 PE=1 SV=1 - [ACTH_MOUSE]	242.008	26.86	4	1	9	13	2.87151e+07	376	41.8498	5.47803
	A2	Sequence	# PSMs	# Proteins	# Protein Groups	Protein Group Accessions	Modifications	ΔCn	Area	q-Value	PEP	IonScore	Exp Value	Charge	MH+ [Da]	ΔM [ppm]	RT [min]	# Missed Cleavages
	High	SYELPDGQVITIGNER	2	6	2	P63268;P60710		0	2.93539e+07	0	3.216e-06	57.14	4.45319e-05	2	1790.89	0.217927	28.4698	0
	High	HQGVmVGmGQKDSYVGDEAQSK	2	6	2	P63268;P60710	M5(Oxidation); M8(Oxidation)	0	1.59544e+07	0	2.601e-06	54.78	3.85885e-05	4	2383.06	-0.542864	9.9579	1
	High	EITALAPSTmK	1	6	2	P63268;P60710	M10(Oxidation)	0	2.27573e+07	0	0.0006661	47.72	0.000269625	2	1177.61	-0.964735	15.216	0
	High	mQKEITALAPSTmK	1	6	2	P63268;P60710	M1(Oxidation); M13(Oxidation)	0	1.88136e+07	0	0.001143	35.67	0.00523067	3	1580.8	1.20323	13.1884	1
	High	VAPEEHPTLLTEAPLNPK	1	4	1	P63268		0	7.75514e+06	0	6.441e-06	33.33	0.00701418	3	1956.04	-1.69826	23.0173	0
	High	AGFAGDDAPR	2	6	2	P63268;P60710		0	2.38313e+07	0	0.004611	32.44	0.00641435	2	976.45	1.18715	10.2092	0
	High	AVFPSIVGRPR	2	6	2	P63268;P60710		0	3.29602e+07	0	0.007175	19.37	0.092489	3	1198.71	0.482666	20.7282	0
	High	IIAPPER	1	6	2	P63268;P60710		0	4.25503e+06	0.001	0.03272	24.9	0.00744265	2	795.473	0.430623	11.5867	0
	High	IKIIAPPERK	1	6	2	P63268;P60710		0	2.65314e+06	0.001	0.01953	21.12	0.00849949	3	1164.75	-0.837796	12.0499	2
Q6IFX2	Keratin, type I cytoskeletal 42 OS=Mus musculus GN=Krt42 PE=1 SV=1 - [K1C42_MOUSE]	227.071	17.92	1	2	7	10	1.18736e+08	452	50.1019	5.16064
	A2	Sequence	# PSMs	# Proteins	# Protein Groups	Protein Group Accessions	Modifications	ΔCn	Area	q-Value	PEP	IonScore	Exp Value	Charge	MH+ [Da]	ΔM [ppm]	RT [min]	# Missed Cleavages
	High	ALEEANADLEVK	1	1	1	Q6IFX2		0	7.17519e+07	0	2.87e-05	61.64	1.36069e-05	2	1301.66	0.439321	17.3784	0
	High	GQVGGDVNVEMDAAPGVDLSR	1	2	2	Q61781;Q6IFX2		0	2.54072e+06	0	1.06e-05	55.11	5.16434e-05	2	2085.98	-1.16231	25.1529	0
	High	VLDELTLAR	1	4	4	Q61781;Q61414;P19001;Q6IFX2		0	7.20157e+07	0	7.079e-05	45.78	0.000352762	2	1029.59	-2.62937	23.2737	0
	High	LAADDFR	2	6	6	P02535;Q61781;Q61414;Q9Z2K1;P19001;Q6IFX2		0	2.12439e+08	0	0.00424	45.56	0.000283531	2	807.399	-0.614132	14.2555	0
	High	GQVGGDVNVEmDAAPGVDLSR	2	2	2	Q61781;Q6IFX2	M11(Oxidation)	0	1.37447e+07	0	0.0005908	36.73	0.00337596	3	2101.98	-0.744266	21.6817	0
	High	LEQEIATYRR	1	3	3	Q61781;Q9Z2K1;Q6IFX2		0	7.38059e+06	0	0.006259	27.87	0.0302931	3	1278.68	0.427313	11.7737	1
	High	TKYETELNLR	1	1	1	Q6IFX2		0	1.59603e+07	0.001	0.01542	34.95	0.00467039	3	1266.67	-0.524821	15.4805	1
	High	MSVEADINGLRR	1	2	2	Q61781;Q6IFX2		0	3.24072e+06	0.001	0.03113	22.13	0.140228	3	1360.7	0.170725	19.7072	1
Q9ERD7	Tubulin beta-3 chain OS=Mus musculus GN=Tubb3 PE=1 SV=1 - [TBB3_MOUSE]	225.86	27.11	1	2	10	12	2.47548e+07	450	50.3862	4.93213
	A2	Sequence	# PSMs	# Proteins	# Protein Groups	Protein Group Accessions	Modifications	ΔCn	Area	q-Value	PEP	IonScore	Exp Value	Charge	MH+ [Da]	ΔM [ppm]	RT [min]	# Missed Cleavages
	High	LAVNmVPFPR	2	3	3	Q9ERD7;P68372;P99024	M5(Oxidation)	0	2.46044e+07	0	1.28e-05	55.94	4.90265e-05	2	1159.63	0.757355	24.5299	0
	High	LHFFmPGFAPLTAR	1	1	1	Q9ERD7	M5(Oxidation)	0	5.46395e+06	0	7.997e-07	50.66	0.000180822	3	1620.84	0.934715	30.1595	0
	High	KLAVNmVPFPR	1	3	3	Q9ERD7;P68372;P99024	M6(Oxidation)	0	6.30022e+06	0	0.0005718	38.75	0.00163356	3	1287.72	-1.0105	20.7313	1
	High	mREIVHIQAGQcGNQIGAK	2	3	3	P68372;Q9ERD7;P99024	M1(Oxidation); C12(Carbamidomethyl)	0	1.18714e+07	0	8.725e-05	37.81	0.00363442	4	2126.06	0.922726	13.856	1
	High	GHYTEGAELVDSVLDVVRK	1	3	3	Q9ERD7;P68372;P99024		0	1.61067e+07	0	0.001691	34.97	0.00702116	3	2087.07	-3.46757	33.0116	1
	High	GHYTEGAELVDSVLDVVR	1	3	3	Q9ERD7;P68372;P99024		0	8.96936e+06	0	0.0004812	33.31	0.0101265	3	1958.98	0.449163	35.5855	0
	High	ImNTFSVVPSPK	1	3	3	Q9ERD7;P68372;P99024	M2(Oxidation)	0	7.57988e+06	0	0.001757	31.89	0.0126516	2	1335.7	1.58	21.7504	0
	High	AILVDLEPGTmDSVR	1	2	2	Q9ERD7;P99024	M11(Oxidation)	0	3.35533e+07	0	0.007116	29.87	0.0231322	2	1631.82	-3.75016	26.4976	0
	High	NSSYFVEWIPNNVK	1	3	3	Q9ERD7;P68372;P99024		0	1.36473e+07	0	0.0003768	29.78	0.0228276	2	1696.83	-1.11915	31.8529	0
	High	mSSTFIGNSTAIQELFKR	1	1	1	Q9ERD7	M1(Oxidation)	0	4.41897e+06	0	0.006454	15.83	0.591655	3	2046.04	2.24689	31.7992	1
P63017	Heat shock cognate 71 kDa protein OS=Mus musculus GN=Hspa8 PE=1 SV=1 - [HSP7C_MOUSE]	218.904	24.3	1	8	15	17	3.75601e+07	646	70.8272	5.51611
	A2	Sequence	# PSMs	# Proteins	# Protein Groups	Protein Group Accessions	Modifications	ΔCn	Area	q-Value	PEP	IonScore	Exp Value	Charge	MH+ [Da]	ΔM [ppm]	RT [min]	# Missed Cleavages
	High	TTPSYVAFTDTER	1	2	2	P17156;P63017		0	6.77902e+07	0	0.000141	47.65	0.000212162	2	1487.7	-2.19511	21.1097	0
	High	VEIIANDQGNR	1	3	3	P20029;P17156;P63017		0	1.31883e+07	0	0.0002274	42.42	0.000704539	2	1228.63	-1.2932	12.6248	0
	High	LSKEDIER	1	1	1	P63017		0	1.60913e+06	0	0.006462	39.24	0.00192981	2	989.527	0.288579	8.14145	1
	High	ARFEELNADLFR	2	2	2	P17156;P63017		0	1.49033e+07	0	0.003572	38.3	0.00244792	3	1480.76	0.753331	26.3919	1
	High	TVTNAVVTVPAYFNDSQR	1	1	1	P63017		0	8.34717e+06	0	0.000154	36.46	0.00479	3	1982	-0.284425	27.4453	0
	High	STAGDTHLGGEDFDNR	2	2	2	P17156;P63017		0	2.57696e+07	0	0.0004209	35.77	0.000979945	2	1691.73	0.560846	13.1317	0
	High	VQVEYKGETK	1	1	1	P63017		0	3.16966e+06	0	0.0001945	35.14	0.00437861	3	1180.62	-0.50642	7.95589	1
	High	NQVAmNPTNTVFDAKR	1	1	1	P63017	M5(Oxidation)	0	1.81358e+07	0	0.0002891	31.58	0.0171323	3	1821.89	1.42583	15.6044	1
	High	QATKDAGTIAGLNVLR	1	1	1	P63017		0	3.27614e+06	0	0.009389	25.07	0.0331398	3	1627.91	-0.330345	22.8961	1
	High	LDKSQIHDIVLVGGSTR	1	1	1	P63017		0	3.07333e+06	0	0.0006051	19.51	0.0934731	3	1838.01	-1.14299	20.9432	1
	High	NQVAmNPTNTVFDAK	1	1	1	P63017	M5(Oxidation)	0	6.02908e+06	0.001	0.02311	29	0.0185691	2	1665.79	-2.73286	18.1968	0
	High	DAGTIAGLNVLR	1	1	1	P63017		0	7.54655e+06	0.001	0.03475	21.99	0.0771542	2	1199.68	1.96056	27.6681	0
	High	LLQDFFnGKELNK	1	2	2	P17156;P63017	N7(Deamidated)	0	2.99249e+06	0.001	0.01646	16.13	0.380298	3	1566.82	0.669274	27.6603	1
	High	TTPSYVAFTDTERLIGDAAK	1	2	2	P17156;P63017		0	1.91205e+07	0.001	0.02291	14.52	0.777003	3	2156.08	-1.13744	31.3892	1
	High	FEELNADLFR	1	2	2	P17156;P63017		0	3.21391e+06	0.006	0.1186	10.49	1.35782	2	1253.61	-1.56185	28.9774	0
Q9D8B3	Charged multivesicular body protein 4b OS=Mus musculus GN=Chmp4b PE=1 SV=2 - [CHM4B_MOUSE]	216.973	31.25	1	7	7	8	1.06892e+07	224	24.9206	4.81787
	A2	Sequence	# PSMs	# Proteins	# Protein Groups	Protein Group Accessions	Modifications	ΔCn	Area	q-Value	PEP	IonScore	Exp Value	Charge	MH+ [Da]	ΔM [ppm]	RT [min]	# Missed Cleavages
	High	EALENANTNTEVLK	1	1	1	Q9D8B3		0	1.17888e+07	0	8.175e-10	85.12	6.59823e-08	2	1545.77	-1.50109	16.3598	0
	High	AGKGGPTPQEAIQR	1	1	1	Q9D8B3		0	4.10975e+06	0	3.531e-05	54.64	4.84417e-05	3	1409.75	-0.428607	9.09059	1
	High	LFGAGGGK	1	1	1	Q9D8B3		0	1.60441e+06	0	0.0003959	47.12	1.93629e-05	2	706.389	0.332775	11.3218	0
	High	QLAQIDGTLSTIEFQR	2	1	1	Q9D8B3		0	5.60669e+06	0	5.563e-05	46.85	0.000405847	3	1819.95	-1.97983	30.0391	0
	High	AALQALKR	1	1	1	Q9D8B3		0	3.91647e+06	0.001	0.05147	32.65	0.00165691	2	870.551	-0.657169	9.59677	1
	High	KIEQELTAAK	1	1	1	Q9D8B3		0	7.56e+06	0.001	0.0157	29.98	0.0138135	2	1130.64	-1.70281	9.95633	1
	High	GGPTPQEAIQR	1	1	1	Q9D8B3		0	12718888	0.001	0.05426	28.41	0.017738	2	1153.6	1.30936	11.3654	0
P01654	Ig kappa chain V-III region PC 2880/PC 1229 OS=Mus musculus PE=1 SV=1 - [KV3A1_MOUSE]	216.862	66.67	1	3	5	9	1.02634e+08	111	11.9728	5.33838
	A2	Sequence	# PSMs	# Proteins	# Protein Groups	Protein Group Accessions	Modifications	ΔCn	Area	q-Value	PEP	IonScore	Exp Value	Charge	MH+ [Da]	ΔM [ppm]	RT [min]	# Missed Cleavages
	High	LLIYAASNQGSGVPAR	2	2	2	P01654;P03977		0	6.92833e+07	0	1.287e-08	84.78	5.83818e-08	2	1616.88	0.141458	21.5365	0
	High	DIVLTQSPASLAVSLGQR	4	9	5	P01654;P03977;P01657;P01668;P01671		0	2.24864e+08	0	2.764e-09	73.32	4.86537e-07	2	1855.03	1.27654	32.5471	0
	High	EVPWTFGGGTKLEIK	1	1	1	P01654		0	1.04929e+07	0	0.01043	12.71	0.809053	3	1661.89	0.834693	28.1239	1
	High	EVPWTFGGGTK	1	1	1	P01654		0	3.80316e+06	0.001	0.05406	21.13	0.121803	2	1178.59	1.58987	24.4554	0
	High	ASESVDNYGISFmNWFQQKPGQPPK	1	1	1	P01654	M13(Oxidation)	0	1.37532e+07	0.001	0.02048	20.98	0.164387	3	2871.34	0.749949	31.728	0
Q3UV17	Keratin, type II cytoskeletal 2 oral OS=Mus musculus GN=Krt76 PE=2 SV=1 - [K22O_MOUSE]	216.11	9.76	1	2	8	13	1.43839e+08	594	62.806	8.42627
	A2	Sequence	# PSMs	# Proteins	# Protein Groups	Protein Group Accessions	Modifications	ΔCn	Area	q-Value	PEP	IonScore	Exp Value	Charge	MH+ [Da]	ΔM [ppm]	RT [min]	# Missed Cleavages
	High	LALDVEIATYR	1	3	3	Q3UV17;Q922U2;P50446		0	2.42582e+07	0	7.782e-06	51.99	9.3597e-05	2	1263.69	0.0983676	28.4228	0
	High	FASFIDKVR	2	9	8	Q3TTY5;Q3UV17;Q6IFZ6;P04104;Q922U2;P50446;Q6NXH9;Q8VED5		0	3.9924e+07	0	0.0002324	48.07	0.000156735	2	1082.6	0.836897	20.3293	1
	High	AQYEDIAQK	3	1	1	Q3UV17		0	3.60656e+08	0	0.001917	43.17	0.000655449	2	1065.52	3.10679	11.0686	0
	High	TLNNKFASFIDKVR	3	7	6	Q3TTY5;Q3UV17;Q6IFZ6;Q922U2;P50446;Q8VED5		0	1.77669e+07	0	9.338e-06	42.31	0.000572802	3	1652.91	0.306975	24.5748	2
	High	LALDVEIATYRK	1	3	3	Q3UV17;Q922U2;P50446		0	1.14306e+07	0	0.005723	25.32	0.022473	3	1391.79	0.562549	24.2596	1
	High	KLLEGEEcR	1	5	5	Q3TTY5;Q3UV17;Q922U2;P50446;Q6NXH9	C8(Carbamidomethyl)	0	2.9448e+06	0.001	0.04873	22.19	0.109013	2	1133.56	1.5641	8.43605	1
	High	FLEQQNK	1	6	5	Q3UV17;Q922U2;P50446;Q8VED5;P20152		0	3.09372e+07	0.005	0.09636	14.89	0.530295	2	906.468	-0.255165	8.52504	0
	High	AQEREQIKTLNNK	1	1	1	Q3UV17		0	2.65976e+06	0.006	0.1079	26.84	0.0388152	3	1571.85	0.666139	6.96765	2
P01668	Ig kappa chain V-III region PC 7210 OS=Mus musculus PE=1 SV=1 - [KV3AG_MOUSE]	215.736	53.64	4	2	3	7	1.00301e+08	110	11.9427	4.75439
	A2	Sequence	# PSMs	# Proteins	# Protein Groups	Protein Group Accessions	Modifications	ΔCn	Area	q-Value	PEP	IonScore	Exp Value	Charge	MH+ [Da]	ΔM [ppm]	RT [min]	# Missed Cleavages
	High	LLIYAASNLESGIPAR	2	4	1	P01668		0	6.71788e+07	0	8.503e-09	87.24	2.36943e-08	2	1687.94	0.199445	29.7351	0
	High	DIVLTQSPASLAVSLGQR	4	9	5	P01654;P03977;P01657;P01668;P01671		0	2.24864e+08	0	2.764e-09	73.32	4.86537e-07	2	1855.03	1.27654	32.5471	0
	High	ASqSLDYDGDSYMnWYQQKPGQPPK	1	1	1	P01668	Q3(Deamidated); N14(Deamidated)	0	8.86014e+06	0.001	0.07108	11.4	0.662859	3	2905.28	4.81708	20.8595	0
P03977	Ig kappa chain V-III region 50S10.1 OS=Mus musculus PE=1 SV=1 - [KV3A4_MOUSE]	204.786	44.14	1	1	3	7	1.00209e+08	111	12.0348	5.05908
	A2	Sequence	# PSMs	# Proteins	# Protein Groups	Protein Group Accessions	Modifications	ΔCn	Area	q-Value	PEP	IonScore	Exp Value	Charge	MH+ [Da]	ΔM [ppm]	RT [min]	# Missed Cleavages
	High	LLIYAASNQGSGVPAR	2	2	2	P01654;P03977		0	6.92833e+07	0	1.287e-08	84.78	5.83818e-08	2	1616.88	0.141458	21.5365	0
	High	DIVLTQSPASLAVSLGQR	4	9	5	P01654;P03977;P01657;P01668;P01671		0	2.24864e+08	0	2.764e-09	73.32	4.86537e-07	2	1855.03	1.27654	32.5471	0
	High	EVPYTFGGGTKLEIK	1	1	1	P03977		0	6.48085e+06	0	0.003337	12.68	0.779593	3	1638.87	-0.600665	24.0022	1
Q8VED5	Keratin, type II cytoskeletal 79 OS=Mus musculus GN=Krt79 PE=2 SV=2 - [K2C79_MOUSE]	195.606	8.1	1	1	6	10	8.79142e+07	531	57.5168	7.69385
	A2	Sequence	# PSMs	# Proteins	# Protein Groups	Protein Group Accessions	Modifications	ΔCn	Area	q-Value	PEP	IonScore	Exp Value	Charge	MH+ [Da]	ΔM [ppm]	RT [min]	# Missed Cleavages
	High	FASFIDKVR	2	9	8	Q3TTY5;Q3UV17;Q6IFZ6;P04104;Q922U2;P50446;Q6NXH9;Q8VED5		0	3.9924e+07	0	0.0002324	48.07	0.000156735	2	1082.6	0.836897	20.3293	1
	High	NLDLDSIIAEVK	2	1	1	Q8VED5		0	1.74393e+08	0	0.0001421	48.06	0.000262609	2	1329.73	0.114751	35.8827	0
	High	TLNNKFASFIDKVR	3	7	6	Q3TTY5;Q3UV17;Q6IFZ6;Q922U2;P50446;Q8VED5		0	1.77669e+07	0	9.338e-06	42.31	0.000572802	3	1652.91	0.306975	24.5748	2
	High	YEDEINKR	1	6	6	Q3TTY5;Q6IFZ6;P04104;Q922U2;P50446;Q8VED5		0	2.24187e+06	0	0.0007373	40.11	0.00122849	3	1066.52	0.39148	6.81121	1
	High	NKYEDEINKR	1	3	3	Q6IFZ6;Q922U2;Q8VED5		0	4.94261e+07	0	1.316e-05	38.61	0.00216222	3	1308.65	-0.630239	7.91114	2
	High	FLEQQNK	1	6	5	Q3UV17;Q922U2;P50446;Q8VED5;P20152		0	3.09372e+07	0.005	0.09636	14.89	0.530295	2	906.468	-0.255165	8.52504	0
P01631	Ig kappa chain V-II region 26-10 OS=Mus musculus PE=1 SV=1 - [KV2A7_MOUSE]	191.874	45.13	1	7	7	12	2.45339e+08	113	12.2652	8.88037
	A2	Sequence	# PSMs	# Proteins	# Protein Groups	Protein Group Accessions	Modifications	ΔCn	Area	q-Value	PEP	IonScore	Exp Value	Charge	MH+ [Da]	ΔM [ppm]	RT [min]	# Missed Cleavages
	High	FSGSGSGTDFTLK	1	1	1	P01631		0	2.01263e+08	0	1.077e-07	80.97	9.43804e-08	2	1303.62	0.165323	19.3134	0
	High	DVVmTQTPLSLPVSLGDQASIScR	3	1	1	P01631	M4(Oxidation); C23(Carbamidomethyl)	0	1.93327e+08	0	9.262e-07	57.56	3.79715e-05	3	2590.28	-0.796846	33.111	0
	High	FSGVPDRFSGSGSGTDFTLK	3	1	1	P01631		0	3.38293e+08	0	9.462e-07	34.85	0.00666138	3	2061.99	2.27618	24.7824	1
	High	VSNRFSGVPDRFSGSGSGTDFTLK	2	1	1	P01631		0	1.96461e+08	0	0.0009216	21.02	0.195693	4	2518.23	1.01286	23.0012	2
	High	FSGVPDR	1	1	1	P01631		0	3.24018e+07	0.001	0.02675	33.09	0.00262636	2	777.389	-0.0742043	10.9647	0
	High	VSNRFSGVPDR	1	1	1	P01631		0	4.38113e+07	0.001	0.01222	20.05	0.201171	3	1233.63	-0.670569	11.0508	1
	High	FSGSGSGTDFTLKISR	1	1	1	P01631		0	2.62513e+06	0.001	0.04906	14.27	0.804338	3	1659.83	-0.94216	21.7297	1
O54724	Polymerase I and transcript release factor OS=Mus musculus GN=Ptrf PE=1 SV=1 - [PTRF_MOUSE]	191.185	16.07	1	7	7	8	1.82271e+07	392	43.927	5.51611
	A2	Sequence	# PSMs	# Proteins	# Protein Groups	Protein Group Accessions	Modifications	ΔCn	Area	q-Value	PEP	IonScore	Exp Value	Charge	MH+ [Da]	ΔM [ppm]	RT [min]	# Missed Cleavages
	High	KLEVNEAELLR	1	1	1	O54724		0	2.57404e+07	0	1.867e-07	81.4	8.69323e-08	2	1313.74	-2.55	21.1955	1
	High	SFTPDHVVYAR	2	1	1	O54724		0	1.2044e+07	0	9.647e-06	46.26	0.000454257	3	1291.64	-0.72647	16.2139	0
	High	LKTKENLEK	1	1	1	O54724		0	1.729e+06	0	0.0001941	44.13	0.000311025	3	1102.65	-0.885352	5.87176	2
	High	AHATTSNTVSK	1	1	1	O54724		0	1.38976e+06	0	0.0001095	40.72	0.00141911	2	1116.56	0.189415	4.92619	0
	High	VmIYQDEVKLPAK	1	1	1	O54724	M2(Oxidation)	0	1.6897e+07	0	1.117e-05	36.78	0.00369413	3	1549.83	-1.50579	19.9694	1
	High	KSFTPDHVVYAR	1	1	1	O54724		0	5.01367e+06	0	0.001698	25.14	0.0687411	3	1419.74	0.392837	12.8477	1
	High	KVSVNVK	1	1	1	O54724		0	2.61041e+06	0.001	0.07362	22.93	0.0244479	2	773.488	-0.286711	6.86282	1
P08113	Endoplasmin OS=Mus musculus GN=Hsp90b1 PE=1 SV=2 - [ENPL_MOUSE]	179.222	14.34	1	7	8	10	6.05925e+06	802	92.4183	4.81787
	A2	Sequence	# PSMs	# Proteins	# Protein Groups	Protein Group Accessions	Modifications	ΔCn	Area	q-Value	PEP	IonScore	Exp Value	Charge	MH+ [Da]	ΔM [ppm]	RT [min]	# Missed Cleavages
	High	GVVDSDDLPLNVSR	1	1	1	P08113		0	6.78603e+06	0	1.807e-07	68.48	2.51173e-06	2	1485.76	0.493521	24.4717	0
	High	SILFVPTSAPR	1	1	1	P08113		0	6.64756e+06	0	0.0001647	43.76	0.000534323	2	1187.68	0.556865	26.6821	0
	High	ELISNASDALDKIR	1	2	2	P08113;P11499		0	2.13607e+06	0	1.483e-05	40.44	0.00180278	3	1544.82	-2.07151	24.175	1
	High	EAESSPFVER	1	1	1	P08113		0	3.60997e+06	0	0.01134	38.55	0.00168961	2	1150.54	0.930449	14.0623	0
	High	FQSSHHSTDITSLDQYVER	2	1	1	P08113		0	4.74417e+06	0	3.241e-05	37.83	0.00243104	3	2250.04	-0.222279	21.1382	0
	High	LGVIEDHSNR	1	1	1	P08113		0	1.29257e+06	0	0.008391	19.4	0.163038	3	1139.58	-0.182058	9.96107	0
	High	FAFQAEVNR	1	1	1	P08113		0	2.58903e+06	0.001	0.06866	18.95	0.191025	2	1081.54	0.185761	20.0159	0
	High	EGSRTDDEVVqREEEAIQLDGLNASQIR	2	1	1	P08113	Q11(Deamidated)	0	0	0.005	0.09188	14.99	0.646592	4	3158.51	-2.35158	27.4146	2
P01867	Ig gamma-2B chain C region OS=Mus musculus GN=Igh-3 PE=1 SV=3 - [IGG2B_MOUSE]	175.212	19.8	1	10	10	13	9.84581e+07	404	44.2312	6.52197
	A2	Sequence	# PSMs	# Proteins	# Protein Groups	Protein Group Accessions	Modifications	ΔCn	Area	q-Value	PEP	IonScore	Exp Value	Charge	MH+ [Da]	ΔM [ppm]	RT [min]	# Missed Cleavages
	High	VNNKDLPSPIER	1	1	1	P01867		0	1.40617e+07	0	1.765e-05	53.95	5.39641e-05	2	1381.74	-1.51309	14.0815	1
	High	APQVYILPPPAEQLSR	3	1	1	P01867		0	2.5698e+08	0	7.649e-06	40.61	0.000947167	2	1778.98	-0.956851	29.1661	0
	High	HEGLKNYYLKK	1	1	1	P01867		0	8.4944e+06	0	0.0009717	38.91	0.00147808	3	1392.76	-0.533007	9.21531	2
	High	TDSFScNVR	1	1	1	P01867	C6(Carbamidomethyl)	0	6.70473e+06	0	0.0008161	37.2	0.000695493	2	1085.47	0.440509	10.9436	0
	High	GLVRAPQVYILPPPAEQLSR	1	1	1	P01867		0	1.8467e+07	0	1.866e-05	31.81	0.0024719	3	2204.26	0.580925	29.4007	1
	High	APQVYILPPPAEQLSRK	1	1	1	P01867		0	1.22073e+07	0	0.008033	19.81	0.0663397	3	1907.08	0.444931	25.4791	1
	High	cKVNNKDLPSPIER	1	1	1	P01867	C1(Carbamidomethyl)	0	1.55708e+07	0	0.004535	15.8	0.43794	3	1669.87	0.340002	12.6797	2
	High	HEGLKNYYLK	1	1	1	P01867		0	7.60175e+06	0.001	0.06969	24.56	0.0598406	3	1264.67	-1.408	12.2037	1
	High	TSKWEKTDSFScNVR	2	1	1	P01867	C12(Carbamidomethyl)	0	3.06813e+06	0.001	0.07095	17.42	0.252682	4	1844.86	-0.598467	12.893	2
	High	VVSTLPIqHqDWmSGKEFK	1	1	1	P01867	Q8(Deamidated); Q10(Deamidated); M13(Oxidation)	0	1.9927e+07	0.001	0.04452	11.87	1.54731	3	2248.11	5.35108	17.9019	1
P19001	Keratin, type I cytoskeletal 19 OS=Mus musculus GN=Krt19 PE=1 SV=1 - [K1C19_MOUSE]	172.119	9.18	1	1	5	8	1.3053e+08	403	44.5147	5.38916
	A2	Sequence	# PSMs	# Proteins	# Protein Groups	Protein Group Accessions	Modifications	ΔCn	Area	q-Value	PEP	IonScore	Exp Value	Charge	MH+ [Da]	ΔM [ppm]	RT [min]	# Missed Cleavages
	High	VLDELTLAR	1	4	4	Q61781;Q61414;P19001;Q6IFX2		0	7.20157e+07	0	7.079e-05	45.78	0.000352762	2	1029.59	-2.62937	23.2737	0
	High	LAADDFR	2	6	6	P02535;Q61781;Q61414;Q9Z2K1;P19001;Q6IFX2		0	2.12439e+08	0	0.00424	45.56	0.000283531	2	807.399	-0.614132	14.2555	0
	High	LASYLDKVR	3	2	2	Q61414;P19001		0	1.07136e+08	0	0.000846	45.44	0.000220034	2	1064.61	1.49021	15.3963	1
	High	LASYLDK	1	2	2	Q61414;P19001		0	1.73403e+07	0	0.007414	37.57	0.000656193	2	809.44	-0.0198706	12.9708	0
	High	LSVEADINGLRR	1	1	1	P19001		0	2.58159e+06	0.001	0.0341	20.59	0.117415	3	1342.74	-0.502047	20.7585	1
P01639	Ig kappa chain V-V region MOPC 41 OS=Mus musculus GN=Gm5571 PE=1 SV=1 - [KV5A7_MOUSE]	166.99	28.46	1	4	4	5	3.37676e+07	130	14.302	5.47803
	A2	Sequence	# PSMs	# Proteins	# Protein Groups	Protein Group Accessions	Modifications	ΔCn	Area	q-Value	PEP	IonScore	Exp Value	Charge	MH+ [Da]	ΔM [ppm]	RT [min]	# Missed Cleavages
	High	LIYATSSLDSGVPKR	2	1	1	P01639		0	2.60424e+07	0	4.364e-07	68.78	1.47664e-06	3	1606.89	3.61883	19.0189	1
	High	LIYATSSLDSGVPK	1	1	1	P01639		0	5.11512e+07	0	8.547e-07	53.55	6.02744e-05	2	1450.78	0.851677	22.4393	0
	High	RLIYATSSLDSGVPKR	1	1	1	P01639		0	2.15862e+06	0	0.004932	27.89	0.0128418	3	1762.99	2.44155	17.0598	2
	High	ASQDIGSSLNWLQQEPDGTIKR	1	1	1	P01639		0	2.41092e+07	0	0.006217	22.04	0.141289	3	2443.22	-1.35502	27.5317	1
P01662	Ig kappa chain V-III region ABPC 22/PC 9245 OS=Mus musculus PE=1 SV=1 - [KV3AA_MOUSE]	159.317	30.63	2	1	2	3	1.49823e+07	111	12.0339	5.05908
	A2	Sequence	# PSMs	# Proteins	# Protein Groups	Protein Group Accessions	Modifications	ΔCn	Area	q-Value	PEP	IonScore	Exp Value	Charge	MH+ [Da]	ΔM [ppm]	RT [min]	# Missed Cleavages
	High	LLIYLASNLESGVPAR	2	4	2	P01662;P01671		0	2.22992e+07	0	6.377e-11	106.84	1.5319e-10	2	1715.97	0.024773	33.0631	0
	High	NIVLTQSPASLAVSLGQR	1	2	1	P01662		0	7.6653e+06	0	5.124e-07	58.04	1.0757e-05	2	1854.05	1.41494	31.2553	0
P32037	Solute carrier family 2, facilitated glucose transporter member 3 OS=Mus musculus GN=Slc2a3 PE=1 SV=1 - [GTR3_MOUSE]	158.11	10.95	1	5	5	6	2.15167e+07	493	53.444	4.98291
	A2	Sequence	# PSMs	# Proteins	# Protein Groups	Protein Group Accessions	Modifications	ΔCn	Area	q-Value	PEP	IonScore	Exp Value	Charge	MH+ [Da]	ΔM [ppm]	RT [min]	# Missed Cleavages
	High	FLLINKKEEDQATEILQR	2	1	1	P32037		0	2.7884e+07	0	6.106e-09	77.1	1.72561e-07	3	2188.2	-0.172623	26.9499	2
	High	EEDQATEILQR	1	1	1	P32037		0	2.37533e+06	0	6.29e-05	44.53	0.000500367	2	1331.64	-1.34866	17.6141	0
	High	QVTVLELFR	1	1	1	P32037		0	1.38468e+07	0	0.006143	34.8	0.00258282	2	1104.64	0.276824	33.7491	0
	High	LWGTSDVVQEIQEmKDESVR	1	1	1	P32037	M14(Oxidation)	0	2.28193e+07	0	0.0001545	23.81	0.0904606	3	2365.13	-0.158181	27.9579	1
	High	TFEDIAR	1	1	1	P32037		0	1.36272e+07	0.001	0.01714	32.18	0.00641661	2	851.425	-1.32968	14.6507	0
P01786	Ig heavy chain V region MOPC 47A OS=Mus musculus PE=1 SV=1 - [HVM17_MOUSE]	153.643	33.33	1	2	4	6	7.77392e+07	117	12.9669	8.83643
	A2	Sequence	# PSMs	# Proteins	# Protein Groups	Protein Group Accessions	Modifications	ΔCn	Area	q-Value	PEP	IonScore	Exp Value	Charge	MH+ [Da]	ΔM [ppm]	RT [min]	# Missed Cleavages
	High	LVESGGGLVQPGGSLR	2	6	2	P01786;P01790		0	1.54655e+08	0	1.51e-06	54.2	4.29614e-05	2	1525.83	-3.88715	19.9394	0
	High	EVKLVESGGGLVQPGGSLR	2	6	2	P01786;P01790		0	3.48928e+07	0	8.107e-05	44.05	0.00037584	3	1882.04	-0.3352	22.183	1
	High	AqDSATYYcAR	1	1	1	P01786	Q2(Deamidated); C9(Carbamidomethyl)	0	7.871e+06	0	0.0001079	36.38	0.00041426	2	1306.54	0.0317887	10.5759	0
	High	ALEWLGFIR	1	1	1	P01786		0	4.36701e+07	0	0.002902	31.92	0.00645901	2	1104.63	4.69882	36.7585	0
P01657	Ig kappa chain V-III region PC 2413 OS=Mus musculus PE=1 SV=1 - [KV3A5_MOUSE]	151.695	24.32	1	1	2	5	119243596	111	11.9418	5.32568
	A2	Sequence	# PSMs	# Proteins	# Protein Groups	Protein Group Accessions	Modifications	ΔCn	Area	q-Value	PEP	IonScore	Exp Value	Charge	MH+ [Da]	ΔM [ppm]	RT [min]	# Missed Cleavages
	High	DIVLTQSPASLAVSLGQR	4	9	5	P01654;P03977;P01657;P01668;P01671		0	2.24864e+08	0	2.764e-09	73.32	4.86537e-07	2	1855.03	1.27654	32.5471	0
	High	LLIYGASNR	1	1	1	P01657		0	1.36231e+07	0	0.002708	42.25	0.000488443	2	1006.57	0.302651	18.5962	0
Q91YQ5	Dolichyl-diphosphooligosaccharide--protein glycosyltransferase subunit 1 OS=Mus musculus GN=Rpn1 PE=1 SV=1 - [RPN1_MOUSE]	144.814	14.97	1	7	7	7	7.73103e+06	608	68.4857	6.45557
	A2	Sequence	# PSMs	# Proteins	# Protein Groups	Protein Group Accessions	Modifications	ΔCn	Area	q-Value	PEP	IonScore	Exp Value	Charge	MH+ [Da]	ΔM [ppm]	RT [min]	# Missed Cleavages
	High	AVTSEIAVLQSR	1	1	1	Q91YQ5		0	2.38843e+06	0	1.793e-06	64.94	4.15212e-06	2	1273.71	1.53802	22.4926	0
	High	ASSFVLALEPELESR	1	1	1	Q91YQ5		0	9.72573e+06	0	0.0005169	41.89	0.00127164	2	1647.86	2.16223	33.2603	0
	High	YDYQRQPDSGISSIR	1	1	1	Q91YQ5		0	9.81273e+06	0	1.095e-05	41.32	0.00134668	3	1784.86	0.811755	15.857	1
	High	NIQVDSPYDISR	1	1	1	Q91YQ5		0	3.65463e+06	0	4.859e-05	40.77	0.00168762	2	1406.69	-1.12361	20.9463	0
	High	SAVEAERLVAGK	1	1	1	Q91YQ5		0	1.62558e+06	0	0.007374	19.2	0.207992	3	1229.68	-0.861827	14.4267	1
	High	VTAEVVLVHPGGGSTSR	1	1	1	Q91YQ5		0	3.13645e+06	0.001	0.02043	15.77	0.405221	2	1665.89	-1.42106	17.6157	0
	High	HFDETVNR	1	1	1	Q91YQ5		0	2.86747e+06	0.006	0.1254	15.21	0.296781	2	1017.47	-0.150658	7.54696	0
P01749	Ig heavy chain V region 3 OS=Mus musculus GN=Ighv1-61 PE=1 SV=1 - [HVM05_MOUSE]	140.522	26.5	1	2	3	4	2.40157e+07	117	13.0073	7.86963
	A2	Sequence	# PSMs	# Proteins	# Protein Groups	Protein Group Accessions	Modifications	ΔCn	Area	q-Value	PEP	IonScore	Exp Value	Charge	MH+ [Da]	ΔM [ppm]	RT [min]	# Missed Cleavages
	High	ATLTVDKSSSTAYmQLSSLTSEDSAVYYcAR	1	1	1	P01749	M14(Oxidation); C29(Carbamidomethyl)	0	1.03216e+07	0	2.968e-07	62.26	8.40923e-06	3	3421.58	-0.610166	29.3811	1
	High	SSSTAYmQLSSLTSEDSAVYYcAR	1	1	1	P01749	M7(Oxidation); C22(Carbamidomethyl)	0	8.16872e+06	0	5.72e-05	56.03	1.93331e-05	3	2693.18	4.99218	28.5954	0
	High	ATLTVDKSSSTAYmqLSSLTSEDSAVYYcAR	1	1	1	P01749	M14(Oxidation); Q15(Deamidated); C29(Carbamidomethyl)	0	2.61966e+06	0	0.00566	30.43	0.0139483	4	3422.57	3.68176	29.4069	1
	High	ATLTVDK	1	4	4	P01749;P01750;P03980;P06330		0	5.35569e+07	0.001	0.01514	41.43	0.000374113	2	747.425	-0.164772	9.40972	0
Q61584	Fragile X mental retardation syndrome-related protein 1 OS=Mus musculus GN=Fxr1 PE=1 SV=2 - [FXR1_MOUSE]	139.854	16.25	1	7	7	9	1.0966e+07	677	76.1753	6.97607
	A2	Sequence	# PSMs	# Proteins	# Protein Groups	Protein Group Accessions	Modifications	ΔCn	Area	q-Value	PEP	IonScore	Exp Value	Charge	MH+ [Da]	ΔM [ppm]	RT [min]	# Missed Cleavages
	High	KVPGVTAIELDEDTGTFR	2	1	1	Q61584		0	8.92074e+06	0	2.623e-05	50.95	0.000174767	3	1948	1.02942	25.4927	1
	High	VIQEIVDKSGVVR	2	1	1	Q61584		0	5.22306e+06	0	0.0003165	36.84	0.00171822	2	1441.84	0.216934	18.9778	1
	High	EKGYATDESTVSSVQGSR	1	1	1	Q61584		0	2.32382e+06	0	0.005935	34.93	0.00488476	3	1900.89	1.14461	10.8622	1
	High	VRIEGDNENKLPR	1	1	1	Q61584		0	1.84452e+06	0	0.003765	30.31	0.0133148	3	1539.82	0.53178	10.7518	2
	High	LQIDEQLR	1	1	1	Q61584		0	1.62626e+07	0.001	0.06468	29.97	0.008861	2	1014.56	0.869461	18.3039	0
	High	LPPPPDIKKEISEGDEVEVYSR	1	1	1	Q61584		0	0	0.001	0.04672	17.5	0.346764	4	2497.28	-0.21799	24.557	2
	High	AINGPTSASGDEIPKLPR	1	1	1	Q61584		0	7.7147e+06	0.001	0.01231	15.47	0.438458	3	1822.97	3.38333	20.2734	1
P04945	Ig kappa chain V-VI region NQ2-6.1 OS=Mus musculus PE=2 SV=1 - [KV6AB_MOUSE]	138.429	14.81	1	1	1	2	1.0078e+08	108	11.7057	8.83643
	A2	Sequence	# PSMs	# Proteins	# Protein Groups	Protein Group Accessions	Modifications	ΔCn	Area	q-Value	PEP	IonScore	Exp Value	Charge	MH+ [Da]	ΔM [ppm]	RT [min]	# Missed Cleavages
	High	LLIYDTSNLASGVPVR	2	1	1	P04945		0	1.0078e+08	0	5.481e-11	114.68	4.0849e-11	2	1717.95	0.0177867	29.7174	0
P20152	Vimentin OS=Mus musculus GN=Vim PE=1 SV=3 - [VIME_MOUSE]	137.88	24.68	1	10	11	12	1.69777e+07	466	53.6551	5.12256
	A2	Sequence	# PSMs	# Proteins	# Protein Groups	Protein Group Accessions	Modifications	ΔCn	Area	q-Value	PEP	IonScore	Exp Value	Charge	MH+ [Da]	ΔM [ppm]	RT [min]	# Missed Cleavages
	High	KVESLQEEIAFLK	1	1	1	P20152		0	2.36191e+06	0	0.001561	37.7	0.0020294	3	1533.85	0.575871	28.1917	1
	High	mALDIEIATYR	1	1	1	P20152	M1(Oxidation)	0	1.70748e+06	0	0.001516	37.24	0.00268095	2	1311.66	-2.28985	26.2148	0
	High	ETNLESLPLVDTHSKR	1	1	1	P20152		0	2.26765e+06	0	0.002928	30.8	0.014639	3	1838.96	-0.0738779	20.8209	1
	High	ILLAELEQLKGQGK	2	1	1	P20152		0	9.51009e+06	0	0.0001229	29.05	0.00547586	3	1539.91	-0.115456	26.6195	1
	High	FADLSEAANRNNDALR	1	1	1	P20152		0	1.00909e+07	0	0.0003938	28.28	0.0312046	3	1776.86	0.285836	17.7762	1
	High	SLYSSSPGGAYVTR	1	1	1	P20152		0	9.90509e+06	0	0.005056	25.08	0.047655	2	1444.71	0.754457	17.2568	0
	High	KVESLQEEIAFLKK	1	1	1	P20152		0	3.90466e+06	0	0.008744	23.01	0.029252	3	1661.95	0.274833	24.6454	2
	High	VEVERDNLAEDImR	1	1	1	P20152	M13(Oxidation)	0	8.75559e+06	0.001	0.01687	21.72	0.133922	3	1704.82	1.43936	17.8631	1
	High	FLEQQNKILLAELEQLKGQGK	1	1	1	P20152		0	2.98854e+06	0.001	0.04878	15.28	0.137865	4	2427.36	0.920524	31.8187	2
	High	FLEQQNK	1	6	5	Q3UV17;Q922U2;P50446;Q8VED5;P20152		0	3.09372e+07	0.005	0.09636	14.89	0.530295	2	906.468	-0.255165	8.52504	0
	High	KLLEGEESR	1	2	1	P20152		0	1.52163e+06	0.006	0.123	25.86	0.0597958	2	1060.56	0.719629	7.87094	1
Q9D0E1	Heterogeneous nuclear ribonucleoprotein M OS=Mus musculus GN=Hnrnpm PE=1 SV=3 - [HNRPM_MOUSE]	137.638	21.26	1	10	10	10	9.75473e+06	729	77.5974	8.63135
	A2	Sequence	# PSMs	# Proteins	# Protein Groups	Protein Group Accessions	Modifications	ΔCn	Area	q-Value	PEP	IonScore	Exp Value	Charge	MH+ [Da]	ΔM [ppm]	RT [min]	# Missed Cleavages
	High	INEILSNALK	1	1	1	Q9D0E1		0	6.29246e+06	0	1.97e-05	51.8	5.58286e-05	2	1114.65	-0.0423954	23.491	0
	High	GIGmGNLGPAGmGmEGIGFGINK	1	1	1	Q9D0E1	M4(Oxidation); M12(Oxidation); M14(Oxidation)	0	8.14734e+06	0	0.000149	36.27	0.00359973	3	2226.03	-2.97194	25.9682	0
	High	mGPAmGPALGAGIER	1	1	1	Q9D0E1	M1(Oxidation); M5(Oxidation)	0	9.97052e+06	0	0.003179	33.47	0.00618447	2	1459.7	-0.429528	17.2728	0
	High	mGAGmGFGLER	1	1	1	Q9D0E1	M1(Oxidation); M5(Oxidation)	0	6.75561e+06	0	0.001504	29.2	0.00691302	2	1157.51	-0.0183163	16.0231	0
	High	GNFGGSFAGSFGGAGGHAPGVAR	1	1	1	Q9D0E1		0	4.33727e+06	0	4.911e-05	28.02	0.0261095	3	2034.95	0.0977357	22.3923	0
	High	QGGGGAGGSVPGIER	1	1	1	Q9D0E1		0	5.98087e+06	0.001	0.01557	25.65	0.0385262	2	1298.65	0.925882	12.6557	0
	High	mGPLGLDHmASSIER	1	1	1	Q9D0E1	M1(Oxidation); M9(Oxidation)	0	1.11463e+07	0.001	0.03948	23.82	0.0556038	3	1645.77	0.640694	16.6172	0
	High	mGLAmGGAGGASFDR	1	1	1	Q9D0E1	M1(Oxidation); M5(Oxidation)	0	4.48322e+06	0.001	0.05487	20.18	0.0522873	2	1429.62	1.24536	14.3688	0
	High	GGNRFEPYSNPTKR	1	1	1	Q9D0E1		0	3.64861e+06	0.003	0.07633	15.45	0.573055	3	1622.8	0.0367569	10.1454	2
	High	mAAPIDRVGQTIER	1	1	1	Q9D0E1	M1(Oxidation)	0	2.70115e+06	0.006	0.1254	12.15	1.35927	3	1572.81	-5.17904	16.4502	1
P01843	Ig lambda-1 chain C region OS=Mus musculus PE=1 SV=1 - [LAC1_MOUSE]	136.3	48.57	1	3	3	3	2.59527e+07	105	11.5675	6.26514
	A2	Sequence	# PSMs	# Proteins	# Protein Groups	Protein Group Accessions	Modifications	ΔCn	Area	q-Value	PEP	IonScore	Exp Value	Charge	MH+ [Da]	ΔM [ppm]	RT [min]	# Missed Cleavages
	High	QSNNKYmASSYLTLTAR	1	1	1	P01843	M7(Oxidation)	0	3.55354e+07	0	1.257e-05	60.61	1.92909e-05	3	1963.95	-0.278943	20.3277	1
	High	VDGTPVTQGmETTQPSK	1	1	1	P01843	M10(Oxidation)	0	2.9848e+07	0	1.563e-07	57.84	2.91876e-05	2	1791.84	0.714113	10.0558	0
	High	HSSYScQVTHEGHTVEK	1	1	1	P01843	C6(Carbamidomethyl)	0	1.24748e+07	0	7.866e-07	49.85	8.17762e-05	4	1985.88	0.143383	6.66496	0
P01790	Ig heavy chain V region M511 OS=Mus musculus PE=1 SV=1 - [HVM21_MOUSE]	135.63	27.87	5	1	3	5	6.70119e+07	122	13.6436	7.92822
	A2	Sequence	# PSMs	# Proteins	# Protein Groups	Protein Group Accessions	Modifications	ΔCn	Area	q-Value	PEP	IonScore	Exp Value	Charge	MH+ [Da]	ΔM [ppm]	RT [min]	# Missed Cleavages
	High	LVESGGGLVQPGGSLR	2	6	2	P01786;P01790		0	1.54655e+08	0	1.51e-06	54.2	4.29614e-05	2	1525.83	-3.88715	19.9394	0
	High	EVKLVESGGGLVQPGGSLR	2	6	2	P01786;P01790		0	3.48928e+07	0	8.107e-05	44.05	0.00037584	3	1882.04	-0.3352	22.183	1
	High	NKANDYTTEYSASVK	1	5	1	P01790		0	1.14885e+07	0	0.0006169	36.12	0.00371401	3	1690.79	-0.256848	12.3103	1
P01747	Ig heavy chain V region 36-65 OS=Mus musculus PE=1 SV=1 - [HVM03_MOUSE]	132.764	20	2	2	2	3	4.05602e+07	120	13.2984	9.14404
	A2	Sequence	# PSMs	# Proteins	# Protein Groups	Protein Group Accessions	Modifications	ΔCn	Area	q-Value	PEP	IonScore	Exp Value	Charge	MH+ [Da]	ΔM [ppm]	RT [min]	# Missed Cleavages
	High	SLTSEDSAVYFcAR	1	2	1	P01747	C12(Carbamidomethyl)	0	1.67462e+07	0	7.196e-08	76.5	2.11559e-07	2	1605.72	-0.939808	22.6972	0
	High	SSSTAYmqLR	1	2	1	P01747	M7(Oxidation); Q8(Deamidated)	0	6.43743e+07	0	1.062e-05	64.12	2.18801e-06	2	1160.53	0.265392	12.1502	0
	High	SSSTAYMqLR	1	2	1	P01747	Q8(Deamidated)	0	8.53555e+06	0	0.01183	31.28	0.00487799	2	1144.53	0.199101	16.9793	0
E9PYK3	Protein mono-ADP-ribosyltransferase PARP4 OS=Mus musculus OX=10090 GN=Parp4 PE=1 SV=1 - [PARP4_MOUSE]	131.025	4.62	1	7	7	9	9.97949e+06	1969	215.998	6.07471
	A2	Sequence	# PSMs	# Proteins	# Protein Groups	Protein Group Accessions	Modifications	ΔCn	Area	q-Value	PEP	IonScore	Exp Value	Charge	MH+ [Da]	ΔM [ppm]	RT [min]	# Missed Cleavages
	High	ALNENLQDTVETIR	2	1	1	E9PYK3		0	7.27003e+06	0	5.526e-06	58.7	2.8598e-05	2	1615.83	1.96395	24.436	0
	High	NDVQIANPAFIQDSVR	1	1	1	E9PYK3		0	3.40351e+06	0	0.001152	32.32	0.0126899	2	1786.91	0.370386	26.8981	0
	High	SLIKmDDAFISR	2	1	1	E9PYK3	M5(Oxidation)	0	5.29612e+06	0	0.008553	30.17	0.0161551	2	1411.73	0.841231	19.6161	1
	High	SEQPVDILQIFR	1	1	1	E9PYK3		0	5.08838e+06	0	0.01039	26.99	0.0386973	2	1444.78	0.215573	37.6291	0
	High	NYDPLSPAPAAPPAER	1	1	1	E9PYK3		0	1.43051e+07	0	0.00144	26.47	0.0467755	2	1665.83	1.37815	20.2417	0
	High	EVLQNNRSEQPVDILQIFR	1	1	1	E9PYK3		0	2.32873e+06	0	0.006225	18.84	0.189395	3	2298.22	-0.683248	34.6073	1
	High	AVEQQLHGNRLEPK	1	1	1	E9PYK3		0	8.36338e+06	0.001	0.02456	12.52	1.10552	3	1618.87	1.09997	9.67564	1
Q0GGX2	Zinc finger protein 541 OS=Mus musculus GN=Znf541 PE=1 SV=1 - [ZN541_MOUSE]	127.32	8.95	1	8	8	8	1.31923e+07	1363	148.204	7.41553
	A2	Sequence	# PSMs	# Proteins	# Protein Groups	Protein Group Accessions	Modifications	ΔCn	Area	q-Value	PEP	IonScore	Exp Value	Charge	MH+ [Da]	ΔM [ppm]	RT [min]	# Missed Cleavages
	High	LQEHVEPVR	1	1	1	Q0GGX2		0	1.10796e+06	0	0.0001341	48.58	0.000198306	2	1106.6	0.26871	9.09215	0
	High	EAATEVFTPVQSR	1	1	1	Q0GGX2		0	4.9376e+06	0	0.0002491	41.29	0.00153062	2	1434.72	0.891538	19.5821	0
	High	IFSHTQVATASAQRPGPEGK	1	1	1	Q0GGX2		0	1.41624e+07	0	8.784e-07	33.19	0.00947474	4	2082.08	1.46732	11.5914	0
	High	GTLDLGDIIPNAGSR	1	1	1	Q0GGX2		0	1.19483e+07	0	0.002078	30.4	0.0128594	2	1498.79	2.75384	31.0276	0
	High	ESILHSSPSAAPK	1	1	1	Q0GGX2		0	3.17924e+06	0	0.0113	25.65	0.0445162	2	1323.7	4.05305	11.2396	0
	High	QSQLGGDEPAGTQLVGK	1	1	1	Q0GGX2		0	1.05523e+07	0	0.002177	24.23	0.0647536	2	1684.85	0.00234739	17.2583	0
	High	SQESLVSHEQmQVLQmIAK	1	1	1	Q0GGX2	M11(Oxidation); M16(Oxidation)	0	1.34663e+07	0.001	0.05402	13.98	0.883878	3	2218.09	1.48249	25.6881	0
	High	IPSPGPAVGPSDTEAR	1	1	1	Q0GGX2		0	7.13836e+06	0.006	0.119	10.98	1.69973	2	1550.78	-2.24912	15.6474	0
P01644	Ig kappa chain V-V region HP R16.7 OS=Mus musculus PE=1 SV=1 - [KV5AB_MOUSE]	126.886	60.19	2	6	6	7	8.59534e+07	108	11.9029	7.97217
	A2	Sequence	# PSMs	# Proteins	# Protein Groups	Protein Group Accessions	Modifications	ΔCn	Area	q-Value	PEP	IonScore	Exp Value	Charge	MH+ [Da]	ΔM [ppm]	RT [min]	# Missed Cleavages
	High	TFGGGTKLEIKR	1	2	1	P01644		0	6.00056e+07	0	1.53e-07	62.75	4.35325e-06	3	1306.75	-0.439448	13.0586	2
	High	DIQmTQTTSSLSASLGDR	1	2	1	P01644	M4(Oxidation)	0	8.86876e+06	0	0.0006124	31.37	0.012729	3	1926.91	3.44557	20.5558	0
	High	ASQDISNYLNWYQQKPDGTVK	1	2	1	P01644		0	32854186	0	1.429e-05	27.8	0.0352662	3	2455.19	0.213809	27.7823	0
	High	LLIYYTSR	1	2	1	P01644		0	8.56426e+07	0.001	0.03736	33.33	0.0061316	2	1028.58	-0.197548	22.1431	0
	High	DIQmTqTTSSLSASLGDRVTIScR	1	2	1	P01644	M4(Oxidation); Q6(Deamidated); C23(Carbamidomethyl)	0	0	0.001	0.06355	25.36	0.0644724	3	2644.27	4.06961	24.0676	1
	High	TFGGGTKLEIK	2	3	1	P01644		0	1.12212e+08	0.001	0.05589	16.62	0.20906	2	1150.65	0.692859	16.0023	1
P01675	Ig kappa chain V-VI region XRPC 44 OS=Mus musculus PE=1 SV=1 - [KV6A1_MOUSE]	126.2	37.38	5	2	3	5	6.62485e+07	107	11.6197	8.44092
	A2	Sequence	# PSMs	# Proteins	# Protein Groups	Protein Group Accessions	Modifications	ΔCn	Area	q-Value	PEP	IonScore	Exp Value	Charge	MH+ [Da]	ΔM [ppm]	RT [min]	# Missed Cleavages
	High	EIVLTQSPAITAASLGQK	2	5	1	P01675		0	6.36329e+07	0	6.528e-07	53.15	4.91435e-05	2	1827.01	-4.42446	27.5428	0
	High	SGTSPKPWIYEISK	2	5	1	P01675		0	5.21837e+07	0	6.679e-05	43.12	0.000850737	2	1592.83	0.00971756	22.961	0
	High	LASGVPAR	1	7	2	P01675;P04940		0	8.29289e+07	0	0.0104	38.95	0.000382051	2	770.451	-0.804406	8.33747	0
Q01320	DNA topoisomerase 2-alpha OS=Mus musculus GN=Top2a PE=1 SV=2 - [TOP2A_MOUSE]	126	5.43	1	7	7	7	7.3864e+06	1528	172.682	8.60205
	A2	Sequence	# PSMs	# Proteins	# Protein Groups	Protein Group Accessions	Modifications	ΔCn	Area	q-Value	PEP	IonScore	Exp Value	Charge	MH+ [Da]	ΔM [ppm]	RT [min]	# Missed Cleavages
	High	TLAVSGLGVVGR	1	1	1	Q01320		0	8.0595e+06	0	1.913e-05	45.09	0.000297352	2	1128.67	-0.405785	24.2355	0
	High	SIPSmVDGLKPGQR	1	1	1	Q01320	M5(Oxidation)	0	2.03369e+06	0	2.128e-06	39.3	0.00199145	3	1500.79	0.768309	15.447	0
	High	HVDYVADQIVSK	1	1	1	Q01320		0	4.67573e+06	0	0.005197	37.62	0.00319151	2	1373.71	-0.10421	16.2397	0
	High	YIFTmLSPLAR	1	1	1	Q01320	M5(Oxidation)	0	4.12534e+06	0	0.001102	35.29	0.00369752	2	1327.71	3.22321	30.251	0
	High	IKSENVEGTPAEDGAEPGSLR	1	1	1	Q01320		0	9.42397e+06	0	0.004854	24.6	0.0735082	3	2156.05	-0.243302	14.2587	1
	High	SENVEGTPAEDGAEPGSLR	1	1	1	Q01320		0	1.1971e+06	0	0.007483	20.47	0.102756	2	1914.87	0.351163	15.1599	0
	High	HRFLEEFITPIVK	1	1	1	Q01320		0	2.75467e+06	0.001	0.02508	13.63	0.405333	3	1628.92	1.77792	28.7891	1
Q7TSG5	SH3 domain-containing protein 21 OS=Mus musculus GN=Sh3d21 PE=2 SV=1 - [SH321_MOUSE]	121.407	9.29	1	5	5	5	7.37029e+06	549	60.2869	8.26514
	A2	Sequence	# PSMs	# Proteins	# Protein Groups	Protein Group Accessions	Modifications	ΔCn	Area	q-Value	PEP	IonScore	Exp Value	Charge	MH+ [Da]	ΔM [ppm]	RT [min]	# Missed Cleavages
	High	KLAAAASAPGR	1	1	1	Q7TSG5		0	3.9336e+06	0	2.628e-05	50.67	5.39934e-05	2	1012.59	1.22532	6.9257	1
	High	LSNLTYDSPPDYLR	1	1	1	Q7TSG5		0	1.00995e+07	0	1.571e-05	45.78	0.000500736	2	1653.81	-2.94283	25.0784	0
	High	VQSELQLQPR	1	1	1	Q7TSG5		0	8.06407e+06	0	0.0005123	42.11	0.000553659	2	1197.66	0.676425	16.2784	0
	High	ESAPIKETK	1	1	1	Q7TSG5		0	3.94735e+06	0	0.007295	26.14	0.0499818	2	1002.55	1.12293	6.06308	1
	High	SSLPTVK	1	1	1	Q7TSG5		0	2.19944e+06	0.006	0.1097	20.71	0.0335426	2	731.43	-0.104181	11.433	0
Q8K310	Matrin-3 OS=Mus musculus GN=Matr3 PE=1 SV=1 - [MATR3_MOUSE]	121.016	9.46	1	6	6	10	6.34774e+06	846	94.5718	6.25244
	A2	Sequence	# PSMs	# Proteins	# Protein Groups	Protein Group Accessions	Modifications	ΔCn	Area	q-Value	PEP	IonScore	Exp Value	Charge	MH+ [Da]	ΔM [ppm]	RT [min]	# Missed Cleavages
	High	DSFDDRGPSLnPVLDYDHGSR	1	1	1	Q8K310	N11(Deamidated)	0	0	0	0.0001735	39.83	0.000982725	3	2363.05	-0.566255	24.0962	1
	High	GNLGAGnGNLQGPR	2	1	1	Q8K310	N7(Deamidated)	0	5.75204e+06	0	0.000859	37.59	0.00216855	2	1325.66	-0.398546	12.6186	0
	High	VVHImDFQR	1	1	1	Q8K310	M5(Oxidation)	0	6.25819e+06	0	0.01106	27.12	0.0378473	3	1160.59	-1.63709	14.824	0
	High	DSFDDRGPSLNPVLDYDHGSR	1	1	1	Q8K310		0	7.03299e+06	0	0.001673	23.7	0.0458573	4	2362.06	-3.95415	24.0692	1
	High	GPGPLQER	1	1	1	Q8K310		0	3.93759e+06	0.001	0.05203	26.48	0.0156309	2	853.452	-0.580306	9.63377	0
	High	GPLPLSSqHRGDTDQASNILASFGLSAR	3	1	1	Q8K310	Q8(Deamidated)	0	0	0.001	0.05556	24.05	0.0745777	4	2896.48	8.53714	32.1764	1
	High	GPLPLSSQHR	1	1	1	Q8K310		0	394522	0.001	0.05455	12.1	0.721416	3	1091.6	-0.237923	11.6634	0
Q8VEK3	Heterogeneous nuclear ribonucleoprotein U OS=Mus musculus GN=Hnrnpu PE=1 SV=1 - [HNRPU_MOUSE]	119.563	15.5	1	8	8	9	1.05903e+07	800	87.8627	6.23975
	A2	Sequence	# PSMs	# Proteins	# Protein Groups	Protein Group Accessions	Modifications	ΔCn	Area	q-Value	PEP	IonScore	Exp Value	Charge	MH+ [Da]	ΔM [ppm]	RT [min]	# Missed Cleavages
	High	SSGPTSLFAVTVAPPGAR	1	1	1	Q8VEK3		0	1.25705e+07	0	3.683e-06	55.07	6.5346e-05	2	1714.91	-0.540406	30.0521	0
	High	HLYTKDIDIHEVR	1	1	1	Q8VEK3		0	1.59603e+06	0	0.000189	41.08	0.00128282	4	1638.86	0.523034	14.6796	1
	High	NFILDQTNVSAAAQR	1	1	1	Q8VEK3		0	6.0676e+06	0	0.0001971	36.61	0.00475835	2	1647.84	-0.0516241	23.8533	0
	High	KAEVEGKDLPEHAVLK	2	1	1	Q8VEK3		0	1.31327e+07	0	0.0003131	27.83	0.0181298	3	1762.97	-0.651278	12.5752	2
	High	HAAENPGKYNILGTNTImDK	1	1	1	Q8VEK3	M18(Oxidation)	0	2.88711e+06	0	0.008398	15.55	0.579513	4	2203.08	1.28949	17.9867	1
	High	NGQDLGVAFK	1	1	1	Q8VEK3		0	5.51155e+06	0.001	0.04388	20.43	0.150352	2	1048.54	-1.12354	18.4776	0
	High	DRLSASSLTmESFAFLWAGGR	1	1	1	Q8VEK3	M10(Oxidation)	0	2.02941e+06	0.003	0.08293	16.9	0.424681	3	2318.12	-0.661702	38.1912	1
	High	LLEQYKEESKK	1	1	1	Q8VEK3		0	2.33238e+06	0.006	0.1058	12.08	0.712357	3	1394.75	0.442514	8.60898	2
P01642	Ig kappa chain V-V region L7 (Fragment) OS=Mus musculus GN=Gm10881 PE=1 SV=1 - [KV5A9_MOUSE]	107.688	26.96	1	3	3	4	1.58685e+07	115	12.6072	5.93506
	A2	Sequence	# PSMs	# Proteins	# Protein Groups	Protein Group Accessions	Modifications	ΔCn	Area	q-Value	PEP	IonScore	Exp Value	Charge	MH+ [Da]	ΔM [ppm]	RT [min]	# Missed Cleavages
	High	YASESISGIPSR	2	1	1	P01642		0	3.88478e+07	0	1.517e-06	53.94	6.86197e-05	2	1266.63	-1.83696	16.3836	0
	High	ASQSIGTSIHWYQQR	1	1	1	P01642		0	6799083	0	1.509e-05	36.83	0.00409795	3	1761.87	0.23232	20.4511	0
	High	LLIKYASESISGIPSR	1	1	1	P01642		0	1.95864e+06	0.001	0.07376	23.7	0.0322068	3	1733.98	1.03702	24.7949	1
P01635	Ig kappa chain V-V region K2 (Fragment) OS=Mus musculus PE=1 SV=1 - [KV5A3_MOUSE]	106.4	43.48	1	5	5	6	6.34084e+07	115	12.5733	8.30908
	A2	Sequence	# PSMs	# Proteins	# Protein Groups	Protein Group Accessions	Modifications	ΔCn	Area	q-Value	PEP	IonScore	Exp Value	Charge	MH+ [Da]	ΔM [ppm]	RT [min]	# Missed Cleavages
	High	SPQLLVYNAK	1	1	1	P01635		0	9.31887e+07	0	0.0006922	42.85	0.000638124	2	1132.64	0.461735	20.3262	0
	High	FSGSGSGTQYSLK	2	1	1	P01635		0	7.23831e+07	0	8.223e-05	39.26	0.0015	2	1318.63	0.151502	13.7886	0
	High	QGKSPQLLVYNAK	1	1	1	P01635		0	9.68692e+06	0	0.005655	26.9	0.0286864	2	1445.81	-0.884797	16.5709	1
	High	TLADGVPSR	1	1	1	P01635		0	2.46534e+07	0.001	0.03263	28.71	0.015612	2	915.49	0.0854754	11.5094	0
	High	ASGNIHNYLAWYQQK	1	1	1	P01635		0	7.41358e+06	0.002	0.07597	12.22	1.37652	3	1792.88	2.26902	23.8713	0
P01820	Ig heavy chain V region PJ14 OS=Mus musculus PE=1 SV=1 - [HVM44_MOUSE]	106.33	22.61	1	3	3	3	1.60443e+07	115	12.4392	8.1626
	A2	Sequence	# PSMs	# Proteins	# Protein Groups	Protein Group Accessions	Modifications	ΔCn	Area	q-Value	PEP	IonScore	Exp Value	Charge	MH+ [Da]	ΔM [ppm]	RT [min]	# Missed Cleavages
	High	mNSLQTDDTAR	1	1	1	P01820	M1(Oxidation)	0	1.4473e+07	0	5.149e-08	68.87	9.14511e-07	2	1267.56	-0.649741	7.52173	0
	High	LSISKDNSK	1	1	1	P01820		0	3.14581e+07	0	7.317e-06	55.96	2.53513e-05	2	991.543	0.888422	6.77262	1
	High	LSISKDNSKSQVFLK	1	1	1	P01820		0	2.20174e+06	0.001	0.02674	10.76	0.583425	4	1693.95	-0.430213	16.1496	2
Q9DA79	Dipeptidase 3 OS=Mus musculus GN=Dpep3 PE=1 SV=1 - [DPEP3_MOUSE]	105.143	16.23	1	7	7	8	2.27778e+07	493	54.2129	6.48096
	A2	Sequence	# PSMs	# Proteins	# Protein Groups	Protein Group Accessions	Modifications	ΔCn	Area	q-Value	PEP	IonScore	Exp Value	Charge	MH+ [Da]	ΔM [ppm]	RT [min]	# Missed Cleavages
	High	SLGQSPVEVKFPER	2	1	1	Q9DA79		0	1.94516e+07	0	3.672e-06	51.38	0.000145192	3	1572.84	0.657525	21.5155	1
	High	LALEQIDLIR	1	1	1	Q9DA79		0	1.37857e+07	0	0.0004923	38	0.00121244	2	1183.71	1.40496	30.8196	0
	High	LGmmIDLSHASDTLVK	1	1	1	Q9DA79	M3(Oxidation); M4(Oxidation)	0	27064087	0	0.0009217	33.6	0.00982161	3	1762.87	1.35755	22.985	0
	High	QTLEVSQAPVIFSHSAAR	1	1	1	Q9DA79		0	2.18178e+07	0	0.00767	19.28	0.218359	3	1941.01	-2.78637	24.1303	0
	High	LALEQIDLIRR	1	1	1	Q9DA79		0	5.57171e+06	0.001	0.01344	25.31	0.0111888	3	1339.8	-0.693482	26.6597	1
	High	GWDERELQGVLR	1	1	1	Q9DA79		0	6.45812e+06	0.001	0.02682	11.55	1.16524	3	1457.75	-0.226081	25.1366	1
	High	VFRQVEQVR	1	1	1	Q9DA79		0	1.35213e+06	0.003	0.08265	10.49	1.31763	3	1160.65	0.0928986	10.5396	1
O35737	Heterogeneous nuclear ribonucleoprotein H OS=Mus musculus GN=Hnrnph1 PE=1 SV=3 - [HNRH1_MOUSE]	103.283	7.35	1	1	2	3	3.42897e+06	449	49.1684	6.30322
	A2	Sequence	# PSMs	# Proteins	# Protein Groups	Protein Group Accessions	Modifications	ΔCn	Area	q-Value	PEP	IonScore	Exp Value	Charge	MH+ [Da]	ΔM [ppm]	RT [min]	# Missed Cleavages
	High	HTGPNSPDTANDGFVR	1	1	1	O35737		0	3.49803e+06	0	3.019e-06	55.75	2.78046e-05	3	1684.77	-0.200208	11.9355	0
	High	ATENDIYNFFSPLNPVR	2	2	2	O35737;Q9Z2X1		0	3.35991e+06	0	0.0002125	42.4	0.00125734	2	1996.98	2.12677	37.544	0
P01868	Ig gamma-1 chain C region secreted form OS=Mus musculus GN=Ighg1 PE=1 SV=1 - [IGHG1_MOUSE]	102.019	16.98	2	4	4	5	5.57627e+07	324	35.6817	7.40088
	A2	Sequence	# PSMs	# Proteins	# Protein Groups	Protein Group Accessions	Modifications	ΔCn	Area	q-Value	PEP	IonScore	Exp Value	Charge	MH+ [Da]	ΔM [ppm]	RT [min]	# Missed Cleavages
	High	VNSAAFPAPIEK	1	2	1	P01868		0	6.20408e+07	0	2.371e-05	55.62	4.42764e-05	2	1243.67	-0.721554	19.8046	0
	High	DVLTITLTPK	1	2	1	P01868		0	3.12618e+07	0	0.0004884	43.39	0.000380258	2	1100.66	1.75109	27.8306	0
	High	APQVYTIPPPKEQmAK	2	2	1	P01868	M14(Oxidation)	0	7.39854e+07	0	6.563e-05	26.56	0.0372049	3	1813.95	1.37351	15.35	1
	High	NTQPImnTnGSYFVYSK	1	2	1	P01868	M6(Oxidation); N7(Deamidated); N9(Deamidated)	0	2.18528e+07	0.001	0.03184	20.65	0.0787809	2	1981.89	0.726463	22.6163	0
P01636	Ig kappa chain V-V region MOPC 149 OS=Mus musculus PE=1 SV=1 - [KV5A4_MOUSE]	100.82	25.93	1	2	2	2	4.785e+07	108	12.0229	7.28369
	A2	Sequence	# PSMs	# Proteins	# Protein Groups	Protein Group Accessions	Modifications	ΔCn	Area	q-Value	PEP	IonScore	Exp Value	Charge	MH+ [Da]	ΔM [ppm]	RT [min]	# Missed Cleavages
	High	FSGSGSGTQFSLK	1	1	1	P01636		0	8.87589e+07	0	3.385e-08	91.42	9.77101e-09	2	1302.63	-0.200788	18.4459	0
	High	ASENIYSYLAWYQQK	1	1	1	P01636		0	6.941e+06	0.001	0.0408	27.4	0.0377588	3	1863.89	-0.432584	33.1993	0
P18525	Ig heavy chain V region 5-84 OS=Mus musculus PE=1 SV=1 - [HVM54_MOUSE]	100.709	30.77	1	1	3	3	1.7271e+07	117	12.8635	8.88037
	A2	Sequence	# PSMs	# Proteins	# Protein Groups	Protein Group Accessions	Modifications	ΔCn	Area	q-Value	PEP	IonScore	Exp Value	Charge	MH+ [Da]	ΔM [ppm]	RT [min]	# Missed Cleavages
	High	LVESGGGLVQPGGSLK	1	1	1	P18525		0	3.47734e+07	0	1.581e-08	67.99	1.56472e-06	2	1497.83	-0.750352	19.5502	0
	High	SEDTAmYYcAR	1	3	3	P18525;P18527;P18528	M6(Oxidation); C9(Carbamidomethyl)	0	9.87092e+06	0	0.0001318	47.83	1.73057e-05	2	1382.54	0.465739	11.3732	0
	High	FTISRDNAK	1	3	3	P18524;P18525;P18528		0	7.16866e+06	0.001	0.03412	14.88	0.368974	3	1051.55	0.728805	9.31291	1
P18531	Ig heavy chain V region 3-6 OS=Mus musculus GN=Ighv3-6 PE=1 SV=1 - [HVM60_MOUSE]	100.293	22.41	1	3	3	6	5.05921e+07	116	13.0866	8.77783
	A2	Sequence	# PSMs	# Proteins	# Protein Groups	Protein Group Accessions	Modifications	ΔCn	Area	q-Value	PEP	IonScore	Exp Value	Charge	MH+ [Da]	ΔM [ppm]	RT [min]	# Missed Cleavages
	High	LNSVTTEDTATYYcAR	2	1	1	P18531	C14(Carbamidomethyl)	0	2.43828e+07	0	7.065e-09	71.94	6.5253e-07	2	1864.84	-0.0831203	17.8244	0
	High	DTSKNQFFLK	1	1	1	P18531		0	7.68014e+07	0	0.0001751	39.57	0.0010544	2	1227.64	1.81192	18.3662	1
	High	DTSKnQFFLKLNSVTTEDTATYYcAR	3	1	1	P18531	N5(Deamidated); C24(Carbamidomethyl)	0	0	0.001	0.06666	22.93	0.0832756	3	3074.42	-7.54203	32.0879	2
P01844	Ig lambda-2 chain C region OS=Mus musculus GN=Iglc2 PE=1 SV=1 - [LAC2_MOUSE]	96.98	70.19	1	4	4	6	2.21965e+07	104	11.2475	6.26514
	A2	Sequence	# PSMs	# Proteins	# Protein Groups	Protein Group Accessions	Modifications	ΔCn	Area	q-Value	PEP	IonScore	Exp Value	Charge	MH+ [Da]	ΔM [ppm]	RT [min]	# Missed Cleavages
	High	AnGTPITQGVDTSNPTK	1	1	1	P01844	N2(Deamidated)	0	2.49115e+07	0	1.95e-05	53.8	6.46148e-05	2	1701.83	-1.52406	15.1985	0
	High	SHNSFTcQVTHEGDTVEK	2	1	1	P01844	C7(Carbamidomethyl)	0	2.26999e+07	0	3.496e-06	36.43	0.00149019	4	2075.91	0.734004	11.8497	0
	High	EGNKFmASSFLHLTSDQWR	1	1	1	P01844	M6(Oxidation)	0	1.89782e+07	0	0.0007945	17.34	0.33487	4	2270.07	-0.177896	27.641	1
	High	EGnKFmASSFLHLTSDQWR	1	1	1	P01844	N3(Deamidated); M6(Oxidation)	0	0	0.001	0.05072	20.53	0.147814	3	2271.06	4.66246	27.6425	1
	High	STPTLTVFPPSSEELKENK	1	1	1	P01844		0	0	0.001	0.02761	14.23	0.789126	3	2104.08	-0.0411585	24.4957	1
P11499	Heat shock protein HSP 90-beta OS=Mus musculus GN=Hsp90ab1 PE=1 SV=3 - [HS90B_MOUSE]	91.9143	3.87	2	1	2	2	4.56501e+06	724	83.2291	5.03369
	A2	Sequence	# PSMs	# Proteins	# Protein Groups	Protein Group Accessions	Modifications	ΔCn	Area	q-Value	PEP	IonScore	Exp Value	Charge	MH+ [Da]	ΔM [ppm]	RT [min]	# Missed Cleavages
	High	GVVDSEDLPLNISR	1	2	1	P11499		0	6.99396e+06	0	1.354e-07	71.58	1.15374e-06	2	1513.79	2.06413	26.6837	0
	High	ELISNASDALDKIR	1	2	2	P08113;P11499		0	2.13607e+06	0	1.483e-05	40.44	0.00180278	3	1544.82	-2.07151	24.175	1
Q02257	Junction plakoglobin OS=Mus musculus GN=Jup PE=1 SV=3 - [PLAK_MOUSE]	91.0933	7.11	1	3	3	3	2.77691e+06	745	81.7488	6.13818
	A2	Sequence	# PSMs	# Proteins	# Protein Groups	Protein Group Accessions	Modifications	ΔCn	Area	q-Value	PEP	IonScore	Exp Value	Charge	MH+ [Da]	ΔM [ppm]	RT [min]	# Missed Cleavages
	High	SAIVHLINYQDDAELATR	1	1	1	Q02257		0	5.20043e+06	0	5.947e-08	66.89	4.41009e-06	3	2029.04	0.860005	25.7288	0
	High	NLALcPANHAPLQEAAVIPR	1	1	1	Q02257	C5(Carbamidomethyl)	0	1.47872e+06	0	0.0002686	33	0.00784358	3	2155.14	0.0110858	25.6944	0
	High	RALmGSPQLVAAVVR	1	1	1	Q02257	M4(Oxidation)	0	1.65158e+06	0.001	0.01294	21.87	0.0484347	3	1583.9	-0.335331	22.0458	1
P01811	Ig heavy chain V region UPC10 OS=Mus musculus PE=1 SV=1 - [HVM41_MOUSE]	91.05	23.93	1	1	3	3	8.04224e+07	117	12.9924	5.45264
	A2	Sequence	# PSMs	# Proteins	# Protein Groups	Protein Group Accessions	Modifications	ΔCn	Area	q-Value	PEP	IonScore	Exp Value	Charge	MH+ [Da]	ΔM [ppm]	RT [min]	# Missed Cleavages
	High	LLESGGGLVQPGGSLK	1	3	2	P01807;P01811		0	2.207e+08	0	5.148e-08	61.14	7.99896e-06	2	1511.84	-0.840675	22.1622	0
	High	EVKLLESGGGLVQPGGSLK	1	3	2	P01807;P01811		0	1.63342e+07	0	0.0006918	34.47	0.00264382	3	1868.05	-0.554922	24.6214	1
	High	NTLFLQmSK	1	1	1	P01811	M7(Oxidation)	0	4.23326e+06	0.001	0.02702	25.44	0.0400063	2	1097.57	0.85264	18.9998	0
P06327	Ig heavy chain V region VH558 A1/A4 OS=Mus musculus GN=Gm5629 PE=2 SV=1 - [HVM52_MOUSE]	90.963	28.21	1	3	3	4	8.35508e+06	117	12.9625	9.1001
	A2	Sequence	# PSMs	# Proteins	# Protein Groups	Protein Group Accessions	Modifications	ΔCn	Area	q-Value	PEP	IonScore	Exp Value	Charge	MH+ [Da]	ΔM [ppm]	RT [min]	# Missed Cleavages
	High	GKATLTADK	1	1	1	P06327		0	3.15578e+06	0	0.0001396	53.74	4.58595e-05	2	904.509	-1.14387	5.7765	1
	High	ATLTADK	2	1	1	P06327		0	2.10395e+07	0	0.004141	42.26	0.000196116	2	719.393	-0.186532	6.88067	0
	High	ATLTADKSSSTAYmqLSSLTSEnSAVYFcAR	1	1	1	P06327	M14(Oxidation); Q15(Deamidated); N23(Deamidated); C29(Carbamidomethyl)	0	869994	0.003	0.08099	22.89	0.0727372	4	3378.54	2.2362	30.6552	1
P04940	Ig kappa chain V-VI region NQ2-17.4.1 OS=Mus musculus PE=2 SV=1 - [KV6A6_MOUSE]	90.95	31.78	2	3	4	5	4.05599e+07	107	11.5536	9.36377
	A2	Sequence	# PSMs	# Proteins	# Protein Groups	Protein Group Accessions	Modifications	ΔCn	Area	q-Value	PEP	IonScore	Exp Value	Charge	MH+ [Da]	ΔM [ppm]	RT [min]	# Missed Cleavages
	High	LASGVPAR	1	7	2	P01675;P04940		0	8.29289e+07	0	0.0104	38.95	0.000382051	2	770.451	-0.804406	8.33747	0
	High	RWIYDTSKLASGVPAR	1	2	1	P04940		0	3.35098e+06	0	0.0009122	37.82	0.00250272	3	1819.98	-2.34911	21.4187	2
	High	WIYDTSKLASGVPAR	2	2	1	P04940		0	1.46971e+07	0	0.0004285	32.22	0.0108262	2	1663.88	1.24439	23.9442	1
	High	QIVLTQSPAImSASPGqK	1	2	1	P04940	M11(Oxidation); Q17(Deamidated)	0	24053533	0.001	0.01243	25.17	0.0623381	2	1872.97	-1.27781	27.4067	0
P18524	Ig heavy chain V region RF OS=Mus musculus PE=1 SV=1 - [HVM53_MOUSE]	86.77	26.5	1	1	3	3	2.32171e+07	117	12.8576	9.29053
	A2	Sequence	# PSMs	# Proteins	# Protein Groups	Protein Group Accessions	Modifications	ΔCn	Area	q-Value	PEP	IonScore	Exp Value	Charge	MH+ [Da]	ΔM [ppm]	RT [min]	# Missed Cleavages
	High	SEDTALYYcAR	1	3	2	P01807;P18524	C9(Carbamidomethyl)	0	2.98372e+07	0	1.308e-05	61.11	3.17529e-06	2	1348.58	-1.29503	16.7169	0
	High	NTLYLQmSSLK	1	1	1	P18524	M7(Oxidation)	0	3.26456e+07	0	0.0003639	41.16	0.00111394	2	1313.68	-0.80338	19.3759	0
	High	FTISRDNAK	1	3	3	P18524;P18525;P18528		0	7.16866e+06	0.001	0.03412	14.88	0.368974	3	1051.55	0.728805	9.31291	1
Q7TN75	Retrotransposon-derived protein PEG10 OS=Mus musculus GN=Peg10 PE=1 SV=2 - [PEG10_MOUSE]	83.4831	8.87	1	6	6	8	1.40122e+07	958	109.779	6.37939
	A2	Sequence	# PSMs	# Proteins	# Protein Groups	Protein Group Accessions	Modifications	ΔCn	Area	q-Value	PEP	IonScore	Exp Value	Charge	MH+ [Da]	ΔM [ppm]	RT [min]	# Missed Cleavages
	High	SIVFNSDYcR	1	1	1	Q7TN75	C9(Carbamidomethyl)	0	5.63556e+06	0	0.0003958	42.23	0.000368023	2	1260.57	0.493169	19.2925	0
	High	YYYIQNVYTPVDEHVYPGHR	2	1	1	Q7TN75		0	7.35053e+06	0	0.0003097	25.95	0.0504383	3	2513.18	-1.75321	24.7053	0
	High	WLSTHDPHITWSTR	1	1	1	Q7TN75		0	6.60439e+06	0	0.001353	16.99	0.446969	3	1736.85	-0.5302	21.3514	0
	High	ALVmPPNSQTDPTEPVGGAR	2	1	1	Q7TN75	M4(Oxidation)	0	2.80818e+07	0	0.001797	16.68	0.518701	3	2053	-0.926017	18.3916	0
	High	DAAAKPDPSPR	1	1	1	Q7TN75		0	4.3643e+06	0.001	0.04844	30.27	0.0117465	2	1124.57	0.411346	5.7481	0
	High	AELSRQEAPK	1	1	1	Q7TN75		0	2.01991e+06	0.006	0.1142	28.76	0.0173624	2	1128.6	1.0234	6.46191	1
P01750	Ig heavy chain V region 102 OS=Mus musculus PE=1 SV=1 - [HVM06_MOUSE]	83.3922	31.62	1	1	4	4	2.35827e+07	117	12.8583	8.60205
	A2	Sequence	# PSMs	# Proteins	# Protein Groups	Protein Group Accessions	Modifications	ΔCn	Area	q-Value	PEP	IonScore	Exp Value	Charge	MH+ [Da]	ΔM [ppm]	RT [min]	# Missed Cleavages
	High	GKATLTVDK	1	2	2	P01750;P06330		0	7.81861e+06	0	0.0001024	46.6	0.000243935	2	932.541	-0.377696	7.26605	1
	High	ASGYTFTSYWmHWVK	1	3	2	P01750;P01754	M11(Oxidation)	0	9.37263e+06	0	0.003844	24.22	0.0433317	3	1879.85	1.00484	32.1913	0
	High	ATLTVDK	1	4	4	P01749;P01750;P03980;P06330		0	5.35569e+07	0.001	0.01514	41.43	0.000374113	2	747.425	-0.164772	9.40972	0
	High	IHPSDSDTNYNQK	1	1	1	P01750		0	2.63043e+06	0.006	0.1193	18.52	0.113187	3	1518.68	-0.188665	6.67432	0
P18528	Ig heavy chain V region 6.96 OS=Mus musculus PE=4 SV=1 - [HVM57_MOUSE]	81.8685	39.8	1	1	3	4	1.64023e+07	98	11.0003	7.92822
	A2	Sequence	# PSMs	# Proteins	# Protein Groups	Protein Group Accessions	Modifications	ΔCn	Area	q-Value	PEP	IonScore	Exp Value	Charge	MH+ [Da]	ΔM [ppm]	RT [min]	# Missed Cleavages
	High	SEDTAmYYcAR	1	3	3	P18525;P18527;P18528	M6(Oxidation); C9(Carbamidomethyl)	0	9.87092e+06	0	0.0001318	47.83	1.73057e-05	2	1382.54	0.465739	11.3732	0
	High	EVqLVESGGGLVKPGGSLK	1	1	1	P18528	Q3(Deamidated)	0	6.72268e+06	0	0.005279	36.19	0.00318578	2	1855.01	-6.23419	27.1301	0
	High	EVQLVESGGGLVKPGGSLK	1	1	1	P18528		0	3.21672e+07	0	0.00189	27.33	0.0181228	2	1854.03	-1.88811	21.8905	0
	High	FTISRDNAK	1	3	3	P18524;P18525;P18528		0	7.16866e+06	0.001	0.03412	14.88	0.368974	3	1051.55	0.728805	9.31291	1
P03976	Ig kappa chain V-II region 17S29.1 OS=Mus musculus PE=1 SV=1 - [KV2A5_MOUSE]	80.47	11.5	1	1	1	1	4.57986e+07	113	12.3822	7.98682
	A2	Sequence	# PSMs	# Proteins	# Protein Groups	Protein Group Accessions	Modifications	ΔCn	Area	q-Value	PEP	IonScore	Exp Value	Charge	MH+ [Da]	ΔM [ppm]	RT [min]	# Missed Cleavages
	High	FSSSGSGTDFTLR	1	1	1	P03976		0	4.57986e+07	0	7.455e-08	80.47	1.00512e-07	2	1361.63	-0.997159	20.0319	0
P01652	Ig kappa chain V-V region J606 OS=Mus musculus PE=1 SV=1 - [KV5AK_MOUSE]	78.19	14.81	1	1	1	2	9.06767e+06	108	11.8028	5.33838
	A2	Sequence	# PSMs	# Proteins	# Protein Groups	Protein Group Accessions	Modifications	ΔCn	Area	q-Value	PEP	IonScore	Exp Value	Charge	MH+ [Da]	ΔM [ppm]	RT [min]	# Missed Cleavages
	High	LLIYGASNLEDGVPSR	2	1	1	P01652		0	9.06767e+06	0	2.937e-08	65.77	5.94588e-06	2	1703.89	-1.39845	27.3636	0
P01754	Ig heavy chain V region 1-62-3 OS=Mus musculus GN=Ighv1-62-3 PE=4 SV=2 - [HVM10_MOUSE]	76.32	50.43	2	2	3	4	6.78123e+06	117	12.9124	9.43701
	A2	Sequence	# PSMs	# Proteins	# Protein Groups	Protein Group Accessions	Modifications	ΔCn	Area	q-Value	PEP	IonScore	Exp Value	Charge	MH+ [Da]	ΔM [ppm]	RT [min]	# Missed Cleavages
	High	ATLTVDKPSSTAYmqLSSLTSEDSAVYYcAR	2	2	1	P01754	M14(Oxidation); Q15(Deamidated); C29(Carbamidomethyl)	0	5.25559e+06	0	0.0001782	45.05	0.000553316	3	3432.6	5.86547	29.4086	0
	High	IDPNSGGTKYNEK	1	2	1	P01754		0	5.71549e+06	0	1.593e-05	39.05	0.00206589	3	1422.69	0.369563	6.75032	1
	High	ASGYTFTSYWmHWVK	1	3	2	P01750;P01754	M11(Oxidation)	0	9.37263e+06	0	0.003844	24.22	0.0433317	3	1879.85	1.00484	32.1913	0
Q9Z2X1	Heterogeneous nuclear ribonucleoprotein F OS=Mus musculus GN=Hnrnpf PE=1 SV=3 - [HNRPF_MOUSE]	75.7967	7.95	1	1	2	3	2.79544e+06	415	45.7009	5.49072
	A2	Sequence	# PSMs	# Proteins	# Protein Groups	Protein Group Accessions	Modifications	ΔCn	Area	q-Value	PEP	IonScore	Exp Value	Charge	MH+ [Da]	ΔM [ppm]	RT [min]	# Missed Cleavages
	High	ATENDIYNFFSPLNPVR	2	2	2	O35737;Q9Z2X1		0	3.35991e+06	0	0.0002125	42.4	0.00125734	2	1996.98	2.12677	37.544	0
	High	HSGPNSADSANDGFVR	1	1	1	Q9Z2X1		0	2.23097e+06	0	0.008028	26.93	0.0137882	3	1630.72	-1.17142	10.1053	0
Q8CGW4	Transcription factor SOX-30 OS=Mus musculus GN=Sox30 PE=2 SV=1 - [SOX30_MOUSE]	73.6	13.3	1	7	7	7	1.12068e+07	782	83.8859	8.66064
	A2	Sequence	# PSMs	# Proteins	# Protein Groups	Protein Group Accessions	Modifications	ΔCn	Area	q-Value	PEP	IonScore	Exp Value	Charge	MH+ [Da]	ΔM [ppm]	RT [min]	# Missed Cleavages
	High	IQFQGPPPSELIR	1	1	1	Q8CGW4		0	1.66573e+07	0	0.001743	36.63	0.00223788	2	1481.81	0.27651	26.2844	0
	High	STPGSLESTTR	1	1	1	Q8CGW4		0	6.79781e+06	0	0.001874	28.93	0.0203422	2	1135.56	-1.17697	9.19581	0
	High	ARPEPPPPPPPPPR	1	1	1	Q8CGW4		0	7.58155e+06	0	0.0004672	27.67	0.0238547	3	1501.82	-4.29661	11.511	0
	High	STPGSLESTTRIPAGASTAHAR	1	1	1	Q8CGW4		0	9.38165e+06	0	0.0003233	21.65	0.13815	4	2168.11	0.0370029	14.083	1
	High	FATSPIQPPKEYASVSTcPR	1	1	1	Q8CGW4	C18(Carbamidomethyl)	0	5.54424e+06	0	0.004014	14.86	0.764216	3	2236.11	-0.373485	21.3545	1
	High	LEAEEAPRDALKGGEGK	1	1	1	Q8CGW4		0	3.20141e+06	0.001	0.06016	15.25	0.577672	3	1769.9	0.928789	12.1146	2
	High	AEKQELGAGLDLSVGSRR	1	1	1	Q8CGW4		0	2.18825e+06	0.005	0.09201	13.86	0.725679	3	1886.01	1.20115	19.1023	2
P14733	Lamin-B1 OS=Mus musculus GN=Lmnb1 PE=1 SV=3 - [LMNB1_MOUSE]	73.23	13.61	1	7	7	7	5.38079e+06	588	66.7448	5.16064
	A2	Sequence	# PSMs	# Proteins	# Protein Groups	Protein Group Accessions	Modifications	ΔCn	Area	q-Value	PEP	IonScore	Exp Value	Charge	MH+ [Da]	ΔM [ppm]	RT [min]	# Missed Cleavages
	High	DAALATALGDKK	1	1	1	P14733		0	1.65554e+06	0	0.000694	33.9	0.00765875	3	1173.65	-1.65284	15.1536	1
	High	ASAPATPLSPTR	1	1	1	P14733		0	9.08284e+06	0	0.002457	31.16	0.008345	2	1168.63	0.945557	13.6603	0
	High	LREYEAALNSK	1	1	1	P14733		0	1.23793e+06	0.001	0.04613	29.81	0.0169767	3	1293.68	-2.08256	12.2306	1
	High	LSPSPSSR	1	1	1	P14733		0	1.66708e+06	0.001	0.04385	27.33	0.0185851	2	830.434	-3.01124	6.61932	0
	High	LYKEELEQTYHAKLENAR	1	1	1	P14733		0	4.03626e+06	0.001	0.03315	14.81	0.695428	4	2235.14	-0.0947614	16.7838	2
	High	ALYETELADAR	1	1	1	P14733		0	3.02326e+06	0.005	0.09115	17.08	0.332024	2	1251.61	-5.34952	19.7856	0
	High	LVEVDSGR	1	1	1	P14733		0	2.35473e+06	0.006	0.1074	19.27	0.305225	2	874.46	-3.33093	9.70591	0
Q562E2	BTB/POZ domain-containing protein KCTD19 OS=Mus musculus GN=Kctd19 PE=1 SV=2 - [KCD19_MOUSE]	72.33	9.39	1	5	5	8	4.21212e+06	927	104.753	6.62451
	A2	Sequence	# PSMs	# Proteins	# Protein Groups	Protein Group Accessions	Modifications	ΔCn	Area	q-Value	PEP	IonScore	Exp Value	Charge	MH+ [Da]	ΔM [ppm]	RT [min]	# Missed Cleavages
	High	SSQmEEAEQYTR	1	1	1	Q562E2	M4(Oxidation)	0	2.0043e+06	0	4.476e-05	53.41	9.80479e-06	2	1474.61	-0.095331	9.32613	0
	High	DRESPAPEQPLPnANGTDNPGAILK	3	1	1	Q562E2	N13(Deamidated)	0	5.16823e+06	0	0.003163	20.99	0.186699	3	2602.27	-2.36048	23.0252	1
	High	VRPADIPVAER	2	1	1	Q562E2		0	5.46382e+06	0.001	0.0332	29.13	0.00726971	3	1222.69	0.890318	13.4716	0
	High	AHSITSEKDAGPQTGPGAGVK	1	1	1	Q562E2		0	1.68041e+06	0.001	0.0324	14.22	0.840143	4	2008.01	-0.288575	8.56726	1
	High	SWTQEKESENEEAFPIRK	1	1	1	Q562E2		0	1.84102e+06	0.001	0.04767	12.24	1.209	4	2208.05	-1.13643	16.8303	2
P01629	Ig kappa chain V-II region 2S1.3 OS=Mus musculus PE=1 SV=1 - [KV2A4_MOUSE]	72.21	11.61	1	1	1	1	1.4912e+07	112	12.2131	7.94287
	A2	Sequence	# PSMs	# Proteins	# Protein Groups	Protein Group Accessions	Modifications	ΔCn	Area	q-Value	PEP	IonScore	Exp Value	Charge	MH+ [Da]	ΔM [ppm]	RT [min]	# Missed Cleavages
	High	FSGSGSGTDFTLR	1	1	1	P01629		0	1.4912e+07	0	8.425e-07	72.21	5.35045e-07	2	1331.62	-3.1732	19.93	0
P07724	Serum albumin OS=Mus musculus GN=Alb PE=1 SV=3 - [ALBU_MOUSE]	71.06	4.93	1	3	3	3	5.97714e+06	608	68.6477	6.07471
	A2	Sequence	# PSMs	# Proteins	# Protein Groups	Protein Group Accessions	Modifications	ΔCn	Area	q-Value	PEP	IonScore	Exp Value	Charge	MH+ [Da]	ΔM [ppm]	RT [min]	# Missed Cleavages
	High	YTQKAPQVSTPTLVEAAR	1	1	1	P07724		0	9.82255e+06	0	3.519e-06	43.46	0.000721307	3	1960.05	-1.02323	19.2731	1
	High	RHPDYSVSLLLR	1	1	1	P07724		0	3.70975e+06	0	0.0001231	41.11	0.000933226	3	1455.81	0.387296	22.66	1
	High	APQVSTPTLVEAAR	1	1	1	P07724		0	4.39912e+06	0.006	0.1193	16.49	0.261412	2	1439.78	-1.62158	20.6247	0
Q8CGW9	Doublesex- and mab-3-related transcription factor C2 OS=Mus musculus GN=Dmrtc2 PE=2 SV=1 - [DMRTD_MOUSE]	70.36	16.76	1	5	5	5	9.14437e+06	370	39.0704	9.42236
	A2	Sequence	# PSMs	# Proteins	# Protein Groups	Protein Group Accessions	Modifications	ΔCn	Area	q-Value	PEP	IonScore	Exp Value	Charge	MH+ [Da]	ΔM [ppm]	RT [min]	# Missed Cleavages
	High	VPQSTELIPR	1	1	1	Q8CGW9		0	1.29999e+07	0	0.001434	34.93	0.00210495	2	1139.64	1.66291	18.604	0
	High	LPTHGTLPTcPGSR	1	1	1	Q8CGW9	C10(Carbamidomethyl)	0	1.99202e+06	0	0.01012	23.66	0.0848137	3	1493.75	1.02757	13.4911	0
	High	GATPLKAPLR	1	1	1	Q8CGW9		0	5.41205e+06	0.001	0.0126	28.28	0.0023775	2	1023.63	-0.807663	12.617	1
	High	EAAEALVGLKDSSQAPR	1	1	1	Q8CGW9		0	9.02111e+06	0.001	0.0212	25.02	0.0596498	2	1741.9	-5.46312	18.2493	1
	High	GAIRPGIPSGK	1	1	1	Q8CGW9		0	498540	0.001	0.03179	14.47	0.133977	3	1052.62	-0.65006	11.1909	0
P18527	Ig heavy chain V region 914 OS=Mus musculus PE=1 SV=1 - [HVM56_MOUSE]	67.6234	30.93	1	2	3	4	1.51414e+07	97	10.6543	9.17334
	A2	Sequence	# PSMs	# Proteins	# Protein Groups	Protein Group Accessions	Modifications	ΔCn	Area	q-Value	PEP	IonScore	Exp Value	Charge	MH+ [Da]	ΔM [ppm]	RT [min]	# Missed Cleavages
	High	SEDTAmYYcAR	1	3	3	P18525;P18527;P18528	M6(Oxidation); C9(Carbamidomethyl)	0	9.87092e+06	0	0.0001318	47.83	1.73057e-05	2	1382.54	0.465739	11.3732	0
	High	LVESGGGLVKPGGSLK	2	1	1	P18527		0	3.29186e+07	0	0.0003584	25.44	0.0170027	3	1497.87	1.33051	15.9239	0
	High	EVKLVESGGGLVKPGGSLK	1	1	1	P18527		0	2.63479e+06	0.001	0.04528	14.1	0.155618	3	1854.07	1.0604	19.0428	1
Q9R0Q1	Synaptotagmin-like protein 4 OS=Mus musculus GN=Sytl4 PE=1 SV=1 - [SYTL4_MOUSE]	67.58	1.49	1	1	1	2	6.52742e+08	673	75.9738	8.83643
	A2	Sequence	# PSMs	# Proteins	# Protein Groups	Protein Group Accessions	Modifications	ΔCn	Area	q-Value	PEP	IonScore	Exp Value	Charge	MH+ [Da]	ΔM [ppm]	RT [min]	# Missed Cleavages
	High	LKnELLEIKR	2	1	1	Q9R0Q1	N3(Deamidated)	0	6.52742e+08	0	0.00108	41.62	0.000303007	3	1256.77	7.4552	19.3775	2
P35700	Peroxiredoxin-1 OS=Mus musculus GN=Prdx1 PE=1 SV=1 - [PRDX1_MOUSE]	67.2067	20.6	2	3	3	3	1.49348e+06	199	22.1624	8.11865
	A2	Sequence	# PSMs	# Proteins	# Protein Groups	Protein Group Accessions	Modifications	ΔCn	Area	q-Value	PEP	IonScore	Exp Value	Charge	MH+ [Da]	ΔM [ppm]	RT [min]	# Missed Cleavages
	High	TIAQDYGVLKADEGISFR	1	1	1	P35700		0	2.41921e+06	0	6.32e-07	53.23	9.81567e-05	3	1983.02	-0.73246	27.0945	1
	High	GLFIIDDKGILR	1	1	1	P35700		0	920284	0	0.003647	23.07	0.0305768	3	1359.8	-0.70134	30.7248	1
	High	QITINDLPVGR	1	2	1	P35700		0	1.14094e+06	0.001	0.0307	20.24	0.0747527	2	1225.69	3.50019	24.7934	0
P01674	Ig kappa chain V-III region PC 2154 OS=Mus musculus PE=1 SV=1 - [KV3AM_MOUSE]	66.63	11.11	1	1	1	1	3.1685e+07	108	11.6917	6.26514
	A2	Sequence	# PSMs	# Proteins	# Protein Groups	Protein Group Accessions	Modifications	ΔCn	Area	q-Value	PEP	IonScore	Exp Value	Charge	MH+ [Da]	ΔM [ppm]	RT [min]	# Missed Cleavages
	High	YASNLESGVPAR	1	1	1	P01674		0	3.1685e+07	0	7.351e-08	66.63	4.29108e-06	2	1263.63	1.56052	14.1037	0
P70372	ELAV-like protein 1 OS=Mus musculus GN=Elavl1 PE=1 SV=2 - [ELAV1_MOUSE]	65.26	7.36	1	2	2	2	4.34113e+06	326	36.1461	9.0415
	A2	Sequence	# PSMs	# Proteins	# Protein Groups	Protein Group Accessions	Modifications	ΔCn	Area	q-Value	PEP	IonScore	Exp Value	Charge	MH+ [Da]	ΔM [ppm]	RT [min]	# Missed Cleavages
	High	VLVDQTTGLSR	1	1	1	P70372		0	5.24824e+06	0	0.0002072	45.07	0.000566332	2	1188.66	-0.683963	16.3202	0
	High	SLFSSIGEVESAK	1	1	1	P70372		0	3.43403e+06	0	0.0003468	35.19	0.00429822	2	1353.69	1.475	27.7036	0
P01725	Ig lambda-1 chain V region S178 OS=Mus musculus PE=1 SV=1 - [LV1C_MOUSE]	64.64	20.91	1	1	1	2	3.42457e+06	110	11.6468	8.00146
	A2	Sequence	# PSMs	# Proteins	# Protein Groups	Protein Group Accessions	Modifications	ΔCn	Area	q-Value	PEP	IonScore	Exp Value	Charge	MH+ [Da]	ΔM [ppm]	RT [min]	# Missed Cleavages
	High	QAVVTQESALTTSPGETVTLTcR	2	1	1	P01725	C22(Carbamidomethyl)	0	3.42457e+06	0	5.553e-07	57.41	4.38447e-05	3	2449.23	1.80972	28.4925	0
O70133	ATP-dependent RNA helicase A OS=Mus musculus GN=Dhx9 PE=1 SV=2 - [DHX9_MOUSE]	63.95	4.93	1	5	5	5	4.12107e+06	1380	149.381	6.82959
	A2	Sequence	# PSMs	# Proteins	# Protein Groups	Protein Group Accessions	Modifications	ΔCn	Area	q-Value	PEP	IonScore	Exp Value	Charge	MH+ [Da]	ΔM [ppm]	RT [min]	# Missed Cleavages
	High	QISRPSAAGINLmIGSVR	1	1	1	O70133	M13(Oxidation)	0	3.56367e+06	0	0.0002385	38.51	0.00189549	3	1886.03	0.74316	23.65	0
	High	FSDHVALLSVFQAWDDAR	1	1	1	O70133		0	1.08682e+06	0	0.004822	32.81	0.0124355	3	2077.02	1.21823	38.915	0
	High	AAEcNIVVTQPR	1	1	1	O70133	C4(Carbamidomethyl)	0	2.14062e+06	0.001	0.06538	17.68	0.249941	2	1357.69	-1.21945	14.7649	0
	High	LGGIGQFLAK	1	1	1	O70133		0	6.65891e+06	0.001	0.02555	17.2	0.123855	2	1003.59	-1.15337	26.5759	0
	High	GANLKDYYSR	1	1	1	O70133		0	703209	0.006	0.1163	17.75	0.171238	3	1186.58	-1.71779	12.4819	1
Q9CR26	Vacuolar protein sorting-associated protein VTA1 homolog OS=Mus musculus GN=Vta1 PE=1 SV=1 - [VTA1_MOUSE]	62.75	5.5	1	2	2	2	3.54248e+06	309	33.8919	6.12549
	A2	Sequence	# PSMs	# Proteins	# Protein Groups	Protein Group Accessions	Modifications	ΔCn	Area	q-Value	PEP	IonScore	Exp Value	Charge	MH+ [Da]	ΔM [ppm]	RT [min]	# Missed Cleavages
	High	mFLYADNEDR	1	1	1	Q9CR26	M1(Oxidation)	0	3.9256e+06	0	1.845e-05	56.02	7.50104e-06	2	1289.54	-1.74876	16.984	0
	High	SIQHHLR	1	1	1	Q9CR26		0	3.15936e+06	0.001	0.04309	21.73	0.0678143	2	890.498	2.87836	5.48861	0
E9Q557	Desmoplakin OS=Mus musculus GN=Dsp PE=1 SV=1 - [DESP_MOUSE]	62.7438	0.94	1	3	3	3	6.2118e+06	2883	332.706	6.80029
	A2	Sequence	# PSMs	# Proteins	# Protein Groups	Protein Group Accessions	Modifications	ΔCn	Area	q-Value	PEP	IonScore	Exp Value	Charge	MH+ [Da]	ΔM [ppm]	RT [min]	# Missed Cleavages
	High	QLQNIIQATSR	1	1	1	E9Q557		0	8.28923e+06	0	0.0001209	44.77	0.000541818	2	1271.71	-0.543431	19.9503	0
	High	YIELLTR	1	1	1	E9Q557		0	5.47254e+06	0.001	0.02288	28.87	0.00706963	2	907.524	-1.01374	22.8568	0
	High	LLQLQEQmR	1	1	1	E9Q557	M8(Oxidation)	0	4.87362e+06	0.006	0.1269	22.02	0.140057	2	1174.63	0.311111	16.2576	0
Q9JHU4	Cytoplasmic dynein 1 heavy chain 1 OS=Mus musculus GN=Dync1h1 PE=1 SV=2 - [DYHC1_MOUSE]	61.9994	1.66	1	5	5	5	2.52862e+06	4644	531.71	6.41748
	A2	Sequence	# PSMs	# Proteins	# Protein Groups	Protein Group Accessions	Modifications	ΔCn	Area	q-Value	PEP	IonScore	Exp Value	Charge	MH+ [Da]	ΔM [ppm]	RT [min]	# Missed Cleavages
	High	IQGLTVEQAEAVVR	1	1	1	Q9JHU4		0	1.10985e+06	0	0.001887	34.76	0.00387666	2	1512.84	1.01525	25.6488	0
	High	IAFImDESNVLDSGFLER	1	1	1	Q9JHU4	M5(Oxidation)	0	1.8916e+06	0	0.006089	32.49	0.0111318	2	2072	-1.4431	35.6341	0
	High	LLNTFLER	1	1	1	Q9JHU4		0	1.54803e+06	0	0.0006852	32.06	0.00637858	2	1005.57	-2.67047	25.0082	0
	High	FLSDPQVHTVLVER	1	1	1	Q9JHU4		0	2.12786e+06	0.001	0.0333	11.18	1.02119	3	1639.88	0.547237	22.5725	0
	High	FGNPLLVQDVESYDPVLNPVLNR	1	1	1	Q9JHU4		0	3.56641e+06	0.006	0.1102	10.96	1.25463	3	2598.36	0.0531739	39.9753	0
O54734	Dolichyl-diphosphooligosaccharide--protein glycosyltransferase 48 kDa subunit OS=Mus musculus GN=Ddost PE=1 SV=2 - [OST48_MOUSE]	61.9076	4.54	1	2	2	2	3.36242e+06	441	48.997	5.8335
	A2	Sequence	# PSMs	# Proteins	# Protein Groups	Protein Group Accessions	Modifications	ΔCn	Area	q-Value	PEP	IonScore	Exp Value	Charge	MH+ [Da]	ΔM [ppm]	RT [min]	# Missed Cleavages
	High	NTLLIAGLQAR	1	1	1	O54734		0	2.91405e+06	0	0.001221	42.24	0.000277621	2	1169.7	0.39995	26.2876	0
	High	SSLNPILFR	1	1	1	O54734		0	3.81079e+06	0	0.004595	37.51	0.00167661	2	1046.6	0.641969	26.8084	0
Q9Z1Q9	Valine--tRNA ligase OS=Mus musculus GN=Vars PE=2 SV=1 - [SYVC_MOUSE]	61.71	4.2	1	4	4	4	1.59683e+06	1263	140.127	7.76709
	A2	Sequence	# PSMs	# Proteins	# Protein Groups	Protein Group Accessions	Modifications	ΔCn	Area	q-Value	PEP	IonScore	Exp Value	Charge	MH+ [Da]	ΔM [ppm]	RT [min]	# Missed Cleavages
	High	AVLGEVALYSGAR	1	1	1	Q9Z1Q9		0	1.33217e+06	0	1.148e-05	49.03	0.000170035	2	1305.72	-0.621629	25.2028	0
	High	KAVLAALKER	1	1	1	Q9Z1Q9		0	508434	0.001	0.02933	27.68	0.00392399	3	1098.7	0.3467	11.1618	2
	High	GPGQDPQAALGALGK	1	1	1	Q9Z1Q9		0	1.61169e+06	0.001	0.05675	12.99	0.788678	2	1379.73	1.85035	21.4412	0
	High	ITPAHDQNDYEVGQR	1	1	1	Q9Z1Q9		0	1.84662e+06	0.001	0.06046	12.96	0.710684	3	1742.81	2.65471	10.1292	0
P00342	L-lactate dehydrogenase C chain OS=Mus musculus GN=Ldhc PE=1 SV=2 - [LDHC_MOUSE]	61.5167	12.95	1	3	3	3	3.90925e+06	332	35.8891	8.20654
	A2	Sequence	# PSMs	# Proteins	# Protein Groups	Protein Group Accessions	Modifications	ΔCn	Area	q-Value	PEP	IonScore	Exp Value	Charge	MH+ [Da]	ΔM [ppm]	RT [min]	# Missed Cleavages
	High	IVFGKDYNVSANSK	1	1	1	P00342		0	2.86859e+06	0	3.072e-05	41.33	0.00121474	3	1541.8	0.541412	16.5931	1
	High	VNmTAEEEGLLKK	1	1	1	P00342	M3(Oxidation)	0	7.67201e+06	0	0.004093	27.6	0.0410121	3	1477.75	-1.22403	13.7738	1
	High	SLNPAIGTDSDKEHWK	1	1	1	P00342		0	1.18716e+06	0	0.002876	21.92	0.12436	4	1797.87	-1.9421	14.9445	1
P10126	Elongation factor 1-alpha 1 OS=Mus musculus GN=Eef1a1 PE=1 SV=3 - [EF1A1_MOUSE]	60.6933	9.52	1	3	3	3	1.86572e+07	462	50.0821	9.01221
	A2	Sequence	# PSMs	# Proteins	# Protein Groups	Protein Group Accessions	Modifications	ΔCn	Area	q-Value	PEP	IonScore	Exp Value	Charge	MH+ [Da]	ΔM [ppm]	RT [min]	# Missed Cleavages
	High	IGGIGTVPVGR	1	1	1	P10126		0	2.45177e+07	0	8.477e-05	43.66	0.000116242	2	1025.61	-0.589465	19.0173	0
	High	VETGVLKPGmVVTFAPVNVTTEVK	1	1	1	P10126	M10(Oxidation)	0	2.68903e+07	0	9.696e-05	27.34	0.0151291	3	2531.38	0.356209	29.3795	0
	High	QTVAVGVIK	1	1	1	P10126		0	4.56358e+06	0.004	0.08524	18.36	0.0933641	2	914.564	-2.78997	16.2815	0
P01680	Ig kappa chain V-IV region S107B OS=Mus musculus PE=4 SV=1 - [KV4A1_MOUSE]	60.24	8.53	1	1	1	2	8.23738e+07	129	13.8238	8.47021
	A2	Sequence	# PSMs	# Proteins	# Protein Groups	Protein Group Accessions	Modifications	ΔCn	Area	q-Value	PEP	IonScore	Exp Value	Charge	MH+ [Da]	ΔM [ppm]	RT [min]	# Missed Cleavages
	High	TSNLASGVPAR	2	1	1	P01680		0	8.23738e+07	0	0.0003122	42.93	0.000789463	2	1072.57	0.142955	11.4703	0
Q80X56	E3 ubiquitin-protein ligase TRIM69 OS=Mus musculus OX=10090 GN=Trim69 PE=1 SV=1 - [TRI69_MOUSE]	58.73	3.4	1	2	2	2	2.27343e+06	500	57.275	7.2251
	A2	Sequence	# PSMs	# Proteins	# Protein Groups	Protein Group Accessions	Modifications	ΔCn	Area	q-Value	PEP	IonScore	Exp Value	Charge	MH+ [Da]	ΔM [ppm]	RT [min]	# Missed Cleavages
	High	LSmGQSKDFLQISEAVR	1	1	1	Q80X56	M3(Oxidation)	0	3.58283e+06	0	2.577e-06	52.74	0.000122385	3	1924.98	0.530799	24.4328	1
	High	DFLQISEAVR	1	1	1	Q80X56		0	964027	0.001	0.0217	23.99	0.0688318	2	1177.63	3.6638	28.4564	0
P48678	Prelamin-A/C OS=Mus musculus GN=Lmna PE=1 SV=2 - [LMNA_MOUSE]	58.21	4.21	1	2	2	2	2.5066e+06	665	74.1927	6.97607
	A2	Sequence	# PSMs	# Proteins	# Protein Groups	Protein Group Accessions	Modifications	ΔCn	Area	q-Value	PEP	IonScore	Exp Value	Charge	MH+ [Da]	ΔM [ppm]	RT [min]	# Missed Cleavages
	High	VAVEEVDEEGKFVR	1	1	1	P48678		0	3.04516e+06	0	3.79e-05	38.97	0.00290926	3	1605.81	-0.0675885	18.1376	1
	High	SGAQASSTPLSPTR	1	1	1	P48678		0	1.96805e+06	0	0.0004331	34.74	0.00641259	2	1359.68	-1.26749	10.906	0
P02301	Histone H3.3C OS=Mus musculus GN=H3f3c PE=3 SV=3 - [H3C_MOUSE]	57.49	8.09	4	1	1	1	2.83502e+06	136	15.3055	11.1362
	A2	Sequence	# PSMs	# Proteins	# Protein Groups	Protein Group Accessions	Modifications	ΔCn	Area	q-Value	PEP	IonScore	Exp Value	Charge	MH+ [Da]	ΔM [ppm]	RT [min]	# Missed Cleavages
	High	EIAQDFKTDLR	1	4	1	P02301		0	2.83502e+06	0	2.93e-06	57.49	3.40434e-05	2	1335.69	-0.194824	18.1855	1
P0CG49	Polyubiquitin-B OS=Mus musculus GN=Ubb PE=2 SV=1 - [UBB_MOUSE]	55.68	47.21	4	3	3	4	2.4085e+07	305	34.3475	7.53271
	A2	Sequence	# PSMs	# Proteins	# Protein Groups	Protein Group Accessions	Modifications	ΔCn	Area	q-Value	PEP	IonScore	Exp Value	Charge	MH+ [Da]	ΔM [ppm]	RT [min]	# Missed Cleavages
	High	TITLEVEPSDTIENVK	2	4	1	P0CG49		0	3.919e+07	0	2.906e-05	38.08	0.00364874	2	1787.93	-1.20967	26.4562	0
	High	TLSDYNIQKESTLHLVLR	1	4	1	P0CG49		0	0	0	0.002046	19.98	0.139139	4	2130.15	-3.32144	25.4335	1
	High	TITLEVEPSDTIENVKAK	1	4	1	P0CG49		0	8.97993e+06	0	0.003386	13.67	0.749541	3	1987.06	-0.393729	23.8078	1
P01633	Ig kappa chain V19-17 OS=Mus musculus GN=Igk-V19-17 PE=1 SV=1 - [KV5A1_MOUSE]	55.67	20.81	1	4	4	4	2.69658e+07	149	16.423	6.91748
	A2	Sequence	# PSMs	# Proteins	# Protein Groups	Protein Group Accessions	Modifications	ΔCn	Area	q-Value	PEP	IonScore	Exp Value	Charge	MH+ [Da]	ΔM [ppm]	RT [min]	# Missed Cleavages
	High	LLIYSASYR	1	1	1	P01633		0	3.5326e+07	0	0.004654	38.73	0.00156742	2	1085.6	1.17541	21.9965	0
	High	FmSTSVGDR	1	1	1	P01633	M2(Oxidation)	0	2.22918e+07	0	0.004908	27.35	0.00598251	2	1015.45	-4.66244	8.64257	0
	High	FmSTSVGDRVSITcK	1	1	1	P01633	M2(Oxidation); C14(Carbamidomethyl)	0	2.32795e+07	0	0.002691	18.36	0.241434	3	1703.81	0.308858	15.6347	1
	High	YTGVPDR	1	1	1	P01633		0	3.51948e+06	0.001	0.0464	24.48	0.036358	2	807.399	-0.211387	8.54931	0
Q9WTM5	RuvB-like 2 OS=Mus musculus GN=Ruvbl2 PE=2 SV=3 - [RUVB2_MOUSE]	55.06	2.81	1	1	1	1	2.63147e+06	463	51.0805	5.64307
	A2	Sequence	# PSMs	# Proteins	# Protein Groups	Protein Group Accessions	Modifications	ΔCn	Area	q-Value	PEP	IonScore	Exp Value	Charge	MH+ [Da]	ΔM [ppm]	RT [min]	# Missed Cleavages
	High	TTEmETIYDLGTK	1	1	1	Q9WTM5	M4(Oxidation)	0	2.63147e+06	0	1.107e-05	55.06	3.50875e-05	2	1517.7	-1.52767	20.6474	0
P01798	Ig heavy chain V-III region E109 OS=Mus musculus PE=1 SV=1 - [HVM29_MOUSE]	52.01	34.51	1	1	4	6	1.82603e+08	113	12.6392	7.38623
	A2	Sequence	# PSMs	# Proteins	# Protein Groups	Protein Group Accessions	Modifications	ΔCn	Area	q-Value	PEP	IonScore	Exp Value	Charge	MH+ [Da]	ΔM [ppm]	RT [min]	# Missed Cleavages
	High	EVKLEESGGGLVQPGGSmK	2	2	2	P01798;P01801	M18(Oxidation)	0	4.37546e+08	0	0.003034	28.65	0.0295432	3	1917.96	-1.15759	16.552	1
	High	GLEWIAEIR	1	1	1	P01798		0	2.21548e+06	0.001	0.03025	24.17	0.0671857	2	1086.59	-0.220469	31.4615	0
	High	EVKLEESGGGLVQPGGSMK	1	2	2	P01798;P01801		0	1.21014e+07	0.001	0.01983	16.61	0.498754	3	1901.96	0.0420827	18.914	1
	High	GRFTISRDDSK	1	2	2	P01798;P01801		0	1.89308e+07	0.003	0.07809	17.79	0.266978	3	1281.65	-0.202268	8.36649	2
	High	FTISRDDSK	1	2	2	P01798;P01801		0	9.13327e+07	0.006	0.1109	22.45	0.0577386	2	1068.53	0.427691	9.50445	1
Q60931	Voltage-dependent anion-selective channel protein 3 OS=Mus musculus GN=Vdac3 PE=1 SV=1 - [VDAC3_MOUSE]	51.73	10.95	1	2	2	2	6421266	283	30.7334	8.79248
	A2	Sequence	# PSMs	# Proteins	# Protein Groups	Protein Group Accessions	Modifications	ΔCn	Area	q-Value	PEP	IonScore	Exp Value	Charge	MH+ [Da]	ΔM [ppm]	RT [min]	# Missed Cleavages
	High	VNNASLIGLGYTQTLRPGVK	1	1	1	Q60931		0	5.44073e+06	0	3.718e-05	34.9	0.00270201	3	2101.18	-0.645964	26.2663	0
	High	LSQNNFALGYK	1	1	1	Q60931		0	7.40181e+06	0	0.003211	31.33	0.00975474	2	1254.65	1.46051	20.4349	0
P29341	Polyadenylate-binding protein 1 OS=Mus musculus GN=Pabpc1 PE=1 SV=2 - [PABP1_MOUSE]	51.03	2.2	1	1	1	1	4.2039e+06	636	70.6259	9.49561
	A2	Sequence	# PSMs	# Proteins	# Protein Groups	Protein Group Accessions	Modifications	ΔCn	Area	q-Value	PEP	IonScore	Exp Value	Charge	MH+ [Da]	ΔM [ppm]	RT [min]	# Missed Cleavages
	High	IVATKPLYVALAQR	1	1	1	P29341		0	4.2039e+06	0	1.074e-06	51.03	1.22273e-05	3	1542.94	-0.7987	23.6614	0
Q6P5H2	Nestin OS=Mus musculus GN=Nes PE=1 SV=1 - [NEST_MOUSE]	48.87	0.48	1	1	1	4	456927293	1864	207	4.33545
	A2	Sequence	# PSMs	# Proteins	# Protein Groups	Protein Group Accessions	Modifications	ΔCn	Area	q-Value	PEP	IonScore	Exp Value	Charge	MH+ [Da]	ΔM [ppm]	RT [min]	# Missed Cleavages
	High	TLLEAEnSR	4	1	1	Q6P5H2	N7(Deamidated)	0	456927293	0.001	0.03847	23.12	0.0745919	2	1033.52	0.198981	13.1062	0
P52194	Calmegin OS=Mus musculus GN=Clgn PE=1 SV=2 - [CLGN_MOUSE]	48.3449	6.22	1	2	2	2	4.60271e+06	611	69.3872	4.67822
	A2	Sequence	# PSMs	# Proteins	# Protein Groups	Protein Group Accessions	Modifications	ΔCn	Area	q-Value	PEP	IonScore	Exp Value	Charge	MH+ [Da]	ΔM [ppm]	RT [min]	# Missed Cleavages
	High	HAKPPDVDLKEFFTDRK	1	1	1	P52194		0	5.17887e+06	0	2.414e-05	39.35	0.00221256	4	2043.07	0.914521	22.3747	2
	High	THLYTLVmNPDDTFEVLIDQK	1	1	1	P52194	M8(Oxidation)	0	4.02655e+06	0	0.009744	29.86	0.0243215	3	2508.23	-0.245371	34.4143	0
P61407	Tudor domain-containing protein 6 OS=Mus musculus GN=Tdrd6 PE=1 SV=1 - [TDRD6_MOUSE]	48.13	1.59	1	3	3	3	1.5405e+06	2134	237.763	5.36377
	A2	Sequence	# PSMs	# Proteins	# Protein Groups	Protein Group Accessions	Modifications	ΔCn	Area	q-Value	PEP	IonScore	Exp Value	Charge	MH+ [Da]	ΔM [ppm]	RT [min]	# Missed Cleavages
	High	YLTAAGQGSSGAPVLPR	1	1	1	P61407		0	2.41452e+06	0	7.226e-05	44.57	0.00072272	2	1644.87	-1.6706	20.4526	0
	High	VLDVLLLHR	1	1	1	P61407		0	891470	0.001	0.07283	18.56	0.0138986	3	1077.68	-0.273591	26.7691	0
	High	YLLPEYFR	1	1	1	P61407		0	1.3155e+06	0.006	0.1218	12.71	0.634919	2	1100.58	-1.96835	29.4054	0
P03980	Ig heavy chain V region TEPC 1017 OS=Mus musculus PE=4 SV=1 - [HVM48_MOUSE]	47.3248	6.52	1	1	2	2	2.80079e+07	138	15.5666	6.771
	A2	Sequence	# PSMs	# Proteins	# Protein Groups	Protein Group Accessions	Modifications	ΔCn	Area	q-Value	PEP	IonScore	Exp Value	Charge	MH+ [Da]	ΔM [ppm]	RT [min]	# Missed Cleavages
	High	ATLTVDK	1	4	4	P01749;P01750;P03980;P06330		0	5.35569e+07	0.001	0.01514	41.43	0.000374113	2	747.425	-0.164772	9.40972	0
	High	NKATLTVDK	1	1	1	P03980		0	2.45887e+06	0.001	0.04875	25.98	0.0296509	2	989.562	-1.00977	7.26762	1
Q8BVP6	Ly6/PLAUR domain-containing protein 4 OS=Mus musculus GN=Lypd4 PE=1 SV=1 - [LYPD4_MOUSE]	46.67	5.69	1	1	1	1	2.22271e+06	246	26.9785	7.66455
	A2	Sequence	# PSMs	# Proteins	# Protein Groups	Protein Group Accessions	Modifications	ΔCn	Area	q-Value	PEP	IonScore	Exp Value	Charge	MH+ [Da]	ΔM [ppm]	RT [min]	# Missed Cleavages
	High	LKASQPmSTLPSAK	1	1	1	Q8BVP6	M7(Oxidation)	0	2.22271e+06	0	0.0001203	46.67	0.000376737	3	1474.79	-0.852225	10.5562	1
P10649	Glutathione S-transferase Mu 1 OS=Mus musculus GN=Gstm1 PE=1 SV=2 - [GSTM1_MOUSE]	46.04	4.13	5	1	1	1	2.53374e+06	218	25.9531	7.94287
	A2	Sequence	# PSMs	# Proteins	# Protein Groups	Protein Group Accessions	Modifications	ΔCn	Area	q-Value	PEP	IonScore	Exp Value	Charge	MH+ [Da]	ΔM [ppm]	RT [min]	# Missed Cleavages
	High	ITQSNAILR	1	5	1	P10649		0	2.53374e+06	0	0.0002448	46.04	0.000301152	2	1015.59	0.374215	13.6829	0
P62806	Histone H4 OS=Mus musculus GN=Hist1h4a PE=1 SV=2 - [H4_MOUSE]	45.36	38.83	1	4	4	5	5.00029e+06	103	11.3604	11.356
	A2	Sequence	# PSMs	# Proteins	# Protein Groups	Protein Group Accessions	Modifications	ΔCn	Area	q-Value	PEP	IonScore	Exp Value	Charge	MH+ [Da]	ΔM [ppm]	RT [min]	# Missed Cleavages
	High	DNIQGITKPAIR	1	1	1	P62806		0	2.90846e+06	0	0.0007724	32.91	0.00335152	2	1325.75	-0.132553	15.9398	0
	High	TVTAmDVVYALKR	1	1	1	P62806	M5(Oxidation)	0	3.73648e+06	0	0.004036	22.39	0.0663281	3	1482.8	-0.0338776	24.368	1
	High	ISGLIYEETRGVLK	2	1	1	P62806		0	5.8654e+06	0	0.004633	17.28	0.181456	3	1577.89	1.00785	25.2269	1
	High	DNIQGITKPAIRR	1	1	1	P62806		0	5.39899e+06	0.005	0.0912	14.11	0.236772	3	1481.86	1.85967	13.1671	1
Q8K2B3	Succinate dehydrogenase [ubiquinone] flavoprotein subunit, mitochondrial OS=Mus musculus GN=Sdha PE=1 SV=1 - [SDHA_MOUSE]	45.11	3.61	1	2	2	2	1.68213e+06	664	72.5392	7.37158
	A2	Sequence	# PSMs	# Proteins	# Protein Groups	Protein Group Accessions	Modifications	ΔCn	Area	q-Value	PEP	IonScore	Exp Value	Charge	MH+ [Da]	ΔM [ppm]	RT [min]	# Missed Cleavages
	High	LGANSLLDLVVFGR	1	1	1	Q8K2B3		0	2.50118e+06	0	0.000181	41.91	0.000470244	2	1473.84	0.568593	42.205	0
	High	SmQNHAAVFR	1	1	1	Q8K2B3	M2(Oxidation)	0	863085	0.006	0.1064	17.7	0.252189	3	1176.56	0.146432	8.18861	0
Q99KI0	Aconitate hydratase, mitochondrial OS=Mus musculus GN=Aco2 PE=1 SV=1 - [ACON_MOUSE]	43.86	3.97	1	2	2	2	2.99835e+06	780	85.41	7.92822
	A2	Sequence	# PSMs	# Proteins	# Protein Groups	Protein Group Accessions	Modifications	ΔCn	Area	q-Value	PEP	IonScore	Exp Value	Charge	MH+ [Da]	ΔM [ppm]	RT [min]	# Missed Cleavages
	High	NAVTQEFGPVPDTAR	1	1	1	Q99KI0		0	2.9882e+06	0	3.283e-05	43.86	0.000676341	2	1601.79	1.0072	21.3736	0
	High	IVYGHLDDPANQEIER	1	1	1	Q99KI0		0	3.0085e+06	0.001	0.01417	24.95	0.0612588	3	1868.91	-0.718384	18.7117	0
Q8BMF4	Dihydrolipoyllysine-residue acetyltransferase component of pyruvate dehydrogenase complex, mitochondrial OS=Mus musculus GN=Dlat PE=1 SV=2 - [ODP2_MOUSE]	43.7	7.79	1	4	4	4	5.15741e+06	642	67.8987	8.57275
	A2	Sequence	# PSMs	# Proteins	# Protein Groups	Protein Group Accessions	Modifications	ΔCn	Area	q-Value	PEP	IonScore	Exp Value	Charge	MH+ [Da]	ΔM [ppm]	RT [min]	# Missed Cleavages
	High	ILVPEGTR	1	1	1	Q8BMF4		0	3.26023e+06	0	0.00644	29.41	0.00452478	2	884.521	0.857246	14.4782	0
	High	VAPAPAGVFTDIPISNIRR	1	1	1	Q8BMF4		0	9296944	0	0.00074	22.51	0.0336629	3	1994.12	0.570486	29.2998	1
	High	GLETIASDVVSLASK	1	1	1	Q8BMF4		0	2.91507e+06	0.001	0.04713	17.45	0.291417	2	1489.81	1.11175	36.4366	0
	High	VAPAPAGVFTDIPISNIR	1	1	1	Q8BMF4		0	2.84389e+06	0.001	0.05027	16.33	0.179263	2	1838.02	1.11606	33.2202	0
Q8VIJ6	Splicing factor, proline- and glutamine-rich OS=Mus musculus GN=Sfpq PE=1 SV=1 - [SFPQ_MOUSE]	42.29	5.29	1	3	3	3	1.73262e+06	699	75.3943	9.43701
	A2	Sequence	# PSMs	# Proteins	# Protein Groups	Protein Group Accessions	Modifications	ΔCn	Area	q-Value	PEP	IonScore	Exp Value	Charge	MH+ [Da]	ΔM [ppm]	RT [min]	# Missed Cleavages
	High	FGQGGAGPVGGQGPR	1	1	1	Q8VIJ6		0	2.72912e+06	0	0.001236	32.26	0.00796351	2	1341.66	-0.796607	11.8935	0
	High	AVVIVDDRGR	1	1	1	Q8VIJ6		0	1.23063e+06	0	0.0009565	24.53	0.0405227	3	1099.62	1.18386	11.2234	1
	High	GIVEFASKPAAR	1	1	1	Q8VIJ6		0	1.2381e+06	0.001	0.06956	12.8	0.784587	2	1245.7	0.819799	15.9477	0
Q60930	Voltage-dependent anion-selective channel protein 2 OS=Mus musculus GN=Vdac2 PE=1 SV=2 - [VDAC2_MOUSE]	42.0583	14.24	1	3	3	4	1.24511e+07	295	31.7126	7.48877
	A2	Sequence	# PSMs	# Proteins	# Protein Groups	Protein Group Accessions	Modifications	ΔCn	Area	q-Value	PEP	IonScore	Exp Value	Charge	MH+ [Da]	ΔM [ppm]	RT [min]	# Missed Cleavages
	High	VNNSSLIGVGYTQTLRPGVK	2	1	1	Q60930		0	1.12034e+07	0	9.439e-06	35.15	0.00290218	3	2103.15	-0.592998	23.5152	0
	High	LTLSALVDGK	1	1	1	Q60930		0	4.82584e+06	0	0.002785	26.33	0.021302	2	1016.6	0.409559	27.172	0
	High	YQLDPTASISAK	1	1	1	Q60930		0	2.13241e+07	0.003	0.08178	13.77	0.726183	2	1293.67	-0.602235	20.0973	0
Q91ZW3	SWI/SNF-related matrix-associated actin-dependent regulator of chromatin subfamily A member 5 OS=Mus musculus GN=Smarca5 PE=1 SV=1 - [SMCA5_MOUSE]	41.7233	3.24	1	3	3	3	3.47248e+06	1051	121.55	8.14795
	A2	Sequence	# PSMs	# Proteins	# Protein Groups	Protein Group Accessions	Modifications	ΔCn	Area	q-Value	PEP	IonScore	Exp Value	Charge	MH+ [Da]	ΔM [ppm]	RT [min]	# Missed Cleavages
	High	FITDNTVEER	1	1	1	Q91ZW3		0	6.87122e+06	0	0.0004537	30.91	0.0107858	2	1223.59	-1.24109	15.305	0
	High	ESEITDEDIDGILER	1	1	1	Q91ZW3		0	1.40418e+06	0	0.01061	25.24	0.042939	2	1733.81	0.700302	28.4941	0
	High	YKAPFHQLR	1	1	1	Q91ZW3		0	2.14203e+06	0	0.008563	20.24	0.20486	3	1159.64	-0.712431	11.7021	1
P01628	Ig kappa chain V-II region MOPC 511 OS=Mus musculus PE=1 SV=1 - [KV2A3_MOUSE]	41.27	14.16	2	1	1	1	1.75466e+06	113	12.4884	7.94287
	A2	Sequence	# PSMs	# Proteins	# Protein Groups	Protein Group Accessions	Modifications	ΔCn	Area	q-Value	PEP	IonScore	Exp Value	Charge	MH+ [Da]	ΔM [ppm]	RT [min]	# Missed Cleavages
	High	FSGSGSGTDFTLEISR	1	2	1	P01628		0	1.75466e+06	0	5.822e-05	41.27	0.00106742	2	1660.78	-0.785417	25.777	0
Q3V132	ADP/ATP translocase 4 OS=Mus musculus GN=Slc25a31 PE=2 SV=1 - [ADT4_MOUSE]	40.2058	6.88	1	2	2	2	3.13674e+06	320	35.2354	9.5835
	A2	Sequence	# PSMs	# Proteins	# Protein Groups	Protein Group Accessions	Modifications	ΔCn	Area	q-Value	PEP	IonScore	Exp Value	Charge	MH+ [Da]	ΔM [ppm]	RT [min]	# Missed Cleavages
	High	TRLGVDIGKGPEQR	1	1	1	Q3V132		0	1.00509e+06	0	0.0005308	26.83	0.0209566	4	1525.84	-0.464349	13.4942	2
	High	TAVAPIER	1	1	1	Q3V132		0	5.26839e+06	0.001	0.03535	31.44	0.00369664	2	856.489	0.0885359	10.8365	0
P01638	Ig kappa chain V-V region L6 (Fragment) OS=Mus musculus PE=4 SV=1 - [KV5A6_MOUSE]	39.63	6.96	2	1	1	1	3.10239e+07	115	12.9774	7.81104
	A2	Sequence	# PSMs	# Proteins	# Protein Groups	Protein Group Accessions	Modifications	ΔCn	Area	q-Value	PEP	IonScore	Exp Value	Charge	MH+ [Da]	ΔM [ppm]	RT [min]	# Missed Cleavages
	High	LVDGVPSR	1	2	1	P01638		0	3.10239e+07	0	0.004362	39.63	0.000642469	2	842.473	-0.38745	11.5575	0
P57776	Elongation factor 1-delta OS=Mus musculus GN=Eef1d PE=1 SV=3 - [EF1D_MOUSE]	39.17	4.27	1	1	1	1	3.43786e+06	281	31.2739	5.021
	A2	Sequence	# PSMs	# Proteins	# Protein Groups	Protein Group Accessions	Modifications	ΔCn	Area	q-Value	PEP	IonScore	Exp Value	Charge	MH+ [Da]	ΔM [ppm]	RT [min]	# Missed Cleavages
	High	ITSLEVENQNLR	1	1	1	P57776		0	3.43786e+06	0	0.0002517	39.17	0.00223355	2	1415.75	-1.02926	18.7326	0
Q8VEM8	Phosphate carrier protein, mitochondrial OS=Mus musculus GN=Slc25a3 PE=1 SV=1 - [MPCP_MOUSE]	38.36	6.16	1	2	2	2	5.85971e+06	357	39.6065	9.26123
	A2	Sequence	# PSMs	# Proteins	# Protein Groups	Protein Group Accessions	Modifications	ΔCn	Area	q-Value	PEP	IonScore	Exp Value	Charge	MH+ [Da]	ΔM [ppm]	RT [min]	# Missed Cleavages
	High	GSTASQVLQR	1	1	1	Q8VEM8		0	2.11341e+06	0	0.008255	30.17	0.0174533	2	1046.56	0.296591	10.7043	0
	High	IQTQPGYANTLR	1	1	1	Q8VEM8		0	9.60601e+06	0.001	0.01201	30.69	0.0177018	2	1361.72	-0.373717	15.0643	0
Q6PDQ2	Chromodomain-helicase-DNA-binding protein 4 OS=Mus musculus GN=Chd4 PE=1 SV=1 - [CHD4_MOUSE]	38.34	1.31	2	2	2	2	2.81685e+06	1915	217.614	5.80811
	A2	Sequence	# PSMs	# Proteins	# Protein Groups	Protein Group Accessions	Modifications	ΔCn	Area	q-Value	PEP	IonScore	Exp Value	Charge	MH+ [Da]	ΔM [ppm]	RT [min]	# Missed Cleavages
	High	VGGNIEVLGFNAR	1	2	1	Q6PDQ2		0	3.87934e+06	0	0.008714	27.04	0.0385509	2	1345.72	-1.00796	26.7078	0
	High	HHYEQQQEDLAR	1	2	1	Q6PDQ2		0	1.75436e+06	0	0.0102	25.3	0.0290694	3	1553.71	0.130937	6.75188	0
Q07133	Histone H1t OS=Mus musculus GN=Hist1h1t PE=1 SV=4 - [H1T_MOUSE]	37.99	5.77	1	1	1	1	2.96668e+06	208	21.5272	11.7075
	A2	Sequence	# PSMs	# Proteins	# Protein Groups	Protein Group Accessions	Modifications	ΔCn	Area	q-Value	PEP	IonScore	Exp Value	Charge	MH+ [Da]	ΔM [ppm]	RT [min]	# Missed Cleavages
	High	LIPEALSTSQER	1	1	1	Q07133		0	2.96668e+06	0	0.001078	37.99	0.00272436	2	1343.72	2.83036	19.1862	0
P70302	Stromal interaction molecule 1 OS=Mus musculus GN=Stim1 PE=1 SV=2 - [STIM1_MOUSE]	37.1541	3.8	1	2	2	2	1.09774e+06	685	77.5183	6.53662
	A2	Sequence	# PSMs	# Proteins	# Protein Groups	Protein Group Accessions	Modifications	ΔCn	Area	q-Value	PEP	IonScore	Exp Value	Charge	MH+ [Da]	ΔM [ppm]	RT [min]	# Missed Cleavages
	High	ALDTVLFGPPLLTR	1	1	1	P70302		0	1.43295e+06	0	0.006599	32.28	0.00354937	2	1512.88	0.770035	37.2924	0
	High	LTEPQLGLGSQR	1	1	1	P70302		0	762522	0.001	0.05456	22.27	0.0738192	2	1298.71	0.654204	20.2943	0
Q8BFZ9	Erlin-2 OS=Mus musculus GN=Erlin2 PE=1 SV=1 - [ERLN2_MOUSE]	37.09	5.59	2	2	2	2	2.01599e+06	340	37.8485	5.50342
	A2	Sequence	# PSMs	# Proteins	# Protein Groups	Protein Group Accessions	Modifications	ΔCn	Area	q-Value	PEP	IonScore	Exp Value	Charge	MH+ [Da]	ΔM [ppm]	RT [min]	# Missed Cleavages
	High	ISEIEDAAFLAR	1	2	1	Q8BFZ9		0	2.39969e+06	0	0.0001895	38.42	0.0028776	2	1334.69	-0.834629	26.6211	0
	High	LLIAAQK	1	2	1	Q8BFZ9		0	1.63229e+06	0.001	0.06982	14.17	0.0440248	2	756.497	-1.68237	14.156	0
O88569	Heterogeneous nuclear ribonucleoproteins A2/B1 OS=Mus musculus GN=Hnrnpa2b1 PE=1 SV=2 - [ROA2_MOUSE]	35.86	2.83	1	1	1	1	2.74129e+06	353	37.3797	8.95361
	A2	Sequence	# PSMs	# Proteins	# Protein Groups	Protein Group Accessions	Modifications	ΔCn	Area	q-Value	PEP	IonScore	Exp Value	Charge	MH+ [Da]	ΔM [ppm]	RT [min]	# Missed Cleavages
	High	GGNFGFGDSR	1	1	1	O88569		0	2.74129e+06	0	0.003196	35.86	0.00107658	2	1013.45	2.40781	15.9622	0
P10853	Histone H2B type 1-F/J/L OS=Mus musculus GN=Hist1h2bf PE=1 SV=2 - [H2B1F_MOUSE]	35.8073	14.29	9	2	2	2	2.21078e+06	126	13.9276	10.3159
	A2	Sequence	# PSMs	# Proteins	# Protein Groups	Protein Group Accessions	Modifications	ΔCn	Area	q-Value	PEP	IonScore	Exp Value	Charge	MH+ [Da]	ΔM [ppm]	RT [min]	# Missed Cleavages
	High	QVHPDTGISSK	1	9	1	P10853		0	2.40736e+06	0	0.007705	27.07	0.0247383	2	1168.6	0.86085	7.09611	0
	High	EIQTAVR	1	9	1	P10853		0	2.0142e+06	0.001	0.0624	31.29	0.0120369	2	816.457	-0.880221	8.52814	0
Q921W0	Charged multivesicular body protein 1a OS=Mus musculus GN=Chmp1a PE=1 SV=1 - [CHM1A_MOUSE]	35.67	4.08	1	1	1	1	3.90096e+06	196	21.5942	8.06006
	A2	Sequence	# PSMs	# Proteins	# Protein Groups	Protein Group Accessions	Modifications	ΔCn	Area	q-Value	PEP	IonScore	Exp Value	Charge	MH+ [Da]	ΔM [ppm]	RT [min]	# Missed Cleavages
	High	VYAENAIR	1	1	1	Q921W0		0	3.90096e+06	0	0.0008862	35.67	0.00386202	2	935.495	0.470746	11.3281	0
Q9R0U0	Serine/arginine-rich splicing factor 10 OS=Mus musculus GN=Srsf10 PE=1 SV=2 - [SRS10_MOUSE]	35.1	6.11	1	1	1	1	1.50526e+06	262	31.2818	11.2681
	A2	Sequence	# PSMs	# Proteins	# Protein Groups	Protein Group Accessions	Modifications	ΔCn	Area	q-Value	PEP	IonScore	Exp Value	Charge	MH+ [Da]	ΔM [ppm]	RT [min]	# Missed Cleavages
	High	YGPIVDVYVPLDFYTR	1	1	1	Q9R0U0		0	1.50526e+06	0	0.001011	35.1	0.00692226	2	1916.98	-0.40067	39.0471	0
Q922R8	Protein disulfide-isomerase A6 OS=Mus musculus GN=Pdia6 PE=1 SV=3 - [PDIA6_MOUSE]	34.98	3.18	1	1	1	1	1.56806e+06	440	48.0703	5.13525
	A2	Sequence	# PSMs	# Proteins	# Protein Groups	Protein Group Accessions	Modifications	ΔCn	Area	q-Value	PEP	IonScore	Exp Value	Charge	MH+ [Da]	ΔM [ppm]	RT [min]	# Missed Cleavages
	High	TGEAIVDAALSALR	1	1	1	Q922R8		0	1.56806e+06	0	0.0009286	34.98	0.00562307	2	1386.76	-1.03081	36.1582	0
P67778	Prohibitin OS=Mus musculus GN=Phb PE=1 SV=1 - [PHB_MOUSE]	34.98	10.66	1	2	2	2	1.19997e+06	272	29.8019	5.75732
	A2	Sequence	# PSMs	# Proteins	# Protein Groups	Protein Group Accessions	Modifications	ΔCn	Area	q-Value	PEP	IonScore	Exp Value	Charge	MH+ [Da]	ΔM [ppm]	RT [min]	# Missed Cleavages
	High	FDAGELITQR	1	1	1	P67778		0	1.56742e+06	0	0.0007202	34.91	0.00581129	2	1149.59	-2.89308	23.4113	0
	High	NVPVITGSKDLQNVNITLR	1	1	1	P67778		0	832517	0.001	0.02225	14.07	0.213499	3	2081.17	0.439703	26.7545	1
Q9CZ13	Cytochrome b-c1 complex subunit 1, mitochondrial OS=Mus musculus GN=Uqcrc1 PE=1 SV=2 - [QCR1_MOUSE]	34.85	9.17	1	2	2	2	5.21381e+06	480	52.8185	6.21436
	A2	Sequence	# PSMs	# Proteins	# Protein Groups	Protein Group Accessions	Modifications	ΔCn	Area	q-Value	PEP	IonScore	Exp Value	Charge	MH+ [Da]	ΔM [ppm]	RT [min]	# Missed Cleavages
	High	NRPGNALEKEVESIGAHLNAYSTR	1	1	1	Q9CZ13		0	4.04549e+06	0	0.002028	26.71	0.0452206	4	2626.33	-0.154151	29.303	1
	High	mVLAAAGGVEHQQLLDLAQK	1	1	1	Q9CZ13	M1(Oxidation)	0	6.38214e+06	0	0.001877	22.14	0.0934741	3	2108.12	1.16342	25.1157	0
Q9D1D4	Transmembrane emp24 domain-containing protein 10 OS=Mus musculus GN=Tmed10 PE=2 SV=1 - [TMEDA_MOUSE]	34.42	7.76	1	1	1	1		219	24.8949	6.69775
	A2	Sequence	# PSMs	# Proteins	# Protein Groups	Protein Group Accessions	Modifications	ΔCn	Area	q-Value	PEP	IonScore	Exp Value	Charge	MH+ [Da]	ΔM [ppm]	RT [min]	# Missed Cleavages
	High	RLEDLSESIVnDFAYmK	1	1	1	Q9D1D4	N11(Deamidated); M16(Oxidation)	0	0	0.001	0.05285	34.42	0.00655959	3	2046.99	7.88391	31.5373	1
Q9JMI7	Testis-expressed protein 101 OS=Mus musculus GN=Tex101 PE=1 SV=1 - [TX101_MOUSE]	34.32	4.8	1	1	1	1	4.30981e+06	250	26.9801	6.46826
	A2	Sequence	# PSMs	# Proteins	# Protein Groups	Protein Group Accessions	Modifications	ΔCn	Area	q-Value	PEP	IonScore	Exp Value	Charge	MH+ [Da]	ΔM [ppm]	RT [min]	# Missed Cleavages
	High	ETcSYQSFLQPR	1	1	1	Q9JMI7	C3(Carbamidomethyl)	0	4.30981e+06	0	0.00266	34.32	0.00277371	2	1515.68	-3.18882	23.0267	0
Q9DB77	Cytochrome b-c1 complex subunit 2, mitochondrial OS=Mus musculus GN=Uqcrc2 PE=1 SV=1 - [QCR2_MOUSE]	33.38	3.97	1	1	1	1	2.7412e+06	453	48.205	9.24658
	A2	Sequence	# PSMs	# Proteins	# Protein Groups	Protein Group Accessions	Modifications	ΔCn	Area	q-Value	PEP	IonScore	Exp Value	Charge	MH+ [Da]	ΔM [ppm]	RT [min]	# Missed Cleavages
	High	AGSRYEDSNNLGTSHLLR	1	1	1	Q9DB77		0	2.7412e+06	0	0.0009038	33.38	0.010309	4	1989.97	-0.606247	15.4868	1
P27773	Protein disulfide-isomerase A3 OS=Mus musculus GN=Pdia3 PE=1 SV=2 - [PDIA3_MOUSE]	33.29	4.95	1	2	2	2	3.62472e+06	505	56.6427	6.21436
	A2	Sequence	# PSMs	# Proteins	# Protein Groups	Protein Group Accessions	Modifications	ΔCn	Area	q-Value	PEP	IonScore	Exp Value	Charge	MH+ [Da]	ΔM [ppm]	RT [min]	# Missed Cleavages
	High	EATNPPIIQEEKPK	1	1	1	P27773		0	3.80048e+06	0	0.005682	20.14	0.153956	3	1593.85	1.92756	13.2544	0
	High	LAPEYEAAATR	1	1	1	P27773		0	3.44895e+06	0.001	0.01386	28.15	0.0251098	2	1191.6	2.07416	13.4246	0
O55143	Sarcoplasmic/endoplasmic reticulum calcium ATPase 2 OS=Mus musculus GN=Atp2a2 PE=1 SV=2 - [AT2A2_MOUSE]	33.2867	5.17	1	3	3	3	3.87072e+06	1044	114.784	5.33838
	A2	Sequence	# PSMs	# Proteins	# Protein Groups	Protein Group Accessions	Modifications	ΔCn	Area	q-Value	PEP	IonScore	Exp Value	Charge	MH+ [Da]	ΔM [ppm]	RT [min]	# Missed Cleavages
	High	SEIGIAmGSGTAVAK	1	1	1	O55143	M7(Oxidation)	0	4.17988e+06	0	0.008072	25.7	0.0526195	2	1407.72	0.083198	15.3277	0
	High	AKDIVPGDIVEIAVGDKVPADIR	1	1	1	O55143		0	5.10718e+06	0	0.003714	20.24	0.0354839	4	2390.34	4.75811	31.7296	2
	High	AmGVVVATGVNTEIGK	1	1	1	O55143	M2(Oxidation)	0	2.3251e+06	0.001	0.03637	14.68	0.624649	2	1561.83	-0.175044	20.0382	0
Q9QZ59	Doublesex- and mab-3-related transcription factor 1 OS=Mus musculus GN=Dmrt1 PE=1 SV=2 - [DMRT1_MOUSE]	33.08	3.21	1	1	1	1	4.03504e+06	374	39.4186	6.63916
	A2	Sequence	# PSMs	# Proteins	# Protein Groups	Protein Group Accessions	Modifications	ΔCn	Area	q-Value	PEP	IonScore	Exp Value	Charge	MH+ [Da]	ΔM [ppm]	RT [min]	# Missed Cleavages
	High	mVIQDIPAVTSR	1	1	1	Q9QZ59	M1(Oxidation)	0	4.03504e+06	0	0.003361	33.08	0.00981619	2	1345.72	0.663833	20.8867	0
Q8R127	Saccharopine dehydrogenase-like oxidoreductase OS=Mus musculus GN=Sccpdh PE=2 SV=1 - [SCPDL_MOUSE]	32.25	2.33	1	1	1	1	2426840	429	47.0991	8.60205
	A2	Sequence	# PSMs	# Proteins	# Protein Groups	Protein Group Accessions	Modifications	ΔCn	Area	q-Value	PEP	IonScore	Exp Value	Charge	MH+ [Da]	ΔM [ppm]	RT [min]	# Missed Cleavages
	High	LVLNcVGPYR	1	1	1	Q8R127	C5(Carbamidomethyl)	0	2426840	0	0.001868	32.25	0.0115856	2	1190.64	0.0790626	21.7898	0
P35564	Calnexin OS=Mus musculus GN=Canx PE=1 SV=1 - [CALX_MOUSE]	32.23	3.38	1	1	1	1	2.1908e+06	591	67.2357	4.64014
	A2	Sequence	# PSMs	# Proteins	# Protein Groups	Protein Group Accessions	Modifications	ΔCn	Area	q-Value	PEP	IonScore	Exp Value	Charge	MH+ [Da]	ΔM [ppm]	RT [min]	# Missed Cleavages
	High	VTYKAPVPTGEVYFADSFDR	1	1	1	P35564		0	2.1908e+06	0	0.001053	32.23	0.0131351	3	2262.1	-3.88052	28.491	1
P17225	Polypyrimidine tract-binding protein 1 OS=Mus musculus OX=10090 GN=Ptbp1 PE=1 SV=3 - [PTBP1_MOUSE]	31.94	7.75	1	2	2	2	2.6023e+06	555	59.2846	9.15869
	A2	Sequence	# PSMs	# Proteins	# Protein Groups	Protein Group Accessions	Modifications	ΔCn	Area	q-Value	PEP	IonScore	Exp Value	Charge	MH+ [Da]	ΔM [ppm]	RT [min]	# Missed Cleavages
	High	KLPSDVTEGEVISLGLPFGK	1	1	1	P17225		0	3.42284e+06	0	0.000713	30.88	0.00804334	3	2086.15	1.55078	33.4059	1
	High	IAIPGLAGAGNSVLLVSNLNPER	1	1	1	P17225		0	1.78177e+06	0.001	0.03235	14.56	0.176722	3	2275.28	1.1132	37.7375	0
P97496	SWI/SNF complex subunit SMARCC1 OS=Mus musculus GN=Smarcc1 PE=1 SV=2 - [SMRC1_MOUSE]	31.93	1.81	2	2	2	2	1.16477e+06	1104	122.813	5.73193
	A2	Sequence	# PSMs	# Proteins	# Protein Groups	Protein Group Accessions	Modifications	ΔCn	Area	q-Value	PEP	IonScore	Exp Value	Charge	MH+ [Da]	ΔM [ppm]	RT [min]	# Missed Cleavages
	High	ALPEFFNGK	1	2	1	P97496		0	1.16477e+06	0	0.008361	24.95	0.0427052	2	1022.53	0.611486	25.2562	0
	High	SKTPEIYLAYR	1	2	1	P97496		0	0	0	0.0117	21.48	0.0857012	2	1340.72	-1.03025	20.1406	1
Q6P9Z1	SWI/SNF-related matrix-associated actin-dependent regulator of chromatin subfamily D member 3 OS=Mus musculus GN=Smarcd3 PE=1 SV=2 - [SMRD3_MOUSE]	31.93	3.93	3	1	1	1	1.90429e+06	483	54.9514	9.34912
	A2	Sequence	# PSMs	# Proteins	# Protein Groups	Protein Group Accessions	Modifications	ΔCn	Area	q-Value	PEP	IonScore	Exp Value	Charge	MH+ [Da]	ΔM [ppm]	RT [min]	# Missed Cleavages
	High	IRELVPESQAYmDLLAFER	1	3	1	Q6P9Z1	M12(Oxidation)	0	1.90429e+06	0	0.002323	31.93	0.0136578	3	2296.16	-1.73935	33.2409	1
Q9JMB7	Piwi-like protein 1 OS=Mus musculus GN=Piwil1 PE=1 SV=1 - [PIWL1_MOUSE]	31.88	1.04	1	1	1	1	827089	862	98.5118	9.37842
	A2	Sequence	# PSMs	# Proteins	# Protein Groups	Protein Group Accessions	Modifications	ΔCn	Area	q-Value	PEP	IonScore	Exp Value	Charge	MH+ [Da]	ΔM [ppm]	RT [min]	# Missed Cleavages
	High	VTEVFSQTR	1	1	1	Q9JMB7		0	827089	0.001	0.02832	31.88	0.00862684	2	1066.56	3.31039	13.5575	0
Q8C262	Interferon-inducible GTPase 5 OS=Mus musculus GN=Irgc PE=1 SV=1 - [IIGP5_MOUSE]	31.87	3.4	1	1	1	1	4.62119e+06	412	45.1166	9.5835
	A2	Sequence	# PSMs	# Proteins	# Protein Groups	Protein Group Accessions	Modifications	ΔCn	Area	q-Value	PEP	IonScore	Exp Value	Charge	MH+ [Da]	ΔM [ppm]	RT [min]	# Missed Cleavages
	High	SPLANEVSPETVLR	1	1	1	Q8C262		0	4.62119e+06	0	0.001009	31.87	0.010142	2	1511.79	-9.30373	24.9588	0
P01723	Ig lambda-1 chain V region OS=Mus musculus PE=1 SV=2 - [LV1A_MOUSE]	31.23	7.69	5	1	1	1	4.28624e+07	117	12.2141	5.21143
	A2	Sequence	# PSMs	# Proteins	# Protein Groups	Protein Group Accessions	Modifications	ΔCn	Area	q-Value	PEP	IonScore	Exp Value	Charge	MH+ [Da]	ΔM [ppm]	RT [min]	# Missed Cleavages
	High	FSGSLIGDK	1	5	1	P01723		0	4.28624e+07	0	0.006565	31.23	0.00779723	2	923.481	-2.24426	16.9538	0
Q8BMS1	Trifunctional enzyme subunit alpha, mitochondrial OS=Mus musculus GN=Hadha PE=1 SV=1 - [ECHA_MOUSE]	30.93	4.33	1	2	2	2	2.17496e+06	763	82.6175	9.14404
	A2	Sequence	# PSMs	# Proteins	# Protein Groups	Protein Group Accessions	Modifications	ΔCn	Area	q-Value	PEP	IonScore	Exp Value	Charge	MH+ [Da]	ΔM [ppm]	RT [min]	# Missed Cleavages
	High	LTTYAmTVPFVR	1	1	1	Q8BMS1	M6(Oxidation)	0	1.95088e+06	0	0.01037	29.04	0.0227647	2	1414.74	0.834192	25.4728	0
	High	mGLVDQLVEPLGPGIKSPEER	1	1	1	Q8BMS1	M1(Oxidation)	0	2.39904e+06	0	0.004098	16.89	0.360174	3	2280.19	1.62342	29.4476	1
P61027	Ras-related protein Rab-10 OS=Mus musculus GN=Rab10 PE=1 SV=1 - [RAB10_MOUSE]	30.91	5.5	24	1	1	1	2.65012e+06	200	22.5266	8.38232
	A2	Sequence	# PSMs	# Proteins	# Protein Groups	Protein Group Accessions	Modifications	ΔCn	Area	q-Value	PEP	IonScore	Exp Value	Charge	MH+ [Da]	ΔM [ppm]	RT [min]	# Missed Cleavages
	High	LQIWDTAGQER	1	24	1	P61027		0	2.65012e+06	0	0.001572	30.91	0.0133809	2	1316.66	-0.873861	22.1908	0
P27699	cAMP-responsive element modulator OS=Mus musculus OX=10090 GN=Crem PE=1 SV=2 - [CREM_MOUSE]	30.79	2.8	1	2	2	2	1.70343e+06	357	38.4925	6.80029
	A2	Sequence	# PSMs	# Proteins	# Protein Groups	Protein Group Accessions	Modifications	ΔCn	Area	q-Value	PEP	IonScore	Exp Value	Charge	MH+ [Da]	ΔM [ppm]	RT [min]	# Missed Cleavages
	High	VAVLEVQNK	1	1	1	P27699		0	1847951	0	0.004321	24.7	0.0265993	2	999.583	-0.132839	14.9622	0
	High	VAVLEVQNKK	1	1	1	P27699		0	1.55892e+06	0.001	0.03784	20.09	0.0754207	3	1127.68	0.0874487	11.3669	1
P30681	High mobility group protein B2 OS=Mus musculus GN=Hmgb2 PE=1 SV=3 - [HMGB2_MOUSE]	30.58	7.14	1	1	1	1	2.48939e+06	210	24.1469	7.31299
	A2	Sequence	# PSMs	# Proteins	# Protein Groups	Protein Group Accessions	Modifications	ΔCn	Area	q-Value	PEP	IonScore	Exp Value	Charge	MH+ [Da]	ΔM [ppm]	RT [min]	# Missed Cleavages
	High	IKIEHPGLSIGDTAK	1	1	1	P30681		0	2.48939e+06	0	0.0001538	30.58	0.00866234	3	1578.89	0.0276481	17.6541	1
Q9DB20	ATP synthase subunit O, mitochondrial OS=Mus musculus GN=Atp5o PE=1 SV=1 - [ATPO_MOUSE]	30.43	6.57	1	1	1	1	2.86859e+06	213	23.3487	9.99365
	A2	Sequence	# PSMs	# Proteins	# Protein Groups	Protein Group Accessions	Modifications	ΔCn	Area	q-Value	PEP	IonScore	Exp Value	Charge	MH+ [Da]	ΔM [ppm]	RT [min]	# Missed Cleavages
	High	LVRPPVQVYGIEGR	1	1	1	Q9DB20		0	2.86859e+06	0	0.001527	30.43	0.00738172	3	1582.91	-0.458943	22.3059	0
Q9ERU9	E3 SUMO-protein ligase RanBP2 OS=Mus musculus GN=Ranbp2 PE=1 SV=2 - [RBP2_MOUSE]	30.18	0.43	1	1	1	1	2.05856e+06	3053	340.907	6.17627
	A2	Sequence	# PSMs	# Proteins	# Protein Groups	Protein Group Accessions	Modifications	ΔCn	Area	q-Value	PEP	IonScore	Exp Value	Charge	MH+ [Da]	ΔM [ppm]	RT [min]	# Missed Cleavages
	High	YIASVQGSAPSPR	1	1	1	Q9ERU9		0	2.05856e+06	0	0.008273	30.18	0.0211068	2	1332.69	-1.53454	13.7025	0
E9Q7E2	AT-rich interactive domain-containing protein 2 OS=Mus musculus GN=Arid2 PE=1 SV=1 - [ARID2_MOUSE]	30.1	2.74	1	2	2	2	3.94347e+06	1828	195.866	7.47412
	A2	Sequence	# PSMs	# Proteins	# Protein Groups	Protein Group Accessions	Modifications	ΔCn	Area	q-Value	PEP	IonScore	Exp Value	Charge	MH+ [Da]	ΔM [ppm]	RT [min]	# Missed Cleavages
	High	ALPLPIQmYYQQQPISTPVVR	1	1	1	E9Q7E2	M8(Oxidation)	0	2.59292e+06	0	0.0007216	30.1	0.0125086	3	2458.32	1.47017	32.8656	0
	High	VDAVADLSPTPSPAGIPHGPQAAGNHFQR	1	1	1	E9Q7E2		0	5.29403e+06	0	0.0006461	10.39	2.23958	4	2907.45	-0.728735	21.9536	0
Q68FD5	Clathrin heavy chain 1 OS=Mus musculus GN=Cltc PE=1 SV=3 - [CLH1_MOUSE]	29.88	1.13	1	1	1	1	3.01424e+06	1675	191.435	5.69385
	A2	Sequence	# PSMs	# Proteins	# Protein Groups	Protein Group Accessions	Modifications	ΔCn	Area	q-Value	PEP	IonScore	Exp Value	Charge	MH+ [Da]	ΔM [ppm]	RT [min]	# Missed Cleavages
	High	LASTLVHLGEYQAAVDGAR	1	1	1	Q68FD5		0	3.01424e+06	0	0.001132	29.88	0.0186071	3	1971.03	-0.117354	25.333	0
Q99PU5	Long-chain-fatty-acid--CoA ligase ACSBG1 OS=Mus musculus GN=Acsbg1 PE=1 SV=1 - [ACBG1_MOUSE]	29.75	3.19	1	2	2	2	2.0544e+06	721	80.3745	5.93506
	A2	Sequence	# PSMs	# Proteins	# Protein Groups	Protein Group Accessions	Modifications	ΔCn	Area	q-Value	PEP	IonScore	Exp Value	Charge	MH+ [Da]	ΔM [ppm]	RT [min]	# Missed Cleavages
	High	LADYLVLAR	1	1	1	Q99PU5		0	2.88795e+06	0.001	0.01244	25.36	0.0164456	2	1033.6	0.188027	26.5774	0
	High	GVmLSQDNITWTAR	1	1	1	Q99PU5	M3(Oxidation)	0	1.22085e+06	0.001	0.04316	18.39	0.286857	2	1607.78	-0.367639	24.297	0
Q8R2G4	Ecto-ADP-ribosyltransferase 3 OS=Mus musculus GN=Art3 PE=2 SV=2 - [NAR3_MOUSE]	29.5	5.66	1	1	1	1	2.02279e+06	371	41.988	6.02393
	A2	Sequence	# PSMs	# Proteins	# Protein Groups	Protein Group Accessions	Modifications	ΔCn	Area	q-Value	PEP	IonScore	Exp Value	Charge	MH+ [Da]	ΔM [ppm]	RT [min]	# Missed Cleavages
	High	TVVYSTSPDISFTFGEQNQAR	1	1	1	Q8R2G4		0	2.02279e+06	0	0.002295	29.5	0.0243478	3	2347.12	0.0217607	29.4884	0
P28658	Ataxin-10 OS=Mus musculus GN=Atxn10 PE=1 SV=2 - [ATX10_MOUSE]	29.33	8.21	1	2	2	2	5.21127e+06	475	53.6725	5.24951
	A2	Sequence	# PSMs	# Proteins	# Protein Groups	Protein Group Accessions	Modifications	ΔCn	Area	q-Value	PEP	IonScore	Exp Value	Charge	MH+ [Da]	ΔM [ppm]	RT [min]	# Missed Cleavages
	High	ALTALFKEQR	1	1	1	P28658		0	2.47615e+06	0.001	0.05652	21.82	0.0697117	2	1176.67	0.34546	19.7264	1
	High	NLTEDNSQNQDVIAKmEEQGLADASLLKK	1	1	1	P28658	M16(Oxidation)	0	7.94639e+06	0.001	0.01225	21.51	0.149033	4	3218.56	-6.84887	25.9394	2
Q9WU78	Programmed cell death 6-interacting protein OS=Mus musculus GN=Pdcd6ip PE=1 SV=3 - [PDC6I_MOUSE]	29.28	3.22	1	2	2	2	4.86669e+06	869	95.9642	6.52197
	A2	Sequence	# PSMs	# Proteins	# Protein Groups	Protein Group Accessions	Modifications	ΔCn	Area	q-Value	PEP	IonScore	Exp Value	Charge	MH+ [Da]	ΔM [ppm]	RT [min]	# Missed Cleavages
	High	TmQGSEVVSVLK	1	1	1	Q9WU78	M2(Oxidation)	0	6.6046e+06	0	0.008194	24.99	0.0545166	2	1293.67	0.925274	19.0204	0
	High	mVPVSVQQSLAVFSQR	1	1	1	Q9WU78	M1(Oxidation)	0	3.12877e+06	0.001	0.01858	18.29	0.261664	3	1791.94	0.390627	30.9809	0
P58021	Transmembrane 9 superfamily member 2 OS=Mus musculus GN=Tm9sf2 PE=2 SV=1 - [TM9S2_MOUSE]	28.82	1.21	1	1	1	1	537992	662	75.2802	7.43018
	A2	Sequence	# PSMs	# Proteins	# Protein Groups	Protein Group Accessions	Modifications	ΔCn	Area	q-Value	PEP	IonScore	Exp Value	Charge	MH+ [Da]	ΔM [ppm]	RT [min]	# Missed Cleavages
	High	NAIEHPVR	1	1	1	P58021		0	537992	0	0.004352	28.82	0.0174523	2	935.507	1.43919	6.75658	0
P84750	Ig kappa chain V region Mem5 (Fragment) OS=Mus musculus PE=1 SV=1 - [KVM5_MOUSE]	28.33	5.79	1	1	1	1	3.07362e+06	121	13.2425	8.80713
	A2	Sequence	# PSMs	# Proteins	# Protein Groups	Protein Group Accessions	Modifications	ΔCn	Area	q-Value	PEP	IonScore	Exp Value	Charge	MH+ [Da]	ΔM [ppm]	RT [min]	# Missed Cleavages
	High	YSGVPDR	1	1	1	P84750		0	3.07362e+06	0.006	0.1282	28.33	0.0113842	2	793.384	-0.260541	8.10049	0
Q921M3	Splicing factor 3B subunit 3 OS=Mus musculus GN=Sf3b3 PE=2 SV=1 - [SF3B3_MOUSE]	28.2	0.99	1	1	1	1	1.76223e+06	1217	135.465	5.26221
	A2	Sequence	# PSMs	# Proteins	# Protein Groups	Protein Group Accessions	Modifications	ΔCn	Area	q-Value	PEP	IonScore	Exp Value	Charge	MH+ [Da]	ΔM [ppm]	RT [min]	# Missed Cleavages
	High	FLAVGLVDNTVR	1	1	1	Q921M3		0	1.76223e+06	0	0.002903	28.2	0.0145302	2	1303.74	1.54011	28.4729	0
Q61656	Probable ATP-dependent RNA helicase DDX5 OS=Mus musculus GN=Ddx5 PE=1 SV=2 - [DDX5_MOUSE]	28.16	1.95	2	1	1	1	3.10095e+06	614	69.2468	8.92432
	A2	Sequence	# PSMs	# Proteins	# Protein Groups	Protein Group Accessions	Modifications	ΔCn	Area	q-Value	PEP	IonScore	Exp Value	Charge	MH+ [Da]	ΔM [ppm]	RT [min]	# Missed Cleavages
	High	APILIATDVASR	1	2	1	Q61656		0	3.10095e+06	0	0.001622	28.16	0.0118386	2	1226.71	-1.498	23.5571	0
Q8BL97	Serine/arginine-rich splicing factor 7 OS=Mus musculus GN=Srsf7 PE=1 SV=1 - [SRSF7_MOUSE]	28.16	6.37	1	1	1	1	5.46081e+06	267	30.7988	11.8979
	A2	Sequence	# PSMs	# Proteins	# Protein Groups	Protein Group Accessions	Modifications	ΔCn	Area	q-Value	PEP	IonScore	Exp Value	Charge	MH+ [Da]	ΔM [ppm]	RT [min]	# Missed Cleavages
	High	VYVGNLGTGAGKGELER	1	1	1	Q8BL97		0	5.46081e+06	0	0.0001734	28.16	0.0303222	3	1719.91	1.90974	17.3831	1
P97499	Telomerase protein component 1 OS=Mus musculus GN=Tep1 PE=1 SV=1 - [TEP1_MOUSE]	27.96	0.57	1	1	1	1	4.93573e+06	2629	291.275	7.23975
	A2	Sequence	# PSMs	# Proteins	# Protein Groups	Protein Group Accessions	Modifications	ΔCn	Area	q-Value	PEP	IonScore	Exp Value	Charge	MH+ [Da]	ΔM [ppm]	RT [min]	# Missed Cleavages
	High	LLQDTVQQLLLPHGR	1	1	1	P97499		0	4.93573e+06	0	0.003953	27.96	0.00967733	3	1730.99	-2.04869	31.3294	0
P01942	Hemoglobin subunit alpha OS=Mus musculus GN=Hba PE=1 SV=2 - [HBA_MOUSE]	27.35	16.9	1	2	2	2	4.14172e+06	142	15.0758	8.22119
	A2	Sequence	# PSMs	# Proteins	# Protein Groups	Protein Group Accessions	Modifications	ΔCn	Area	q-Value	PEP	IonScore	Exp Value	Charge	MH+ [Da]	ΔM [ppm]	RT [min]	# Missed Cleavages
	High	IGGHGAEYGAEALER	1	1	1	P01942		0	3.52553e+06	0.001	0.03923	21.71	0.0799316	3	1529.73	-1.07248	14.5709	0
	High	mFASFPTTK	1	1	1	P01942	M1(Oxidation)	0	4.75792e+06	0.001	0.01545	19.64	0.0858276	2	1045.5	0.136494	18.3962	0
Q62318	Transcription intermediary factor 1-beta OS=Mus musculus GN=Trim28 PE=1 SV=3 - [TIF1B_MOUSE]	27.03	2.4	1	1	1	1	2.44204e+06	834	88.7905	5.77002
	A2	Sequence	# PSMs	# Proteins	# Protein Groups	Protein Group Accessions	Modifications	ΔCn	Area	q-Value	PEP	IonScore	Exp Value	Charge	MH+ [Da]	ΔM [ppm]	RT [min]	# Missed Cleavages
	High	VSLERLDLDLTSDSQPPVFK	1	1	1	Q62318		0	2.44204e+06	0	0.001374	27.03	0.0333887	3	2259.2	5.23692	31.9671	1
Q6ZQI3	Malectin OS=Mus musculus GN=Mlec PE=2 SV=2 - [MLEC_MOUSE]	26.92	4.47	1	1	1	1	2.13835e+06	291	32.3218	6.04932
	A2	Sequence	# PSMs	# Proteins	# Protein Groups	Protein Group Accessions	Modifications	ΔCn	Area	q-Value	PEP	IonScore	Exp Value	Charge	MH+ [Da]	ΔM [ppm]	RT [min]	# Missed Cleavages
	High	STPEDQILYQTER	1	1	1	Q6ZQI3		0	2.13835e+06	0.001	0.03215	26.92	0.037497	2	1579.75	-3.75847	21.0553	0
P70398	Probable ubiquitin carboxyl-terminal hydrolase FAF-X OS=Mus musculus GN=Usp9x PE=1 SV=2 - [USP9X_MOUSE]	26.8	1.02	1	2	2	2	2.96435e+06	2559	290.526	5.87158
	A2	Sequence	# PSMs	# Proteins	# Protein Groups	Protein Group Accessions	Modifications	ΔCn	Area	q-Value	PEP	IonScore	Exp Value	Charge	MH+ [Da]	ΔM [ppm]	RT [min]	# Missed Cleavages
	High	GIPDDRDGLFDTIQR	1	1	1	P70398		0	3.92947e+06	0	0.005031	16.09	0.527749	3	1717.85	1.78623	24.6166	1
	High	LAQQISDEASR	1	1	1	P70398		0	1.99923e+06	0.001	0.04365	24.71	0.0698104	2	1217.61	1.40096	10.6218	0
O54826	Protein AF-10 OS=Mus musculus GN=Mllt10 PE=1 SV=2 - [AF10_MOUSE]	26.68	3.28	1	2	2	2	2.85995e+06	1068	112.96	8.19189
	A2	Sequence	# PSMs	# Proteins	# Protein Groups	Protein Group Accessions	Modifications	ΔCn	Area	q-Value	PEP	IonScore	Exp Value	Charge	MH+ [Da]	ΔM [ppm]	RT [min]	# Missed Cleavages
	High	SFDNSPGELGSSSLPTAGYKR	1	1	1	O54826		0	3.48139e+06	0	0.0001378	26.68	0.0380166	3	2170.04	-1.55591	20.8	1
	High	AQTSGIEEEAVKEK	1	1	1	O54826		0	2.23851e+06	0.001	0.06844	12.65	1.13539	3	1518.77	0.328932	11.0314	1
Q8C2Q3	RNA-binding protein 14 OS=Mus musculus GN=Rbm14 PE=1 SV=1 - [RBM14_MOUSE]	26.55	2.09	1	1	1	1	2.31363e+06	669	69.406	9.67139
	A2	Sequence	# PSMs	# Proteins	# Protein Groups	Protein Group Accessions	Modifications	ΔCn	Area	q-Value	PEP	IonScore	Exp Value	Charge	MH+ [Da]	ΔM [ppm]	RT [min]	# Missed Cleavages
	High	AIEALHGHELRPGR	1	1	1	Q8C2Q3		0	2.31363e+06	0	0.0004602	26.55	0.0324218	3	1555.84	-0.321745	11.1136	0
P61979	Heterogeneous nuclear ribonucleoprotein K OS=Mus musculus GN=Hnrnpk PE=1 SV=1 - [HNRPK_MOUSE]	26.48	3.67	1	1	1	1	1.61802e+06	463	50.9444	5.5415
	A2	Sequence	# PSMs	# Proteins	# Protein Groups	Protein Group Accessions	Modifications	ΔCn	Area	q-Value	PEP	IonScore	Exp Value	Charge	MH+ [Da]	ΔM [ppm]	RT [min]	# Missed Cleavages
	High	TDYNASVSVPDSSGPER	1	1	1	P61979		0	1.61802e+06	0.001	0.0171	26.48	0.0203539	2	1780.79	-2.0406	16.3394	0
Q60668	Heterogeneous nuclear ribonucleoprotein D0 OS=Mus musculus GN=Hnrnpd PE=1 SV=2 - [HNRPD_MOUSE]	26.03	3.94	1	1	1	1	2.31792e+06	355	38.3303	7.81104
	A2	Sequence	# PSMs	# Proteins	# Protein Groups	Protein Group Accessions	Modifications	ΔCn	Area	q-Value	PEP	IonScore	Exp Value	Charge	MH+ [Da]	ΔM [ppm]	RT [min]	# Missed Cleavages
	High	IFVGGLSPDTPEEK	1	1	1	Q60668		0	2.31792e+06	0	0.002721	26.03	0.0541327	2	1488.76	-0.100171	22.9367	0
Q62095	ATP-dependent RNA helicase DDX3Y OS=Mus musculus GN=Ddx3y PE=1 SV=2 - [DDX3Y_MOUSE]	25.81	1.52	3	1	1	1	1.06114e+06	658	73.3822	7.53271
	A2	Sequence	# PSMs	# Proteins	# Protein Groups	Protein Group Accessions	Modifications	ΔCn	Area	q-Value	PEP	IonScore	Exp Value	Charge	MH+ [Da]	ΔM [ppm]	RT [min]	# Missed Cleavages
	High	DREEALHQFR	1	3	1	Q62095		0	1.06114e+06	0.005	0.09827	25.81	0.0325403	3	1300.64	-2.19358	10.7745	1
Q9DBG6	Dolichyl-diphosphooligosaccharide--protein glycosyltransferase subunit 2 OS=Mus musculus GN=Rpn2 PE=2 SV=1 - [RPN2_MOUSE]	25.71	3.65	1	1	1	1	4.2147e+06	631	69.02	5.80811
	A2	Sequence	# PSMs	# Proteins	# Protein Groups	Protein Group Accessions	Modifications	ΔCn	Area	q-Value	PEP	IonScore	Exp Value	Charge	MH+ [Da]	ΔM [ppm]	RT [min]	# Missed Cleavages
	High	YHVPVVVVPEGSTSDTQEQAILR	1	1	1	Q9DBG6		0	4.2147e+06	0	0.003359	25.71	0.0424284	3	2524.32	4.54686	26.7872	0
Q9EPU4	Cleavage and polyadenylation specificity factor subunit 1 OS=Mus musculus GN=Cpsf1 PE=1 SV=1 - [CPSF1_MOUSE]	25.54	0.69	1	1	1	1	1.06703e+06	1441	160.716	6.39209
	A2	Sequence	# PSMs	# Proteins	# Protein Groups	Protein Group Accessions	Modifications	ΔCn	Area	q-Value	PEP	IonScore	Exp Value	Charge	MH+ [Da]	ΔM [ppm]	RT [min]	# Missed Cleavages
	High	EVLLVALGSR	1	1	1	Q9EPU4		0	1.06703e+06	0	0.00538	25.54	0.0248536	2	1056.64	1.4352	27.916	0
P62492	Ras-related protein Rab-11A OS=Mus musculus GN=Rab11a PE=1 SV=3 - [RB11A_MOUSE]	25.26	5.09	2	1	1	1	1.2803e+06	216	24.3784	6.56592
	A2	Sequence	# PSMs	# Proteins	# Protein Groups	Protein Group Accessions	Modifications	ΔCn	Area	q-Value	PEP	IonScore	Exp Value	Charge	MH+ [Da]	ΔM [ppm]	RT [min]	# Missed Cleavages
	High	VVLIGDSGVGK	1	2	1	P62492		0	1.2803e+06	0.001	0.02238	25.26	0.0457202	2	1043.61	0.881489	19.1878	0
P23506	Protein-L-isoaspartate(D-aspartate) O-methyltransferase OS=Mus musculus GN=Pcmt1 PE=1 SV=3 - [PIMT_MOUSE]	25.03	32.16	1	3	3	3	1.26114e+07	227	24.6186	7.6499
	A2	Sequence	# PSMs	# Proteins	# Protein Groups	Protein Group Accessions	Modifications	ΔCn	Area	q-Value	PEP	IonScore	Exp Value	Charge	MH+ [Da]	ΔM [ppm]	RT [min]	# Missed Cleavages
	High	LILPVGPAGGNQmLEQYDKLQDGSVK	1	1	1	P23506	M13(Oxidation)	0	1.96614e+07	0	2.512e-05	20.59	0.151897	3	2786.44	-0.445286	28.4666	1
	High	TDKVFEVmLATDR	1	1	1	P23506	M8(Oxidation)	0	1.01169e+06	0.001	0.05723	18.44	0.25851	3	1540.77	-0.107799	21.459	1
	High	mGYAEEAPYDAIHVGAAAPVVPQALIDQLKPGGR	1	1	1	P23506	M1(Oxidation)	0	1.7161e+07	0.001	0.04777	11.33	1.29204	4	3520.8	3.03775	34.3915	0
Q91Z31	Polypyrimidine tract-binding protein 2 OS=Mus musculus GN=Ptbp2 PE=1 SV=2 - [PTBP2_MOUSE]	24.81	8.66	1	2	2	2	3.80095e+06	531	57.4528	8.66064
	A2	Sequence	# PSMs	# Proteins	# Protein Groups	Protein Group Accessions	Modifications	ΔCn	Area	q-Value	PEP	IonScore	Exp Value	Charge	MH+ [Da]	ΔM [ppm]	RT [min]	# Missed Cleavages
	High	KLPGEVTETEVIALGLPFGK	1	1	1	Q91Z31		0	3.13091e+06	0	0.004729	24.81	0.01784	3	2098.18	-0.180616	35.1877	1
	High	DYTRPDLPSGDGQPALDPAIAAAFAK	1	1	1	Q91Z31		0	4.471e+06	0.001	0.05129	10.68	1.87687	3	2657.33	3.14729	31.856	0
Q3TKR3	NACHT, LRR and PYD domains-containing protein 4C OS=Mus musculus GN=Nlrp4c PE=2 SV=1 - [NAL4C_MOUSE]	24.74	0.92	1	1	1	1	7.08136e+06	982	112.6	6.91748
	A2	Sequence	# PSMs	# Proteins	# Protein Groups	Protein Group Accessions	Modifications	ΔCn	Area	q-Value	PEP	IonScore	Exp Value	Charge	MH+ [Da]	ΔM [ppm]	RT [min]	# Missed Cleavages
	High	qEILqLRLK	1	1	1	Q3TKR3	Q1(Deamidated); Q5(Deamidated)	0	7.08136e+06	0	0.008134	24.74	0.0201443	2	1142.68	-0.94149	29.0237	1
O35218	Cleavage and polyadenylation specificity factor subunit 2 OS=Mus musculus GN=Cpsf2 PE=1 SV=1 - [CPSF2_MOUSE]	24.69	2.05	1	1	1	1	2.39551e+06	782	88.3267	5.10986
	A2	Sequence	# PSMs	# Proteins	# Protein Groups	Protein Group Accessions	Modifications	ΔCn	Area	q-Value	PEP	IonScore	Exp Value	Charge	MH+ [Da]	ΔM [ppm]	RT [min]	# Missed Cleavages
	High	FLIDNPTEKVTEIELR	1	1	1	O35218		0	2.39551e+06	0	0.001585	24.69	0.0487362	3	1917.03	-0.154097	29.0331	1
O88879	Apoptotic protease-activating factor 1 OS=Mus musculus GN=Apaf1 PE=1 SV=3 - [APAF_MOUSE]	24.17	1.44	1	1	1	1	1.60212e+06	1249	140.913	6.43018
	A2	Sequence	# PSMs	# Proteins	# Protein Groups	Protein Group Accessions	Modifications	ΔCn	Area	q-Value	PEP	IonScore	Exp Value	Charge	MH+ [Da]	ΔM [ppm]	RT [min]	# Missed Cleavages
	High	FSPDDELLAScSADGTLR	1	1	1	O88879	C11(Carbamidomethyl)	0	1.60212e+06	0.001	0.05283	24.17	0.0528298	3	1953.9	5.84868	31.1552	0
O88379	Bromodomain adjacent to zinc finger domain protein 1A OS=Mus musculus GN=Baz1a PE=1 SV=3 - [BAZ1A_MOUSE]	24.06	0.71	1	1	1	1	1.61324e+06	1555	178.349	6.53662
	A2	Sequence	# PSMs	# Proteins	# Protein Groups	Protein Group Accessions	Modifications	ΔCn	Area	q-Value	PEP	IonScore	Exp Value	Charge	MH+ [Da]	ΔM [ppm]	RT [min]	# Missed Cleavages
	High	KKDAIDPLLFR	1	1	1	O88379		0	1.61324e+06	0.001	0.0162	24.06	0.0225771	3	1315.77	0.160656	21.8329	2
Q921F2	TAR DNA-binding protein 43 OS=Mus musculus GN=Tardbp PE=1 SV=1 - [TADBP_MOUSE]	23.58	6.28	1	2	2	2	4.93452e+06	414	44.5193	6.69775
	A2	Sequence	# PSMs	# Proteins	# Protein Groups	Protein Group Accessions	Modifications	ΔCn	Area	q-Value	PEP	IonScore	Exp Value	Charge	MH+ [Da]	ΔM [ppm]	RT [min]	# Missed Cleavages
	High	FGGNPGGFGNQGGFGNSR	1	1	1	Q921F2		0	7.87828e+06	0	0.01042	21.4	0.0619393	2	1726.76	-2.0717	19.5921	0
	High	QSPDEPLR	1	1	1	Q921F2		0	1.99076e+06	0.001	0.06943	16.18	0.200022	2	941.473	4.28433	9.29966	0
Q9CXY6	Interleukin enhancer-binding factor 2 OS=Mus musculus GN=Ilf2 PE=1 SV=1 - [ILF2_MOUSE]	23.54	5.13	1	1	1	1	3.01474e+06	390	43.0352	5.26221
	A2	Sequence	# PSMs	# Proteins	# Protein Groups	Protein Group Accessions	Modifications	ΔCn	Area	q-Value	PEP	IonScore	Exp Value	Charge	MH+ [Da]	ΔM [ppm]	RT [min]	# Missed Cleavages
	High	NQDLAPNSAEQASILSLVTK	1	1	1	Q9CXY6		0	3.01474e+06	0	0.007027	23.54	0.0836492	3	2099.09	-3.48243	33.0131	0
P47738	Aldehyde dehydrogenase, mitochondrial OS=Mus musculus GN=Aldh2 PE=1 SV=1 - [ALDH2_MOUSE]	23.48	2.7	1	1	1	1	2.00807e+06	519	56.5018	7.62061
	A2	Sequence	# PSMs	# Proteins	# Protein Groups	Protein Group Accessions	Modifications	ΔCn	Area	q-Value	PEP	IonScore	Exp Value	Charge	MH+ [Da]	ΔM [ppm]	RT [min]	# Missed Cleavages
	High	TFVQENVYDEFVER	1	1	1	P47738		0	2.00807e+06	0	0.005351	23.48	0.0610294	2	1774.83	-1.18424	29.3858	0
Q9CZU6	Citrate synthase, mitochondrial OS=Mus musculus GN=Cs PE=1 SV=1 - [CISY_MOUSE]	23.38	2.37	1	1	1	1	900598	464	51.7034	8.57275
	A2	Sequence	# PSMs	# Proteins	# Protein Groups	Protein Group Accessions	Modifications	ΔCn	Area	q-Value	PEP	IonScore	Exp Value	Charge	MH+ [Da]	ΔM [ppm]	RT [min]	# Missed Cleavages
	High	VVPGYGHAVLR	1	1	1	Q9CZU6		0	900598	0	0.001793	23.38	0.0316847	3	1167.66	-0.694588	14.7151	0
P09405	Nucleolin OS=Mus musculus GN=Ncl PE=1 SV=2 - [NUCL_MOUSE]	23.29	2.83	1	1	1	1	2.34396e+06	707	76.6768	4.75439
	A2	Sequence	# PSMs	# Proteins	# Protein Groups	Protein Group Accessions	Modifications	ΔCn	Area	q-Value	PEP	IonScore	Exp Value	Charge	MH+ [Da]	ΔM [ppm]	RT [min]	# Missed Cleavages
	High	GLSEDTTEETLKESFEGSVR	1	1	1	P09405		0	2.34396e+06	0	0.005404	23.29	0.0759478	3	2214.03	-3.86106	25.8576	1
Q8R1A4	Dedicator of cytokinesis protein 7 OS=Mus musculus GN=Dock7 PE=1 SV=3 - [DOCK7_MOUSE]	23.25	0.89	1	1	1	1	1.8632e+06	2130	241.286	6.7124
	A2	Sequence	# PSMs	# Proteins	# Protein Groups	Protein Group Accessions	Modifications	ΔCn	Area	q-Value	PEP	IonScore	Exp Value	Charge	MH+ [Da]	ΔM [ppm]	RT [min]	# Missed Cleavages
	High	HKELFALHPSPDEEEPIER	1	1	1	Q8R1A4		0	1.8632e+06	0.001	0.03362	23.25	0.118051	4	2273.12	1.81722	19.2166	1
Q9R1C7	Pre-mRNA-processing factor 40 homolog A OS=Mus musculus GN=Prpf40a PE=1 SV=1 - [PR40A_MOUSE]	23.06	1.68	1	1	1	1	2.28306e+06	953	108.412	7.69385
	A2	Sequence	# PSMs	# Proteins	# Protein Groups	Protein Group Accessions	Modifications	ΔCn	Area	q-Value	PEP	IonScore	Exp Value	Charge	MH+ [Da]	ΔM [ppm]	RT [min]	# Missed Cleavages
	High	FVKEPAFEDITLESER	1	1	1	Q9R1C7		0	2.28306e+06	0.002	0.07594	23.06	0.11814	3	1909.95	-1.54622	25.7739	1
P63101	14-3-3 protein zeta/delta OS=Mus musculus GN=Ywhaz PE=1 SV=1 - [1433Z_MOUSE]	23.02	3.27	7	1	1	1	2.21904e+06	245	27.7537	4.79248
	A2	Sequence	# PSMs	# Proteins	# Protein Groups	Protein Group Accessions	Modifications	ΔCn	Area	q-Value	PEP	IonScore	Exp Value	Charge	MH+ [Da]	ΔM [ppm]	RT [min]	# Missed Cleavages
	High	NLLSVAYK	1	7	1	P63101		0	2.21904e+06	0.001	0.05572	23.02	0.0266903	2	907.525	0.2641	21.7312	0
O09106	Histone deacetylase 1 OS=Mus musculus GN=Hdac1 PE=1 SV=1 - [HDAC1_MOUSE]	22.5133	5.6	1	3	3	3	2.41208e+06	482	55.0397	5.47803
	A2	Sequence	# PSMs	# Proteins	# Protein Groups	Protein Group Accessions	Modifications	ΔCn	Area	q-Value	PEP	IonScore	Exp Value	Charge	MH+ [Da]	ΔM [ppm]	RT [min]	# Missed Cleavages
	High	mTHNLLLNYGLYR	1	1	1	O09106	M1(Oxidation)	0	0	0.004	0.08685	18.98	0.248521	3	1623.83	-2.78477	25.9057	0
	High	IRmTHNLLLNYGLYR	1	1	1	O09106	M3(Oxidation)	0	1.76232e+06	0.006	0.1244	17.96	0.207143	3	1893.02	1.57209	23.602	1
	High	YGEYFPGTGDLR	1	1	1	O09106		0	3.06185e+06	0.006	0.1291	14.24	0.276877	2	1374.63	-3.02467	23.6229	0
P02088	Hemoglobin subunit beta-1 OS=Mus musculus GN=Hbb-b1 PE=1 SV=2 - [HBB1_MOUSE]	22.5	6.8	3	1	1	1	2.91945e+06	147	15.8301	7.6499
	A2	Sequence	# PSMs	# Proteins	# Protein Groups	Protein Group Accessions	Modifications	ΔCn	Area	q-Value	PEP	IonScore	Exp Value	Charge	MH+ [Da]	ΔM [ppm]	RT [min]	# Missed Cleavages
	High	LLVVYPWTQR	1	3	1	P02088		0	2.91945e+06	0.001	0.0558	22.5	0.0632634	2	1274.73	0.113206	30.733	0
Q91VJ2	Protein kinase C delta-binding protein OS=Mus musculus GN=Prkcdbp PE=1 SV=1 - [PRDBP_MOUSE]	22.27	4.23	1	1	1	1	498714	260	27.8366	5.56689
	A2	Sequence	# PSMs	# Proteins	# Protein Groups	Protein Group Accessions	Modifications	ΔCn	Area	q-Value	PEP	IonScore	Exp Value	Charge	MH+ [Da]	ΔM [ppm]	RT [min]	# Missed Cleavages
	High	VGSHADAAQER	1	1	1	Q91VJ2		0	498714	0.001	0.03605	22.27	0.0586996	2	1140.54	0.278009	5.00442	0
E9Q0C6	Acrosomal protein KIAA1210 OS=Mus musculus GN=Kiaa1210 PE=1 SV=1 - [K1210_MOUSE]	22.06	1.16	1	1	1	1	1.42315e+06	1637	180.92	8.70459
	A2	Sequence	# PSMs	# Proteins	# Protein Groups	Protein Group Accessions	Modifications	ΔCn	Area	q-Value	PEP	IonScore	Exp Value	Charge	MH+ [Da]	ΔM [ppm]	RT [min]	# Missed Cleavages
	High	mDSKPLmGSAIALESKPSR	1	1	1	E9Q0C6	M1(Oxidation); M7(Oxidation)	0	1.42315e+06	0.001	0.03516	22.06	0.141262	4	2050.03	-2.00348	14.9507	0
P01029	Complement C4-B OS=Mus musculus GN=C4b PE=1 SV=3 - [CO4B_MOUSE]	21.5	1.32	1	1	1	2	4.10862e+06	1738	192.794	7.53271
	A2	Sequence	# PSMs	# Proteins	# Protein Groups	Protein Group Accessions	Modifications	ΔCn	Area	q-Value	PEP	IonScore	Exp Value	Charge	MH+ [Da]	ΔM [ppm]	RT [min]	# Missed Cleavages
	High	TLEIPGSSDPNIVPDGDFSSLVR	2	1	1	P01029		0	4.10862e+06	0	0.005159	21.5	0.189375	3	2415.21	0.615332	34.458	0
Q7TNK1	Transcription factor RFX4 OS=Mus musculus GN=Rfx4 PE=1 SV=1 - [RFX4_MOUSE]	21.15	1.77	1	1	1	1	5.59675e+06	735	83.3179	6.80029
	A2	Sequence	# PSMs	# Proteins	# Protein Groups	Protein Group Accessions	Modifications	ΔCn	Area	q-Value	PEP	IonScore	Exp Value	Charge	MH+ [Da]	ΔM [ppm]	RT [min]	# Missed Cleavages
	High	SSAQYPFNSPTSR	1	1	1	Q7TNK1		0	5.59675e+06	0.001	0.02627	21.15	0.0859445	2	1441.67	-1.07953	16.2171	0
Q99LB0	Deoxynucleotidyltransferase terminal-interacting protein 1 OS=Mus musculus OX=10090 GN=Dnttip1 PE=1 SV=1 - [TDIF1_MOUSE]	21	3.66	1	1	1	1	1.93532e+06	328	36.8288	9.0708
	A2	Sequence	# PSMs	# Proteins	# Protein Groups	Protein Group Accessions	Modifications	ΔCn	Area	q-Value	PEP	IonScore	Exp Value	Charge	MH+ [Da]	ΔM [ppm]	RT [min]	# Missed Cleavages
	High	LNESTTFVLGSR	1	1	1	Q99LB0		0	1.93532e+06	0.001	0.01907	21	0.125901	2	1323.69	-0.189036	22.1509	0
Q9JHC9	ETS-related transcription factor Elf-2 OS=Mus musculus GN=Elf2 PE=1 SV=1 - [ELF2_MOUSE]	20.86	2.53	1	1	1	1	2.01726e+06	593	63.1632	6.41748
	A2	Sequence	# PSMs	# Proteins	# Protein Groups	Protein Group Accessions	Modifications	ΔCn	Area	q-Value	PEP	IonScore	Exp Value	Charge	MH+ [Da]	ΔM [ppm]	RT [min]	# Missed Cleavages
	High	SPTTTAPVSAAAAPR	1	1	1	Q9JHC9		0	2.01726e+06	0.001	0.03172	20.86	0.100493	2	1397.75	5.71934	12.8088	0
P19783	Cytochrome c oxidase subunit 4 isoform 1, mitochondrial OS=Mus musculus GN=Cox4i1 PE=1 SV=2 - [COX41_MOUSE]	20.77	7.69	1	1	1	1	3.60089e+06	169	19.5179	9.23193
	A2	Sequence	# PSMs	# Proteins	# Protein Groups	Protein Group Accessions	Modifications	ΔCn	Area	q-Value	PEP	IonScore	Exp Value	Charge	MH+ [Da]	ΔM [ppm]	RT [min]	# Missed Cleavages
	High	SEDYAFPTYADRR	1	1	1	P19783		0	3.60089e+06	0	0.002998	20.77	0.07119	3	1590.72	1.57039	18.4968	1
P08249	Malate dehydrogenase, mitochondrial OS=Mus musculus GN=Mdh2 PE=1 SV=3 - [MDHM_MOUSE]	20.64	6.51	1	1	1	1	1.72248e+06	338	35.5888	8.67529
	A2	Sequence	# PSMs	# Proteins	# Protein Groups	Protein Group Accessions	Modifications	ΔCn	Area	q-Value	PEP	IonScore	Exp Value	Charge	MH+ [Da]	ΔM [ppm]	RT [min]	# Missed Cleavages
	High	LTLYDIAHTPGVAADLSHIETR	1	1	1	P08249		0	1.72248e+06	0	0.0012	20.64	0.151021	4	2393.25	1.30572	32.2338	0
P48722	Heat shock 70 kDa protein 4L OS=Mus musculus GN=Hspa4l PE=1 SV=2 - [HS74L_MOUSE]	20.58	1.55	1	1	1	1	1.57781e+06	838	94.3225	5.74463
	A2	Sequence	# PSMs	# Proteins	# Protein Groups	Protein Group Accessions	Modifications	ΔCn	Area	q-Value	PEP	IonScore	Exp Value	Charge	MH+ [Da]	ΔM [ppm]	RT [min]	# Missed Cleavages
	High	VLATTFDPYLGGR	1	1	1	P48722		0	1.57781e+06	0.001	0.0164	20.58	0.13256	2	1409.74	0.401648	27.6795	0
Q9QWY8	Arf-GAP with SH3 domain, ANK repeat and PH domain-containing protein 1 OS=Mus musculus GN=Asap1 PE=1 SV=2 - [ASAP1_MOUSE]	20.43	1.57	1	1	1	1	2320602	1147	127.342	7.63525
	A2	Sequence	# PSMs	# Proteins	# Protein Groups	Protein Group Accessions	Modifications	ΔCn	Area	q-Value	PEP	IonScore	Exp Value	Charge	MH+ [Da]	ΔM [ppm]	RT [min]	# Missed Cleavages
	High	TANKFEGLSQQASTSSAK	1	1	1	Q9QWY8		0	2320602	0	0.004519	20.43	0.177071	3	1854.92	0.73109	12.7085	1
P14206	40S ribosomal protein SA OS=Mus musculus GN=Rpsa PE=1 SV=4 - [RSSA_MOUSE]	20.37	4.41	1	1	1	1	1.44554e+06	295	32.8174	4.86865
	A2	Sequence	# PSMs	# Proteins	# Protein Groups	Protein Group Accessions	Modifications	ΔCn	Area	q-Value	PEP	IonScore	Exp Value	Charge	MH+ [Da]	ΔM [ppm]	RT [min]	# Missed Cleavages
	High	FAAATGATPIAGR	1	1	1	P14206		0	1.44554e+06	0.001	0.0659	20.37	0.160708	2	1203.65	-2.03035	15.7159	0
Q9QZM0	Ubiquilin-2 OS=Mus musculus GN=Ubqln2 PE=1 SV=2 - [UBQL2_MOUSE]	20.24	2.35	1	1	1	1	7.85334e+06	638	67.3083	5.22412
	A2	Sequence	# PSMs	# Proteins	# Protein Groups	Protein Group Accessions	Modifications	ΔCn	Area	q-Value	PEP	IonScore	Exp Value	Charge	MH+ [Da]	ΔM [ppm]	RT [min]	# Missed Cleavages
	High	NPEISHLLNNPDImR	1	1	1	Q9QZM0	M14(Oxidation)	0	7.85334e+06	0.001	0.01733	20.24	0.218581	3	1778.89	-0.071509	22.6663	0

## Sheet: raw　data_03_HSF5-N2 High
Accession	Description	Score	Coverage	# Proteins	# Unique Peptides	# Peptides	# PSMs	Area	# AAs	MW [kDa]	calc. pI
O54887	Testis-specific serine kinase substrate OS=Mus musculus GN=Tsks PE=1 SV=4 - [TSKS_MOUSE]	2671.71	75.21	1	59	59	142	8.14977e+08	585	63.4654	6.49365
	A2	Sequence	# PSMs	# Proteins	# Protein Groups	Protein Group Accessions	Modifications	ΔCn	Area	q-Value	PEP	IonScore	Exp Value	Charge	MH+ [Da]	ΔM [ppm]	RT [min]	# Missed Cleavages
	High	cASQGQQLSTESLQQLLER	3	1	1	O54887	C1(Carbamidomethyl)	0	2.07821e+08	0	1.424e-10	102.16	1.42608e-09	3	2176.07	1.77811	31.8563	0
	High	RQEAELQELEQKLEAGLSR	5	1	1	O54887		0	1.87893e+08	0	6.277e-10	77.31	3.00964e-07	3	2227.17	1.15482	31.5469	2
	High	TGEGPSLSEQELQK	3	1	1	O54887		0	6.0928e+08	0	3.117e-08	76.7	3.84833e-07	2	1502.73	-0.106076	15.8416	0
	High	GLSSSGWGmAVR	2	1	1	O54887	M9(Oxidation)	0	3.87705e+08	0	3.466e-06	73.25	6.50583e-07	2	1223.58	-0.513916	18.3985	0
	High	AQLVPEAPGGVTSPAK	3	1	1	O54887		0	9.80661e+08	0	7.912e-06	63.94	4.74283e-06	2	1521.83	-0.0968139	19.8754	0
	High	KKAVSFHGVEPR	2	1	1	O54887		0	3.96314e+07	0	8.674e-06	63.32	4.26011e-06	2	1354.76	0.284709	8.05551	2
	High	QNSALLEEKLR	1	1	1	O54887		0	4.44899e+07	0	3.052e-05	62.14	1.20967e-05	2	1300.72	0.915514	15.9445	1
	High	VNQHVQTLQSEcSVLSENLER	3	1	1	O54887	C12(Carbamidomethyl)	0	3.13285e+08	0	1.03e-08	61.91	1.38174e-05	3	2470.19	-1.71885	23.0571	0
	High	AKDSITSLKEK	2	1	1	O54887		0	2.0968e+08	0	8.915e-07	60.12	1.05057e-05	3	1219.69	0.677915	7.6169	2
	High	AEALSSTLR	2	1	1	O54887		0	3.07076e+08	0	0.0002319	59.86	1.78668e-05	2	947.515	-0.524511	13.4342	0
	High	SVEDAEIKTNVLK	4	1	1	O54887		0	2.46279e+08	0	4.5e-07	58.54	2.51226e-05	2	1445.78	-1.15143	17.0625	1
	High	RRQEAEELEGYcSQLK	2	1	1	O54887	C12(Carbamidomethyl)	0	1.05842e+07	0	1.926e-05	57.61	3.35491e-05	3	1995.96	0.953531	15.4412	2
	High	LRYLQQQLQDETPR	1	1	1	O54887		0	1.31777e+07	0	3.908e-06	56.89	4.30777e-05	3	1787.94	0.297851	18.78	1
	High	TNVLKQNSALLEEKLR	3	1	1	O54887		0	3.27532e+07	0	0.0001407	56.28	1.68386e-05	3	1856.05	-4.92111	21.1563	2
	High	LAQDEAVRAK	2	1	1	O54887		0	3.31682e+07	0	0.0002932	56.2	2.77065e-05	2	1100.61	0.0847987	6.62191	1
	High	ALTPLVDEVKQK	4	1	1	O54887		0	4.43676e+08	0	0.000191	55.72	2.2505e-05	2	1340.78	-1.43532	18.9042	1
	High	AQREQAQSAR	1	1	1	O54887		0	1.28237e+07	0	2.445e-05	55.26	4.37842e-05	2	1144.58	-0.726103	4.72923	1
	High	RQEAELQELEQK	2	1	1	O54887		0	1.80167e+07	0	9.928e-05	55.02	6.48436e-05	2	1500.77	0.390094	14.5203	1
	High	KAVSFHGVEPR	2	1	1	O54887		0	1.03877e+08	0	1.145e-05	54.53	3.55895e-05	2	1226.67	0.811437	10.3503	1
	High	SELEALGPVKPILEELGR	4	1	1	O54887		0	255710778	0	2.22e-08	53.66	2.84148e-05	3	1950.1	2.19146	35.635	0
	High	EIHEAGDPPAGVESR	5	1	1	O54887		0	1.49459e+08	0	1.85e-07	51.49	0.000110339	3	1563.74	0.845891	10.0357	0
	High	LDGFLGQWER	2	1	1	O54887		0	70336298	0	4.667e-05	50.64	0.000155768	2	1220.61	0.17647	29.4988	0
	High	HGLSPATPIQGcSGPPGSPEEPPRQR	3	1	1	O54887	C12(Carbamidomethyl)	0	432044349	0	1.041e-06	49.59	0.000264311	4	2709.32	0.270182	16.028	1
	High	VATLDYmHLK	2	1	1	O54887	M7(Oxidation)	0	7.00486e+07	0	0.000311	47.31	0.000352054	2	1206.62	-0.459664	16.4515	0
	High	ADELcTmVER	2	1	1	O54887	C5(Carbamidomethyl); M7(Oxidation)	0	4.28086e+07	0	0.0001922	47.04	0.000118618	2	1239.53	0.197871	12.8117	0
	High	AKDSITSLK	1	1	1	O54887		0	1.32658e+07	0	0.001221	45.74	0.000196014	2	962.552	0.0135848	9.35937	1
	High	WHQEEGAVQEALR	6	1	1	O54887		0	3.57667e+08	0	0.000154	45.25	0.000520949	2	1552.75	-0.824514	16.3517	0
	High	TIWQSKEIHEAGDPPAGVESR	3	1	1	O54887		0	1.55511e+08	0	1.266e-09	44.9	0.000813838	3	2307.14	-0.371469	17.4216	1
	High	AVSFHGVEPR	4	1	1	O54887		0	1.8354e+08	0	4.673e-05	44.24	0.000363519	2	1098.57	-0.205763	13.5617	0
	High	LAQDEAVR	2	1	1	O54887		0	279557289	0	0.006563	43.95	0.000356405	2	901.473	-0.630229	7.7406	0
	High	SAQGPcAR	2	1	1	O54887	C6(Carbamidomethyl)	0	8.81261e+06	0	0.006383	43.66	0.000264774	2	846.388	-0.992829	5.13117	0
	High	mSHEPmHWcLNLKR	3	1	1	O54887	M1(Oxidation); M6(Oxidation); C9(Carbamidomethyl)	0	1.14553e+08	0	1.097e-05	43.03	0.000562443	4	1870.85	-0.745768	15.0631	1
	High	ALTPLVDEVK	2	1	1	O54887		0	1.59133e+08	0	0.001207	39.02	0.000776948	2	1084.62	0.0131183	23.0974	0
	High	TGEGPSLSEQELQKVSTGLEELRR	3	1	1	O54887		0	8.54989e+08	0	2.687e-06	38.75	0.00270038	4	2643.36	-0.184753	30.2006	2
	High	GADHVLNLDR	1	1	1	O54887		0	1.81806e+08	0	0.0004623	38.53	0.00205512	3	1109.57	-0.241163	14.2163	0
	High	VSTGLEELRR	3	1	1	O54887		0	1.88862e+08	0	0.0001152	38.23	0.00311902	3	1159.64	-0.826409	14.3665	1
	High	AKNLLLTDK	1	1	1	O54887		0	1.96578e+07	0	0.003668	38.19	0.001335	2	1015.61	0.060414	13.0499	1
	High	RGADHVLNLDR	4	1	1	O54887		0	4.03912e+08	0	4.971e-05	37.92	0.00244575	2	1265.67	0.365828	11.9195	1
	High	KILELER	1	1	1	O54887		0	4.20688e+07	0	0.0255	37.86	0.00114577	2	900.551	-0.29794	13.8779	1
	High	QEAELQELEQKLEAGLSR	1	1	1	O54887		0	5.11094e+06	0	0.0004551	36.65	0.00470391	3	2071.06	-3.77549	34.5183	1
	High	TTRVNQHVQTLQSEcSVLSENLER	2	1	1	O54887	C15(Carbamidomethyl)	0	5.20539e+07	0	1.893e-06	34.86	0.00801773	3	2828.39	-0.878133	21.4726	1
	High	HVRAEALSSTLR	2	1	1	O54887		0	2.92539e+08	0	1.463e-06	34.02	0.00354669	3	1339.74	-0.605351	11.4711	1
	High	GRADELcTmVER	2	1	1	O54887	C7(Carbamidomethyl); M9(Oxidation)	0	1.10875e+08	0	0.005025	33.05	0.00554904	3	1452.66	1.12534	11.7645	1
	High	ALTPLVDEVKQKGLAPAcPScQR	2	1	1	O54887	C18(Carbamidomethyl); C21(Carbamidomethyl)	0	1.95168e+07	0	8.679e-05	32.6	0.0110732	4	2538.31	-3.2805	22.9107	2
	High	AKNLLLTDKmKPEEK	1	1	1	O54887	M10(Oxidation)	0	28595369	0	0.0006053	30.57	0.0105679	4	1773.98	0.0291715	9.12091	2
	High	HGLSPATPIQGcSGPPGSPEEPPR	2	1	1	O54887	C12(Carbamidomethyl)	0	3.08535e+07	0	1.7e-06	30.02	0.0218989	3	2425.16	0.169587	17.6347	0
	High	ILELERQALAK	2	1	1	O54887		0	1.83831e+07	0	0.009972	29.45	0.00578856	2	1283.77	0.193895	19.6259	1
	High	NLLLTDKmKPEEK	2	1	1	O54887	M8(Oxidation)	0	1.56477e+08	0	5.918e-05	28.13	0.0276868	3	1574.85	0.977848	11.7871	1
	High	YLQQQLQDETPRR	1	1	1	O54887		0	1.28399e+07	0	0.00209	26.77	0.0522789	3	1674.86	0.842831	14.0723	1
	High	GLAPAcPScQR	2	1	1	O54887	C6(Carbamidomethyl); C9(Carbamidomethyl)	0	1.43968e+08	0	0.01203	23.45	0.0284669	2	1216.56	-0.0998128	10.1062	0
	High	GLQELRGRADELcTmVER	1	1	1	O54887	C13(Carbamidomethyl); M15(Oxidation)	0	2.78972e+06	0	0.02314	22.34	0.132442	4	2149.05	-0.794949	20.7459	2
	High	VNqHVQTLQSEcSVLSENLER	8	1	1	O54887	Q3(Deamidated); C12(Carbamidomethyl)	0	2.36052e+06	0	0.007256	21.77	0.139375	3	2471.18	0.65	23.7587	0
	High	LLGGLGGRLDGFLGQWER	1	1	1	O54887		0	2.09551e+08	0	0.0005369	19.8	0.154975	3	1944.05	0.228945	36.4478	1
	High	SAVSVASLRSELEALGPVKPILEELGR	2	1	1	O54887		0	1.51509e+08	0	0.0001286	19.56	0.0381785	3	2820.58	0.415293	40.5685	1
	High	AQLVPEAPGGVTSPAKGITK	2	1	1	O54887		0	8.19788e+07	0	0.0005019	17.62	0.104654	3	1921.08	-0.0311101	20.1349	1
	High	TTRVNQHVQTLQSEcSVLSENLERR	1	1	1	O54887	C15(Carbamidomethyl)	0	6.38021e+06	0	0.008139	12.98	1.10267	4	2984.5	0.0682353	20.6328	2
	High	AQLVPEAPGGVTSPAKGITKK	1	1	1	O54887		0	3.13157e+07	0	0.01393	12.56	0.202438	3	2049.17	0.656239	17.6556	2
	High	TTRVnQHVQTLQSEcSVLSENLER	3	1	1	O54887	N5(Deamidated); C15(Carbamidomethyl)	0	1.0663e+06	0.003	0.04113	14.69	0.772647	4	2829.37	-1.85587	23.065	1
	High	GADHVLNLDRSAQGPcAR	1	1	1	O54887	C16(Carbamidomethyl)	0	5.0295e+06	0.005	0.05766	10.61	1.79875	3	1936.95	3.49394	14.405	1
	High	TGEGPSLSEQELQKVSTGLEELR	1	1	1	O54887		0	3.90045e+06	0.006	0.0652	20.66	0.186835	3	2487.26	1.9869	32.0175	1
	High	QKGLAPAcPScQR	1	1	1	O54887	C8(Carbamidomethyl); C11(Carbamidomethyl)	0	4.50961e+06	0.007	0.08232	15.88	0.410579	3	1472.71	0.622781	8.01115	1
P03987	Ig gamma-3 chain C region OS=Mus musculus PE=1 SV=2 - [IGHG3_MOUSE]	1661.56	49.25	1	20	20	92	2.9625e+09	398	43.9013	7.13721
	A2	Sequence	# PSMs	# Proteins	# Protein Groups	Protein Group Accessions	Modifications	ΔCn	Area	q-Value	PEP	IonScore	Exp Value	Charge	MH+ [Da]	ΔM [ppm]	RT [min]	# Missed Cleavages
	High	NGELEQDYKNTPPILDSDGTYFLYSK	3	1	1	P03987		0	4.85694e+08	0	4.556e-09	86.46	4.51887e-08	3	3007.43	1.65727	31.5406	1
	High	AQTPQVYTIPPPR	7	1	1	P03987		0	4.09524e+08	0	5.283e-08	79.38	1.37838e-07	2	1467.79	-0.521849	19.5233	0
	High	nGELEQDYKNTPPILDSDGTYFLYSK	1	1	1	P03987	N1(Deamidated)	0	2.03303e+08	0	4.558e-09	76.33	3.99268e-07	3	3008.41	1.10655	33.6726	1
	High	VVSALPIQHQDWmR	7	1	1	P03987	M13(Oxidation)	0	2.05939e+09	0	3.668e-06	64.51	7.15075e-06	2	1695.86	-0.67337	21.0845	0
	High	WNYGALSSGVR	3	1	1	P03987		0	6.84624e+08	0	1.747e-05	60.14	1.60734e-05	2	1209.6	0.5894	22.479	0
	High	GYFPEPVTVKWNYGALSSGVR	3	1	1	P03987		0	2.77963e+08	0	1.341e-07	57.78	3.35117e-05	3	2327.19	3.80233	31.8351	1
	High	VNNKALPAPIER	2	1	1	P03987		0	2.72805e+07	0	5.204e-06	55.27	1.47097e-05	3	1321.76	2.54002	13.4975	1
	High	VnNKALPAPIER	4	1	1	P03987	N2(Deamidated)	0	1.04318e+07	0	3.201e-05	54.03	3.65714e-05	3	1322.74	-0.374321	15.2042	1
	High	DALmISLTPK	8	1	1	P03987	M4(Oxidation)	0	2.89272e+09	0	0.00044	52.12	0.000114773	2	1104.6	1.53369	25.138	0
	High	GYFPEPVTVKWnYGALSSGVR	1	1	1	P03987	N12(Deamidated)	0	4.43133e+06	0	4.209e-06	51.94	0.00014394	3	2328.18	4.82004	32.5258	1
	High	GRAQTPQVYTIPPPR	4	1	1	P03987		0	9.78629e+07	0	3.048e-09	47.98	0.000167182	3	1680.92	0.970056	17.1844	1
	High	NTPPILDSDGTYFLYSK	2	1	1	P03987		0	3.75917e+08	0	3.249e-06	46.75	0.000413187	2	1930.94	0.66619	31.7293	0
	High	TVSSVLQSGFYSLSSLVTVPSSTWPSQTVIcNVAHPASK	1	1	1	P03987	C31(Carbamidomethyl)	0	5.90816e+07	0	9.287e-10	44.2	0.000604501	4	4122.1	2.661	43.6527	0
	High	VVSALPIQHQDWMR	2	1	1	P03987		0	6.34652e+07	0	2.71e-06	40.14	0.00189298	3	1679.87	-0.226812	24.7752	0
	High	IPKPSTPPGSScPPGNILGGPSVFIFPPKPK	11	1	1	P03987	C12(Carbamidomethyl)	0	7.89838e+08	0	2.451e-08	39.5	0.000852734	4	3170.72	3.4393	30.9864	0
	High	EVHTAWTQPR	1	1	1	P03987		0	3.16143e+07	0	0.00189	38.46	0.00207426	2	1224.61	0.453308	11.3929	0
	High	ALPAPIER	5	1	1	P03987		0	3.14995e+09	0	0.01852	37.47	0.000420792	2	866.51	0.242182	15.9237	0
	High	GYFPEPVTVK	2	1	1	P03987		0	8.95052e+08	0	0.01046	36.03	0.00372942	2	1136.6	-0.430381	23.078	0
	High	cKVnNKALPAPIER	2	1	1	P03987	C1(Carbamidomethyl); N4(Deamidated)	0	9.62082e+06	0	0.0003538	34.82	0.00418604	3	1610.87	0.650343	13.6453	2
	High	AQTPQVYTIPPPREQMSK	1	1	1	P03987		0	8.21009e+07	0	1.648e-06	31.67	0.0139217	3	2071.06	-0.525253	18.8596	1
	High	GRAQTPQVYTIPPPREQMSK	1	1	1	P03987		0	8.79104e+06	0	6.419e-05	31.06	0.0142192	3	2284.18	-2.44061	16.4832	2
	High	DALMISLTPK	2	1	1	P03987		0	7.30512e+07	0	0.01431	26.29	0.0498122	2	1088.6	1.03409	27.8472	0
	High	GRAQTPQVYTIPPPREQmSK	6	1	1	P03987	M18(Oxidation)	0	5.02307e+08	0	6.146e-08	24.61	0.062788	3	2300.18	0.715781	14.6885	2
	High	AQTPQVYTIPPPREQmSK	8	1	1	P03987	M16(Oxidation)	0	2.84484e+09	0	3.933e-07	22.53	0.127331	3	2087.06	1.00863	17.2901	1
	High	NGELEQDYK	1	1	1	P03987		0	7.08611e+07	0	0.02065	19.37	0.0843962	2	1095.5	-0.263428	9.50527	0
	High	AQTPQVYTIPPPREQmSKK	2	1	1	P03987	M16(Oxidation)	0	218196156	0	0.0008876	13.75	0.807549	3	2215.16	0.50977	14.5187	2
	High	nGELEQDYK	1	1	1	P03987	N1(Deamidated)	0	1.31052e+07	0.007	0.08827	13.68	0.244273	2	1096.48	-0.715086	11.7077	0
	High	TELIKRIEPR	1	1	1	P03987		0	1.74754e+07	0.008	0.1081	14.23	0.209553	3	1254.75	-0.809383	13.5215	2
P17156	Heat shock-related 70 kDa protein 2 OS=Mus musculus GN=Hspa2 PE=1 SV=2 - [HSP72_MOUSE]	1019.86	52.61	1	25	34	59	1.08058e+08	633	69.5987	5.66846
	A2	Sequence	# PSMs	# Proteins	# Protein Groups	Protein Group Accessions	Modifications	ΔCn	Area	q-Value	PEP	IonScore	Exp Value	Charge	MH+ [Da]	ΔM [ppm]	RT [min]	# Missed Cleavages
	High	QATKDAGTITGLNVLR	2	1	1	P17156		0	5.12375e+07	0	3.075e-08	86.64	2.21106e-08	3	1657.92	0.264109	22.0812	1
	High	NQVAmNPTNTIFDAK	1	1	1	P17156	M5(Oxidation)	0	5.4812e+07	0	1.168e-09	80.34	1.6922e-07	2	1679.8	-0.867608	21.0606	0
	High	mKEIAEAYLGGK	1	1	1	P17156	M1(Oxidation)	0	3.75596e+07	0	6.672e-08	73.56	6.16777e-07	2	1325.68	0.654566	15.4043	1
	High	IINEPTAAAIAYGLDK	1	4	4	P20029;P16627;P17156;P63017		0	3.77742e+07	0	8.125e-08	68.65	2.42896e-06	2	1659.9	0.159113	28.1839	0
	High	DAGTITGLNVLR	1	1	1	P17156		0	6.12324e+07	0	3.005e-06	68.53	2.42687e-06	2	1229.69	0.274024	26.9059	0
	High	FEELNADLFR	1	2	2	P17156;P63017		0	5.71815e+06	0	2.106e-05	61.75	1.01254e-05	2	1253.62	-0.29598	28.991	0
	High	TTPSYVAFTDTER	2	3	3	P16627;P17156;P63017		0	134473007	0	1.158e-05	57.41	2.17862e-05	2	1487.7	0.676753	21.3643	0
	High	ARFEELNADLFR	2	2	2	P17156;P63017		0	3.28441e+07	0	0.0006031	47.4	0.00030116	3	1480.76	0.876988	26.3979	1
	High	mVSHLAEEFKR	1	1	1	P17156	M1(Oxidation)	0	2.17917e+07	0	0.0003101	46.32	0.000464358	3	1362.68	-1.01547	12.0144	1
	High	VQSAVITVPAYFNDSQR	3	1	1	P17156		0	6.55416e+07	0	5.271e-05	43.65	0.000932081	3	1894.97	0.275174	28.0756	0
	High	TFFPEEISSmVLTK	4	1	1	P17156	M10(Oxidation)	0	3.35362e+07	0	2.374e-05	42.76	0.00104609	2	1644.82	0.297483	31.9197	0
	High	DAKLDKGQIQEIVLVGGSTR	1	1	1	P17156		0	7.80541e+06	0	4.003e-05	40.79	0.000612756	3	2127.18	2.55026	24.1614	2
	High	NAVESYTYNIKQTVEDEKLR	2	1	1	P17156		0	3.35412e+07	0	5.155e-05	40.71	0.00202954	4	2400.2	-0.498985	24.7831	2
	High	KDIGPNKR	1	1	1	P17156		0	948462	0	0.01292	39.95	0.000485558	2	927.537	-0.455623	4.9532	2
	High	NAVESYTYNIK	1	1	1	P17156		0	1.08913e+08	0	0.001487	37.68	0.00210701	2	1301.64	0.111706	18.0536	0
	High	GQIQEIVLVGGSTR	1	1	1	P17156		0	2.5846e+06	0	0.01217	35.51	0.00407726	2	1456.8	-4.82846	24.7862	0
	High	QTQTFTTYSDNQSSVLVQVYEGER	1	1	1	P17156		0	9.26658e+06	0	0.0001811	33.18	0.00906382	3	2780.3	-0.319133	29.2705	0
	High	STAGDTHLGGEDFDNR	3	2	2	P17156;P63017		0	5.11266e+07	0	4.117e-05	29.72	0.00373309	3	1691.73	0.119955	13.1165	0
	High	TTPSYVAFTDTERLIGDAAK	2	3	3	P16627;P17156;P63017		0	5.69328e+07	0	5.456e-06	29.48	0.0248547	3	2156.09	1.4103	31.7309	1
	High	LLQDFFNGKELNK	2	2	2	P17156;P63017		0	4.4924e+07	0	0.001517	28.71	0.0200533	2	1565.83	-3.17608	26.5662	1
	High	LDKGQIQEIVLVGGSTR	2	1	1	P17156		0	2.73436e+07	0	0.001496	28.71	0.0107669	3	1813.02	-0.417704	25.2062	1
	High	QTVEDEKLR	1	1	1	P17156		0	1.49398e+07	0	0.006761	28.2	0.0320875	3	1117.58	-3.84024	7.66311	1
	High	VQVEYKGEmK	2	1	1	P17156	M9(Oxidation)	0	1.97459e+07	0	0.03048	27.79	0.0215412	2	1226.61	0.366937	7.80569	1
	High	VEIIANDQGNR	1	4	4	P20029;P16627;P17156;P63017		0	1.72472e+07	0	0.01239	26.24	0.0305424	2	1228.63	-0.00158179	12.6233	0
	High	LIGDAAKNQVAmNPTNTIFDAKR	1	1	1	P17156	M12(Oxidation)	0	1.17115e+07	0	0.002946	24.76	0.0673403	4	2504.3	1.42517	21.2375	2
	High	LSKDDIDRmVQEAER	2	1	1	P17156	M9(Oxidation)	0	2.04443e+07	0	0.002041	24.18	0.0880382	3	1820.88	-1.12528	17.0818	2
	High	NTTIPTKqTQTFTTYSDNQSSVLVQVYEGER	5	1	1	P17156	Q8(Deamidated)	0	4.82388e+06	0	0.002662	23.36	0.106103	4	3536.72	5.16375	27.9996	1
	High	KFEDATVQSDmKHWPFR	1	1	1	P17156	M11(Oxidation)	0	3.84552e+07	0	0.002239	22.72	0.106646	4	2138.01	0.16454	19.243	2
	High	IINEPTAAAIAYGLDKK	1	2	2	P17156;P63017		0	8.07878e+07	0	0.0003752	21.8	0.0687121	3	1787.99	-0.508001	25.5855	1
	High	ARFEELNADLFRGTLEPVEK	2	1	1	P17156		0	4.39441e+07	0	0.002584	21.68	0.140256	4	2334.21	1.22157	29.2059	2
	High	LIGDAAKNQVAmNPTNTIFDAK	1	1	1	P17156	M12(Oxidation)	0	3.25486e+06	0	0.008629	21.49	0.160719	3	2348.2	4.19635	23.4022	1
	High	DNNLLGKFDLTGIPPAPR	1	1	1	P17156		0	5.14284e+06	0	0.002754	21.15	0.0905487	3	1938.05	0.675002	32.9428	1
	High	NTTIPTKQTQTFTTYSDNQSSVLVQVYEGER	1	1	1	P17156		0	1.32428e+07	0	0.00922	20.99	0.185107	3	3535.72	0.458408	27.9691	1
	High	YKSEDEANRDR	1	1	1	P17156		0	1.7058e+06	0	0.02517	20.43	0.0833274	3	1382.63	-0.596343	4.9238	2
	High	LLQDFFnGKELNK	1	2	2	P17156;P63017	N7(Deamidated)	0	6.87044e+06	0	0.002404	12.62	0.809584	3	1566.82	1.60419	27.6542	1
	High	VQSAVITVPAYFnDSQR	1	1	1	P17156	N13(Deamidated)	0	4.74279e+06	0.003	0.04386	26	0.0512425	2	1895.95	2.53178	28.9362	0
	High	MKEIAEAYLGGK	1	1	1	P17156		0	3.63243e+06	0.006	0.05915	24.67	0.0528849	3	1309.68	-1.71573	18.2325	1
	High	VQVEYKGEmKTFFPEEISSmVLTK	1	1	1	P17156	M9(Oxidation); M20(Oxidation)	0	1.34935e+07	0.008	0.1111	10.67	1.96262	4	2852.41	1.123	27.6495	2
Q9D8L5	Coiled-coil domain-containing protein 91 OS=Mus musculus GN=Ccdc91 PE=1 SV=2 - [CCD91_MOUSE]	885.699	55.2	1	29	29	41	8.14524e+07	442	49.9763	5.07178
	A2	Sequence	# PSMs	# Proteins	# Protein Groups	Protein Group Accessions	Modifications	ΔCn	Area	q-Value	PEP	IonScore	Exp Value	Charge	MH+ [Da]	ΔM [ppm]	RT [min]	# Missed Cleavages
	High	VAEAIQAAVQEQQR	3	1	1	Q9D8L5		0	8.35829e+07	0	6.319e-09	90.73	1.27637e-08	2	1540.81	1.68814	17.6123	0
	High	EKEQDAVSFQAR	2	1	1	Q9D8L5		0	2.79921e+07	0	0.0001021	59.86	1.87446e-05	2	1407.69	0.763116	11.3704	1
	High	SLSSLELFLScAQK	1	1	1	Q9D8L5	C11(Carbamidomethyl)	0	1.48814e+07	0	9.593e-06	58.51	2.54377e-05	2	1582.82	0.563544	34.7808	0
	High	LKASEEEKQR	2	1	1	Q9D8L5		0	1.57723e+07	0	0.0006486	55.24	6.02941e-05	2	1217.65	0.187196	4.98596	2
	High	AGHEALSIIVDEYK	1	1	1	Q9D8L5		0	8.7675e+06	0	1.414e-05	54.9	7.50737e-05	3	1544.8	-0.194263	24.925	0
	High	SEKAmEEAVKR	2	1	1	Q9D8L5	M5(Oxidation)	0	7.50905e+06	0	0.0002933	54.48	6.54088e-05	2	1293.65	1.01464	5.09149	2
	High	TRDELVEYVR	2	1	1	Q9D8L5		0	4.73287e+07	0	1.149e-06	54.22	7.19041e-05	2	1279.67	0.929541	17.2277	1
	High	IKKDVESLmEK	1	1	1	Q9D8L5	M9(Oxidation)	0	3.01379e+07	0	6.93e-06	53.92	6.67062e-05	3	1335.72	-0.525546	7.62	2
	High	LLDVLDTEKELLR	2	1	1	Q9D8L5		0	3.77039e+07	0	2.883e-06	51.07	8.24617e-05	3	1556.89	0.874151	32.4849	1
	High	GFLKEKEQDAVSFQAR	1	1	1	Q9D8L5		0	8.72722e+07	0	9.92e-05	49.42	0.000197718	3	1852.95	-1.34292	17.4072	2
	High	LLDVLDTEKELLREK	1	1	1	Q9D8L5		0	32292311	0	5.581e-07	47.61	0.000162111	4	1814.03	-0.231124	30.2876	2
	High	AAIVEEQR	2	1	1	Q9D8L5		0	1.31362e+07	0	0.004245	40.69	0.000985331	2	915.489	-0.847897	8.19755	0
	High	mSQEAVKAAIVEEQRR	1	1	1	Q9D8L5	M1(Oxidation)	0	5.67443e+06	0	0.0001042	38.87	0.00269165	3	1860.96	0.0460431	12.537	2
	High	RLDQVTR	1	1	1	Q9D8L5		0	5.92222e+07	0	0.0019	36.87	0.00301188	2	887.505	-0.477341	6.70598	1
	High	QAHRcEELLHAQHQR	2	1	1	Q9D8L5	C5(Carbamidomethyl)	0	1.52285e+06	0	0.002736	36.48	0.00448686	4	1912.93	2.05328	6.58775	1
	High	NKETLESAVK	1	1	1	Q9D8L5		0	6.06329e+06	0	0.002415	35.34	0.00505878	2	1118.61	0.582207	8.73142	1
	High	AAIVEEQRR	1	1	1	Q9D8L5		0	7.98125e+06	0	9.828e-05	33.49	0.00427566	3	1071.59	-0.181598	6.83988	1
	High	TRDELVEYVREQR	2	1	1	Q9D8L5		0	7.3427e+07	0	2.044e-05	32.19	0.0128339	3	1692.87	0.208585	16.8748	2
	High	DELVEYVR	1	1	1	Q9D8L5		0	4.4572e+06	0	0.007177	31.36	0.00928547	2	1022.52	0.264312	20.3214	0
	High	AAIVEEQRRSEK	1	1	1	Q9D8L5		0	4.457e+06	0	0.01727	29.97	0.016564	3	1415.76	-2.583	6.10897	2
	High	QKISSLETK	1	1	1	Q9D8L5		0	1.42465e+07	0	0.02294	29.88	0.00930355	2	1033.59	-0.0470052	7.72268	1
	High	NKETLESAVKLEK	2	1	1	Q9D8L5		0	7.3502e+07	0	0.000576	29.37	0.0137577	3	1488.83	0.00410663	14.029	2
	High	EQDAVSFQAR	1	1	1	Q9D8L5		0	6.26447e+06	0	0.01697	26.57	0.0277569	2	1150.55	-1.61549	13.6469	0
	High	AVGEERENLEKVHAEER	2	1	1	Q9D8L5		0	4.86569e+06	0	5.404e-05	24.51	0.0823044	4	1994.99	-0.222123	9.5262	2
	High	HSVLEKGFLK	1	1	1	Q9D8L5		0	6.58711e+06	0	0.01187	14.18	0.521354	3	1157.67	-0.274443	15.0793	1
	High	IQEALTQQSQEQKESLEK	1	1	1	Q9D8L5		0	3.91876e+07	0	0.004345	11.68	1.4467	3	2117.08	1.65578	13.0562	1
	High	DVESLmEKHSVLEK	1	1	1	Q9D8L5	M6(Oxidation)	0	1.23504e+07	0.002	0.03339	22.12	0.123366	3	1659.83	2.35615	13.7365	1
	High	QQLDAIEKQYVSAIEK	1	1	1	Q9D8L5		0	1.92632e+07	0.004	0.04522	10.95	1.51866	3	1862.99	-0.00928826	26.4223	1
	High	TEHARDQERVAEAIQAAVQEQQR	1	1	1	Q9D8L5		0	6.61504e+06	0.008	0.1145	22.77	0.121542	4	2663.32	-1.90461	21.8108	2
Q8K4P0	pre-mRNA 3' end processing protein WDR33 OS=Mus musculus GN=Wdr33 PE=1 SV=1 - [WDR33_MOUSE]	837.964	28.2	1	28	28	50	7.81971e+07	1330	145.176	9.12939
	A2	Sequence	# PSMs	# Proteins	# Protein Groups	Protein Group Accessions	Modifications	ΔCn	Area	q-Value	PEP	IonScore	Exp Value	Charge	MH+ [Da]	ΔM [ppm]	RT [min]	# Missed Cleavages
	High	RPDFAQQQAmQQLTFDGKR	2	1	1	Q8K4P0	M10(Oxidation)	0	3.58501e+07	0	2.833e-08	77.22	4.32449e-07	3	2281.11	0.167861	17.1297	1
	High	TQAEIEQEmATLqYTNPQLLEQLKIER	1	1	1	Q8K4P0	M9(Oxidation); Q13(Deamidated)	0	5687295	0	5.495e-06	72.25	1.23004e-06	3	3234.64	7.46786	31.6904	1
	High	SSSLQGmDmASLPPR	9	1	1	Q8K4P0	M7(Oxidation); M9(Oxidation)	0	7.72206e+06	0	1.127e-05	65.47	3.19266e-06	2	1608.74	-0.194027	14.3395	0
	High	GRDNFPGPDDFGPEEGFDASDEAAR	2	1	1	Q8K4P0		0	9.73908e+07	0	4.132e-08	58.27	4.46808e-06	3	2668.11	-2.27219	26.0314	1
	High	KTIDYNPSVIK	1	1	1	Q8K4P0		0	9.65925e+06	0	2.125e-05	48.99	0.000144479	2	1277.71	0.754317	15.3595	1
	High	GRDNFPGPDDFGPEEGFDASDEAARGR	1	1	1	Q8K4P0		0	1.93246e+07	0	1.821e-06	46.25	0.000133983	4	2881.24	0.379987	23.9261	2
	High	ERSSSLQGmDmASLPPR	5	1	1	Q8K4P0	M9(Oxidation); M11(Oxidation)	0	0	0	0.0005159	44.96	0.000406921	3	1893.88	-0.388113	12.8086	1
	High	mFQAHKEAIR	1	1	1	Q8K4P0	M1(Oxidation)	0	2.8095e+06	0	0.005756	43.92	0.000944835	2	1246.64	1.26469	6.84145	1
	High	GmQGPPGPR	1	1	1	Q8K4P0	M2(Oxidation)	0	1.05047e+07	0	0.003453	40	0.00058	2	912.436	-0.0896789	6.40432	0
	High	IPPLNPGQGPGPNKGDTR	1	1	1	Q8K4P0		0	7.82028e+07	0	8.969e-08	37.05	0.00379691	3	1814.95	0.82338	14.3649	1
	High	GPHPSQGPIPFQQQKAPLLGDGPR	2	1	1	Q8K4P0		0	1.23395e+07	0	1.128e-05	34.89	0.00557864	4	2522.33	0.163196	22.0989	1
	High	NLKEELQVFR	1	1	1	Q8K4P0		0	1.86168e+06	0	0.022	33.19	0.00700411	2	1275.7	-2.87638	23.1293	1
	High	DAPRPDHPPHDGHSPASR	4	1	1	Q8K4P0		0	9.81246e+06	0	9.62e-07	31.32	0.0107734	4	1945.9	0.933026	5.64856	0
	High	DNFPGPDDFGPEEGFDASDEAAR	1	1	1	Q8K4P0		0	1.28819e+07	0	0.000223	31.25	0.00164977	3	2455	1.14829	28.8548	0
	High	GPHPSQGPIPFQQQK	1	1	1	Q8K4P0		0	5.89468e+07	0	0.002174	30.5	0.0164881	3	1645.85	0.44277	14.8158	0
	High	GmQGPPHPHGIQGGPASQGIQGPLmGLNPR	1	1	1	Q8K4P0	M2(Oxidation); M25(Oxidation)	0	0	0	7.593e-06	28.89	0.0315703	4	3018.48	-0.732212	21.3464	0
	High	TIDYNPSVIK	1	1	1	Q8K4P0		0	5.89976e+07	0	0.01542	26.69	0.0230361	2	1149.61	-0.436449	18.9666	0
	High	EASFSPTDNKFATcSDDGTVR	1	1	1	Q8K4P0	C14(Carbamidomethyl)	0	4.85336e+06	0	0.0009143	23.63	0.0290452	3	2305	-0.510471	18.1764	1
	High	GmqGPPHPHGIQGGPASQGIQGPLmGLNPR	3	1	1	Q8K4P0	M2(Oxidation); Q3(Deamidated); M25(Oxidation)	0	0	0	0.006347	22.4	0.14012	3	3019.48	5.25338	21.3208	0
	High	GPPNHHLGPmSER	1	1	1	Q8K4P0	M10(Oxidation)	0	1.07751e+07	0	0.007112	19.84	0.0985652	3	1444.67	-1.74869	6.13587	0
	High	GSHPDFPDDFRPDDFHPDKR	1	1	1	Q8K4P0		0	1.09297e+07	0	0.004508	16.38	0.218637	3	2397.06	-0.146541	20.387	1
	High	RGSHPDFPDDFRPDDFHPDKR	1	1	1	Q8K4P0		0	2.96962e+07	0	1.011e-06	14.41	0.548798	4	2553.17	0.628108	18.9491	2
	High	AIQPDAGYYNDLVPPIGmLNNPmNAVTTK	1	1	1	Q8K4P0	M18(Oxidation); M23(Oxidation)	0	5.16585e+07	0	9.415e-06	14.17	0.884325	3	3149.53	-0.0151992	33.0693	0
	High	APLLGDGPR	2	1	1	Q8K4P0		0	5.63078e+07	0.002	0.03217	27.93	0.00974441	2	895.499	-0.511663	15.225	0
	High	KEDIKLEEK	1	1	1	Q8K4P0		0	2.40367e+06	0.004	0.04551	36.81	0.00326223	3	1131.62	-0.644399	7.55718	2
	High	cLLPTPDEFPRFEGGR	1	1	1	Q8K4P0	C1(Carbamidomethyl)	0	3.06936e+06	0.005	0.05396	11.94	1.32105	3	1890.92	2.12342	29.5769	1
	High	cLLPTPDEFPR	1	1	1	Q8K4P0	C1(Carbamidomethyl)	0	5.2698e+06	0.006	0.07043	17.38	0.269645	2	1344.66	-1.57795	28.0173	0
	High	GmQGPPPQGSmLGPPQELR	1	1	1	Q8K4P0	M2(Oxidation); M11(Oxidation)	0	1.06081e+07	0.006	0.07082	16.44	0.426735	3	2008.96	3.40802	18.3858	0
	High	RHEQSGGPEHGPDRGPFR	1	1	1	Q8K4P0		0	1.16584e+07	0.007	0.08188	11.02	1.37973	4	2015.96	1.13814	6.79281	2
P20029	78 kDa glucose-regulated protein OS=Mus musculus GN=Hspa5 PE=1 SV=3 - [GRP78_MOUSE]	785.966	47.02	1	26	28	41	8.53407e+07	655	72.3775	5.16064
	A2	Sequence	# PSMs	# Proteins	# Protein Groups	Protein Group Accessions	Modifications	ΔCn	Area	q-Value	PEP	IonScore	Exp Value	Charge	MH+ [Da]	ΔM [ppm]	RT [min]	# Missed Cleavages
	High	NQLTSNPENTVFDAK	1	1	1	P20029		0	2.09221e+07	0	2.717e-09	84.53	6.58934e-08	2	1677.81	-0.516666	20.7024	0
	High	IINEPTAAAIAYGLDKR	2	1	1	P20029		0	1.32458e+08	0	3.325e-08	77.51	2.23548e-07	2	1815.99	-0.888067	25.8869	1
	High	IINEPTAAAIAYGLDK	1	4	4	P20029;P16627;P17156;P63017		0	3.77742e+07	0	8.125e-08	68.65	2.42896e-06	2	1659.9	0.159113	28.1839	0
	High	TFAPEEISAmVLTK	3	1	1	P20029	M10(Oxidation)	0	23062497	0	4.412e-06	66.33	4.40009e-06	2	1552.79	0.528338	28.7395	0
	High	NQLTSNPENTVFDAKR	1	1	1	P20029		0	51020378	0	1.913e-06	61.16	1.66134e-05	3	1833.91	-2.16906	18.1122	1
	High	VTHAVVTVPAYFNDAQR	2	1	1	P20029		0	6.54669e+07	0	2.801e-07	52.78	0.000118627	3	1887.97	-1.98038	23.225	0
	High	DNHLLGTFDLTGIPPAPR	2	1	1	P20029		0	0	0	6.887e-07	50.77	0.000175044	3	1934.02	1.27549	32.591	0
	High	ALSSQHQAR	1	1	1	P20029		0	3.86688e+06	0	0.0009675	50.36	9.15847e-05	2	997.518	0.408543	4.99221	0
	High	ITPSYVAFTPEGER	1	1	1	P20029		0	1.57965e+07	0	0.000104	43.13	0.000912014	2	1566.78	1.27436	23.7508	0
	High	IDTRNELESYAYSLK	1	1	1	P20029		0	1.8789e+07	0	0.0005157	37.6	0.00326707	3	1801.89	-3.22883	25.269	1
	High	IQQLVKEFFNGKEPSR	2	1	1	P20029		0	14827633	0	0.0001335	36.27	0.00311583	4	1920.03	-1.34925	23.0264	2
	High	VLEDSDLKKSDIDEIVLVGGSTR	2	1	1	P20029		0	4.78919e+07	0	0.0005891	35.46	0.00457958	3	2488.31	-0.702558	26.6337	2
	High	AKFEELNmDLFR	1	1	1	P20029	M8(Oxidation)	0	4.19077e+07	0	0.002599	34.98	0.00417759	3	1528.74	-1.73783	24.9265	1
	High	TKPYIQVDIGGGQTK	2	1	1	P20029		0	3.91335e+07	0	0.000234	32.14	0.0109664	3	1604.86	0.330234	18.6081	0
	High	KKELEEIVQPIISK	2	1	1	P20029		0	5.80975e+07	0	0.000108	31.89	0.0024915	3	1653.98	0.135221	21.6423	2
	High	SQIFSTASDNQPTVTIK	2	1	1	P20029		0	4.06794e+07	0	0.01321	29.99	0.0198456	3	1836.93	-0.520334	22.4167	0
	High	KVTHAVVTVPAYFNDAQR	1	1	1	P20029		0	6722159	0	0.003869	27.04	0.0385509	3	2016.05	-5.69908	20.4825	1
	High	VEIIANDQGNR	1	4	4	P20029;P16627;P17156;P63017		0	1.72472e+07	0	0.01239	26.24	0.0305424	2	1228.63	-0.00158179	12.6233	0
	High	NGRVEIIANDQGNR	1	1	1	P20029		0	7.90793e+06	0	0.01278	25.4	0.0467213	3	1555.79	0.50483	11.1149	1
	High	FLPFKVVEKK	2	1	1	P20029		0	1.46073e+07	0	0.02722	24.58	0.0055734	3	1234.75	-0.748179	18.928	2
	High	ITITNDQNR	1	1	1	P20029		0	1.58575e+07	0	0.01346	20.8	0.147222	2	1074.55	0.0272732	9.38068	0
	High	VYEGERPLTK	2	1	1	P20029		0	9.09313e+06	0	0.0006597	18.66	0.276373	3	1191.64	-0.577552	8.86903	0
	High	nGRVEIIANDQGNR	1	1	1	P20029	N1(Deamidated)	0	3.72806e+06	0	0.0137	16.67	0.35198	3	1556.78	0.264642	14.2548	1
	High	ITPSYVAFTPEGERLIGDAAK	1	1	1	P20029		0	3.19231e+07	0	0.002041	10.74	1.50535	3	2235.17	0.656376	28.6967	1
	High	NTVVPTKK	1	1	1	P20029		0	1.33421e+07	0.002	0.03265	36.43	0.00275287	2	886.536	-0.194324	6.06633	1
	High	LTPEEIER	1	1	1	P20029		0	1.48507e+07	0.007	0.08869	31.99	0.0055336	2	986.516	0.511299	14.1538	0
	High	QATKDAGTIAGLNVmR	1	1	1	P20029	M15(Oxidation)	0	2.50978e+07	0.007	0.09396	21.11	0.152569	3	1661.87	1.37185	16.2452	1
	High	NQIGDKEK	1	1	1	P20029		0	1.35612e+06	0.007	0.086	13.71	0.687341	2	931.484	-0.348811	5.00689	1
	High	DAGTIAGLNVmR	1	1	1	P20029	M11(Oxidation)	0	3.80935e+07	0.008	0.1075	20.15	0.20432	2	1233.63	0.57884	19.821	0
Q9EPU4	Cleavage and polyadenylation specificity factor subunit 1 OS=Mus musculus GN=Cpsf1 PE=1 SV=1 - [CPSF1_MOUSE]	705.519	31.16	1	35	35	49	5.72629e+07	1441	160.716	6.39209
	A2	Sequence	# PSMs	# Proteins	# Protein Groups	Protein Group Accessions	Modifications	ΔCn	Area	q-Value	PEP	IonScore	Exp Value	Charge	MH+ [Da]	ΔM [ppm]	RT [min]	# Missed Cleavages
	High	VLVDSSFGQPTTQGEVR	2	1	1	Q9EPU4		0	5.44805e+07	0	1.52784e-11	97.27	4.55624e-09	2	1819.92	-1.09884	21.1355	0
	High	DVSGmFTTESR	2	1	1	Q9EPU4	M5(Oxidation)	0	4.04284e+06	0	2.547e-05	58.81	5.52394e-06	2	1245.54	0.601904	13.7482	0
	High	SSFLPSYIIDVR	1	1	1	Q9EPU4		0	4.60452e+07	0	0.0001248	56.13	2.81567e-05	2	1396.75	0.332839	33.8046	0
	High	EVLLVALGSR	1	1	1	Q9EPU4		0	2.05483e+07	0	0.0001424	51.21	4.50316e-05	2	1056.64	0.510988	27.8635	0
	High	DGFVQNVHTPR	2	1	1	Q9EPU4		0	7.32085e+06	0	8.941e-05	48.08	0.000222503	2	1269.63	1.02543	14.4274	0
	High	YIVQVSPLGIR	1	1	1	Q9EPU4		0	5.66404e+06	0	0.002533	41.62	0.000392532	2	1244.73	-1.60905	28.0367	0
	High	LSVVEYDPGTHDLK	1	1	1	Q9EPU4		0	1.89163e+07	0	8.367e-05	40.45	0.00185273	3	1572.79	0.794679	20.0453	0
	High	LGNSLLLK	1	1	1	Q9EPU4		0	20014266	0	0.0004765	38	0.000729051	2	857.545	-0.71467	20.6149	0
	High	VLVDSSFGQPTTQGEVRKEEATR	2	1	1	Q9EPU4		0	6.27507e+07	0	2.878e-05	37.06	0.00421128	4	2534.29	0.355866	17.2084	2
	High	cAAmLIYGTR	1	1	1	Q9EPU4	C1(Carbamidomethyl); M4(Oxidation)	0	4.57112e+06	0	0.0007129	36.75	0.00231427	2	1171.56	0.0886188	17.6992	0
	High	NVLDGELLNR	1	1	1	Q9EPU4		0	3.24579e+07	0	0.0005861	36.04	0.00266308	2	1142.62	-0.613544	24.0508	0
	High	RVEPAVGWTGGK	2	1	1	Q9EPU4		0	4.84878e+06	0	0.0003376	34.28	0.00490824	2	1256.67	0.0468824	14.3218	1
	High	QGELPLVKEVLLVALGSR	1	1	1	Q9EPU4		0	6.85917e+06	0	0.002775	32.58	0.000579681	3	1921.15	0.0240542	44.3971	1
	High	mTGEEKEFEAIER	1	1	1	Q9EPU4	M1(Oxidation)	0	2.59816e+06	0	0.01782	31.56	0.00764564	3	1584.72	-0.618011	16.1391	1
	High	LLmLQNALTTmLPHHAGLNPR	3	1	1	Q9EPU4	M3(Oxidation); M11(Oxidation)	0	3.20555e+07	0	1.61e-06	30.76	0.0136832	4	2373.25	0.716378	26.9256	0
	High	SGSEAEGLGSETSPTVDDEEEmLYGDSSALFSPSKEEARR	1	1	1	Q9EPU4	M22(Oxidation)	0	2.10592e+07	0	0.0001838	29.8	0.00664927	4	4265.88	-0.529476	30.1574	2
	High	KRVEPAVGWTGGK	1	1	1	Q9EPU4		0	9.21806e+06	0	0.002126	29.7	0.0122153	3	1384.77	-0.429455	11.2405	2
	High	ESLAEEHEGLmGEGQR	2	1	1	Q9EPU4	M11(Oxidation)	0	5.45574e+07	0	0.0011	28.31	0.0111416	3	1787.79	0.459433	11.679	0
	High	ISVLPAYLSYDAPWPVRK	1	1	1	Q9EPU4		0	2977818	0	0.0006091	27.69	0.017362	3	2075.14	1.54882	33.977	1
	High	VYAVATSTNTPcTR	1	1	1	Q9EPU4	C12(Carbamidomethyl)	0	6.53091e+06	0	0.01931	26.3	0.0395003	2	1540.74	0.167504	13.1582	0
	High	YQEESKTLSLVSR	1	1	1	Q9EPU4		0	4.20021e+06	0	0.01599	25.87	0.041929	2	1539.8	-3.27904	16.6004	1
	High	LGGARDELGGR	2	1	1	Q9EPU4		0	1.74604e+07	0	0.004532	23.27	0.0598141	3	1100.58	-1.84659	8.66476	1
	High	NLVVAGTSQLYVYR	1	1	1	Q9EPU4		0	997415	0	0.007753	23.04	0.0628189	3	1582.86	2.34426	26.8501	0
	High	FKKVPHNINFR	2	1	1	Q9EPU4		0	6.82889e+06	0	0.007446	22.3	0.0889154	3	1399.79	-5.09535	11.4106	2
	High	YTEKLQEPPASSVR	1	1	1	Q9EPU4		0	2.80847e+07	0	0.02064	21.02	0.170391	3	1604.83	0.642629	12.6893	1
	High	ILIMDVIEVVPEPGQPLTK	1	1	1	Q9EPU4		0	4.51223e+06	0	0.01652	19.79	0.0535267	3	2091.18	1.18989	40.0175	0
	High	ISVLPAYLSYDAPWPVR	1	1	1	Q9EPU4		0	1.96689e+06	0	0.02061	18.69	0.212951	3	1947.04	0.647227	38.1892	0
	High	RADFHVGAHVNTFWR	1	1	1	Q9EPU4		0	3.63168e+06	0	0.0003812	17.62	0.360667	4	1812.9	0.417359	20.555	1
	High	ILImDVIEVVPEPGQPLTK	4	1	1	Q9EPU4	M4(Oxidation)	0	1.52616e+07	0	0.002018	16.94	0.176003	3	2107.17	-0.258353	35.6594	0
	High	LHPmGIDGPIDSFAPFHNVNcPR	1	1	1	Q9EPU4	M4(Oxidation); C21(Carbamidomethyl)	0	7.22833e+06	0	6.992e-06	16.06	0.424878	4	2607.22	-1.20313	27.2968	0
	High	RLLmLQNALTTmLPHHAGLNPR	1	1	1	Q9EPU4	M4(Oxidation); M12(Oxidation)	0	4.94508e+06	0	0.0236	13.65	0.474671	4	2529.36	2.97061	24.2412	1
	High	LALHKPPLHHQSK	1	1	1	Q9EPU4		0	6.16831e+06	0	0.001265	13.45	0.223669	3	1505.87	0.957438	6.94758	0
	High	TVSLRSEETVSGLK	1	1	1	Q9EPU4		0	4.35369e+06	0.005	0.04981	20.26	0.127626	3	1505.81	-2.23666	16.5859	1
	High	ENGTmEIYQLPDWR	1	1	1	Q9EPU4	M5(Oxidation)	0	2.17131e+06	0.006	0.07946	35.55	0.00300901	2	1767.8	-2.15732	28.6196	0
	High	EAADKEEPPSKK	1	1	1	Q9EPU4		0	1.11135e+06	0.006	0.06234	18.75	0.184026	2	1328.67	0.127867	4.90066	2
	High	NLmVYmYLPEAK	1	1	1	Q9EPU4	M3(Oxidation); M6(Oxidation)	0	3.8063e+06	0.007	0.08536	19.08	0.224324	2	1503.72	1.67434	26.865	0
O54863	Testis-specific serine/threonine-protein kinase 2 OS=Mus musculus GN=Tssk2 PE=1 SV=2 - [TSSK2_MOUSE]	626.179	51.4	1	19	24	34	3.72609e+07	358	40.9962	8.98291
	A2	Sequence	# PSMs	# Proteins	# Protein Groups	Protein Group Accessions	Modifications	ΔCn	Area	q-Value	PEP	IonScore	Exp Value	Charge	MH+ [Da]	ΔM [ppm]	RT [min]	# Missed Cleavages
	High	EmDILATVNHR	2	1	1	O54863	M2(Oxidation)	0	2.3252e+07	0	2.607e-05	63.15	6.1732e-06	2	1314.65	0.197898	17.21	0
	High	KKGYIVGINLGK	2	1	1	O54863		0	1.70108e+07	0	0.0001612	61.96	1.11439e-06	2	1289.79	0.341056	17.8216	2
	High	KGYIVGINLGK	1	1	1	O54863		0	8.32384e+06	0	5.096e-08	56.75	7.08019e-06	2	1161.7	0.483137	21.5776	1
	High	KKTPTDFVER	1	1	1	O54863		0	1.28154e+07	0	0.0009509	49.05	0.000230235	3	1220.66	-0.446766	9.02975	2
	High	KTPTDFVER	2	1	1	O54863		0	1.25919e+07	0	0.001501	45.72	0.000545211	2	1092.57	0.741524	12.0113	1
	High	NLTGEcKDLIYR	2	1	1	O54863	C6(Carbamidomethyl)	0	9.16612e+06	0	8.134e-05	44.85	0.000572846	3	1481.74	1.26888	17.6425	1
	High	TPTDFVER	1	1	1	O54863		0	3.61744e+07	0	0.002299	43.59	0.000625657	2	964.473	-0.046688	13.92	0
	High	AKDHHISGAEVEKAST	2	1	1	O54863		0	2.74277e+07	0	2.05e-07	43.53	0.000978157	3	1679.84	0.218411	6.59929	2
	High	GYIVGINLGK	1	1	1	O54863		0	7.34956e+06	0	0.001548	40.48	0.000676	2	1033.61	1.72335	25.8658	0
	High	DLKcENLLLDKDFNIK	2	2	2	Q61241;O54863	C4(Carbamidomethyl)	0	1.41573e+07	0	4.984e-05	37.96	0.00279123	4	1978.03	0.570354	27.3209	2
	High	LSDFGFSK	1	2	2	Q61241;O54863		0	5.78783e+06	0	0.004516	36.79	0.00154964	2	900.446	-0.459722	20.3229	0
	High	YcHDLDVVHR	1	2	2	Q61241;O54863	C2(Carbamidomethyl)	0	7.52591e+06	0	2.703e-06	36.73	0.00179414	3	1313.61	-0.00103722	11.7887	0
	High	SKNLTGEcKDLIYR	2	1	1	O54863	C8(Carbamidomethyl)	0	9.94416e+06	0	5.156e-06	34.63	0.00624995	3	1696.87	-1.83312	14.3426	2
	High	FLPREmDILATVNHR	2	1	1	O54863	M6(Oxidation)	0	2.74362e+07	0	0.000861	32.65	0.00972418	3	1827.95	-2.15992	23.2043	1
	High	LATKPQQR	1	1	1	O54863		0	1.80516e+07	0	0.01234	32.49	0.0026491	2	941.553	-0.0758285	5.16628	0
	High	KGYIVGINLGKGSYAK	1	1	1	O54863		0	7.16569e+06	0	0.003269	31.34	0.00477434	3	1667.95	0.872153	19.5632	2
	High	LSDFGFSKR	2	2	2	Q61241;O54863		0	2.05556e+07	0	0.0005291	30.29	0.00940083	3	1056.55	-2.12315	16.4816	1
	High	IQKEHRVDFPR	2	1	1	O54863		0	3.91753e+07	0	0.002682	20.9	0.105668	4	1424.78	0.432765	8.54836	2
	High	ILQPDVNRR	1	1	1	O54863		0	2.59371e+07	0	0.003005	19.39	0.051786	3	1110.64	0.202024	10.2074	1
	High	TFcGSAAYAAPEVLQGIPYQPK	1	2	2	Q61241;O54863	C3(Carbamidomethyl)	0	6.07652e+06	0	0.0279	15.5	0.641182	3	2368.17	2.2657	31.0543	0
	High	RLHIDEILSHSWLQPPKPK	1	1	1	O54863		0	1.17436e+07	0	0.004987	10.11	0.594744	4	2294.28	1.21715	27.8424	1
	High	ILQPDVNR	1	1	1	O54863		0	3.64329e+07	0.006	0.06722	34.98	0.00228735	2	954.536	-0.917791	12.5339	0
	High	EHRVDFPR	1	1	1	O54863		0	3.00411e+06	0.007	0.08807	10.32	0.952191	3	1055.54	0.461934	9.17343	1
	High	AmSSASFKR	1	1	1	O54863	M2(Oxidation)	0	1.63678e+07	0.008	0.1032	27.05	0.0132152	2	1000.49	0.354446	6.00034	1
Q9EQK5	Major vault protein OS=Mus musculus GN=Mvp PE=1 SV=4 - [MVP_MOUSE]	622	42.39	1	34	34	48	2.27211e+07	861	95.8652	5.59229
	A2	Sequence	# PSMs	# Proteins	# Protein Groups	Protein Group Accessions	Modifications	ΔCn	Area	q-Value	PEP	IonScore	Exp Value	Charge	MH+ [Da]	ΔM [ppm]	RT [min]	# Missed Cleavages
	High	MAVFGFEmSEDAGPDGALLPR	1	1	1	Q9EQK5	M8(Oxidation)	0	2.59438e+06	0	7.82e-05	67.3	2.54175e-06	3	2226.02	0.141035	34.0664	0
	High	GAVASVTFDDFHKNSAR	2	1	1	Q9EQK5		0	8.86508e+06	0	1.059e-09	51.33	0.000183316	3	1821.89	0.162714	17.7171	1
	High	VTGEEWLVR	1	1	1	Q9EQK5		0	2.11672e+07	0	0.0003498	46.08	0.000605413	2	1088.57	1.33888	22.5735	0
	High	LKAQALAIETEAELER	2	1	1	Q9EQK5		0	23481385	0	0.0001142	45.3	0.000385133	3	1784.98	0.458329	25.2303	1
	High	GPLEYVPSAK	1	1	1	Q9EQK5		0	1.21619e+07	0	0.0003997	45.13	0.000685926	2	1060.57	1.0822	19.2882	0
	High	VREmELIYSR	1	1	1	Q9EQK5	M4(Oxidation)	0	5.24357e+06	0	0.0001543	42.86	0.000877344	3	1311.67	-1.25275	13.8601	1
	High	QAIPLDQNEGIYVQDVKTGK	1	1	1	Q9EQK5		0	3.78969e+06	0	0.0001294	41.16	0.0014087	3	2216.15	-1.22779	22.7819	1
	High	GIQDVYVLSEQQGLLLK	1	1	1	Q9EQK5		0	2.15171e+07	0	1.284e-05	40.33	0.00081561	3	1903.06	0.952016	33.8255	0
	High	DAQSSVLFDVTGQVR	3	1	1	Q9EQK5		0	2.05571e+07	0	0.0003083	39.98	0.00219006	3	1621.82	0.970494	29.3095	0
	High	VEVVEER	1	1	1	Q9EQK5		0	5.44987e+06	0	0.03004	39.69	0.00129953	2	859.452	0.203311	9.12246	0
	High	HADQEIR	1	1	1	Q9EQK5		0	2.7749e+06	0	0.002681	38.18	0.00113281	2	868.427	-0.444354	5.3161	0
	High	AQLELEVSK	1	1	1	Q9EQK5		0	7.81435e+06	0	0.006061	36.12	0.00331085	2	1016.56	0.842693	17.8683	0
	High	VVSYRVPHNAAVQVYDYR	2	1	1	Q9EQK5		0	2.00259e+07	0	2.543e-07	34.35	0.00751092	3	2136.1	2.36857	19.6019	1
	High	QAIPLDQNEGIYVQDVK	2	1	1	Q9EQK5		0	1.35121e+07	0	0.002119	33.68	0.00897809	3	1929.99	0.074685	25.2706	0
	High	VPHNAAVQVYDYR	1	1	1	Q9EQK5		0	8.14655e+06	0	0.001778	29.58	0.0220308	3	1531.77	0.810716	15.7406	0
	High	ALQPLEEGEGEEK	1	1	1	Q9EQK5		0	6.59086e+06	0	0.00215	29.19	0.0140387	2	1428.69	-0.0931186	15.2634	0
	High	mAVFGFEmSEDAGPDGALLPR	1	1	1	Q9EQK5	M1(Oxidation); M8(Oxidation)	0	5.5142e+06	0	0.006312	28.02	0.0190891	2	2242.02	1.32514	31.5921	0
	High	IPPYHYIHVLDQNSNVSR	2	1	1	Q9EQK5		0	9.72257e+06	0	0.0007055	27.38	0.0405838	3	2152.09	-3.05477	21.1515	0
	High	SFFLQPGER	1	1	1	Q9EQK5		0	4.24644e+06	0	0.01605	26.1	0.0282292	2	1080.54	-3.08029	23.1868	0
	High	AEAARIEGEGSVLQAK	1	1	1	Q9EQK5		0	1.1155e+07	0	2.476e-05	26.03	0.04615	3	1628.86	0.18943	15.2939	1
	High	VEVVEERQAIPLDQNEGIYVQDVK	1	1	1	Q9EQK5		0	4.9786e+06	0	0.00026	25.52	0.0587738	3	2770.42	-2.73721	25.9735	1
	High	DRAVFPqNGLVVSSVDVQSVEPVDQR	3	1	1	Q9EQK5	Q7(Deamidated)	0	1.3107e+07	0	0.0031	25.24	0.0596957	3	2841.44	2.22411	29.8441	1
	High	VRGAVASVTFDDFHK	1	1	1	Q9EQK5		0	2.8514e+06	0	0.01387	25.17	0.0696363	3	1648.85	0.524989	19.3383	1
	High	AVFPqNGLVVSSVDVQSVEPVDQR	3	1	1	Q9EQK5	Q5(Deamidated)	0	1.282e+07	0	0.009443	24.58	0.0775051	3	2570.3	-1.90349	31.671	0
	High	DRAVFPQNGLVVSSVDVQSVEPVDQR	1	1	1	Q9EQK5		0	0	0	0.00133	24.27	0.0624765	3	2840.45	0.0356666	29.2527	1
	High	SVQLAIEITTNSQEAAAKHEAQRLEqEAR	2	1	1	Q9EQK5	Q26(Deamidated)	0	8.24772e+06	0	0.005775	19.66	0.208176	4	3222.65	3.51131	27.4399	2
	High	SFFLQPGERLER	1	1	1	Q9EQK5		0	2.31649e+07	0	0.01498	12.59	1.08785	3	1478.77	-1.10879	23.2889	1
	High	TYIRQDNER	1	1	1	Q9EQK5		0	1.95148e+06	0.002	0.03573	15.67	0.444471	3	1194.59	-0.251705	6.27991	1
	High	AQQLADVEAK	1	1	1	Q9EQK5		0	6.63163e+06	0.003	0.04398	21.06	0.117123	2	1072.56	1.05301	10.9451	0
	High	ALQPLEEGEGEEKVAHQAGDR	1	1	1	Q9EQK5		0	6.03979e+06	0.003	0.03685	10.72	2.02487	3	2263.09	-0.209311	15.3835	1
	High	EmELIYSR	1	1	1	Q9EQK5	M2(Oxidation)	0	8.69424e+06	0.004	0.04668	28.29	0.0149734	2	1056.5	0.608998	15.1064	0
	High	HYcVILDPmGPDGKNQLGQKR	1	1	1	Q9EQK5	C3(Carbamidomethyl); M9(Oxidation)	0	4.79902e+06	0.005	0.05472	16	0.562663	4	2442.21	3.21231	16.7502	2
	High	LFSVPDFVGDAcK	1	1	1	Q9EQK5	C12(Carbamidomethyl)	0	5.2519e+06	0.006	0.06119	15.48	0.41763	2	1454.7	1.11057	31.7975	0
	High	LRHADQEIR	1	1	1	Q9EQK5		0	2.16232e+06	0.008	0.1086	28.29	0.0150476	2	1137.61	0.618319	6.02609	1
	High	LLQSLGLK	1	1	1	Q9EQK5		0	1.15208e+07	0.008	0.1123	23.89	0.0146995	2	871.56	-0.801891	22.3308	0
	High	LKAQALAIETEAELERVK	1	1	1	Q9EQK5		0	2.26671e+06	0.008	0.1097	16.38	0.126579	3	2012.14	-0.775867	27.0347	2
Q61241	Testis-specific serine/threonine-protein kinase 1 OS=Mus musculus GN=Tssk1b PE=1 SV=2 - [TSSK1_MOUSE]	562.705	63.56	1	19	24	31	4.63889e+07	365	41.5623	7.72314
	A2	Sequence	# PSMs	# Proteins	# Protein Groups	Protein Group Accessions	Modifications	ΔCn	Area	q-Value	PEP	IonScore	Exp Value	Charge	MH+ [Da]	ΔM [ppm]	RT [min]	# Missed Cleavages
	High	GLSSGAINKEGESSR	3	1	1	Q61241		0	3.33458e+07	0	1.632e-08	78.4	2.91256e-07	2	1491.74	-0.202279	8.23303	1
	High	SKHLTGEcKDLIYR	2	1	1	Q61241	C8(Carbamidomethyl)	0	9.14481e+06	0	3.024e-07	58.84	3.01072e-05	3	1719.89	0.859525	10.9012	2
	High	SESKPQEDTLQVVR	1	1	1	Q61241		0	1.67567e+07	0	2.961e-05	51.75	0.000140018	2	1615.83	0.528566	13.7109	0
	High	HLTGEcKDLIYR	1	1	1	Q61241	C6(Carbamidomethyl)	0	6.31609e+06	0	2.604e-05	50.09	0.000201775	3	1504.76	0.283453	13.4523	1
	High	SATKLEPR	1	1	1	Q61241		0	7.44816e+06	0	0.0001351	49.7	0.000163407	2	901.509	-0.904397	6.43008	1
	High	GALQEDDAR	1	1	1	Q61241		0	8.4634e+06	0	0.0007584	43.33	0.000218322	2	974.454	0.336456	7.07647	0
	High	GYImGINLGEGSYAK	1	1	1	Q61241	M4(Oxidation)	0	1.88042e+07	0	0.0001416	42.12	0.00104953	2	1588.77	-0.928658	24.7545	0
	High	mLQPDVNR	1	1	1	Q61241	M1(Oxidation)	0	2.30058e+07	0	0.005743	38.35	0.00206898	2	988.488	0.0500191	9.56504	0
	High	DLKcENLLLDKDFNIK	2	2	2	Q61241;O54863	C4(Carbamidomethyl)	0	1.41573e+07	0	4.984e-05	37.96	0.00279123	4	1978.03	0.570354	27.3209	2
	High	LSDFGFSK	1	2	2	Q61241;O54863		0	5.78783e+06	0	0.004516	36.79	0.00154964	2	900.446	-0.459722	20.3229	0
	High	YcHDLDVVHR	1	2	2	Q61241;O54863	C2(Carbamidomethyl)	0	7.52591e+06	0	2.703e-06	36.73	0.00179414	3	1313.61	-0.00103722	11.7887	0
	High	EIEILAmLNHR	2	1	1	Q61241	M7(Oxidation)	0	5.48202e+06	0	0.0003848	32.92	0.00696839	3	1354.71	-2.54513	26.6082	0
	High	LSDFGFSKR	2	2	2	Q61241;O54863		0	2.05556e+07	0	0.0005291	30.29	0.00940083	3	1056.55	-2.12315	16.4816	1
	High	LHIDEILNHcWVQPK	1	1	1	Q61241	C10(Carbamidomethyl)	0	2.17497e+06	0	1.097e-05	28.77	0.0298664	4	1901.97	1.15611	27.7216	0
	High	ARGLSSGAINKEGESSR	1	1	1	Q61241		0	3.4934e+06	0	0.001755	23.58	0.117745	3	1718.88	1.02662	7.26941	2
	High	SEARSESKPQEDTLQVVR	2	1	1	Q61241		0	6.80561e+06	0	0.01963	22.64	0.117068	4	2059.04	0.648887	11.9702	1
	High	IQKEHRVNFPR	1	1	1	Q61241		0	2.84522e+06	0	0.02698	21.48	0.0618756	4	1423.79	0.097994	7.8956	2
	High	TRGALQEDDAR	1	1	1	Q61241		0	470994	0	0.01065	20.72	0.119459	3	1231.6	-1.42666	6.45892	1
	High	RGYImGINLGEGSYAK	1	1	1	Q61241	M5(Oxidation)	0	1.19122e+07	0	0.002668	16.69	0.469293	3	1744.87	1.14931	21.3916	1
	High	TFcGSAAYAAPEVLQGIPYQPK	1	2	2	Q61241;O54863	C3(Carbamidomethyl)	0	6.07652e+06	0	0.0279	15.5	0.641182	3	2368.17	2.2657	31.0543	0
	High	QSENVGLSSELNRDTEEGHPQQPSETHT	1	1	1	Q61241		0	8.2815e+07	0	0.02767	12.64	0.661571	4	3106.4	1.22484	16.0103	1
	High	GALQEDDARKK	1	1	1	Q61241		0	718948	0	0.02275	10.85	1.4677	3	1230.64	-0.958475	5.28878	2
	High	ATEPSWIPEPGADKK	1	1	1	Q61241		0	2.10119e+07	0.003	0.04412	10.92	1.77597	3	1625.82	-0.225583	19.9597	1
	High	mLQPDVNRR	1	1	1	Q61241	M1(Oxidation)	0	9.98493e+06	0.007	0.08103	12.21	1.08512	3	1144.59	-0.541798	7.83007	1
Q5ND04	Heat shock factor protein 5 OS=Mus musculus GN=Hsf5 PE=1 SV=1 - [HSF5_MOUSE]	441.774	34.13	1	18	18	34	1.81207e+08	624	67.2743	7.07861
	A2	Sequence	# PSMs	# Proteins	# Protein Groups	Protein Group Accessions	Modifications	ΔCn	Area	q-Value	PEP	IonScore	Exp Value	Charge	MH+ [Da]	ΔM [ppm]	RT [min]	# Missed Cleavages
	High	DQPQLLVHLKR	4	1	1	Q5ND04		0	2.1039e+08	0	1.664e-06	54.88	2.14558e-05	3	1346.79	-1.24882	18.2964	1
	High	TTNFTSFIR	2	1	1	Q5ND04		0	2.03234e+08	0	0.002822	45.21	0.000323898	2	1086.56	-0.302408	25.4991	0
	High	DTGLSTPAR	2	1	1	Q5ND04		0	7.00839e+07	0	0.002131	40.97	0.00119975	2	917.468	-0.792571	9.17188	0
	High	GVPFPVLQR	2	1	1	Q5ND04		0	1.29997e+08	0	0.00402	39.26	0.000788536	2	1012.59	0.640652	26.3995	0
	High	RDQPQLLVHLKR	3	1	1	Q5ND04		0	3.8681e+07	0	0.0003022	36.15	0.000946378	4	1502.89	0.344123	14.6073	2
	High	QLNLYGFR	1	1	1	Q5ND04		0	6.40309e+07	0	0.01708	31.58	0.007263	2	1010.54	0.0954101	25.2466	0
	High	DQPQLLVHLK	2	1	1	Q5ND04		0	5.73066e+07	0	0.004067	31.12	0.00633598	3	1190.69	-2.52745	21.9369	0
	High	LKEQLNHNPSPSSVVFVQEGLPFSTPQVDSSIK	1	1	1	Q5ND04		0	9.67519e+07	0	2.28e-06	28.43	0.0205275	4	3608.86	-1.11941	30.3687	1
	High	STKDTGLSTPAR	2	1	1	Q5ND04		0	6.69245e+07	0	0.006473	26.14	0.0521708	3	1233.64	-0.598218	7.20397	1
	High	DNLSPYSYVSTSSHNHSAFPLKGLDR	1	1	1	Q5ND04		0	1.90107e+07	0	1.919e-05	24.89	0.0767063	3	2892.39	0.216955	25.3952	1
	High	TWQNSLGmHPGQVETSPTFSDK	2	1	1	Q5ND04	M8(Oxidation)	0	8.23549e+07	0	0.01604	23.08	0.0816786	2	2463.13	0.670693	20.6587	0
	High	VEPVETQcPSSQANR	2	1	1	Q5ND04	C8(Carbamidomethyl)	0	1.20255e+07	0	0.01276	22.81	0.0544544	2	1701.79	0.020632	9.50842	0
	High	LAAGLEVPcRPPNR	1	1	1	Q5ND04	C9(Carbamidomethyl)	0	2.02346e+07	0	0.006676	19.21	0.221308	3	1549.82	-1.79085	17.7233	0
	High	DNLSPYSYVSTSSHNHSAFPLK	1	1	1	Q5ND04		0	3.82181e+07	0	0.003215	13.56	0.88111	3	2451.16	2.25966	24.3081	0
	High	RDNLSPYSYVSTSSHNHSAFPLK	1	1	1	Q5ND04		0	6.46163e+06	0	0.01439	13.47	0.913053	4	2607.26	-1.03525	21.5145	1
	High	GEGLLIDqPLFEAELLSPPGPGAGGAGGAGSSGGGGGSGVGAAGAEPELFK	1	1	1	Q5ND04	Q8(Deamidated)	0	8.76799e+06	0	0.00259	13.01	0.912563	4	4521.22	3.84409	41.9816	0
	High	LKEqLNHNPSPSSVVFVQEGLPFSTPQVDSSIK	3	1	1	Q5ND04	Q4(Deamidated)	0	6.28057e+06	0	0.02133	10.96	1.17045	4	3609.85	2.02378	31.0511	1
	High	RDQPQLLVHLK	1	1	1	Q5ND04		0	1.88218e+07	0.004	0.04503	21.37	0.0481442	3	1346.79	-0.229139	17.6734	1
	High	QLNLYGFRK	1	1	1	Q5ND04		0	6.91613e+07	0.005	0.05567	18.92	0.112204	2	1138.64	-0.557951	19.9183	1
	High	TTnFTSFIR	1	1	1	Q5ND04	N3(Deamidated)	0	2.30574e+06	0.007	0.08651	25.38	0.0354925	2	1087.54	-2.32917	29.058	0
P63017	Heat shock cognate 71 kDa protein OS=Mus musculus GN=Hspa8 PE=1 SV=1 - [HSP7C_MOUSE]	434.928	28.48	1	8	17	24	9.07312e+07	646	70.8272	5.51611
	A2	Sequence	# PSMs	# Proteins	# Protein Groups	Protein Group Accessions	Modifications	ΔCn	Area	q-Value	PEP	IonScore	Exp Value	Charge	MH+ [Da]	ΔM [ppm]	RT [min]	# Missed Cleavages
	High	IINEPTAAAIAYGLDK	1	4	4	P20029;P16627;P17156;P63017		0	3.77742e+07	0	8.125e-08	68.65	2.42896e-06	2	1659.9	0.159113	28.1839	0
	High	FEELNADLFR	1	2	2	P17156;P63017		0	5.71815e+06	0	2.106e-05	61.75	1.01254e-05	2	1253.62	-0.29598	28.991	0
	High	TTPSYVAFTDTER	2	3	3	P16627;P17156;P63017		0	134473007	0	1.158e-05	57.41	2.17862e-05	2	1487.7	0.676753	21.3643	0
	High	DAGTIAGLNVLR	1	1	1	P63017		0	1.17054e+07	0	6.455e-05	50.75	0.000103071	2	1199.68	1.35005	27.7169	0
	High	ARFEELNADLFR	2	2	2	P17156;P63017		0	3.28441e+07	0	0.0006031	47.4	0.00030116	3	1480.76	0.876988	26.3979	1
	High	LDKSQIHDIVLVGGSTR	1	1	1	P63017		0	3.41766e+06	0	3.428e-06	45.25	0.000246294	3	1838.01	0.052473	20.8752	1
	High	NQVAmNPTNTVFDAKR	1	1	1	P63017	M5(Oxidation)	0	2.91988e+07	0	0.0001028	41.3	0.0018088	3	1821.89	0.521308	15.6149	1
	High	TVTNAVVTVPAYFNDSQR	1	1	1	P63017		0	1.39675e+07	0	0.0002522	33.74	0.00889717	3	1982	-1.39304	27.4577	0
	High	STAGDTHLGGEDFDNR	3	2	2	P17156;P63017		0	5.11266e+07	0	4.117e-05	29.72	0.00373309	3	1691.73	0.119955	13.1165	0
	High	TTPSYVAFTDTERLIGDAAK	2	3	3	P16627;P17156;P63017		0	5.69328e+07	0	5.456e-06	29.48	0.0248547	3	2156.09	1.4103	31.7309	1
	High	LLQDFFNGKELNK	2	2	2	P17156;P63017		0	4.4924e+07	0	0.001517	28.71	0.0200533	2	1565.83	-3.17608	26.5662	1
	High	VEIIANDQGNR	1	4	4	P20029;P16627;P17156;P63017		0	1.72472e+07	0	0.01239	26.24	0.0305424	2	1228.63	-0.00158179	12.6233	0
	High	mKEIAEAYLGK	1	1	1	P63017	M1(Oxidation)	0	6.38322e+06	0	0.01933	22.4	0.079123	3	1268.65	-0.660971	15.124	1
	High	IINEPTAAAIAYGLDKK	1	2	2	P17156;P63017		0	8.07878e+07	0	0.0003752	21.8	0.0687121	3	1787.99	-0.508001	25.5855	1
	High	DAKLDKSQIHDIVLVGGSTR	1	1	1	P63017		0	2.23071e+06	0	0.003827	17.78	0.16339	4	2152.17	1.0677	20.4274	2
	High	VQVEYKGETK	1	1	1	P63017		0	4.53416e+06	0	0.01252	15.87	0.370114	3	1180.62	-0.428874	7.8727	1
	High	LLQDFFnGKELNK	1	2	2	P17156;P63017	N7(Deamidated)	0	6.87044e+06	0	0.002404	12.62	0.809584	3	1566.82	1.60419	27.6542	1
	High	LSKEDIER	1	1	1	P63017		0	2.29193e+06	0.005	0.0536	40.89	0.00146239	2	989.526	-0.143189	8.05082	1
P68372	Tubulin beta-4B chain OS=Mus musculus GN=Tubb4b PE=1 SV=1 - [TBB4B_MOUSE]	388.87	36.63	1	4	13	16	5.12059e+07	445	49.799	4.89404
	A2	Sequence	# PSMs	# Proteins	# Protein Groups	Protein Group Accessions	Modifications	ΔCn	Area	q-Value	PEP	IonScore	Exp Value	Charge	MH+ [Da]	ΔM [ppm]	RT [min]	# Missed Cleavages
	High	INVYYNEATGGK	1	1	1	P68372		0	1.95074e+07	0	9.465e-07	71.54	8.73312e-07	2	1328.65	-0.843749	16.374	0
	High	GHYTEGAELVDSVLDVVRK	1	3	3	Q9ERD7;P68372;P99024		0	1.33182e+07	0	1.122e-05	59.42	2.47433e-05	3	2087.07	-1.18651	33.2433	1
	High	LAVNmVPFPR	2	3	3	Q9ERD7;P68372;P99024	M5(Oxidation)	0	2.68757e+07	0	2.097e-05	57.14	3.71904e-05	2	1159.63	0.862622	24.4963	0
	High	INVYYNEATGGKYVPR	2	1	1	P68372		0	3.72926e+07	0	8.604e-10	55.83	5.51166e-05	3	1843.94	1.18005	19.4368	1
	High	LHFFmPGFAPLTSR	2	2	2	P68372;P99024	M5(Oxidation)	0	4.98088e+07	0	9.27e-08	53.23	0.000101484	3	1636.83	0.0826559	29.7781	0
	High	ImNTFSVVPSPK	1	3	3	Q9ERD7;P68372;P99024	M2(Oxidation)	0	6.29185e+06	0	0.001817	40.23	0.00179251	2	1335.69	-2.98954	21.6937	0
	High	GHYTEGAELVDSVLDVVR	1	3	3	Q9ERD7;P68372;P99024		0	7.78026e+06	0	0.0004203	36.84	0.00460606	3	1958.98	-1.88758	35.6186	0
	High	YLTVAAVFR	1	2	2	P68372;P99024		0	3.40757e+07	0	0.00613	36.52	0.00124792	2	1039.59	0.256157	28.8273	0
	High	IREEYPDRImNTFSVVPSPK	1	2	2	P68372;P99024	M10(Oxidation)	0	4.60282e+07	0	0.0002775	29.68	0.0234131	4	2394.22	1.21725	22.5915	2
	High	mREIVHLQAGQcGNQIGAK	1	3	3	Q9ERD7;P99024;P68372	M1(Oxidation); C12(Carbamidomethyl)	0	1.0551e+07	0	0.003802	25.92	0.056033	4	2126.06	1.03756	14.0884	1
	High	AVLVDLEPGTmDSVR	1	1	1	P68372	M11(Oxidation)	0	5.77806e+07	0	0.02288	23.04	0.113968	2	1617.82	1.06186	24.5644	0
	High	FWEVISDEHGIDPTGTYHGDSDLQLER	1	1	1	P68372		0	3.42122e+06	0	0.001968	13.18	0.716451	3	3116.43	3.01341	29.2122	0
	High	NSSYFVEWIPNNVK	1	3	3	Q9ERD7;P68372;P99024		0	1.36882e+07	0.008	0.1089	11.85	1.37811	2	1696.83	-0.0400505	31.8807	0
P01837	Immunoglobulin kappa constant OS=Mus musculus OX=10090 GN=Igkc PE=1 SV=2 - [IGKC_MOUSE]	388.042	100	1	14	14	25	3.80335e+08	107	11.9267	5.89697
	A2	Sequence	# PSMs	# Proteins	# Protein Groups	Protein Group Accessions	Modifications	ΔCn	Area	q-Value	PEP	IonScore	Exp Value	Charge	MH+ [Da]	ΔM [ppm]	RT [min]	# Missed Cleavages
	High	DSTYSmSSTLTLTKDEYER	1	1	1	P01837	M6(Oxidation)	0	4.51947e+07	0	3.159e-10	75.69	2.76518e-07	3	2243	0.726687	19.3289	1
	High	QnGVLNSWTDQDSKDSTYSmSSTLTLTKDEYER	4	1	1	P01837	N2(Deamidated); M20(Oxidation)	0	4.89203e+07	0	1.246e-08	69.52	9.71671e-07	4	3816.7	-0.247655	25.8627	2
	High	RADAAPTVSIFPPSSEQLTSGGASVVcFLNNFYPK	5	1	1	P01837	C27(Carbamidomethyl)	0	3.59956e+07	0	1.389e-07	50.54	0.000168668	3	3727.85	1.01221	42.9023	1
	High	QNGVLNSWTDQDSKDSTYSmSSTLTLTKDEYER	1	1	1	P01837	M20(Oxidation)	0	4.20075e+07	0	7.022e-05	48.32	0.000152384	4	3815.72	0.745904	24.8139	2
	High	DSTYSmSSTLTLTK	1	1	1	P01837	M6(Oxidation)	0	9.60793e+06	0	0.000119	45.55	0.000362196	2	1550.72	-2.65375	18.2101	0
	High	HNSYTcEATHK	2	1	1	P01837	C6(Carbamidomethyl)	0	4.10245e+07	0	1.053e-05	40.68	0.000230868	2	1347.57	-0.643551	5.27404	0
	High	WKIDGSER	2	1	1	P01837		0	1.97163e+08	0	0.01273	40.33	0.0016822	2	990.501	0.227779	11.6192	1
	High	QNGVLNSWTDQDSK	1	1	1	P01837		0	8.10474e+06	0	0.000141	34.44	0.00442492	2	1591.73	-0.743336	19.794	0
	High	RADAAPTVSIFPPSSEQLTSGGASVVcFLNNFYPKDINVK	2	1	1	P01837	C27(Carbamidomethyl)	0	1.98851e+07	0	0.001272	20.87	0.135865	4	4297.16	0.416221	42.1371	2
	High	ADAAPTVSIFPPSSEQLTSGGASVVcFLNNFYPK	1	1	1	P01837	C26(Carbamidomethyl)	0	3.15305e+07	0	0.001321	20.09	0.224793	3	3571.74	0.351556	45.6125	0
	High	DINVKWKIDGSER	1	1	1	P01837		0	0	0	0.0262	20.03	0.213023	3	1559.82	0.398246	19.0362	2
	High	DEYERHNSYTcEATHK	1	1	1	P01837	C11(Carbamidomethyl)	0	5.34883e+06	0	0.0004903	18.17	0.05639	3	2039.85	0.835416	6.68812	1
	High	HNSYTcEATHKTSTSPIVK	1	1	1	P01837	C6(Carbamidomethyl)	0	5.40392e+07	0	0.009661	16.3	0.480567	4	2161.04	1.48123	8.32511	1
	High	SFNRNEc	1	1	1	P01837	C7(Carbamidomethyl)	0	1.67496e+08	0.005	0.04981	19.46	0.0220818	2	926.379	0.330835	6.44798	1
	High	TSTSPIVK	1	1	1	P01837		0	7.76347e+08	0.008	0.1098	22.52	0.0671709	2	832.477	-0.838577	8.44384	0
Q03265	ATP synthase subunit alpha, mitochondrial OS=Mus musculus GN=Atp5a1 PE=1 SV=1 - [ATPA_MOUSE]	366.886	29.84	1	16	16	19	1.78717e+07	553	59.7156	9.18799
	A2	Sequence	# PSMs	# Proteins	# Protein Groups	Protein Group Accessions	Modifications	ΔCn	Area	q-Value	PEP	IonScore	Exp Value	Charge	MH+ [Da]	ΔM [ppm]	RT [min]	# Missed Cleavages
	High	VVDALGNAIDGKGPIGSK	2	1	1	Q03265		0	1.44713e+07	0	9.78e-09	59.32	1.49111e-05	3	1710.93	-2.6811	21.45	1
	High	AVDSLVPIGR	1	1	1	Q03265		0	1.6461e+07	0	8.756e-05	50.59	3.79743e-05	2	1026.6	0.836817	22.5263	0
	High	TSIAIDTIINQK	1	1	1	Q03265		0	4.21879e+06	0	0.0001061	45.04	0.00046686	2	1316.74	-0.0534212	26.1622	0
	High	TSIAIDTIINQKR	2	1	1	Q03265		0	9.02739e+06	0	7.145e-07	42.05	0.000623735	3	1472.84	-2.20144	23.2266	1
	High	EAYPGDVFYLHSR	2	1	1	Q03265		0	9.42521e+06	0	6.864e-05	39.94	0.00155128	2	1553.74	-0.727976	23.6808	0
	High	AmKQVAGTmKLELAQYR	1	1	1	Q03265	M2(Oxidation); M9(Oxidation)	0	2.06369e+06	0	0.002506	39.38	0.00213389	4	1970.02	-0.167178	15.1095	2
	High	VGLKAPGIIPR	1	1	1	Q03265		0	1.04784e+07	0	0.0004581	37.72	0.000168644	2	1120.72	0.525933	20.0011	1
	High	GIRPAINVGLSVSR	1	1	1	Q03265		0	2.61518e+06	0	8.399e-05	37.36	0.000734615	3	1438.85	-1.51262	21.8955	0
	High	STVAQLVKR	1	1	1	Q03265		0	1.76362e+06	0	0.004913	33.95	0.00251698	2	1001.61	0.208561	12.0373	1
	High	TGAIVDVPVGEELLGR	1	1	1	Q03265		0	1.41871e+07	0	0.002336	28.69	0.0169685	2	1624.89	0.519247	32.0322	0
	High	HALIIYDDLSK	1	1	1	Q03265		0	6.41352e+06	0	0.005582	24.71	0.0608517	2	1287.69	-0.559283	22.2939	0
	High	RPPGREAYPGDVFYLHSR	1	1	1	Q03265		0	1.0068e+07	0	0.03049	18.89	0.288588	4	2117.07	0.536115	18.7656	1
	High	RVGLKAPGIIPR	1	1	1	Q03265		0	2.09093e+06	0	0.002499	16.89	0.020416	3	1276.82	-0.397395	16.8188	2
	High	ILGADTSVDLEETGR	1	1	1	Q03265		0	8.92484e+06	0.003	0.03957	13.27	0.949019	2	1575.79	-0.517444	22.423	0
	High	ISVREPmQTGIKAVDSLVPIGR	1	1	1	Q03265	M7(Oxidation)	0	349838	0.007	0.08607	21.68	0.0404126	3	2382.32	2.22966	26.767	2
	High	ISVREPmQTGIK	1	1	1	Q03265	M7(Oxidation)	0	2.2683e+07	0.007	0.09749	17.26	0.338277	3	1374.74	-2.02361	12.3633	1
P38647	Stress-70 protein, mitochondrial OS=Mus musculus GN=Hspa9 PE=1 SV=3 - [GRP75_MOUSE]	333.103	24.3	1	12	12	16	1.74455e+07	679	73.4156	6.07471
	A2	Sequence	# PSMs	# Proteins	# Protein Groups	Protein Group Accessions	Modifications	ΔCn	Area	q-Value	PEP	IonScore	Exp Value	Charge	MH+ [Da]	ΔM [ppm]	RT [min]	# Missed Cleavages
	High	TTPSVVAFTADGER	1	1	1	P38647		0	9.03977e+06	0	3.729e-05	55.17	5.51921e-05	2	1450.72	-1.50671	21.6858	0
	High	VQQTVQDLFGR	1	1	1	P38647		0	4.04537e+06	0	4.094e-05	53.6	8.92675e-05	2	1290.68	2.24664	23.7423	0
	High	ALLAGKDSETGENIR	2	1	1	P38647		0	8.28835e+06	0	8.614e-08	52.23	0.000135839	3	1573.82	0.295671	13.5199	1
	High	AQFEGIVTDLIKR	2	1	1	P38647		0	17632213	0	0.00107	46.74	0.000235138	2	1489.84	-0.609409	30.0558	1
	High	VQQTVQDLFGRAPSK	2	1	1	P38647		0	1.55332e+07	0	0.0002331	45.55	0.00050986	2	1673.9	-1.02159	21.1436	1
	High	DAGQISGLNVLR	1	1	1	P38647		0	7.12217e+06	0	0.0004845	37.22	0.00300628	2	1242.68	-0.719802	25.3529	0
	High	ETGVDLTKDNmALQR	1	1	1	P38647	M11(Oxidation)	0	1.87624e+07	0	3.222e-07	36.7	0.0039873	3	1706.84	0.248816	15.3996	1
	High	NAVITVPAYFNDSQR	1	1	1	P38647		0	1.5942e+07	0	0.004984	30.67	0.0195405	2	1694.85	0.898361	27.2936	0
	High	AmQDAEVSKSDIGEVILVGGmTR	1	1	1	P38647	M2(Oxidation); M21(Oxidation)	0	6.68057e+06	0	0.0006588	29.51	0.0243478	3	2438.19	0.291961	25.3078	1
	High	STNGDTFLGGEDFDQALLR	2	1	1	P38647		0	4.09024e+06	0	0.007504	28.22	0.0218458	2	2055.96	0.390466	33.1901	0
	High	VLENAEGAR	1	1	1	P38647		0	7.70148e+06	0.002	0.03504	22.44	0.0621479	2	958.493	-1.97866	7.49426	0
	High	QAVTNPNNTFYATKR	1	1	1	P38647		0	7.29664e+06	0.007	0.09133	14.27	0.712681	3	1724.88	2.18392	13.1452	1
P16627	Heat shock 70 kDa protein 1-like OS=Mus musculus GN=Hspa1l PE=2 SV=4 - [HS71L_MOUSE]	324.404	16.38	1	6	10	13	7.63933e+07	641	70.5932	6.23975
	A2	Sequence	# PSMs	# Proteins	# Protein Groups	Protein Group Accessions	Modifications	ΔCn	Area	q-Value	PEP	IonScore	Exp Value	Charge	MH+ [Da]	ΔM [ppm]	RT [min]	# Missed Cleavages
	High	NQVAmNPQNTVFDAKR	1	1	1	P16627	M5(Oxidation)	0	1.33439e+07	0	4.034e-08	85.69	5.78665e-08	3	1848.9	-0.727068	14.3889	1
	High	IINEPTAAAIAYGLDK	1	4	4	P20029;P16627;P17156;P63017		0	3.77742e+07	0	8.125e-08	68.65	2.42896e-06	2	1659.9	0.159113	28.1839	0
	High	TTPSYVAFTDTER	2	3	3	P16627;P17156;P63017		0	134473007	0	1.158e-05	57.41	2.17862e-05	2	1487.7	0.676753	21.3643	0
	High	IHDIVLVGGSTR	2	1	1	P16627		0	2.56907e+06	0	6.426e-05	44.04	0.000285982	3	1266.72	-0.767347	17.9522	0
	High	LSKEEIER	1	1	1	P16627		0	2.68617e+06	0	0.02408	37.15	0.00421164	2	1003.54	-1.62578	7.56031	1
	High	QATKDAGVIAGLNVLR	1	1	1	P16627		0	3.18217e+06	0	0.004742	32.98	0.00329793	3	1625.93	0.952914	25.6102	1
	High	TTPSYVAFTDTERLIGDAAK	2	3	3	P16627;P17156;P63017		0	5.69328e+07	0	5.456e-06	29.48	0.0248547	3	2156.09	1.4103	31.7309	1
	High	VEIIANDQGNR	1	4	4	P20029;P16627;P17156;P63017		0	1.72472e+07	0	0.01239	26.24	0.0305424	2	1228.63	-0.00158179	12.6233	0
	High	DAGVIAGLNVLR	1	1	1	P16627		0	5.3558e+06	0	0.02454	22.42	0.0449645	2	1197.69	-0.370398	30.3511	0
	High	IINEPTAAAIAYGLDKGSHGER	1	1	1	P16627		0	6.34808e+06	0	6.843e-05	19.59	0.193975	4	2283.17	0.686712	23.8073	1
P99024	Tubulin beta-5 chain OS=Mus musculus GN=Tubb5 PE=1 SV=1 - [TBB5_MOUSE]	318.63	29.73	1	1	11	14	4.57456e+07	444	49.639	4.89404
	A2	Sequence	# PSMs	# Proteins	# Protein Groups	Protein Group Accessions	Modifications	ΔCn	Area	q-Value	PEP	IonScore	Exp Value	Charge	MH+ [Da]	ΔM [ppm]	RT [min]	# Missed Cleavages
	High	GHYTEGAELVDSVLDVVRK	1	3	3	Q9ERD7;P68372;P99024		0	1.33182e+07	0	1.122e-05	59.42	2.47433e-05	3	2087.07	-1.18651	33.2433	1
	High	LAVNmVPFPR	2	3	3	Q9ERD7;P68372;P99024	M5(Oxidation)	0	2.68757e+07	0	2.097e-05	57.14	3.71904e-05	2	1159.63	0.862622	24.4963	0
	High	LHFFmPGFAPLTSR	2	2	2	P68372;P99024	M5(Oxidation)	0	4.98088e+07	0	9.27e-08	53.23	0.000101484	3	1636.83	0.0826559	29.7781	0
	High	ISVYYNEATGGK	1	1	1	P99024		0	5.51595e+06	0	3.059e-05	45.7	0.000332405	2	1301.64	0.291587	16.3532	0
	High	AILVDLEPGTmDSVR	2	2	2	Q9ERD7;P99024	M11(Oxidation)	0	4.13999e+07	0	6.134e-05	40.51	0.00200959	2	1631.83	-2.85248	26.5456	0
	High	ImNTFSVVPSPK	1	3	3	Q9ERD7;P68372;P99024	M2(Oxidation)	0	6.29185e+06	0	0.001817	40.23	0.00179251	2	1335.69	-2.98954	21.6937	0
	High	GHYTEGAELVDSVLDVVR	1	3	3	Q9ERD7;P68372;P99024		0	7.78026e+06	0	0.0004203	36.84	0.00460606	3	1958.98	-1.88758	35.6186	0
	High	YLTVAAVFR	1	2	2	P68372;P99024		0	3.40757e+07	0	0.00613	36.52	0.00124792	2	1039.59	0.256157	28.8273	0
	High	IREEYPDRImNTFSVVPSPK	1	2	2	P68372;P99024	M10(Oxidation)	0	4.60282e+07	0	0.0002775	29.68	0.0234131	4	2394.22	1.21725	22.5915	2
	High	mREIVHIQAGQcGNQIGAK	1	3	3	Q9ERD7;P99024;P68372	M1(Oxidation); C12(Carbamidomethyl)	0	1.0551e+07	0	0.003802	25.92	0.056033	4	2126.06	1.03756	14.0884	1
	High	NSSYFVEWIPNNVK	1	3	3	Q9ERD7;P68372;P99024		0	1.36882e+07	0.008	0.1089	11.85	1.37811	2	1696.83	-0.0400505	31.8807	0
O35218	Cleavage and polyadenylation specificity factor subunit 2 OS=Mus musculus GN=Cpsf2 PE=1 SV=1 - [CPSF2_MOUSE]	307.358	33.5	1	20	20	24	4.21845e+07	782	88.3267	5.10986
	A2	Sequence	# PSMs	# Proteins	# Protein Groups	Protein Group Accessions	Modifications	ΔCn	Area	q-Value	PEP	IonScore	Exp Value	Charge	MH+ [Da]	ΔM [ppm]	RT [min]	# Missed Cleavages
	High	mGQmFmYDLYQSR	1	1	1	O35218	M1(Oxidation); M4(Oxidation); M6(Oxidation)	0	1.01098e+07	0	0.0001598	48.58	4.02159e-05	2	1717.7	-1.91553	21.5855	0
	High	KSYPmFPAPEER	1	1	1	O35218	M5(Oxidation)	0	1.39898e+07	0	1.344e-05	44.4	0.000419355	3	1467.69	-0.302737	16.0374	1
	High	LHETVDATSETHIYQVR	2	1	1	O35218		0	3.1806e+07	0	1.248e-05	40.54	0.00162487	4	1998.99	-0.765587	16.2319	0
	High	QLIIVHGPPEASQDLAEccR	1	1	1	O35218	C18(Carbamidomethyl); C19(Carbamidomethyl)	0	6.94833e+06	0	0.0001058	36.24	0.00577572	3	2293.11	0.00443278	22.6754	0
	High	LSDFKQVLLR	2	1	1	O35218		0	7.30728e+06	0	0.003475	35.91	0.001372	2	1218.72	0.272002	22.7577	1
	High	FLIDNPTEKVTEIELR	2	1	1	O35218		0	7.32818e+07	0	0.000695	35.91	0.00375697	2	1917.04	2.43182	29.0467	1
	High	FSQIVNLKGK	1	1	1	O35218		0	3.47282e+06	0	0.003707	33.36	0.00249111	3	1133.67	-0.522527	16.3611	1
	High	LKDSLVSSLQFcK	2	1	1	O35218	C12(Carbamidomethyl)	0	7.42898e+06	0	0.006729	32.33	0.00959056	3	1524.81	-2.21442	24.0925	1
	High	IRDLLYEQYAIV	1	1	1	O35218		0	2.14656e+07	0	0.006119	31.7	0.0073693	2	1495.82	0.521774	31.7959	1
	High	FSQIVNLK	1	1	1	O35218		0	1.15687e+07	0	0.02364	29.24	0.00762395	2	948.551	-0.0149386	20.5067	0
	High	FLIDNPTEKVTEIELRK	1	1	1	O35218		0	3.19642e+06	0	0.0003718	25.49	0.0268364	3	2045.13	1.43764	26.0362	2
	High	HLSLcHGLSDLAR	1	1	1	O35218	C5(Carbamidomethyl)	0	1.12513e+07	0	3.561e-05	24.82	0.074327	3	1478.75	-1.04253	19.5249	0
	High	AKDAELAWIDGVLDmR	1	1	1	O35218	M15(Oxidation)	0	4.53561e+06	0	0.02276	23	0.11803	3	1818.91	0.624055	33.7946	1
	High	GHGLSITPLPAGHmIGGTIWK	1	1	1	O35218	M14(Oxidation)	0	1.93961e+06	0	0.0001538	15.1	0.511444	4	2159.14	-0.0700547	26.2967	0
	High	TKHDLmmKGEGSR	1	1	1	O35218	M6(Oxidation); M7(Oxidation)	0	1.12278e+06	0	0.03092	14.36	0.573475	3	1521.72	0.298928	4.92693	2
	High	VTYIDYEGRSDGDSIKK	1	1	1	O35218		0	2.11716e+07	0	0.01702	11.78	1.42041	3	1945.95	-0.377326	14.2834	2
	High	NSIILTYR	1	1	1	O35218		0	7.90999e+06	0.003	0.03668	27.62	0.0123682	2	979.563	5.71623	20.4857	0
	High	EGIQAEFVGGVLVcNNQVAVRR	1	1	1	O35218	C14(Carbamidomethyl)	0	1.42204e+06	0.003	0.0428	16.56	0.365425	3	2415.27	4.87491	28.0625	1
	High	IGLEGcLcQDFYR	1	1	1	O35218	C6(Carbamidomethyl); C8(Carbamidomethyl)	0	2.94668e+06	0.006	0.07881	17.42	0.16936	2	1630.73	-0.681191	28.6557	0
	High	VVLASQPDLEcGFSR	1	1	1	O35218	C11(Carbamidomethyl)	0	6.15093e+06	0.006	0.05978	12.93	0.977915	2	1677.83	1.68551	24.4392	0
P20152	Vimentin OS=Mus musculus GN=Vim PE=1 SV=3 - [VIME_MOUSE]	304.21	40.56	1	15	16	18	1.87914e+07	466	53.6551	5.12256
	A2	Sequence	# PSMs	# Proteins	# Protein Groups	Protein Group Accessions	Modifications	ΔCn	Area	q-Value	PEP	IonScore	Exp Value	Charge	MH+ [Da]	ΔM [ppm]	RT [min]	# Missed Cleavages
	High	KVESLQEEIAFLK	1	1	1	P20152		0	5.83809e+06	0	5.997e-06	57.44	1.83006e-05	3	1533.85	1.4115	28.2035	1
	High	KVESLQEEIAFLKK	1	1	1	P20152		0	8.50216e+06	0	5.712e-05	49.15	7.11469e-05	3	1661.95	0.495184	24.584	2
	High	ILLAELEQLKGQGK	2	1	1	P20152		0	1.66815e+07	0	0.0001984	42.85	0.000210114	2	1539.91	-0.542715	26.6738	1
	High	KLLEGEESR	1	2	2	Q9DCV7;P20152		0	1.9029e+06	0	0.003264	41.07	0.00165705	2	1060.56	0.0290326	7.81195	1
	High	RQVDQLTNDKAR	1	1	1	P20152		0	1.25862e+06	0	0.001028	38.11	0.00305188	3	1443.77	0.52791	6.70753	2
	High	mALDIEIATYR	1	1	1	P20152	M1(Oxidation)	0	3.09033e+06	0	0.004323	36.44	0.00349559	2	1311.66	1.43277	26.2661	0
	High	QmREmEENFALEAANYQDTIGR	1	1	1	P20152	M2(Oxidation); M5(Oxidation)	0	2.15591e+06	0	0.0006898	36.28	0.00243748	3	2648.18	4.39978	24.53	1
	High	ETNLESLPLVDTHSKR	1	1	1	P20152		0	3.56609e+06	0	0.0001463	35.77	0.00434354	3	1838.96	1.3201	20.6877	1
	High	SLYSSSPGGAYVTR	1	1	1	P20152		0	1.81644e+07	0	0.00305	30.33	0.0129293	2	1444.71	-0.42847	17.2548	0
	High	FADLSEAANRNNDALR	1	1	1	P20152		0	2.15282e+07	0	0.0004618	30.1	0.020522	3	1776.86	0.285836	17.7186	1
	High	NLQEAEEWYKSK	1	1	1	P20152		0	2.67151e+06	0	0.004608	26	0.0389342	3	1524.73	0.29564	19.1813	1
	High	QVDQLTNDKAR	1	1	1	P20152		0	3.65543e+06	0	0.02139	25.9	0.0483234	3	1287.66	-0.225737	7.38694	1
	High	VEVERDNLAEDImR	1	1	1	P20152	M13(Oxidation)	0	1.2524e+07	0	0.001888	25.41	0.0565409	3	1704.82	0.79493	17.8878	1
	High	qVQSLTcEVDALKGTNESLER	2	1	1	P20152	Q1(Deamidated); C7(Carbamidomethyl)	0	0	0	0.009764	19.61	0.253798	3	2378.17	6.56368	24.9855	1
	High	TYSLGSALRPSTSR	1	1	1	P20152		0	1.20685e+07	0	0.007291	17.16	0.327887	3	1495.79	0.774813	17.8232	0
	High	FADLSEAANR	1	1	1	P20152		0	2.02256e+06	0	0.02219	16.53	0.337943	2	1093.53	1.51524	15.422	0
P60710	Actin, cytoplasmic 1 OS=Mus musculus GN=Actb PE=1 SV=1 - [ACTB_MOUSE]	302.216	41.87	2	13	13	17	5.94036e+07	375	41.7097	5.47803
	A2	Sequence	# PSMs	# Proteins	# Protein Groups	Protein Group Accessions	Modifications	ΔCn	Area	q-Value	PEP	IonScore	Exp Value	Charge	MH+ [Da]	ΔM [ppm]	RT [min]	# Missed Cleavages
	High	EITALAPSTmK	1	2	1	P60710	M10(Oxidation)	0	3.13729e+07	0	6.343e-05	47.5	0.000335206	2	1177.61	-0.135462	15.1834	0
	High	mQKEITALAPSTmK	1	2	1	P60710	M1(Oxidation); M13(Oxidation)	0	2.52024e+07	0	0.001299	41.22	0.00145733	3	1580.8	1.31906	13.2206	1
	High	IIAPPER	1	2	1	P60710		0	5.61718e+06	0	0.002862	40.79	0.000191747	2	795.472	-0.183203	11.4985	0
	High	SYELPDGQVITIGNER	3	2	1	P60710		0	3.98163e+07	0	0.0001857	40.17	0.00221652	2	1790.89	0.217927	28.4677	0
	High	DLYANTVLSGGTTmYPGIADR	2	2	1	P60710	M14(Oxidation)	0	1.07461e+07	0	0.0002181	40.15	0.0019321	2	2231.07	1.21388	28.6998	0
	High	HQGVmVGmGQKDSYVGDEAQSK	1	2	1	P60710	M5(Oxidation); M8(Oxidation)	0	2.39056e+07	0	0.0002933	35.38	0.00372309	4	2383.07	3.14526	9.84807	1
	High	LcYVALDFEQEmATAASSSSLEK	1	2	1	P60710	C2(Carbamidomethyl); M12(Oxidation)	0	3.98883e+06	0	0.001749	35.14	0.00434799	3	2566.16	-1.83255	30.3101	0
	High	HQGVmVGmGQKDSYVGDEAQSKR	1	2	1	P60710	M5(Oxidation); M8(Oxidation)	0	1.87579e+07	0	0.0004145	33.49	0.006559	4	2539.17	1.10703	8.84959	2
	High	VAPEEHPVLLTEAPLNPK	1	2	1	P60710		0	9.57537e+07	0	0.001545	33.46	0.00522947	3	1954.07	0.961107	23.7768	0
	High	GYSFTTTAER	1	2	1	P60710		0	8.19245e+06	0	0.007134	33.14	0.00497421	2	1132.53	-0.0514182	15.1017	0
	High	AGFAGDDAPR	2	2	1	P60710		0	2.92218e+07	0	0.00714	28.39	0.0102138	2	976.448	-0.313027	10.1464	0
	High	GYSFTTTAEREIVR	1	2	1	P60710		0	5.65545e+06	0	0.004787	22.82	0.0937701	3	1629.82	0.251693	21.5355	1
	High	AVFPSIVGRPR	1	2	1	P60710		0	4.26409e+07	0	0.001815	19.92	0.0814873	3	1198.71	-0.204721	20.7008	0
P06330	Ig heavy chain V region AC38 205.12 OS=Mus musculus PE=1 SV=1 - [HVM51_MOUSE]	300.38	61.02	1	6	6	10	2.85049e+08	118	12.9262	7.10791
	A2	Sequence	# PSMs	# Proteins	# Protein Groups	Protein Group Accessions	Modifications	ΔCn	Area	q-Value	PEP	IonScore	Exp Value	Charge	MH+ [Da]	ΔM [ppm]	RT [min]	# Missed Cleavages
	High	SLTSEDSAVYYcAR	2	1	1	P06330	C12(Carbamidomethyl)	0	6.41237e+07	0	4.75e-09	79.18	9.54173e-08	2	1621.72	-0.796614	18.5054	0
	High	EVQLQQSGPELVKPGASVK	3	1	1	P06330		0	6.33276e+08	0	3.739e-09	72.39	5.62347e-07	2	1994.09	0.215328	18.8851	0
	High	ATLTVDKSSSATYmELR	1	1	1	P06330	M14(Oxidation)	0	1.57746e+08	0	2.27e-08	56.12	5.47328e-05	3	1888.94	2.10915	17.8862	1
	High	GKATLTVDKSSSATYmELR	1	1	1	P06330	M16(Oxidation)	0	2.96243e+07	0	6.317e-07	39.96	0.00258369	3	2074.05	-0.426071	15.6278	2
	High	GKATLTVDK	1	1	1	P06330		0	3.2013e+06	0	0.007531	30.15	0.0107715	2	932.542	0.80041	7.26628	1
	High	SLEWIGDINPNNGGTSYNQK	1	1	1	P06330		0	4.54154e+06	0	0.001581	24.35	0.0629889	3	2207.03	-1.39189	28.1887	0
	High	ATLTVDKSSSATYMELR	1	1	1	P06330		0	4.72085e+06	0.006	0.06773	20.72	0.182578	2	1872.94	-0.548056	21.0732	1
P01863	Ig gamma-2A chain C region, A allele OS=Mus musculus GN=Ighg PE=1 SV=1 - [GCAA_MOUSE]	297.69	36.97	2	10	13	25	3.92431e+08	330	36.3662	7.40088
	A2	Sequence	# PSMs	# Proteins	# Protein Groups	Protein Group Accessions	Modifications	ΔCn	Area	q-Value	PEP	IonScore	Exp Value	Charge	MH+ [Da]	ΔM [ppm]	RT [min]	# Missed Cleavages
	High	NTEPVLDSDGSYFmYSK	1	2	1	P01863	M14(Oxidation)	0	5.60723e+07	0	1.641e-07	64.3	2.3221e-06	2	1968.85	0.424209	24.5385	0
	High	VNNKDLPAPIER	2	2	1	P01863		0	6.7184e+07	0	5.784e-05	53.32	5.72671e-05	3	1365.75	-0.038826	13.9216	1
	High	VDKKIEPR	1	3	2	P01863;P01864		0	4.77746e+07	0	0.001608	45.39	0.000128635	2	984.584	0.263704	5.48813	2
	High	cKVNNKDLPAPIER	2	2	1	P01863	C1(Carbamidomethyl)	0	3.60666e+07	0	6.63e-05	43.38	0.000647469	3	1653.87	-0.815307	12.5355	2
	High	GSVRAPQVYVLPPPEEEmTKK	4	2	1	P01863	M18(Oxidation)	0	1.43202e+08	0	1.5e-05	34.03	0.00725498	4	2371.23	0.652544	20.0422	2
	High	APQVYVLPPPEEEmTK	2	2	1	P01863	M14(Oxidation)	0	4.93427e+07	0	7.378e-05	30.82	0.0175938	2	1843.91	-0.196354	22.6964	0
	High	VVSALPIQHQDWmSGK	1	3	2	P01863;P01864	M13(Oxidation)	0	3.76938e+07	0	0.0001538	26.22	0.0478756	3	1811.92	3.24349	20.7652	0
	High	VVSALPIQHQDWmSGKEFK	1	3	2	P01863;P01864	M13(Oxidation)	0	2.02e+08	0	6.839e-05	23.03	0.123688	4	2216.12	-0.822741	21.8301	1
	High	APQVYVLPPPEEEmTKK	3	2	1	P01863	M14(Oxidation)	0	8.32089e+08	0	0.004775	22.68	0.116265	2	1972.01	0.745278	20.0614	1
	High	TELNYKNTEPVLDSDGSYFmYSK	1	2	1	P01863	M20(Oxidation)	0	1.14331e+07	0	0.0004843	19.97	0.129894	3	2717.23	-0.491367	25.3984	1
	High	APQVYVLPPPEEEMTKK	1	2	1	P01863		0	1.45418e+07	0	0.001526	18.36	0.267692	3	1956.02	3.85511	22.6381	1
	High	NSYScSVVHEGLHNHHTTK	2	2	1	P01863	C5(Carbamidomethyl)	0	3.5588e+07	0	0.001211	12.89	0.621993	3	2207	0.0360645	7.89405	0
	High	cKVnNKDLPAPIER	2	2	1	P01863	C1(Carbamidomethyl); N4(Deamidated)	0	2.08659e+06	0.003	0.04337	16.5	0.36715	3	1654.86	0.619235	13.9498	2
	High	GSVRAPQVYVLPPPEEEmTK	1	2	1	P01863	M18(Oxidation)	0	16345046	0.004	0.045	13.82	0.9046	3	2243.14	-0.664997	22.025	1
	High	cPAPNLLGGPSVFIFPPK	1	2	1	P01863	C1(Carbamidomethyl)	0	0	0.007	0.07996	18.14	0.238633	3	1911.02	1.02425	37.4708	0
P02535	Keratin, type I cytoskeletal 10 OS=Mus musculus GN=Krt10 PE=1 SV=3 - [K1C10_MOUSE]	285.263	7.02	1	3	5	9	8.0876e+07	570	57.7351	5.10986
	A2	Sequence	# PSMs	# Proteins	# Protein Groups	Protein Group Accessions	Modifications	ΔCn	Area	q-Value	PEP	IonScore	Exp Value	Charge	MH+ [Da]	ΔM [ppm]	RT [min]	# Missed Cleavages
	High	ALEESNYELEGK	2	1	1	P02535		0	1.04758e+08	0	1.964e-06	71.08	9.82586e-07	2	1381.65	-0.339177	15.7834	0
	High	QSVEADINGLR	1	1	1	P02535		0	8.80871e+06	0	1.744e-05	66.16	4.03101e-06	2	1201.62	0.129716	19.6081	0
	High	VTmQNLNDR	1	4	4	P02535;Q61781;Q61414;Q9Z2K1	M3(Oxidation)	0	2.20883e+07	0	5.763e-05	64.08	5.84307e-06	2	1106.53	-0.670764	6.8685	0
	High	VTMQNLNDR	1	4	4	P02535;Q61781;Q61414;Q9Z2K1		0	2.15952e+07	0	0.01017	52.46	8.91045e-05	2	1090.53	0.92498	12.1216	0
	High	LAADDFR	2	5	5	P02535;Q61781;Q61414;Q9Z2K1;P19001		0	7.92691e+07	0	0.009536	45.64	0.000278356	2	807.399	-0.311753	13.942	0
	High	QSVEADINGLRR	1	1	1	P02535		0	5.86012e+07	0	0.006821	32.07	0.0105237	3	1357.72	-0.198546	17.1651	1
	High	QSVEADInGLRR	1	1	1	P02535	N8(Deamidated)	0	7.46454e+06	0	0.002293	23.46	0.0879093	3	1358.7	-1.95566	18.1268	1
P05214	Tubulin alpha-3 chain OS=Mus musculus GN=Tuba3a PE=1 SV=1 - [TBA3_MOUSE]	280.246	34.44	1	2	11	15	5.0558e+07	450	49.9276	5.09717
	A2	Sequence	# PSMs	# Proteins	# Protein Groups	Protein Group Accessions	Modifications	ΔCn	Area	q-Value	PEP	IonScore	Exp Value	Charge	MH+ [Da]	ΔM [ppm]	RT [min]	# Missed Cleavages
	High	IHFPLATYAPVISAEK	2	3	2	P05213;P05214		0	7.37031e+07	0	1.059e-06	57.99	2.22397e-05	3	1756.96	-1.08278	30.0449	0
	High	TIGGGDDSFNTFFSETGAGK	1	3	2	P05213;P05214		0	1.7302e+07	0	8.779e-06	44.24	0.000376704	2	2007.9	1.38469	30.2907	0
	High	TIGGGDDSFNTFFSETGAGKHVPR	1	3	2	P05213;P05214		0	9.33569e+06	0	3.292e-05	42.26	0.0012183	4	2497.17	-1.134	26.2027	1
	High	AVFVDLEPTVVDEVR	2	1	1	P05214		0	4.43908e+07	0	0.0002748	40.39	0.00186479	3	1687.89	0.729496	32.2456	0
	High	DVNAAIATIK	1	3	2	P05213;P05214		0	3.358e+07	0	0.002203	36.08	0.00330449	2	1015.58	0.724504	20.1078	0
	High	AVcmLSNTTAIAEAWAR	2	4	3	P05213;P05214;Q9JJZ2	C3(Carbamidomethyl); M4(Oxidation)	0	4.03386e+06	0	0.0001383	35.33	0.00586179	2	1880.9	-0.632327	28.6424	0
	High	NLDIERPTYTNLNR	1	4	3	P05213;P05214;Q9JJZ2		0	1.89043e+07	0	1.552e-05	27.26	0.0479226	3	1718.88	-0.655506	19.7924	0
	High	AYHEQLSVAEITNAcFEPANQmVK	1	3	2	P05213;P05214	C15(Carbamidomethyl); M22(Oxidation)	0	1.36842e+07	0	0.004613	23.03	0.0808823	3	2766.28	-2.62607	26.5725	0
	High	VGINYQPPTVVPGGDLAK	1	4	3	P05213;P05214;Q9JJZ2		0	8.51092e+06	0	0.007049	13.98	0.50393	3	1824.98	-0.537033	26.4834	0
	High	LDHKFDLmYAKR	2	4	3	P05213;P05214;Q9JJZ2	M8(Oxidation)	0	9.78409e+06	0.003	0.04089	29.38	0.0190897	3	1552.8	0.652264	13.8616	2
	High	AVFVDLEPTVVDEVRTGTYR	1	1	1	P05214		0	1.40445e+07	0.007	0.08794	15.38	0.55629	3	2266.17	-1.05454	31.7341	1
P05213	Tubulin alpha-1B chain OS=Mus musculus GN=Tuba1b PE=1 SV=2 - [TBA1B_MOUSE]	276.65	34.37	2	2	11	15	4.88465e+07	451	50.1196	5.05908
	A2	Sequence	# PSMs	# Proteins	# Protein Groups	Protein Group Accessions	Modifications	ΔCn	Area	q-Value	PEP	IonScore	Exp Value	Charge	MH+ [Da]	ΔM [ppm]	RT [min]	# Missed Cleavages
	High	IHFPLATYAPVISAEK	2	3	2	P05213;P05214		0	7.37031e+07	0	1.059e-06	57.99	2.22397e-05	3	1756.96	-1.08278	30.0449	0
	High	TIGGGDDSFNTFFSETGAGK	1	3	2	P05213;P05214		0	1.7302e+07	0	8.779e-06	44.24	0.000376704	2	2007.9	1.38469	30.2907	0
	High	TIGGGDDSFNTFFSETGAGKHVPR	1	3	2	P05213;P05214		0	9.33569e+06	0	3.292e-05	42.26	0.0012183	4	2497.17	-1.134	26.2027	1
	High	AVFVDLEPTVIDEVR	2	2	1	P05213		0	3.92562e+07	0	0.0007667	40.08	0.00165425	3	1701.91	1.24674	33.8703	0
	High	DVNAAIATIK	1	3	2	P05213;P05214		0	3.358e+07	0	0.002203	36.08	0.00330449	2	1015.58	0.724504	20.1078	0
	High	AVcmLSNTTAIAEAWAR	2	4	3	P05213;P05214;Q9JJZ2	C3(Carbamidomethyl); M4(Oxidation)	0	4.03386e+06	0	0.0001383	35.33	0.00586179	2	1880.9	-0.632327	28.6424	0
	High	NLDIERPTYTNLNR	1	4	3	P05213;P05214;Q9JJZ2		0	1.89043e+07	0	1.552e-05	27.26	0.0479226	3	1718.88	-0.655506	19.7924	0
	High	AYHEQLSVAEITNAcFEPANQmVK	1	3	2	P05213;P05214	C15(Carbamidomethyl); M22(Oxidation)	0	1.36842e+07	0	0.004613	23.03	0.0808823	3	2766.28	-2.62607	26.5725	0
	High	AVFVDLEPTVIDEVRTGTYR	1	2	1	P05213		0	1.28802e+07	0	0.005133	16.47	0.415907	3	2280.19	-0.255992	33.0518	1
	High	VGINYQPPTVVPGGDLAK	1	4	3	P05213;P05214;Q9JJZ2		0	8.51092e+06	0	0.007049	13.98	0.50393	3	1824.98	-0.537033	26.4834	0
	High	LDHKFDLmYAKR	2	4	3	P05213;P05214;Q9JJZ2	M8(Oxidation)	0	9.78409e+06	0.003	0.04089	29.38	0.0190897	3	1552.8	0.652264	13.8616	2
Q9ERD7	Tubulin beta-3 chain OS=Mus musculus GN=Tubb3 PE=1 SV=1 - [TBB3_MOUSE]	275.084	32.44	1	4	11	14	2.73213e+07	450	50.3862	4.93213
	A2	Sequence	# PSMs	# Proteins	# Protein Groups	Protein Group Accessions	Modifications	ΔCn	Area	q-Value	PEP	IonScore	Exp Value	Charge	MH+ [Da]	ΔM [ppm]	RT [min]	# Missed Cleavages
	High	GHYTEGAELVDSVLDVVRK	1	3	3	Q9ERD7;P68372;P99024		0	1.33182e+07	0	1.122e-05	59.42	2.47433e-05	3	2087.07	-1.18651	33.2433	1
	High	LAVNmVPFPR	2	3	3	Q9ERD7;P68372;P99024	M5(Oxidation)	0	2.68757e+07	0	2.097e-05	57.14	3.71904e-05	2	1159.63	0.862622	24.4963	0
	High	AILVDLEPGTmDSVR	2	2	2	Q9ERD7;P99024	M11(Oxidation)	0	4.13999e+07	0	6.134e-05	40.51	0.00200959	2	1631.83	-2.85248	26.5456	0
	High	ImNTFSVVPSPK	1	3	3	Q9ERD7;P68372;P99024	M2(Oxidation)	0	6.29185e+06	0	0.001817	40.23	0.00179251	2	1335.69	-2.98954	21.6937	0
	High	LHFFmPGFAPLTAR	1	1	1	Q9ERD7	M5(Oxidation)	0	6.89886e+06	0	0.0005609	39.46	0.00239503	3	1620.84	1.7255	30.1491	0
	High	GHYTEGAELVDSVLDVVR	1	3	3	Q9ERD7;P68372;P99024		0	7.78026e+06	0	0.0004203	36.84	0.00460606	3	1958.98	-1.88758	35.6186	0
	High	ISVYYNEASSHKYVPR	2	1	1	Q9ERD7		0	4.31642e+06	0	6.828e-05	33.59	0.00964736	3	1912.96	1.69785	15.9102	1
	High	YLTVATVFR	1	1	1	Q9ERD7		0	5.50474e+06	0	0.0161	29.72	0.00863943	2	1069.61	0.989933	27.9527	0
	High	mREIVHIQAGQcGNQIGAK	1	3	3	Q9ERD7;P99024;P68372	M1(Oxidation); C12(Carbamidomethyl)	0	1.0551e+07	0	0.003802	25.92	0.056033	4	2126.06	1.03756	14.0884	1
	High	mSSTFIGNSTAIQELFKR	1	1	1	Q9ERD7	M1(Oxidation)	0	5.55253e+06	0.006	0.07032	17.38	0.401268	3	2046.03	-0.43789	31.8595	1
	High	NSSYFVEWIPNNVK	1	3	3	Q9ERD7;P68372;P99024		0	1.36882e+07	0.008	0.1089	11.85	1.37811	2	1696.83	-0.0400505	31.8807	0
P08113	Endoplasmin OS=Mus musculus GN=Hsp90b1 PE=1 SV=2 - [ENPL_MOUSE]	243.506	13.09	1	7	8	9	7.59678e+06	802	92.4183	4.81787
	A2	Sequence	# PSMs	# Proteins	# Protein Groups	Protein Group Accessions	Modifications	ΔCn	Area	q-Value	PEP	IonScore	Exp Value	Charge	MH+ [Da]	ΔM [ppm]	RT [min]	# Missed Cleavages
	High	FQSSHHSTDITSLDQYVER	2	1	1	P08113		0	6.98808e+06	0	1.095e-06	57.54	2.5901e-05	3	2250.04	0.510129	21.0653	0
	High	ELISNASDALDKIR	1	2	2	P08113;P11499		0	2.65866e+06	0	4.339e-07	57.38	3.18089e-05	3	1544.83	-0.649167	24.1195	1
	High	GVVDSDDLPLNVSR	1	1	1	P08113		0	8.0957e+06	0	2.342e-06	55.98	3.9871e-05	2	1485.75	-0.738886	24.4163	0
	High	LGVIEDHSNR	1	1	1	P08113		0	1.63189e+06	0	4.609e-05	35.07	0.00402967	3	1139.58	-0.985449	9.86259	0
	High	EGSRTDDEVVQREEEAIQLDGLNASQIR	1	1	1	P08113		0	7.70654e+06	0	0.0005913	34.93	0.00708612	4	3157.53	-2.62065	27.4817	2
	High	GLFDEYGSK	1	1	1	P08113		0	3.41056e+06	0	0.01058	27.42	0.0102341	2	1015.47	-0.671207	21.0445	0
	High	LGVIEDHSNRTR	1	1	1	P08113		0	2.39213e+06	0	0.00544	23.79	0.0676885	3	1396.73	0.924733	8.30417	1
	High	SGYLLPDTK	1	1	1	P08113		0	5.42409e+06	0.005	0.05524	23.35	0.0487812	2	993.525	-0.0999343	18.5245	0
Q61414	Keratin, type I cytoskeletal 15 OS=Mus musculus GN=Krt15 PE=1 SV=2 - [K1C15_MOUSE]	241.907	7.52	1	1	5	10	4.53866e+07	452	49.1071	4.85596
	A2	Sequence	# PSMs	# Proteins	# Protein Groups	Protein Group Accessions	Modifications	ΔCn	Area	q-Value	PEP	IonScore	Exp Value	Charge	MH+ [Da]	ΔM [ppm]	RT [min]	# Missed Cleavages
	High	VTmQNLNDR	1	4	4	P02535;Q61781;Q61414;Q9Z2K1	M3(Oxidation)	0	2.20883e+07	0	5.763e-05	64.08	5.84307e-06	2	1106.53	-0.670764	6.8685	0
	High	LASYLDKVR	2	2	2	Q61414;P19001		0	3.0862e+07	0	0.0002195	54.51	2.23018e-05	2	1064.61	0.458253	15.4621	1
	High	VTMQNLNDR	1	4	4	P02535;Q61781;Q61414;Q9Z2K1		0	2.15952e+07	0	0.01017	52.46	8.91045e-05	2	1090.53	0.92498	12.1216	0
	High	LAADDFR	2	5	5	P02535;Q61781;Q61414;Q9Z2K1;P19001		0	7.92691e+07	0	0.009536	45.64	0.000278356	2	807.399	-0.311753	13.942	0
	High	VLDELTLAR	1	3	3	Q61781;Q61414;P19001		0	1.14482e+07	0	0.000697	34.89	0.00432993	2	1029.59	-1.32519	23.2696	0
	High	VTMQNLNDRLASYLDKVR	2	1	1	Q61414		0	2.2345e+07	0	1.044e-06	34.77	0.00566825	3	2136.12	0.0523367	29.6698	2
	High	VTmQNLNDRLASYLDKVR	1	1	1	Q61414	M3(Oxidation)	0	2.60287e+07	0	0.00167	25.88	0.0482883	3	2152.12	-0.0809882	26.1832	2
[truncated: 1,029 more rows]

## Sheet: raw data_01_Control_Low
Accession	Description	Score	Coverage	# Proteins	# Unique Peptides	# Peptides	# PSMs	Area	# AAs	MW [kDa]	calc. pI
[truncated: 1,117 more rows]

[truncated: 6 more sheets: raw data_02_HSF5-N1_Low, raw data_03_HSF5-N2_Low, raw data_01 Control High, raw data_02_HSF5-C High, raw data_03 Control Low, raw data_04 HSF5-C Low]
