# Supplementary material for: Atypical heat shock transcription factor HSF5 is critical for male meiotic prophase under non-stress conditions
Source: Nat Commun. 2024 Apr 29;15:3330. doi: 10.1038/s41467-024-47601-0 (PMC11059408; doi:10.1038/s41467-024-47601-0)
Supplement: Supplementary file 12 — Source Data [file 41467_2024_47601_MOESM12_ESM.xlsx]

## Sheet: Fig.1c
1-Hsf5	time (min)	UV			time (min)	dRI				time (min)	Molar Mass: Peak Number 1			DBD	time (min)	UV	time (min)	dRI				time (min)	Molar Mass: Peak Number 1						11-Hsf5-Hs	time (min)	UV					time (min)	dRI		time (min)	Molar Mass: Peak Number 1	time (min)	Molar Mass: Peak Number 2			DBD-HS	time (min)	UV	time (min)	dRI
	0.00455	2.72166e-06	0.0585873	4.64448e-05	-0.270848	-4.61123e-09	-0.00461123	-1.0262e-07	9.83888e-08						0.00181667	-3.79777e-05	-0.277044	7.89192e-10	7.89192e-05	0.0845358	0.0844789									0.00318333	5.59834e-06	-0.000339302	0.000344598	0.0715641	7.82283e-05	-0.272215	-1.01471e-08	-0.0101471	7.81105	836007						0.00183333	1.65341e-05	-0.277027	-2.86518e-06
	0.0127398	2.89127e-06		4.93391e-05	-0.262659	-8.22485e-09	-0.00822485		9.47751e-08						0.0100065	-4.16239e-05	-0.268854	-3.78162e-10	-3.78162e-05		0.0843622									0.0113731	5.58037e-06		0.00034458		7.79772e-05	-0.264025	-1.07058e-08	-0.0107058	7.81924	812339						0.0100231	1.78852e-05	-0.268837	-2.86651e-06
	0.0209296	2.93905e-06		5.01544e-05	-0.254469	-7.77171e-09	-0.00777171		9.52283e-08						0.0181962	-4.5033e-05	-0.260664	-3.06984e-09	-0.000306984		0.084093									0.0195629	5.50055e-06		0.000344501		7.68619e-05	-0.255835	-1.12645e-08	-0.0112645	7.82743	797628						0.0182129	1.9049e-05	-0.260648	-2.86765e-06
	0.0291194	2.78829e-06		4.75818e-05	-0.246279	-7.8769e-09	-0.0078769		9.51231e-08						0.026386	-4.82291e-05	-0.252475	-7.19055e-09	-0.000719055		0.0836809									0.0277527	5.4668e-06		0.000344467		7.63903e-05	-0.247646	-1.24853e-08	-0.0124853	7.83562	782671						0.0264027	2.00903e-05	-0.252458	-2.86903e-06
	0.0373092	2.59241e-06		4.42392e-05	-0.238089	-7.98208e-09	-0.00798208		9.50179e-08						0.0345758	-5.13251e-05	-0.244285	-1.08992e-08	-0.00108992		0.0833101									0.0359425	5.41293e-06		0.000344413		7.56375e-05	-0.239456	-1.2887e-08	-0.012887	7.84381	763112						0.0345925	2.0981e-05	-0.244268	-2.87041e-06
	0.0454989	2.35853e-06		4.0248e-05	-0.229899	-7.73344e-09	-0.00773344		9.52666e-08						0.0427656	-5.40655e-05	-0.236095	-1.00314e-08	-0.00100314		0.0833969									0.0441322	5.34184e-06		0.000344342		7.46442e-05	-0.231266	-9.22445e-09	-0.00922445	7.852	746320						0.0427822	2.17155e-05	-0.236078	-2.87087e-06
	0.0536887	2.02108e-06		3.44894e-05	-0.22171	-1.68617e-09	-0.00168617		1.01314e-07						0.0509554	-5.65832e-05	-0.227905	-1.13116e-08	-0.00113116		0.0832688									0.052322	5.4337e-06		0.000344434		7.59277e-05	-0.223076	-6.88055e-09	-0.00688055	7.86019	731075						0.050972	2.23096e-05	-0.227889	-2.87187e-06
	0.0618785	1.84273e-06		3.14459e-05	-0.21352	4.65028e-11	4.65028e-05		1.03047e-07						0.0591452	-5.9095e-05	-0.219715	-1.25918e-08	-0.00125918		0.0831408									0.0605118	5.67399e-06		0.000344674		7.92854e-05	-0.214887	-6.42074e-09	-0.00642074	7.86838	716425						0.0591618	2.28401e-05	-0.219699	-2.87287e-06
	0.0700683	1.74095e-06		2.97091e-05	-0.20533	1.77918e-09	0.00177918		1.04779e-07						0.0673349	-6.16016e-05	-0.211526	-1.40382e-08	-0.00140382		0.0829962									0.0687016	5.86321e-06		0.000344863		8.19294e-05	-0.206697	-5.96093e-09	-0.00596093	7.87657	702451						0.0673516	2.33135e-05	-0.211509	-2.87248e-06
	0.0782581	1.58174e-06		2.69922e-05	-0.19714	5.08041e-09	0.00508041		1.0808e-07						0.0755247	-6.39896e-05	-0.203336	-1.50138e-08	-0.00150138		0.0828986									0.0768914	5.9724e-06		0.000344972		8.34552e-05	-0.198507	-5.5016e-09	-0.0055016	7.88476	687513						0.0755414	2.38855e-05	-0.203319	-2.87256e-06
	0.0864479	1.36819e-06		2.33479e-05	-0.18895	6.63171e-09	0.00663171		1.09632e-07						0.0837145	-6.61678e-05	-0.195146	-1.61742e-08	-0.00161742		0.0827826									0.0850811	6.00851e-06		0.000345009		8.39598e-05	-0.190317	-5.42413e-09	-0.00542413	7.89295	671478						0.0837311	2.43541e-05	-0.195129	-2.87324e-06
	0.0946377	1.14404e-06		1.95228e-05	-0.180761	7.2025e-09	0.0072025		1.10203e-07						0.0919043	-6.79239e-05	-0.186956	-1.83545e-08	-0.00183545		0.0825645									0.0932709	5.94847e-06		0.000344948		8.31208e-05	-0.182127	-5.5366e-09	-0.0055366	7.90114	655909						0.0919209	2.47297e-05	-0.18694	-2.87476e-06
	0.102827	9.96167e-07		1.69994e-05	-0.172571	6.03473e-09	0.00603473		1.09035e-07						0.100094	-6.95716e-05	-0.178766	-2.05348e-08	-0.00205348		0.0823465									0.101461	5.70676e-06		0.000344707		7.97433e-05	-0.173938	-5.64906e-09	-0.00564906	7.90933	638144						0.100111	2.49893e-05	-0.17875	-2.87628e-06
	0.111017	8.58439e-07		1.46491e-05	-0.164381	4.86697e-09	0.00486697		1.07867e-07						0.108284	-7.11409e-05	-0.170577	-1.78327e-08	-0.00178327		0.0826167									0.10965	5.30348e-06		0.000344303		7.41081e-05	-0.165748	-5.95453e-09	-0.00595453	7.91752	619531						0.1083	2.51068e-05	-0.17056	-2.87659e-06
	0.119207	7.31806e-07		1.24882e-05	-0.156191	4.10099e-09	0.00410099		1.07101e-07						0.116474	-7.26398e-05	-0.162387	-1.99152e-08	-0.00199152		0.0824085									0.11784	5.04003e-06		0.00034404		7.04268e-05	-0.157558	-6.26e-09	-0.00626	7.92571	605192						0.11649	2.4733e-05	-0.16237	-2.87751e-06
	0.127397	8.60077e-07		1.46771e-05	-0.148002	4.09839e-09	0.00409839		1.07098e-07						0.124663	-7.40942e-05	-0.154197	-2.19978e-08	-0.00219978		0.0822002									0.12603	4.73584e-06		0.000343736		6.61762e-05	-0.149368	-7.47908e-09	-0.00747908	7.9339	593125						0.12468	2.47211e-05	-0.154181	-2.87844e-06
	0.135587	9.1556e-07		1.56239e-05	-0.139812	4.09579e-09	0.00409579		1.07096e-07						0.132853	-7.5242e-05	-0.146007	-2.49975e-08	-0.00249975		0.0819003									0.13422	4.38816e-06		0.000343388		6.13178e-05	-0.141179	-5.95047e-09	-0.00595047	7.94209	579557						0.13287	2.46629e-05	-0.145991	-2.87936e-06
	0.143776	8.96721e-07		1.53024e-05	-0.131622	3.63238e-09	0.00363238		1.06632e-07						0.141043	-7.6278e-05	-0.137818	-2.67738e-08	-0.00267738		0.0817226									0.14241	3.84032e-06		0.00034284		5.36627e-05	-0.132989	-5.03077e-09	-0.00503077	7.95028	563812						0.14106	2.45176e-05	-0.137801	-2.88115e-06
	0.151966	7.58104e-07		1.29369e-05	-0.123432	3.17047e-09	0.00317047		1.0617e-07						0.149233	-7.72954e-05	-0.129628	-2.46822e-08	-0.00246822		0.0819318									0.150599	3.07527e-06		0.000342075		4.29722e-05	-0.124799	-4.72509e-09	-0.00472509	7.95847	547154						0.149249	2.42938e-05	-0.129611	-2.88295e-06
	0.160156	6.07956e-07		1.03747e-05	-0.115242	7.77373e-10	0.000777373		1.03777e-07						0.157423	-7.82962e-05	-0.121438	-2.30975e-08	-0.00230975		0.0820903									0.158789	2.77332e-06		0.000341773		3.8753e-05	-0.116609	-4.41941e-09	-0.00441941	7.96666	534287						0.157439	2.38939e-05	-0.121421	-2.88693e-06
	0.168346	4.51127e-07		7.69841e-06	-0.107053	2.552e-09	0.002552		1.05552e-07						0.165612	-7.92985e-05	-0.113248	-2.2433e-08	-0.0022433		0.0821567									0.166979	2.52742e-06		0.000341527		3.53169e-05	-0.108419	-4.41807e-09	-0.00441807	7.97485	520551						0.165629	2.33955e-05	-0.113232	-2.88846e-06
	0.176536	3.64835e-07		6.22585e-06	-0.0988628	2.96922e-09	0.00296922		1.05969e-07						0.173802	-8.03021e-05	-0.105058	-2.38531e-08	-0.00238531		0.0820147									0.175169	2.31619e-06		0.000341316		3.23653e-05	-0.10023	-3.85653e-09	-0.00385653	7.98304	505382						0.173819	2.28088e-05	-0.105042	-2.88643e-06
	0.184725	3.4516e-07		5.8901e-06	-0.090673	3.1381e-09	0.0031381		1.06138e-07						0.181992	-8.1293e-05	-0.0968686	-2.52733e-08	-0.00252733		0.0818727									0.183358	2.34037e-06		0.00034134		3.27031e-05	-0.0920399	-3.29499e-09	-0.00329499	7.99123	493768						0.182008	2.20635e-05	-0.0968521	-2.88634e-06
	0.192915	4.70724e-07		8.03283e-06	-0.0824832	9.07547e-10	0.000907547		1.03908e-07						0.190182	-8.22726e-05	-0.0886788	-2.70503e-08	-0.00270503		0.081695									0.191548	2.46346e-06		0.000341463		3.44232e-05	-0.0838501	-2.98855e-09	-0.00298855	7.99942	480907						0.190198	2.12694e-05	-0.0886623	-2.88859e-06
	0.201105	7.27208e-07		1.24097e-05	-0.0742934	-1.323e-09	-0.001323		1.01677e-07						0.198372	-8.33166e-05	-0.080489	-2.95427e-08	-0.00295427		0.0814457									0.199738	2.55912e-06		0.000341559		3.57599e-05	-0.0756603	-1.66335e-09	-0.00166335	8.00761	466808						0.198388	2.04594e-05	-0.0804725	-2.89084e-06
	0.209295	9.75074e-07		1.66395e-05	-0.0661036	-1.48561e-09	-0.00148561		1.01514e-07						0.206561	-8.43624e-05	-0.0722993	-3.43701e-08	-0.00343701		0.080963	10.9749	26373.7	26.3737	23.1791					0.207928	2.57095e-06		0.000341571		3.59251e-05	-0.0674705	-3.38152e-10	-0.000338152	8.0158	454735						0.206578	1.96259e-05	-0.0722827	-2.89431e-06
	0.217484	1.19387e-06		2.03732e-05	-0.0579139	-1.38668e-09	-0.00138668		1.01613e-07						0.214751	-8.53818e-05	-0.0641095	-3.41125e-08	-0.00341125		0.0809888	10.983	25583.7	25.5837						0.216118	2.5062e-06		0.000341506		3.50203e-05	-0.0592808	-6.93067e-10	-0.000693067	8.02399	440836						0.214768	1.87712e-05	-0.0640929	-2.89584e-06
	0.225674	1.37717e-06		2.35012e-05	-0.0497241	-1.28775e-09	-0.00128775		1.01712e-07						0.222941	-8.64008e-05	-0.0559197	-3.34216e-08	-0.00334216		0.0810578	10.9912	24855.3	24.8553						0.224307	2.38836e-06		0.000341388		3.33737e-05	-0.051091	-1.04798e-09	-0.00104798	8.03218	429211						0.222957	1.7928e-05	-0.0559032	-2.89544e-06
	0.233864	1.52798e-06		2.60747e-05	-0.0415343	-3.74887e-10	-0.000374887		1.02625e-07						0.231131	-8.74194e-05	-0.0477299	-3.40397e-08	-0.00340397		0.080996	10.9994	24275.4	24.2754						0.232497	2.22389e-06		0.000341224		3.10755e-05	-0.0429012	-1.86092e-09	-0.00186092	8.04037	419888						0.231147	1.70494e-05	-0.0477134	-2.89657e-06
	0.242054	1.62378e-06		2.77095e-05	-0.0333445	-3.523e-10	-0.0003523		1.02648e-07						0.23932	-8.84424e-05	-0.0395401	-3.46578e-08	-0.00346578		0.0809342	11.0076	23801.4	23.8014						0.240687	2.06117e-06		0.000341061		2.88017e-05	-0.0347114	-2.26757e-09	-0.00226757	8.04856	409773						0.239337	1.6139e-05	-0.0395236	-2.89809e-06
	0.250244	1.66775e-06		2.84599e-05	-0.0251547	-3.29713e-10	-0.000329713		1.0267e-07						0.24751	-8.94411e-05	-0.0313503	-3.42984e-08	-0.00342984		0.0809702	11.0158	23408.3	23.4083						0.248877	1.81247e-06		0.000340812		2.53265e-05	-0.0265216	-3.08092e-09	-0.00308092	8.05675	399771						0.247527	1.51636e-05	-0.0313338	-2.89962e-06
	0.258433	1.54369e-06		2.63428e-05	-0.0169649	1.65128e-09	0.00165128		1.04651e-07						0.2557	-9.04601e-05	-0.0231605	-3.43185e-08	-0.00343185		0.0809682	11.024	23067.3	23.0673						0.257067	1.48323e-06		0.000340483		2.07259e-05	-0.0183319	-3.89426e-09	-0.00389426	8.06494	389448						0.255717	1.413e-05	-0.023144	-2.90159e-06
	0.266623	1.17576e-06		2.00642e-05	-0.00877513	1.80206e-09	0.00180206		1.04802e-07						0.26389	-9.14974e-05	-0.0149708	-3.49872e-08	-0.00349872		0.0809013	11.0322	22767.6	22.7676						0.265256	1.02416e-06		0.000340024		1.43111e-05	-0.0101421	-3.99466e-09	-0.00399466	8.07313	380916						0.263906	1.32828e-05	-0.0149543	-2.90322e-06
	0.274813	1.10602e-06		1.8874e-05	-0.000585344	1.44419e-09	0.00144419		1.04444e-07						0.27208	-9.25094e-05	-0.00678098	-3.67201e-08	-0.00367201		0.080728	11.0404	22525.6	22.5256						0.273446	1.04417e-06		0.000340044		1.45907e-05	-0.00195229	-4.09505e-09	-0.00409505	8.08132	372816						0.272096	1.25561e-05	-0.00676448	-2.90374e-06
	0.283003	1.23109e-06		2.10083e-05	0.00760444	1.08632e-09	0.00108632		1.04086e-07						0.280269	-9.35452e-05	0.00140881	-3.84529e-08	-0.00384529		0.0805547	11.0486	22359.3	22.3593						0.281636	1.03804e-06		0.000340038		1.45051e-05	0.00623749	-2.46378e-09	-0.00246378	8.08951	364336						0.280286	1.19142e-05	0.0014253	-2.90385e-06
	0.291193	1.36364e-06		2.32702e-05	0.0157942	-1.82139e-09	-0.00182139		1.01179e-07						0.288459	-9.45272e-05	0.00959859	-4.04327e-08	-0.00404327		0.0803567	11.0568	22250.2	22.2502						0.289826	9.44309e-07		0.000339944		1.31953e-05	0.0144273	-1.34274e-09	-0.00134274	8.0977	356482	6.4925	6.81935e+06	6819.35			0.288476	1.12668e-05	0.00961508	-2.90472e-06
	0.299382	1.4165e-06		2.41723e-05	0.023984	-1.87825e-09	-0.00187825		1.01122e-07						0.296649	-9.54611e-05	0.0177884	-4.10517e-08	-0.00410517		0.0802948	11.0649	22232.2	22.2322						0.298015	7.71772e-07		0.000339772		1.07844e-05	0.022617	-2.21705e-10	-0.000221705	8.10589	348541	6.50069	6.67037e+06	6670.37			0.296665	1.06144e-05	0.0178049	-2.90695e-06
	0.307572	1.39571e-06		2.38175e-05	0.0321738	1.83019e-09	0.00183019		1.0483e-07						0.304839	-9.62442e-05	0.0259782	-4.20331e-08	-0.00420331		0.0801967	11.0731	22271.3	22.2713						0.306205	6.15931e-07		0.000339616		8.6067e-06	0.0308068	-6.40377e-10	-0.000640377	8.11408	342026	6.50888	6.53167e+06	6531.67			0.304855	9.96457e-06	0.0259946	-2.90917e-06
	0.315762	1.31434e-06		2.24291e-05	0.0403636	2.79874e-09	0.00279874		1.05799e-07						0.313028	-9.70511e-05	0.0341679	-4.30145e-08	-0.00430145		0.0800986	11.0813	22345.4	22.3454						0.314395	4.80702e-07		0.000339481		6.71709e-06	0.0389966	-1.05905e-09	-0.00105905	8.12227	337108	6.51707	6.39207e+06	6392.07			0.313045	9.22575e-06	0.0341844	-2.91498e-06
	0.323952	1.04812e-06		1.7886e-05	0.0485534	2.82124e-09	0.00282124		1.05821e-07						0.321218	-9.78792e-05	0.0423577	-4.38758e-08	-0.00438758		0.0800124	11.0895	22473.6	22.4736						0.322585	5.92313e-07		0.000339592		8.27668e-06	0.0471864	-2.1527e-09	-0.0021527	8.13046	330608	6.52526	6.25036e+06	6250.36			0.321235	8.407e-06	0.0423742	-2.9154e-06
	0.332142	8.70698e-07		1.48583e-05	0.0567432	2.84374e-09	0.00284374		1.05844e-07						0.329408	-9.88855e-05	0.0505475	-4.49401e-08	-0.00449401		0.079906	11.0977	22580.7	22.5807						0.330775	8.39709e-07		0.00033984		1.17337e-05	0.0553762	-2.86541e-09	-0.00286541	8.13865	323296	6.53345	6.11909e+06	6119.09			0.329425	7.56551e-06	0.050564	-2.91648e-06
	0.340331	6.56593e-07		1.12047e-05	0.064933	2.73893e-09	0.00273893		1.05739e-07						0.337598	-9.97523e-05	0.0587373	-4.60044e-08	-0.00460044		0.0797996	11.1059	22682.6	22.6826						0.338964	1.09451e-06		0.000340095		1.52941e-05	0.0635659	-4.2879e-09	-0.0042879	8.14684	318819	6.54164	6.00194e+06	6001.94			0.337614	6.70357e-06	0.0587538	-2.91755e-06
	0.348521	4.05275e-07		6.91595e-06	0.0731228	3.39619e-09	0.00339619		1.06396e-07						0.345788	-0.000100664	0.0669271	-4.65596e-08	-0.00465596		0.079744	11.1141	22778.4	22.7784						0.347154	1.35193e-06		0.000340352		1.88912e-05	0.0717557	-1.53599e-09	-0.00153599	8.15502	315292	6.54983	5.88461e+06	5884.61			0.345804	6.20717e-06	0.0669435	-2.91858e-06
	0.356711	5.46733e-08		9.32992e-07	0.0813125	5.07284e-09	0.00507284		1.08073e-07						0.353977	-0.000101616	0.0751169	-4.80563e-08	-0.00480563		0.0795944	11.1223	22823.6	22.8236						0.355344	1.53716e-06		0.000340537		2.14795e-05	0.0799455	1.723e-09	0.001723	8.16321	310294	6.55802	5.76696e+06	5766.96			0.353994	5.71128e-06	0.0751333	-2.91976e-06
	0.364901	-1.24416e-07		-2.12314e-06	0.0895023	4.33237e-09	0.00433237		1.07332e-07						0.362167	-0.000102712	0.0833067	-4.95531e-08	-0.00495531		0.0794447	11.1305	22839.1	22.8391						0.363534	1.62527e-06		0.000340625		2.27107e-05	0.0881353	1.58403e-09	0.00158403	8.1714	305287	6.56621	5.65513e+06	5655.13			0.362184	5.13631e-06	0.0833231	-2.92117e-06
	0.37309	-3.083e-07		-5.2611e-06	0.0976921	3.59191e-09	0.00359191		1.06592e-07						0.370357	-0.000103692	0.0914964	-5.14821e-08	-0.00514821		0.0792518	11.1387	22867.1	22.8671						0.371723	1.62562e-06		0.000340626		2.27156e-05	0.0963251	1.44505e-09	0.00144505	8.17959	300334	6.5744	5.54701e+06	5547.01			0.370373	4.49032e-06	0.0915129	-2.92258e-06
	0.38128	-5.01716e-07		-8.56171e-06	0.105882	1.6548e-09	0.0016548		1.04655e-07						0.378547	-0.000104324	0.0996862	-5.4177e-08	-0.0054177		0.0789823	11.1468	22937.2	22.9372						0.379913	1.56956e-06		0.00034057		2.19322e-05	0.104515	1.01384e-09	0.00101384	8.18778	295628	6.58259	5.44308e+06	5443.08			0.378563	3.69191e-06	0.0997027	-2.92422e-06
	0.38947	-7.5448e-07		-1.28751e-05	0.114072	8.87207e-10	0.000887207		1.03887e-07						0.386737	-0.000104514	0.107876	-5.23897e-08	-0.00523897		0.079161	11.155	23038.6	23.0386						0.388103	1.69971e-06		0.0003407		2.37509e-05	0.112705	4.17198e-09	0.00417198	8.19597	292751	6.59078	5.34103e+06	5341.03			0.386753	2.7287e-06	0.107892	-2.92748e-06
	0.39766	-5.38911e-07		-9.19643e-06	0.122261	1.73703e-09	0.00173703		1.04737e-07						0.394926	-0.000104642	0.116066	-5.24887e-08	-0.00524887		0.0791511	11.1632	23161.1	23.1611						0.396293	1.87542e-06		0.000340875		2.62061e-05	0.120894	4.6822e-09	0.0046822	8.20416	290477	6.59897	5.24552e+06	5245.52			0.394943	2.10339e-06	0.116082	-2.92838e-06
	0.40585	-3.34316e-07		-5.70505e-06	0.130451	2.04637e-09	0.00204637		1.05046e-07						0.403116	-0.000104919	0.124256	-5.33763e-08	-0.00533763		0.0790624									0.404483	2.09237e-06		0.000341092		2.92377e-05	0.129084	3.61447e-09	0.00361447	8.21235	287690	6.60716	5.17329e+06	5173.29			0.403133	1.46612e-06	0.124272	-2.92957e-06
	0.414039	-2.38879e-07		-4.07643e-06	0.138641	2.07061e-09	0.00207061		1.05071e-07						0.411306	-0.00010533	0.132445	-5.71491e-08	-0.00571491		0.0786851									0.412672	2.59924e-06		0.000341599		3.63204e-05	0.137274	2.54675e-09	0.00254675	8.22054	285351	6.61535	5.08256e+06	5082.56			0.411322	7.81884e-07	0.132462	-2.93175e-06
	0.422229	-2.40943e-07		-4.11166e-06	0.146831	2.09484e-09	0.00209484		1.05095e-07						0.419496	-0.000106064	0.140635	-6.09219e-08	-0.00609219		0.0783078									0.420862	3.00676e-06		0.000342007		4.2015e-05	0.145464	2.08159e-10	0.000208159	8.22873	282676	6.62354	4.98177e+06	4981.77			0.419512	5.54585e-08	0.140652	-2.93392e-06
	0.430419	-1.31603e-07		-2.24578e-06	0.155021	1.12582e-09	0.00112582		1.04126e-07						0.427685	-0.000106818	0.148825	-5.87295e-08	-0.00587295		0.0785271									0.429052	3.43168e-06		0.000342432		4.79525e-05	0.153654	-2.84694e-09	-0.00284694	8.23692	280010	6.63173	4.90066e+06	4900.66			0.427702	-5.99868e-07	0.148841	-2.93286e-06
	0.438609	2.85909e-08		4.879e-07	0.16321	1.78205e-09	0.00178205		1.04782e-07						0.435875	-0.000107588	0.157015	-5.84722e-08	-0.00584722		0.0785528									0.437242	3.8423e-06		0.000342842		5.36903e-05	0.161843	-8.09018e-10	-0.000809018	8.24511	277947	6.63992	4.822e+06	4822			0.435892	-1.23842e-06	0.157031	-2.93346e-06
	0.446799	1.74087e-07		2.97077e-06	0.1714	1.58874e-09	0.00158874		1.04589e-07						0.444065	-0.000108244	0.165205	-5.96898e-08	-0.00596898		0.078431									0.445431	4.45238e-06		0.000343452		6.22152e-05	0.170033	-2.4816e-10	-0.00024816	8.2533	276083	6.64811	4.74638e+06	4746.38			0.444081	-1.95549e-06	0.165221	-2.93486e-06
	0.454988	2.66478e-07		4.54741e-06	0.17959	1.39542e-09	0.00139542		1.04395e-07						0.452255	-0.000108989	0.173394	-6.09074e-08	-0.00609074		0.0783093									0.453621	5.06756e-06		0.000344068		7.08115e-05	0.178223	3.12698e-10	0.000312698	8.26149	273794	6.6563	4.67295e+06	4672.95			0.452271	-2.7431e-06	0.173411	-2.93625e-06
	0.463178	3.09472e-07		5.28109e-06	0.18778	1.96512e-10	0.000196512		1.03197e-07						0.460445	-0.000109816	0.181584	-6.56331e-08	-0.00656331		0.0778367									0.461811	5.6818e-06		0.000344682		7.93946e-05	0.186413	5.21395e-10	0.000521395	8.26968	271586	6.66449	4.6028e+06	4602.8			0.460461	-3.68766e-06	0.1816	-2.93845e-06
	0.471368	2.61922e-07		4.46966e-06	0.19597	-2.30299e-09	-0.00230299		1.00697e-07						0.468634	-0.00011091	0.189774	-6.48668e-08	-0.00648668		0.0779133									0.470001	6.24093e-06		0.000345241		8.72075e-05	0.194602	2.79405e-10	0.000279405	8.27787	269426	6.67267	4.53671e+06	4536.71			0.468651	-4.55755e-06	0.18979	-2.94029e-06
	0.479558	1.93505e-07		3.30213e-06	0.204159	-6.2599e-10	-0.00062599		1.02374e-07						0.476824	-0.00011178	0.197964	-6.56261e-08	-0.00656261		0.0778374									0.478191	6.71292e-06		0.000345713		9.3803e-05	0.202792	3.74154e-11	3.74154e-05	8.28606	267680	6.68086	4.47192e+06	4471.92			0.476841	-5.42155e-06	0.19798	-2.94254e-06
	0.487748	1.07632e-07		1.83673e-06	0.212349	-2.19185e-10	-0.000219185		1.02781e-07						0.485014	-0.000112565	0.206153	-6.62829e-08	-0.00662829		0.0777717									0.48638	7.10881e-06		0.000346109		9.93348e-05	0.210982	-9.03179e-10	-0.000903179	8.29425	266151	6.68905	4.41169e+06	4411.69			0.48503	-6.28026e-06	0.20617	-2.94479e-06
	0.495937	-1.58516e-08		-2.70505e-07	0.220539	1.87619e-10	0.000187619		1.03188e-07						0.493204	-0.000113331	0.214343	-6.6787e-08	-0.0066787		0.0777213									0.49457	7.65365e-06		0.000346654		0.000106948	0.219172	1.84786e-09	0.00184786	8.30244	264573	6.69724	4.35407e+06	4354.07			0.49322	-7.19542e-06	0.21436	-2.94592e-06
	0.504127	-5.63216e-08		-9.61119e-07	0.228729	9.19935e-10	0.000919935		1.0392e-07						0.501394	-0.000114078	0.222533	-6.7724e-08	-0.0067724		0.0776276									0.50276	8.42251e-06		0.000347423		0.000117692	0.227362	2.45959e-09	0.00245959	8.31063	262918	6.70543	4.29451e+06	4294.51			0.50141	-8.12344e-06	0.222549	-2.94613e-06
	0.512317	-1.38026e-07		-2.35539e-06	0.236919	1.03112e-09	0.00103112		1.04031e-07						0.509583	-0.000114804	0.230723	-6.8661e-08	-0.0068661		0.0775339									0.51095	9.06765e-06		0.000348068		0.000126707	0.235551	3.07133e-09	0.00307133	8.31882	261204						0.5096	-9.34343e-06	0.230739	-2.94749e-06
	0.520507	-2.61628e-07		-4.46464e-06	0.245108	9.05219e-10	0.000905219		1.03905e-07						0.517773	-0.000115544	0.238913	-7.01326e-08	-0.00701326		0.0773867									0.519139	9.53514e-06		0.000348535		0.000133239	0.243741	3.58287e-09	0.00358287	8.32701	258712						0.517789	-1.03069e-05	0.238929	-2.94884e-06
	0.528696	-5.38222e-07		-9.18467e-06	0.253298	7.79318e-10	0.000779318		1.03779e-07						0.525963	-0.000116296	0.247102	-7.16041e-08	-0.00716041		0.0772396									0.527329	9.84562e-06		0.000348846		0.000137578	0.251931	4.14376e-09	0.00414376	8.3352	256709						0.525979	-1.12625e-05	0.247119	-2.95084e-06
	0.536886	-7.05763e-07		-1.20437e-05	0.261488	-5.96433e-10	-0.000596433		1.02404e-07						0.534153	-0.000117073	0.255292	-7.3381e-08	-0.0073381		0.0770619									0.535519	1.03013e-05		0.000349301		0.000143945	0.260121	4.70465e-09	0.00470465	8.34339	255177						0.534169	-1.22111e-05	0.255308	-2.95299e-06
	0.545076	-8.40464e-07		-1.43424e-05	0.269678	-7.02694e-10	-0.000702694		1.02297e-07						0.542342	-0.000117869	0.263482	-7.50564e-08	-0.00750564		0.0768944									0.543709	1.09002e-05		0.0003499		0.000152314	0.26831	5.21694e-09	0.00521694	8.35158	254058						0.542359	-1.32256e-05	0.263498	-2.95829e-06
	0.553266	-9.65194e-07		-1.64709e-05	0.277867	-8.08955e-10	-0.000808955		1.02191e-07						0.550532	-0.000118753	0.271672	-7.67317e-08	-0.00767317		0.0767268									0.551899	1.1449e-05		0.000350449		0.000159983	0.2765	7.0489e-09	0.0070489	8.35977	253484						0.550549	-1.40277e-05	0.271688	-2.95911e-06
	0.561456	-1.09972e-06		-1.87666e-05	0.286057	-3.81215e-09	-0.00381215		9.91879e-08						0.558722	-0.000119702	0.279861	-7.88119e-08	-0.00788119		0.0765188									0.560088	1.19206e-05		0.000350921		0.000166572	0.28469	7.35591e-09	0.00735591	8.36796	253003						0.558738	-1.48555e-05	0.279878	-2.96008e-06
	0.569645	-1.24935e-06		-2.132e-05	0.294247	-1.83499e-09	-0.00183499		1.01165e-07						0.566912	-0.000120535	0.288051	-7.80446e-08	-0.00780446		0.0765955									0.568278	1.22953e-05		0.000351295		0.000171808	0.29288	7.66291e-09	0.00766291	8.37615	252229						0.566928	-1.57064e-05	0.288068	-2.96106e-06
	0.577835	-1.80811e-06		-3.08551e-05	0.302437	-7.44273e-10	-0.000744273		1.02256e-07						0.575102	-0.000121354	0.296241	-7.83954e-08	-0.00783954		0.0765605									0.576468	1.25904e-05		0.00035159		0.000175931	0.30107	7.86813e-09	0.00786813	8.38434	251614						0.575118	-1.66305e-05	0.296257	-2.96096e-06
	0.586025	-2.173e-06		-3.7082e-05	0.310627	-6.57218e-10	-0.000657218		1.02343e-07						0.583291	-0.000122205	0.304431	-8.06315e-08	-0.00806315		0.0763369									0.584658	1.33738e-05		0.000352374		0.000186879	0.309259	9.80629e-09	0.00980629	8.39253	251240						0.583308	-1.76876e-05	0.304447	-2.9625e-06
	0.594215	-2.52177e-06		-4.30336e-05	0.318816	-2.57296e-09	-0.00257296		1.00427e-07						0.591481	-0.000123084	0.312621	-8.28675e-08	-0.00828675		0.0761132									0.592847	1.42284e-05		0.000353228		0.00019882	0.317449	1.10285e-08	0.0110285	8.40072	251289						0.591497	-1.86308e-05	0.312637	-2.96404e-06
	0.602405	-2.86289e-06		-4.88548e-05	0.327006	-4.4887e-09	-0.0044887		9.85113e-08						0.599671	-0.000123968	0.32081	-8.27867e-08	-0.00827867		0.0761213									0.601037	1.50372e-05		0.000354037		0.000210122	0.325639	1.15892e-08	0.0115892	8.40891	250548						0.599687	-1.95257e-05	0.320827	-2.96374e-06
	0.610594	-3.36664e-06		-5.74512e-05	0.335196	-1.80124e-09	-0.00180124		1.01199e-07						0.607861	-0.000124856	0.329	-8.40167e-08	-0.00840167		0.0759983									0.609227	1.57527e-05		0.000354753		0.00022012	0.333829	1.18193e-08	0.0118193	8.4171	248693						0.607877	-2.0404e-05	0.329016	-2.96462e-06
	0.618784	-3.77826e-06		-6.44754e-05	0.343386	-1.089e-09	-0.001089		1.01911e-07						0.616051	-0.000125696	0.33719	-8.52467e-08	-0.00852467		0.0758753									0.617417	1.63837e-05		0.000355384		0.000228938	0.342018	9.99985e-09	0.00999985	8.42529	247656						0.616067	-2.13207e-05	0.337206	-2.96549e-06
	0.626974	-4.10158e-06		-6.99928e-05	0.351576	-3.76752e-10	-0.000376752		1.02623e-07						0.62424	-0.000126584	0.34538	-8.78367e-08	-0.00878367		0.0756163									0.625607	1.69921e-05		0.000355992		0.000237439	0.350208	8.1804e-09	0.0081804	8.43348	247288						0.624257	-2.22718e-05	0.345396	-2.96662e-06
	0.635164	-4.40321e-06		-7.514e-05	0.359765	-1.29168e-10	-0.000129168		1.02871e-07	7.6732	406854	406.854			0.63243	-0.000127515	0.35357	-9.18546e-08	-0.00918546		0.0752145									0.633796	1.75415e-05		0.000356541		0.000245116	0.358398	7.06301e-09	0.00706301	8.44167	247426						0.632446	-2.3307e-05	0.353586	-2.96808e-06
	0.643353	-4.78442e-06		-8.16453e-05	0.367955	8.22312e-10	0.000822312		1.03822e-07	7.68139	403422	403.422			0.64062	-0.000128576	0.361759	-9.2563e-08	-0.0092563		0.0751437									0.641986	1.83584e-05		0.000357358		0.000256531	0.366588	1.07303e-08	0.0107303	8.44986	247356						0.640636	-2.41604e-05	0.361776	-2.96954e-06
	0.651543	-5.24154e-06		-8.94461e-05	0.376145	1.18181e-09	0.00118181		1.04182e-07	7.68958	400317	400.317			0.64881	-0.000129367	0.369949	-9.39585e-08	-0.00939585		0.0750042									0.650176	1.92778e-05		0.000358278		0.000269379	0.374778	1.26673e-08	0.0126673	8.45805	246878						0.648826	-2.48505e-05	0.369965	-2.97163e-06
	0.659733	-5.87901e-06		-0.000100324	0.384335	1.38533e-09	0.00138533		1.04385e-07	7.69777	397558	397.558			0.656999	-0.00013003	0.378139	-9.5354e-08	-0.0095354		0.0748646									0.658366	2.0151e-05		0.000359151		0.00028158	0.382967	1.40925e-08	0.0140925	8.46624	246845						0.657016	-2.56104e-05	0.378155	-2.97319e-06
	0.667923	-6.1388e-06		-0.000104758	0.392524	1.02855e-09	0.00102855		1.04029e-07	7.70596	394525	394.525			0.665189	-0.000130661	0.386329	-9.6724e-08	-0.0096724		0.0747276									0.666555	2.09777e-05		0.000359978		0.000293132	0.391157	1.30757e-08	0.0130757	8.47443	246830						0.665205	-2.6433e-05	0.386345	-2.97476e-06
	0.676113	-6.37358e-06		-0.000108764	0.400714	6.71765e-10	0.000671765		1.03672e-07	7.71415	391130	391.13			0.673379	-0.000131264	0.394518	-9.78901e-08	-0.00978901		0.074611									0.674745	2.16683e-05		0.000360668		0.000302781	0.399347	1.20589e-08	0.0120589	8.48262	246474						0.673395	-2.73785e-05	0.394535	-2.97746e-06
	0.684302	-6.60872e-06		-0.000112777	0.408904	-2.45322e-10	-0.000245322		1.02755e-07	7.72234	387412	387.412			0.681569	-0.000131857	0.402708	-9.84705e-08	-0.00984705		0.0745529									0.682935	2.2236e-05		0.000361236		0.000310715	0.407537	9.51419e-09	0.00951419	8.49081	246821						0.681585	-2.85766e-05	0.402725	-2.97971e-06
	0.692492	-6.8447e-06		-0.000116804	0.417094	-7.11655e-10	-0.000711655		1.02288e-07	7.73053	384621	384.621			0.689759	-0.00013247	0.410898	-1.00184e-07	-0.0100184		0.0743816									0.691125	2.2831e-05		0.000361831		0.000319028	0.415726	8.60483e-09	0.00860483	8.499	247115						0.689775	-2.92254e-05	0.410914	-2.9787e-06
	0.700682	-7.08863e-06		-0.000120966	0.425284	1.14341e-09	0.00114341		1.04143e-07	7.73872	382044	382.044			0.697948	-0.0001331	0.419088	-1.01897e-07	-0.0101897		0.0742103									0.699315	2.33324e-05		0.000362332		0.000326036	0.423916	1.12253e-08	0.0112253	8.50719	247388						0.697965	-2.98722e-05	0.419104	-2.98026e-06
	0.708872	-7.33092e-06		-0.000125101	0.433473	1.40805e-09	0.00140805		1.04408e-07	7.74691	379270	379.27			0.706138	-0.000133839	0.427278	-1.02249e-07	-0.0102249		0.0741751									0.707504	2.40231e-05		0.000363023		0.000335687	0.432106	1.23586e-08	0.0123586	8.51538	246720						0.706154	-3.06082e-05	0.427294	-2.98182e-06
	0.717062	-7.57149e-06		-0.000129206	0.441663	6.97776e-10	0.000697776		1.03698e-07	7.7551	376935	376.935			0.714328	-0.000135201	0.435467	-1.03313e-07	-0.0103313		0.0740687									0.715694	2.47543e-05		0.000363754		0.000345904	0.440296	1.34919e-08	0.0134919	8.52357	246423						0.714344	-3.14246e-05	0.435484	-2.98392e-06
	0.725251	-7.80221e-06		-0.000133144	0.449853	-1.24945e-11	-1.24945e-05		1.02988e-07	7.76329	374429	374.429			0.722518	-0.000136093	0.443657	-1.04378e-07	-0.0104378		0.0739622									0.723884	2.53881e-05		0.000364388		0.00035476	0.448486	1.42053e-08	0.0142053	8.53175	246546						0.722534	-3.23763e-05	0.443673	-2.98861e-06
	0.733441	-8.08214e-06		-0.00013792	0.458043	-6.6566e-11	-6.6566e-05		1.02933e-07	7.77148	371562	371.562			0.730708	-0.000136942	0.451847	-1.05035e-07	-0.0105035		0.0738965									0.732074	2.59388e-05		0.000364939		0.000362455	0.456675	1.59391e-08	0.0159391	8.53994	246759						0.730724	-3.33746e-05	0.451863	-2.99024e-06
	0.741631	-8.40953e-06		-0.000143507	0.466233	2.52592e-09	0.00252592		1.05526e-07	7.77967	369287	369.287			0.738897	-0.000137819	0.460037	-1.05183e-07	-0.0105183		0.0738817									0.740264	2.6946e-05		0.000365946		0.00037653	0.464865	1.67038e-08	0.0167038	8.54813	247447						0.738914	-3.44148e-05	0.460053	-2.98959e-06
	0.749821	-8.89769e-06		-0.000151838	0.474422	2.98038e-09	0.00298038		1.0598e-07	7.78786	367052	367.052			0.747087	-0.000138721	0.468227	-1.06195e-07	-0.0106195		0.0737805									0.748453	2.8121e-05		0.000367121		0.000392948	0.473055	1.74685e-08	0.0174685	8.55632	247718						0.747103	-3.54641e-05	0.468243	-2.98894e-06
	0.758011	-9.31795e-06		-0.000159009	0.482612	2.57034e-09	0.00257034		1.0557e-07	7.79605	364306	364.306			0.755277	-0.000139541	0.476416	-1.081e-07	-0.01081		0.07359									0.756643	2.91255e-05		0.000368125		0.000406985	0.481245	1.8463e-08	0.018463	8.56451	246787						0.755293	-3.62696e-05	0.476433	-2.99007e-06
	0.7662	-9.62679e-06		-0.00016428	0.490802	2.1603e-09	0.0021603		1.0516e-07	7.80424	361485	361.485			0.763467	-0.000140287	0.484606	-1.10005e-07	-0.0110005		0.0733995									0.764833	2.99684e-05		0.000368968		0.000418763	0.489434	1.88843e-08	0.0188843	8.5727	244949						0.763483	-3.67339e-05	0.484622	-2.99089e-06
	0.77439	-9.88883e-06		-0.000168751	0.498992	-7.41414e-10	-0.000741414		1.02259e-07	7.81243	359045	359.045			0.771656	-0.000140911	0.492796	-1.1321e-07	-0.011321		0.073079									0.773023	3.06473e-05		0.000369647		0.000428249	0.497624	1.93055e-08	0.0193055	8.58089	243819						0.771673	-3.73165e-05	0.492812	-2.99187e-06
	0.78258	-1.016e-05		-0.000173379	0.507182	1.033e-09	0.001033		1.04033e-07	7.82062	356820	356.82			0.779846	-0.000141584	0.500986	-1.1702e-07	-0.011702		0.072698									0.781212	3.1128e-05		0.000370128		0.000434967	0.505814	1.85305e-08	0.0185305	8.58908	243034						0.779862	-3.80053e-05	0.501002	-2.99302e-06
	0.79077	-1.04451e-05		-0.000178244	0.515371	3.62283e-09	0.00362283		1.06623e-07	7.82881	354242	354.242			0.788036	-0.000142301	0.509175	-1.15947e-07	-0.0115947		0.0728053									0.789402	3.1679e-05		0.000370679		0.000442667	0.514004	1.77555e-08	0.0177555	8.59727	242811						0.788052	-3.88912e-05	0.509192	-2.99508e-06
	0.798959	-1.10353e-05		-0.000188316	0.523561	3.74908e-09	0.00374908		1.06749e-07	7.837	351490	351.49			0.796226	-0.000143217	0.517365	-1.14977e-07	-0.0114977		0.0729023									0.797592	3.21469e-05		0.000371147		0.000449204	0.522194	1.60524e-08	0.0160524	8.60546	243089						0.796242	-3.95358e-05	0.517381	-2.99714e-06
	0.807149	-1.1337e-05		-0.000193464	0.531751	3.81077e-09	0.00381077		1.06811e-07	7.84519	348932	348.932			0.804416	-0.000144063	0.525555	-1.15658e-07	-0.0115658		0.0728342									0.805782	3.25357e-05		0.000371536		0.000454637	0.530383	1.82911e-08	0.0182911	8.61365	243089						0.804432	-4.01065e-05	0.525571	-2.99928e-06
	0.815339	-1.13679e-05		-0.000193992	0.539941	2.7456e-09	0.0027456		1.05746e-07	7.85338	346226	346.226			0.812605	-0.000144745	0.533745	-1.17573e-07	-0.0117573		0.0726427									0.813972	3.28356e-05		0.000371836		0.000458827	0.538573	1.84966e-08	0.0184966	8.62184	243853						0.812622	-4.08314e-05	0.533761	-3.00082e-06
	0.823529	-1.14119e-05		-0.000194742	0.54813	1.68043e-09	0.00168043		1.0468e-07	7.86157	343659	343.659			0.820795	-0.000145324	0.541935	-1.19489e-07	-0.0119489		0.0724511									0.822161	3.30556e-05		0.000372056		0.000461902	0.546763	1.82944e-08	0.0182944	8.63003	244358						0.820811	-4.16949e-05	0.541951	-2.99716e-06
	0.831719	-1.14747e-05		-0.000195814	0.55632	8.12014e-10	0.000812014		1.03812e-07	7.86976	341706	341.706			0.828985	-0.000146017	0.550124	-1.25342e-07	-0.0125342		0.0718658									0.830351	3.32419e-05		0.000372242		0.000464505	0.554953	1.80922e-08	0.0180922	8.63822	244552						0.829001	-4.24642e-05	0.550141	-2.99947e-06
	0.839908	-1.15838e-05		-0.000197675	0.56451	1.2649e-09	0.0012649		1.04265e-07	7.87795	339991	339.991			0.837175	-0.000146812	0.558314	-1.25974e-07	-0.0125974		0.0718026									0.838541	3.35198e-05		0.00037252		0.000468388	0.563143	1.81321e-08	0.0181321	8.64641	244584						0.837191	-4.32144e-05	0.55833	-3.00178e-06
	0.848098	-1.18983e-05		-0.000203042	0.5727	3.95989e-09	0.00395989		1.0696e-07	7.88614	338277	338.277			0.845365	-0.000147804	0.566504	-1.27e-07	-0.0127		0.0717									0.846731	3.38832e-05		0.000372883		0.000473467	0.571332	1.78093e-08	0.0178093	8.6546	243844						0.845381	-4.4041e-05	0.56652	-3.00543e-06
	0.856288	-1.18918e-05		-0.000202932	0.58089	5.5333e-09	0.0055333		1.08533e-07	7.89433	336627	336.627			0.853554	-0.000148722	0.574694	-1.28026e-07	-0.0128026		0.0715974									0.85492	3.43305e-05		0.000373331		0.000479717	0.579522	1.74865e-08	0.0174865	8.66279	243059						0.85357	-4.49362e-05	0.57471	-3.00564e-06
	0.864478	-1.16934e-05		-0.000199546	0.589079	7.41483e-09	0.00741483		1.10415e-07	7.90252	335131	335.131			0.861744	-0.000149653	0.582884	-1.28683e-07	-0.0128683		0.0715317									0.86311	3.49944e-05		0.000373994		0.000488993	0.587712	2.09542e-08	0.0209542	8.67098	242374						0.86176	-4.59775e-05	0.5829	-3.0028e-06
	0.872668	-1.15045e-05		-0.000196322	0.597269	7.55228e-09	0.00755228		1.10552e-07	7.91071	333510	333.51			0.869934	-0.000150596	0.591073	-1.26285e-07	-0.0126285		0.0717715									0.8713	3.57302e-05		0.00037473		0.000499275	0.595902	2.56338e-08	0.0256338	8.67917	240477						0.86995	-4.71499e-05	0.591089	-3.00393e-06
	0.880857	-1.13528e-05		-0.000193735	0.605459	7.60661e-09	0.00760661		1.10607e-07	7.9189	331706	331.706			0.878124	-0.000151434	0.599263	-1.2379e-07	-0.012379		0.072021									0.87949	3.64418e-05		0.000375442		0.000509219	0.604091	2.78766e-08	0.0278766	8.68736	238707						0.87814	-4.83089e-05	0.599279	-3.00552e-06
	0.889047	-1.12351e-05		-0.000191726	0.613649	7.66094e-09	0.00766094		1.10661e-07	7.92709	329797	329.797			0.886313	-0.000152266	0.607453	-1.24137e-07	-0.0124137		0.0719863									0.88768	3.71299e-05		0.00037613		0.000518834	0.612281	2.82581e-08	0.0282581	8.69555	237977						0.88633	-4.93811e-05	0.607469	-3.00711e-06
	0.897237	-1.11342e-05		-0.000190003	0.621839	7.45405e-09	0.00745405		1.10454e-07	7.93528	328109	328.109			0.894503	-0.000153094	0.615643	-1.23877e-07	-0.0123877		0.0720123									0.895869	3.78282e-05		0.000376828		0.000528592	0.620471	2.8067e-08	0.028067	8.70374	237037						0.894519	-5.02162e-05	0.615659	-3.00925e-06
	0.905427	-1.10568e-05		-0.000188682	0.630028	7.24717e-09	0.00724717		1.10247e-07	7.94347	326205	326.205			0.902693	-0.000154007	0.623832	-1.24662e-07	-0.0124662		0.0719338									0.904059	3.85351e-05		0.000377535		0.000538469	0.628661	2.78759e-08	0.0278759	8.71193	236241						0.902709	-5.09226e-05	0.623849	-3.01455e-06
	0.913616	-1.10015e-05		-0.000187738	0.638218	6.6836e-09	0.0066836		1.09684e-07	7.95166	324168	324.168			0.910883	-0.000154644	0.632022	-1.25765e-07	-0.0125765		0.0718235									0.912249	3.91425e-05		0.000378142		0.000546957	0.636851	2.47245e-08	0.0247245	8.72012	236073						0.910899	-5.15823e-05	0.632038	-3.01517e-06
	0.921806	-1.10202e-05		-0.000188058	0.646408	5.51081e-09	0.00551081		1.08511e-07	7.95985	322033	322.033			0.919073	-0.000155287	0.640212	-1.27917e-07	-0.0127917		0.0716083									0.920439	3.97058e-05		0.000378706		0.000554828	0.64504	2.63561e-08	0.0263561	8.72831	236410						0.919089	-5.22277e-05	0.640228	-3.01485e-06
	0.929996	-1.11152e-05		-0.000189679	0.654598	6.01659e-09	0.00601659		1.09017e-07	7.96804	320149	320.149			0.927262	-0.000155819	0.648402	-1.30068e-07	-0.0130068		0.0713932									0.928628	4.01478e-05		0.000379148		0.000561004	0.65323	2.7426e-08	0.027426	8.7365	236260						0.927278	-5.29382e-05	0.648418	-3.01538e-06
	0.938186	-1.18479e-05		-0.000202182	0.662788	6.52238e-09	0.00652238		1.09522e-07	7.97622	318664	318.664			0.935452	-0.000156331	0.656592	-1.28791e-07	-0.0128791		0.0715209									0.936818	4.04803e-05		0.00037948		0.000565651	0.66142	2.8496e-08	0.028496	8.74469	236868						0.935468	-5.37075e-05	0.656608	-3.01703e-06
	0.946376	-1.21855e-05		-0.000207944	0.670977	8.39979e-09	0.00839979		1.114e-07	7.98441	317120	317.12			0.943642	-0.000156868	0.664781	-1.29347e-07	-0.0129347		0.0714653									0.945008	4.0837e-05		0.000379837		0.000570635	0.66961	3.00281e-08	0.0300281	8.75288	237662						0.943658	-5.46071e-05	0.664797	-3.01867e-06
	0.954565	-1.24174e-05		-0.000211902	0.679167	8.44949e-09	0.00844949		1.11449e-07	7.9926	315502	315.502			0.951832	-0.000157447	0.672971	-1.30563e-07	-0.0130563		0.0713437									0.953198	4.11476e-05		0.000380148		0.000574975	0.677799	3.13523e-08	0.0313523	8.76107	237888						0.951848	-5.5362e-05	0.672987	-3.0202e-06
	0.962755	-1.2676e-05		-0.000216313	0.687357	8.49919e-09	0.00849919		1.11499e-07	8.00079	313387	313.387			0.960022	-0.000158063	0.681161	-1.3178e-07	-0.013178		0.071222									0.961388	4.13863e-05		0.000380386		0.000578311	0.685989	3.14565e-08	0.0314565	8.76926	238062						0.960038	-5.56501e-05	0.681177	-3.02136e-06
	0.970945	-1.29597e-05		-0.000221155	0.695547	8.60961e-09	0.00860961		1.1161e-07	8.00898	311477	311.477			0.968211	-0.000158623	0.689351	-1.33659e-07	-0.0133659		0.0710341									0.969577	4.15611e-05		0.000380561		0.000580753	0.694179	3.15606e-08	0.0315606	8.77745	238291						0.968227	-5.60383e-05	0.689367	-3.02258e-06
	0.979135	-1.31471e-05		-0.000224353	0.703736	8.67566e-09	0.00867566		1.11676e-07	8.01717	309933	309.933			0.976401	-0.000159084	0.697541	-1.35335e-07	-0.0135335		0.0708665									0.977767	4.1772e-05		0.000380772		0.0005837	0.702369	3.28582e-08	0.0328582	8.78564	238573						0.976417	-5.65164e-05	0.697557	-3.02379e-06
	0.987325	-1.32461e-05		-0.000226042	0.711926	8.74171e-09	0.00874171		1.11742e-07	8.02536	308620	308.62			0.984591	-0.000159605	0.70573	-1.36552e-07	-0.0136552		0.0707448									0.985957	4.19299e-05		0.00038093		0.000585908	0.710559	3.29734e-08	0.0329734	8.79383	238256						0.984607	-5.71923e-05	0.705746	-3.02574e-06
	0.995514	-1.33419e-05		-0.000227677	0.720116	9.19701e-09	0.00919701		1.12197e-07	8.03355	307487	307.487			0.992781	-0.000160182	0.71392	-1.37769e-07	-0.0137769		0.0706231									0.994147	4.20188e-05		0.000381019		0.000587149	0.718748	3.30886e-08	0.0330886	8.80202	237502						0.992797	-5.79989e-05	0.713936	-3.02768e-06
	1.0037	-1.34398e-05		-0.000229348	0.728306	9.07893e-09	0.00907893		1.12079e-07	8.04174	306349	306.349			1.00097	-0.000160883	0.72211	-1.39442e-07	-0.0139442		0.0704558									1.00234	4.20353e-05		0.000381035		0.00058738	0.726938	3.45154e-08	0.0345154	8.81021	236753						1.00099	-5.87919e-05	0.722126	-3.03044e-06
	1.01189	-1.35902e-05		-0.000231915	0.736496	8.96086e-09	0.00896086		1.11961e-07	8.04993	305194	305.194			1.00916	-0.000161615	0.7303	-1.38549e-07	-0.0138549		0.0705451									1.01053	4.19877e-05		0.000380988		0.000586715	0.735128	3.76738e-08	0.0376738	8.8184	236324						1.00918	-5.95914e-05	0.730316	-3.03054e-06
	1.02008	-1.37889e-05		-0.000235306	0.744685	8.52458e-09	0.00852458		1.11525e-07	8.05812	304020	304.02			1.01735	-0.000162377	0.738489	-1.39373e-07	-0.0139373		0.0704627									1.01872	4.19436e-05		0.000380944		0.000586098	0.743318	3.81838e-08	0.0381838	8.82659	235716						1.01737	-6.0397e-05	0.738505	-3.02989e-06
	1.02827	-1.40188e-05		-0.000239228	0.752875	6.13137e-09	0.00613137		1.09131e-07	8.06631	302745	302.745			1.02554	-0.000163328	0.746679	-1.4225e-07	-0.014225		0.070175									1.02691	4.21149e-05		0.000381115		0.000588493	0.751507	3.86938e-08	0.0386938	8.83478	234255						1.02556	-6.11984e-05	0.746695	-3.03054e-06
	1.03646	-1.42772e-05		-0.000243639	0.761065	6.27787e-09	0.00627787		1.09278e-07						1.03373	-0.000164374	0.754869	-1.45126e-07	-0.0145126		0.0698874									1.0351	4.24876e-05		0.000381488		0.0005937	0.759697	3.88474e-08	0.0388474	8.84297	233405						1.03375	-6.19962e-05	0.754885	-3.03214e-06
	1.04465	-1.46318e-05		-0.00024969	0.769255	6.98651e-09	0.00698651		1.09987e-07						1.04192	-0.000165235	0.763059	-1.45707e-07	-0.0145707		0.0698293									1.04329	4.31929e-05		0.000382193		0.000603556	0.767887	3.86195e-08	0.0386195	8.85116	232709						1.04194	-6.28749e-05	0.763075	-3.03374e-06
	1.05284	-1.49759e-05		-0.000255562	0.777445	6.85655e-09	0.00685655		1.09857e-07						1.05011	-0.000165976	0.771249	-1.46607e-07	-0.0146607		0.0697393									1.05148	4.37976e-05		0.000382798		0.000612005	0.776077	3.83916e-08	0.0383916	8.85935	232044						1.05013	-6.38075e-05	0.771265	-3.03384e-06
	1.06103	-1.53096e-05		-0.000261256	0.785634	6.72658e-09	0.00672658		1.09727e-07						1.0583	-0.0001666	0.779438	-1.47506e-07	-0.0147506		0.0696494									1.05966	4.42901e-05		0.00038329		0.000618887	0.784267	3.82912e-08	0.0382912	8.86754	231490						1.05831	-6.47886e-05	0.779454	-3.03385e-06
	1.06922	-1.57444e-05		-0.000268676	0.793824	6.36714e-09	0.00636714		1.09367e-07						1.06649	-0.00016723	0.787628	-1.47144e-07	-0.0147144		0.0696856									1.06785	4.46504e-05		0.00038365		0.000623922	0.792456	3.94137e-08	0.0394137	8.87573	230073						1.0665	-6.54573e-05	0.787644	-3.03458e-06
	1.07741	-1.58376e-05		-0.000270266	0.802014	5.90536e-09	0.00590536		1.08905e-07						1.07468	-0.00016789	0.795818	-1.47547e-07	-0.0147547		0.0696453									1.07604	4.48953e-05		0.000383895		0.000627343	0.800646	4.13474e-08	0.0413474	8.88392	228537						1.07469	-6.60985e-05	0.795834	-3.03616e-06
	1.0856	-1.59287e-05		-0.000271821	0.810204	4.42802e-09	0.00442802		1.07428e-07						1.08287	-0.000168577	0.804008	-1.4795e-07	-0.014795		0.069605									1.08423	4.53192e-05		0.000384319		0.000633267	0.808836	4.16558e-08	0.0416558	8.89211	228038						1.08288	-6.67735e-05	0.804024	-3.03775e-06
	1.09379	-1.60268e-05		-0.000273494	0.818393	6.12927e-09	0.00612927		1.09129e-07						1.09106	-0.000169462	0.812198	-1.4937e-07	-0.014937		0.069463									1.09242	4.58433e-05		0.000384843		0.000640591	0.817026	4.19643e-08	0.0419643	8.90029	226898						1.09107	-6.74789e-05	0.812213	-3.04092e-06
	1.10198	-1.61529e-05		-0.000275646	0.826583	6.9802e-09	0.0069802		1.0998e-07						1.09925	-0.000169718	0.820387	-1.50791e-07	-0.0150791		0.0693209									1.10061	4.64532e-05		0.000385453		0.000649113	0.825215	4.42031e-08	0.0442031	8.90848	224896						1.09926	-6.82699e-05	0.820403	-3.04459e-06
	1.11017	-1.64309e-05		-0.00028039	0.834773	7.17286e-09	0.00717286		1.10173e-07						1.10744	-0.000170117	0.828577	-1.52771e-07	-0.0152771		0.0691229									1.1088	4.69565e-05		0.000385957		0.000656147	0.833405	4.49685e-08	0.0449685	8.91667	222927						1.10745	-6.88336e-05	0.828593	-3.04908e-06
	1.11836	-1.68459e-05		-0.000287473	0.842963	7.01392e-09	0.00701392		1.10014e-07						1.11563	-0.000170645	0.836767	-1.51699e-07	-0.0151699		0.0692301									1.11699	4.73914e-05		0.000386391		0.000662222	0.841595	4.51483e-08	0.0451483	8.92486	220843						1.11564	-6.9287e-05	0.836783	-3.04919e-06
	1.12655	-1.7199e-05		-0.000293498	0.851153	6.85498e-09	0.00685498		1.09855e-07						1.12382	-0.000171423	0.844957	-1.52762e-07	-0.0152762		0.0691238									1.12518	4.81192e-05		0.000387119		0.000672393	0.849785	4.50861e-08	0.0450861	8.93305	219396						1.12383	-6.97159e-05	0.844973	-3.05033e-06
	1.13474	-1.74283e-05		-0.000297412	0.859342	6.34445e-09	0.00634445		1.09344e-07						1.13201	-0.000172169	0.853146	-1.53978e-07	-0.0153978		0.0690022									1.13337	4.87333e-05		0.000387733		0.000680974	0.857975	4.5024e-08	0.045024	8.94124	218676						1.13202	-7.01369e-05	0.853162	-3.05155e-06
	1.14293	-1.76229e-05		-0.000300733	0.867532	5.6754e-09	0.0056754		1.08675e-07						1.1402	-0.000172912	0.861336	-1.55195e-07	-0.0155195		0.0688805									1.14156	4.92352e-05		0.000388235		0.000687988	0.866164	4.472e-08	0.04472	8.94943	217824						1.14021	-7.05861e-05	0.861352	-3.05349e-06
	1.15112	-1.77899e-05		-0.000303582	0.875722	6.38487e-09	0.00638487		1.09385e-07						1.14839	-0.000173665	0.869526	-1.56566e-07	-0.0156566		0.0687434									1.14975	4.96388e-05		0.000388639		0.000693628	0.874354	4.46449e-08	0.0446449	8.95762	217976						1.1484	-7.11996e-05	0.869542	-3.05543e-06
	1.15931	-1.80418e-05		-0.000307881	0.883912	7.09435e-09	0.00709435		1.10094e-07						1.15658	-0.000174428	0.877716	-1.5875e-07	-0.015875		0.068525									1.15794	5.01211e-05		0.000389121		0.000700367	0.882544	4.45698e-08	0.0445698	8.96581	218419						1.15659	-7.19607e-05	0.877732	-3.05712e-06
	1.1675	-1.83743e-05		-0.000313555	0.892102	7.58777e-09	0.00758777		1.10588e-07						1.16477	-0.000174996	0.885906	-1.60324e-07	-0.0160324		0.0683676									1.16613	5.05876e-05		0.000389588		0.000706886	0.890734	4.38075e-08	0.0438075	8.974	218239						1.16478	-7.27225e-05	0.885922	-3.05881e-06
	1.17569	-1.88927e-05		-0.000322401	0.900291	7.82e-09	0.00782		1.1082e-07						1.17296	-0.000175644	0.894095	-1.61414e-07	-0.0161414		0.0682586									1.17432	5.10402e-05		0.00039004		0.00071321	0.898923	4.47763e-08	0.0447763	8.98219	217671						1.17297	-7.38962e-05	0.894111	-3.06167e-06
	1.18388	-1.94717e-05		-0.000332281	0.908481	7.34974e-09	0.00734974		1.1035e-07						1.18115	-0.000176365	0.902285	-1.63127e-07	-0.0163127		0.0680873									1.18251	5.16778e-05		0.000390678		0.000722119	0.907113	4.57451e-08	0.0457451	8.99038	217050						1.18116	-7.50495e-05	0.902301	-3.06137e-06
	1.19207	-1.96843e-05		-0.000335909	0.916671	6.87949e-09	0.00687949		1.09879e-07						1.18934	-0.000177265	0.910475	-1.6484e-07	-0.016484		0.067916									1.1907	5.22483e-05		0.000391248		0.000730091	0.915303	4.7885e-08	0.047885	8.99857	216242						1.18935	-7.61845e-05	0.910491	-3.05985e-06
	1.20026	-1.98437e-05		-0.00033863	0.924861	3.97474e-09	0.00397474		1.06975e-07						1.19753	-0.00017821	0.918665	-1.64786e-07	-0.0164786		0.0679214									1.19889	5.27052e-05		0.000391705		0.000736476	0.923493	4.97189e-08	0.0497189	9.00676	215278						1.19754	-7.73334e-05	0.918681	-3.06135e-06
	1.20845	-1.99813e-05		-0.000340978	0.933051	5.21752e-09	0.00521752		1.08218e-07						1.20572	-0.000179195	0.926855	-1.66168e-07	-0.0166168		0.0677832									1.20708	5.30604e-05		0.00039206		0.000741439	0.931683	4.95804e-08	0.0495804	9.01495	213110						1.20573	-7.84806e-05	0.92687	-3.06285e-06
	1.21664	-2.01e-05		-0.000343003	0.94124	5.63385e-09	0.00563385		1.08634e-07						1.2139	-0.000180179	0.935044	-1.6755e-07	-0.016755		0.067645									1.21527	5.34431e-05		0.000392443		0.000746787	0.939872	4.94419e-08	0.0494419	9.02314	209794						1.21392	-7.95233e-05	0.93506	-3.06517e-06
	1.22483	-2.02196e-05		-0.000345045	0.94943	6.05018e-09	0.00605018		1.0905e-07						1.22209	-0.000181488	0.943234	-1.69402e-07	-0.0169402		0.0674598									1.22346	5.41235e-05		0.000393124		0.000756294	0.948062	4.87061e-08	0.0487061	9.03133	206727						1.22211	-8.04817e-05	0.94325	-3.06518e-06
	1.23302	-2.03382e-05		-0.000347068	0.95762	5.74186e-09	0.00574186		1.08742e-07						1.23028	-0.000182595	0.951424	-1.71332e-07	-0.0171332		0.0672668									1.23165	5.5154e-05		0.000394154		0.000770694	0.956252	4.85413e-08	0.0485413	9.03952	204115						1.2303	-8.14441e-05	0.95144	-3.06634e-06
	1.24121	-2.02966e-05		-0.000346359	0.96581	5.43355e-09	0.00543355		1.08434e-07						1.23847	-0.000183643	0.959614	-1.73262e-07	-0.0173262		0.0670738									1.23984	5.60914e-05		0.000395091		0.000783792	0.964442	4.83764e-08	0.0483764	9.04771	202220						1.23849	-8.241e-05	0.95963	-3.06771e-06
	1.2494	-2.02678e-05		-0.000345867	0.973999	4.15682e-09	0.00415682		1.07157e-07						1.24666	-0.000184653	0.967803	-1.76566e-07	-0.0176566		0.0667434									1.24803	5.68962e-05		0.000395896		0.000795039	0.972631	4.7589e-08	0.047589	9.0559	200576						1.24668	-8.34584e-05	0.967819	-3.06907e-06
	1.25759	-2.02155e-05		-0.000344974	0.982189	5.01885e-09	0.00501885		1.08019e-07						1.25485	-0.000185631	0.975993	-1.77734e-07	-0.0177734		0.0666266									1.25622	5.75822e-05		0.000396582		0.000804624	0.980821	4.99332e-08	0.0499332	9.06409	199128						1.25487	-8.44026e-05	0.976009	-3.06959e-06
	1.26578	-2.02013e-05		-0.000344732	0.990379	5.32065e-09	0.00532065		1.08321e-07						1.26304	-0.000186448	0.984183	-1.79612e-07	-0.0179612		0.0664388									1.26441	5.82385e-05		0.000397238		0.000813794	0.989011	5.13335e-08	0.0513335	9.07228	197202						1.26306	-8.52213e-05	0.984199	-3.07029e-06
	1.27397	-2.02252e-05		-0.000345139	0.998569	4.17324e-09	0.00417324		1.07173e-07						1.27123	-0.000187127	0.992373	-1.81085e-07	-0.0181085		0.0662915									1.2726	5.87754e-05		0.000397775		0.000821297	0.997201	5.1041e-08	0.051041	9.08047	194428						1.27125	-8.6032e-05	0.992389	-3.07163e-06
	1.28216	-2.04228e-05		-0.000348512	1.00676	3.02584e-09	0.00302584		1.06026e-07						1.27942	-0.000187804	1.00056	-1.80315e-07	-0.0180315		0.0663685									1.28079	5.94511e-05		0.000398451		0.000830739	1.00539	5.07485e-08	0.0507485	9.08866	192598						1.27944	-8.68361e-05	1.00058	-3.07298e-06
	1.29035	-2.06353e-05		-0.000352139	1.01495	1.33994e-09	0.00133994		1.0434e-07						1.28761	-0.000188481	1.00875	-1.80668e-07	-0.0180668		0.0663332									1.28898	6.00877e-05		0.000399088		0.000839634	1.01358	4.83089e-08	0.0483089	9.09685	190779						1.28763	-8.76128e-05	1.00877	-3.07472e-06
	1.29854	-2.08581e-05		-0.000355941	1.02314	4.53838e-09	0.00453838		1.07538e-07						1.2958	-0.000189113	1.01694	-1.80102e-07	-0.0180102		0.0663898									1.29717	6.06898e-05		0.00039969		0.000848049	1.02177	5.12626e-08	0.0512626	9.10504	188302						1.29582	-8.83651e-05	1.01696	-3.08104e-06
	1.30673	-2.1146e-05		-0.000360853	1.03133	3.88886e-09	0.00388886		1.06889e-07						1.30399	-0.000189643	1.02513	-1.81421e-07	-0.0181421		0.0662579									1.30536	6.1626e-05		0.000400626		0.000861129	1.02996	5.24856e-08	0.0524856	9.11323	186354						1.30401	-8.90343e-05	1.02515	-3.08173e-06
	1.31492	-2.1384e-05		-0.000364915	1.03952	3.23935e-09	0.00323935		1.06239e-07						1.31218	-0.000190319	1.03332	-1.82741e-07	-0.0182741		0.0661259									1.31355	6.26659e-05		0.000401666		0.00087566	1.03815	5.37086e-08	0.0537086	9.12142	183682						1.3122	-8.96618e-05	1.03334	-3.08277e-06
	1.32311	-2.16013e-05		-0.000368623	1.04771	1.83913e-09	0.00183913		1.04839e-07						1.32037	-0.000191126	1.04151	-1.84619e-07	-0.0184619		0.0659381									1.32174	6.37828e-05		0.000402783		0.000891268	1.04634	5.44241e-08	0.0544241	9.12961	181672						1.32039	-9.03057e-05	1.04153	-3.08406e-06
	1.3313	-2.1799e-05		-0.000371997	1.0559	2.95411e-09	0.00295411		1.05954e-07						1.32856	-0.000192173	1.0497	-1.85887e-07	-0.0185887		0.0658113									1.32993	6.48407e-05		0.000403841		0.00090605	1.05453	5.52393e-08	0.0552393	9.1378	180738						1.32858	-9.09644e-05	1.04972	-3.08534e-06
	1.33949	-2.18687e-05		-0.000373187	1.06409	4.06909e-09	0.00406909		1.07069e-07						1.33675	-0.000192927	1.05789	-1.8797e-07	-0.018797		0.065603									1.33812	6.57481e-05		0.000404748		0.00091873	1.06272	5.60546e-08	0.0560546	9.14599	180139						1.33677	-9.16623e-05	1.05791	-3.08515e-06
	1.34768	-2.1962e-05		-0.000374778	1.07228	3.67187e-09	0.00367187		1.06672e-07						1.34494	-0.000193585	1.06608	-1.90255e-07	-0.0190255		0.0653745									1.34631	6.65217e-05		0.000405522		0.00092954	1.07091	5.62086e-08	0.0562086	9.15418	180009						1.34496	-9.26385e-05	1.0661	-3.08567e-06
	1.35587	-2.20803e-05		-0.000376797	1.08047	3.27465e-09	0.00327465		1.06275e-07						1.35313	-0.000194243	1.07427	-1.90353e-07	-0.0190353		0.0653647									1.3545	6.7433e-05		0.000406433		0.000942274	1.0791	5.61843e-08	0.0561843	9.16237	180547						1.35315	-9.37243e-05	1.07429	-3.08756e-06
	1.36405	-2.22354e-05		-0.000379443	1.08866	2.38168e-09	0.00238168		1.05382e-07						1.36132	-0.000194939	1.08246	-1.91391e-07	-0.0191391		0.0652609									1.36269	6.85792e-05		0.000407579		0.000958291	1.08729	5.616e-08	0.05616	9.17056	180548						1.36134	-9.48522e-05	1.08248	-3.08945e-06
	1.37224	-2.22562e-05		-0.000379799	1.09685	4.05471e-09	0.00405471		1.07055e-07						1.36951	-0.000195669	1.09065	-1.9243e-07	-0.019243		0.065157									1.37088	6.9716e-05		0.000408716		0.000974176	1.09548	5.54489e-08	0.0554489	9.17875	181088						1.36953	-9.57375e-05	1.09067	-3.09104e-06
	1.38043	-2.2262e-05		-0.000379897	1.10504	5.04493e-09	0.00504493		1.08045e-07						1.3777	-0.000196471	1.09884	-1.945e-07	-0.01945		0.06495									1.37907	7.0935e-05		0.000409935		0.000991209	1.10367	5.54502e-08	0.0554502	9.18694	180608						1.37772	-9.64607e-05	1.09886	-3.09263e-06
	1.38862	-2.2318e-05		-0.000380853	1.11323	5.48755e-09	0.00548755		1.08488e-07						1.38589	-0.000197281	1.10703	-1.96569e-07	-0.0196569		0.0647431									1.38726	7.2063e-05		0.000411063		0.00100697	1.11186	5.69029e-08	0.0569029	9.19513	178424						1.38591	-9.71134e-05	1.10705	-3.09467e-06
	1.39681	-2.24206e-05		-0.000382604	1.12142	5.93018e-09	0.00593018		1.0893e-07						1.39408	-0.000198097	1.11522	-2e-07	-0.02		0.0644									1.39545	7.30308e-05		0.000412031		0.00102049	1.12005	5.75528e-08	0.0575528	9.20332	175813						1.3941	-9.7759e-05	1.11524	-3.09803e-06
	1.405	-2.25275e-05		-0.000384429	1.12961	6.02883e-09	0.00602883		1.09029e-07						1.40227	-0.000198962	1.12341	-1.98723e-07	-0.0198723		0.0645277									1.40364	7.3857e-05		0.000412857		0.00103204	1.12824	5.64033e-08	0.0564033	9.21151	173680						1.40229	-9.84261e-05	1.12343	-3.09509e-06
	1.41319	-2.26382e-05		-0.000386317	1.1378	6.12748e-09	0.00612748		1.09127e-07						1.41046	-0.00019987	1.1316	-1.97955e-07	-0.0197955		0.0646045									1.41183	7.48459e-05		0.000413846		0.00104586	1.13643	5.52538e-08	0.0552538	9.2197	171889						1.41048	-9.91124e-05	1.13161	-3.09533e-06
	1.42138	-2.28243e-05		-0.000389493	1.14599	5.27183e-09	0.00527183		1.08272e-07						1.41865	-0.000200785	1.13979	-1.97187e-07	-0.0197187		0.0646813									1.42002	7.57028e-05		0.000414703		0.00105783	1.14462	5.70858e-08	0.0570858	9.22789	169573						1.41867	-9.99097e-05	1.1398	-3.09619e-06
	1.42957	-2.30957e-05		-0.000394124	1.15417	4.41618e-09	0.00441618		1.07416e-07						1.42684	-0.000201798	1.14798	-1.99067e-07	-0.0199067		0.0644933									1.42821	7.65277e-05		0.000415528		0.00106936	1.15281	5.71892e-08	0.0571892	9.23608	167834						1.42686	-0.000100765	1.14799	-3.098e-06
	1.43776	-2.34464e-05		-0.00040011	1.16236	2.40224e-09	0.00240224		1.05402e-07						1.43503	-0.000202714	1.15617	-2.00946e-07	-0.0200946		0.0643054									1.43639	7.73266e-05		0.000416327		0.00108052	1.161	5.72925e-08	0.0572925	9.24427	166710						1.43504	-0.000101671	1.15618	-3.09981e-06
	1.44595	-2.4028e-05		-0.000410034	1.17055	4.98926e-09	0.00498926		1.07989e-07						1.44322	-0.000203636	1.16436	-2.03843e-07	-0.0203843		0.0640157									1.44458	7.8125e-05		0.000417125		0.00109168	1.16919	5.7803e-08	0.057803	9.25246	165142						1.44323	-0.000102713	1.16437	-3.10104e-06
	1.45414	-2.41944e-05		-0.000412873	1.17874	5.85383e-09	0.00585383		1.08854e-07						1.45141	-0.000204564	1.17255	-2.08061e-07	-0.0208061		0.0635939									1.45277	7.89323e-05		0.000417932		0.00110296	1.17738	5.87223e-08	0.0587223	9.26065	163809						1.45142	-0.000103601	1.17256	-3.10227e-06
	1.46233	-2.43702e-05		-0.000415873	1.18693	6.26019e-09	0.00626019		1.0926e-07						1.4596	-0.000205522	1.18074	-2.05768e-07	-0.0205768		0.0638232									1.46096	7.97548e-05		0.000418755		0.00111445	1.18557	5.82518e-08	0.0582518	9.26883	162491						1.45961	-0.00010444	1.18075	-3.10371e-06
	1.47052	-2.45661e-05		-0.000419217	1.19512	6.66655e-09	0.00666655		1.09667e-07						1.46779	-0.000206399	1.18893	-2.06679e-07	-0.0206679		0.0637321									1.46915	8.04394e-05		0.000419439		0.00112402	1.19376	5.77813e-08	0.0577813	9.27702	161222						1.4678	-0.000105238	1.18894	-3.10611e-06
	1.47871	-2.48591e-05		-0.000424217	1.20331	5.78491e-09	0.00578491		1.08785e-07						1.47598	-0.000207298	1.19712	-2.08022e-07	-0.0208022		0.0635978									1.47734	8.10439e-05		0.000420044		0.00113247	1.20195	5.61788e-08	0.0561788	9.28521	160319						1.47599	-0.000105966	1.19713	-3.10851e-06
	1.4869	-2.54136e-05		-0.000433679	1.2115	4.90328e-09	0.00490328		1.07903e-07						1.48417	-0.000208217	1.20531	-2.09366e-07	-0.0209366		0.0634634									1.48553	8.14879e-05		0.000420488		0.00113867	1.21014	5.60785e-08	0.0560785	9.2934	158747						1.48418	-0.000106472	1.20532	-3.11055e-06
	1.49509	-2.57072e-05		-0.00043869	1.21969	3.04317e-09	0.00304317		1.06043e-07						1.49236	-0.000209137	1.2135	-2.11142e-07	-0.0211142		0.0632858									1.49372	8.17841e-05		0.000420784		0.00114281	1.21832	5.66657e-08	0.0566657	9.30159	156431						1.49237	-0.00010693	1.21351	-3.1127e-06
	1.50328	-2.59193e-05		-0.000442309	1.22788	1.34504e-10	0.000134504		1.03135e-07						1.50055	-0.000210057	1.22169	-2.1394e-07	-0.021394		0.063006									1.50191	8.18625e-05		0.000420862		0.0011439	1.22651	5.68329e-08	0.0568329	9.30978	154217						1.50056	-0.000107439	1.2217	-3.11398e-06
	1.51147	-2.60607e-05		-0.000444721	1.23607	4.04506e-09	0.00404506		1.07045e-07						1.50874	-0.000210912	1.22988	-2.12763e-07	-0.0212763		0.0631237									1.5101	8.20689e-05		0.000421069		0.00114679	1.2347	5.70001e-08	0.0570001	9.31797	152274						1.50875	-0.000107994	1.22989	-3.11526e-06
	1.51966	-2.60103e-05		-0.000443862	1.24426	4.70659e-09	0.00470659		1.07707e-07						1.51693	-0.000211709	1.23807	-2.13942e-07	-0.0213942		0.0630058									1.51829	8.22732e-05		0.000421273		0.00114964	1.24289	5.8121e-08	0.058121	9.32616	150372						1.51694	-0.000108794	1.23808	-3.1171e-06
	1.52785	-2.59172e-05		-0.000442273	1.25245	5.36812e-09	0.00536812		1.08368e-07						1.52512	-0.000212448	1.24626	-2.15121e-07	-0.0215121		0.0628879									1.52648	8.24722e-05		0.000421472		0.00115242	1.25108	5.92419e-08	0.0592419	9.33435	149073						1.52513	-0.000109679	1.24627	-3.11793e-06
	1.53604	-2.58513e-05		-0.000441148	1.26064	6.22936e-09	0.00622936		1.09229e-07						1.53331	-0.000213276	1.25445	-2.16871e-07	-0.0216871		0.0627129									1.53467	8.26538e-05		0.000421654		0.00115496	1.25927	5.97019e-08	0.0597019	9.34254	148145						1.53332	-0.000110642	1.25446	-3.11875e-06
	1.54423	-2.58138e-05		-0.000440509	1.26883	6.44335e-09	0.00644335		1.09443e-07						1.5415	-0.000214183	1.26264	-2.16613e-07	-0.0216613		0.0627387									1.54286	8.32095e-05		0.00042221		0.00116273	1.26746	5.98304e-08	0.0598304	9.35073	147541						1.54151	-0.000111593	1.26265	-3.11985e-06
	1.55242	-2.59701e-05		-0.000443176	1.27702	6.35805e-09	0.00635805		1.09358e-07						1.54969	-0.000215303	1.27083	-2.1732e-07	-0.021732		0.062668									1.55105	8.37209e-05		0.000422721		0.00116987	1.27565	5.99588e-08	0.0599588	9.35892	146859						1.5497	-0.000112535	1.27084	-3.12155e-06
	1.56061	-2.58684e-05		-0.00044144	1.28521	6.27275e-09	0.00627275		1.09273e-07						1.55788	-0.000216314	1.27902	-2.18028e-07	-0.0218028		0.0625972									1.55924	8.41152e-05		0.000423115		0.00117538	1.28384	6.09822e-08	0.0609822	9.36711	145856						1.55789	-0.000113385	1.27903	-3.12326e-06
	1.5688	-2.57861e-05		-0.000440035	1.2934	6.62562e-09	0.00662562		1.09626e-07	8.60684	212917	212.917			1.56607	-0.000217148	1.28721	-2.19095e-07	-0.0219095		0.0624905									1.56743	8.44031e-05		0.000423403		0.00117941	1.29203	6.0817e-08	0.060817	9.3753	144958						1.56608	-0.000114202	1.28722	-3.12581e-06
	1.57699	-2.57299e-05		-0.000439076	1.30159	6.72392e-09	0.00672392		1.09724e-07	8.61503	210188	210.188			1.57426	-0.000217956	1.29539	-2.16696e-07	-0.0216696		0.0627304									1.57562	8.46204e-05		0.00042362		0.00118244	1.30022	6.06517e-08	0.0606517	9.38349	144510						1.57427	-0.000114991	1.29541	-3.12851e-06
	1.58518	-2.58253e-05		-0.000440705	1.30978	6.82221e-09	0.00682221		1.09822e-07	8.62322	207486	207.486			1.58245	-0.000218758	1.30358	-2.16336e-07	-0.0216336		0.0627664									1.58381	8.4697e-05		0.000423697		0.00118351	1.30841	5.93555e-08	0.0593555	9.39168	145014						1.58246	-0.000115562	1.3036	-3.13122e-06
	1.59337	-2.60702e-05		-0.000444883	1.31797	7.93747e-09	0.00793747		1.10937e-07	8.63141	204862	204.862			1.59063	-0.000219564	1.31177	-2.1689e-07	-0.021689		0.062711									1.592	8.46436e-05		0.000423644		0.00118277	1.3166	6.02467e-08	0.0602467	9.39987	145596						1.59065	-0.000115966	1.31179	-3.12899e-06
	1.60156	-2.61981e-05		-0.000447066	1.32616	8.06212e-09	0.00806212		1.11062e-07	8.6396	202231	202.231			1.59882	-0.000220372	1.31996	-2.17561e-07	-0.0217561		0.0626439									1.60019	8.43734e-05		0.000423373		0.00117899	1.32479	6.06167e-08	0.0606167	9.40806	146088						1.59884	-0.00011647	1.31998	-3.12946e-06
	1.60975	-2.62064e-05		-0.000447209	1.33435	7.33462e-09	0.00733462		1.10335e-07	8.64779	199597	199.597			1.60701	-0.000221207	1.32815	-2.18976e-07	-0.0218976		0.0625024									1.60838	8.40809e-05		0.000423081		0.0011749	1.33298	6.09867e-08	0.0609867	9.41625	146040						1.60703	-0.000117066	1.32817	-3.13064e-06
	1.61794	-2.61859e-05		-0.000446858	1.34254	6.60711e-09	0.00660711		1.09607e-07	8.65598	197057	197.057			1.6152	-0.000222064	1.33634	-2.20391e-07	-0.0220391		0.0623609									1.61657	8.37743e-05		0.000422774		0.00117062	1.34117	6.29231e-08	0.0629231	9.42444	146221						1.61522	-0.000117859	1.33636	-3.13217e-06
	1.62613	-2.6168e-05		-0.000446553	1.35073	6.88377e-09	0.00688377		1.09884e-07	8.66417	194590	194.59			1.62339	-0.000222989	1.34453	-2.25727e-07	-0.0225727		0.0618273									1.62476	8.35382e-05		0.000422538		0.00116732	1.34936	6.32804e-08	0.0632804	9.43263	146104						1.62341	-0.000118686	1.34455	-3.13371e-06
	1.63432	-2.61998e-05		-0.000447096	1.35892	6.61375e-09	0.00661375		1.09614e-07	8.67236	192326	192.326			1.63158	-0.000223628	1.35272	-2.29238e-07	-0.0229238		0.0614762									1.63295	8.32534e-05		0.000422253		0.00116334	1.35755	6.36378e-08	0.0636378	9.44082	145621						1.6316	-0.000119545	1.35274	-3.13667e-06
	1.64251	-2.6276e-05		-0.000448396	1.36711	6.34372e-09	0.00634372		1.09344e-07	8.68055	190002	190.002			1.63977	-0.000224264	1.36091	-2.2593e-07	-0.022593		0.061807									1.64114	8.29214e-05		0.000421921		0.0011587	1.36574	6.44553e-08	0.0644553	9.44901	144427						1.63979	-0.000120545	1.36093	-3.14106e-06
	1.6507	-2.62781e-05		-0.000448432	1.3753	5.06464e-09	0.00506464		1.08065e-07	8.68874	187589	187.589			1.64796	-0.000224919	1.3691	-2.26683e-07	-0.0226683		0.0617317									1.64933	8.25171e-05		0.000421517		0.00115305	1.37393	6.54484e-08	0.0654484	9.4572	143439						1.64798	-0.000121792	1.36912	-3.14503e-06
	1.65889	-2.62868e-05		-0.000448581	1.38349	5.6202e-09	0.0056202		1.0862e-07	8.69693	185348	185.348			1.65615	-0.000225592	1.37729	-2.26907e-07	-0.0226907		0.0617093									1.65752	8.23004e-05		0.0004213		0.00115002	1.38212	6.58187e-08	0.0658187	9.46539	142453						1.65617	-0.000122868	1.37731	-3.14525e-06
	1.66708	-2.63105e-05		-0.000448984	1.39168	8.31412e-09	0.00831412		1.11314e-07	8.70512	183273	183.273			1.66434	-0.000226183	1.38548	-2.27679e-07	-0.0227679		0.0616321									1.66571	8.20748e-05		0.000421075		0.00114687	1.39031	6.61889e-08	0.0661889	9.47358	141109						1.66436	-0.000123791	1.3855	-3.14474e-06
	1.67527	-2.63476e-05		-0.000449618	1.39987	8.873e-09	0.008873		1.11873e-07	8.71331	181410	181.41			1.67253	-0.000226775	1.39367	-2.29564e-07	-0.0229564		0.0614436									1.6739	8.18356e-05		0.000420836		0.00114353	1.3985	6.61011e-08	0.0661011	9.48177	139929						1.67255	-0.00012452	1.39369	-3.14465e-06
	1.68346	-2.64062e-05		-0.000450617	1.40806	1.0168e-08	0.010168		1.13168e-07	8.7215	179602	179.602			1.68072	-0.000227284	1.40186	-2.31449e-07	-0.0231449		0.0612551									1.68209	8.15437e-05		0.000420544		0.00113945	1.40669	6.60133e-08	0.0660133	9.48996	138735						1.68074	-0.000125222	1.40188	-3.146e-06
	1.69165	-2.66528e-05		-0.000454826	1.41625	1.02052e-08	0.0102052		1.13205e-07	8.72969	177564	177.564			1.68891	-0.000227776	1.41005	-2.3231e-07	-0.023231		0.061169									1.69028	8.12021e-05		0.000420202		0.00113468	1.41488	6.57857e-08	0.0657857	9.49815	138316						1.68893	-0.000125918	1.41007	-3.14734e-06
	1.69984	-2.69265e-05		-0.000459497	1.42444	1.02424e-08	0.0102424		1.13242e-07	8.73788	175507	175.507			1.6971	-0.000228283	1.41824	-2.33629e-07	-0.0233629		0.0610371									1.69847	8.07247e-05		0.000419725		0.00112801	1.42307	6.5787e-08	0.065787	9.50634	138532						1.69712	-0.000126608	1.41826	-3.14906e-06
	1.70803	-2.72234e-05		-0.000464563	1.43263	8.55587e-09	0.00855587		1.11556e-07	8.74606	173625	173.625			1.70529	-0.000228895	1.42643	-2.34947e-07	-0.0234947		0.0609053									1.70666	8.00362e-05		0.000419036		0.00111839	1.43126	6.57883e-08	0.0657883	9.51453	139166						1.70531	-0.000127264	1.42645	-3.15125e-06
	1.71622	-2.77156e-05		-0.000472963	1.44082	9.0613e-09	0.0090613		1.12061e-07	8.75425	171831	171.831			1.71348	-0.000229601	1.43462	-2.37132e-07	-0.0237132		0.0606868									1.71485	7.93528e-05		0.000418353		0.00110884	1.43945	6.51789e-08	0.0651789	9.52272	139372						1.7135	-0.000127943	1.43464	-3.15345e-06
	1.72441	-2.81904e-05		-0.000481064	1.44901	8.72732e-09	0.00872732		1.11727e-07	8.76244	170002	170.002			1.72167	-0.000230484	1.44281	-2.38604e-07	-0.0238604		0.0605396									1.72304	7.86665e-05		0.000417667		0.00109925	1.44764	6.51291e-08	0.0651291	9.53091	139353						1.72169	-0.000128642	1.44283	-3.15481e-06
	1.7326	-2.8253e-05		-0.000482134	1.4572	8.39335e-09	0.00839335		1.11393e-07	8.77063	168348	168.348			1.72986	-0.000230973	1.451	-2.39974e-07	-0.0239974		0.0604026									1.73123	7.83066e-05		0.000417307		0.00109422	1.45583	6.50794e-08	0.0650794	9.5391	138990						1.72988	-0.000129441	1.45102	-3.15617e-06
	1.74079	-2.8286e-05		-0.000482696	1.46539	1.10873e-08	0.0110873		1.14087e-07	8.77882	166880	166.88			1.73805	-0.00023159	1.45919	-2.41343e-07	-0.0241343		0.0602657									1.73942	7.80743e-05		0.000417074		0.00109097	1.46402	6.48769e-08	0.0648769	9.54729	138810						1.73807	-0.000130331	1.45921	-3.15775e-06
	1.74897	-2.83282e-05		-0.000483417	1.47358	1.18987e-08	0.0118987		1.14899e-07	8.78701	165489	165.489			1.74624	-0.000232323	1.46738	-2.40476e-07	-0.0240476		0.0603524									1.74761	7.78362e-05		0.000416836		0.00108764	1.47221	6.40637e-08	0.0640637	9.55548	139056						1.74626	-0.000131077	1.4674	-3.16071e-06
	1.75716	-2.8374e-05		-0.000484199	1.48177	1.21258e-08	0.0121258		1.15126e-07	8.7952	164050	164.05			1.75443	-0.000233267	1.47557	-2.40214e-07	-0.0240214		0.0603786									1.7558	7.74275e-05		0.000416428		0.00108193	1.4804	6.32505e-08	0.0632505	9.56367	138928						1.75445	-0.000131839	1.47559	-3.16282e-06
	1.76535	-2.85048e-05		-0.000486431	1.48996	1.23529e-08	0.0123529		1.15353e-07	8.80339	162546	162.546			1.76262	-0.000234223	1.48376	-2.4166e-07	-0.024166		0.060234									1.76399	7.68627e-05		0.000415863		0.00107404	1.48859	6.16221e-08	0.0616221	9.57186	138399						1.76264	-0.000132615	1.48378	-3.16493e-06
	1.77354	-2.87141e-05		-0.000490002	1.49815	1.31125e-08	0.0131125		1.16112e-07	8.81158	161228	161.228			1.77081	-0.00023534	1.49195	-2.43106e-07	-0.0243106		0.0600894									1.77218	7.62492e-05		0.000415249		0.00106547	1.49678	6.05051e-08	0.0605051	9.58005	137427						1.77083	-0.000133549	1.49197	-3.16807e-06
	1.78173	-2.89907e-05		-0.000494722	1.50634	1.34155e-08	0.0134155		1.16415e-07	8.81977	160044	160.044			1.779	-0.000235608	1.50014	-2.45443e-07	-0.0245443		0.0598557									1.78037	7.57585e-05		0.000414759		0.00105861	1.50497	6.18286e-08	0.0618286	9.58824	135397						1.77902	-0.000134658	1.50015	-3.17001e-06
	1.78992	-2.93264e-05		-0.000500451	1.51453	1.22656e-08	0.0122656		1.15266e-07	8.82796	159042	159.042			1.78719	-0.000236005	1.50833	-2.44878e-07	-0.0244878		0.0599122									1.78856	7.55381e-05		0.000414538		0.00105553	1.51316	6.2581e-08	0.062581	9.59643	134293						1.78721	-0.000135923	1.50834	-3.1714e-06
	1.79811	-2.96368e-05		-0.000505747	1.52272	1.11158e-08	0.0111158		1.14116e-07	8.83615	158070	158.07			1.79538	-0.000236517	1.51652	-2.46311e-07	-0.0246311		0.0597689									1.79675	7.57906e-05		0.000414791		0.00105906	1.52135	6.26651e-08	0.0626651	9.60462	134623						1.7954	-0.000136895	1.51653	-3.17278e-06
	1.8063	-2.99278e-05		-0.000510713	1.53091	1.05525e-08	0.0105525		1.13552e-07	8.84434	157280	157.28			1.80357	-0.000237279	1.52471	-2.47744e-07	-0.0247744		0.0596256									1.80493	7.59007e-05		0.000414901		0.0010606	1.52954	6.27493e-08	0.0627493	9.61281	134321						1.80358	-0.000137602	1.52472	-3.1733e-06
	1.81449	-3.01987e-05		-0.000515337	1.53909	9.88689e-09	0.00988689		1.12887e-07	8.85253	156333	156.333			1.81176	-0.000238212	1.5329	-2.49699e-07	-0.0249699		0.0594301									1.81312	7.58667e-05		0.000414867		0.00106012	1.53773	6.31624e-08	0.0631624	9.621	133956						1.81177	-0.000138187	1.53291	-3.17413e-06
	1.82268	-3.02482e-05		-0.000516182	1.54728	8.40657e-09	0.00840657		1.11407e-07	8.86072	155354	155.354			1.81995	-0.0002391	1.54109	-2.5443e-07	-0.025443		0.058957									1.82131	7.56275e-05		0.000414628		0.00105678	1.54592	6.53762e-08	0.0653762	9.62919	133925						1.81996	-0.000138729	1.5411	-3.17612e-06
	1.83087	-3.02565e-05		-0.000516322	1.55547	8.55583e-09	0.00855583		1.11556e-07	8.86891	154517	154.517			1.82814	-0.000239988	1.54928	-2.49483e-07	-0.0249483		0.0594517									1.8295	7.54217e-05		0.000414422		0.0010539	1.55411	6.63571e-08	0.0663571	9.63738	133726						1.82815	-0.000139231	1.54929	-3.17811e-06
	1.83906	-3.03115e-05		-0.000517262	1.56366	9.41781e-09	0.00941781		1.12418e-07	8.8771	153733	153.733			1.83633	-0.000240876	1.55747	-2.48309e-07	-0.0248309		0.0595691									1.83769	7.51983e-05		0.000414198		0.00105078	1.5623	6.67459e-08	0.0667459	9.64556	133421						1.83634	-0.000139776	1.55748	-3.17831e-06
	1.84725	-3.04115e-05		-0.000518967	1.57185	9.56725e-09	0.00956725		1.12567e-07	8.88529	152985	152.985			1.84452	-0.00024165	1.56566	-2.48993e-07	-0.0248993		0.0595007									1.84588	7.50027e-05		0.000414003		0.00104805	1.57049	6.71347e-08	0.0671347	9.65375	132953						1.84453	-0.000140359	1.56567	-3.1769e-06
	1.85544	-3.06007e-05		-0.000522196	1.58004	9.46243e-09	0.00946243		1.12462e-07	8.89348	152122	152.122			1.85271	-0.000241958	1.57385	-2.50604e-07	-0.0250604		0.0593396									1.85407	7.48353e-05		0.000413835		0.00104571	1.57868	6.70215e-08	0.0670215	9.66194	131793						1.85272	-0.000141004	1.57386	-3.17785e-06
	1.86363	-3.09137e-05		-0.000527538	1.58823	9.35761e-09	0.00935761		1.12358e-07	8.90167	151136	151.136			1.8609	-0.000242296	1.58204	-2.52216e-07	-0.0252216		0.0591784									1.86226	7.48356e-05		0.000413836		0.00104571	1.58686	6.69084e-08	0.0669084	9.67013	131654						1.86091	-0.000141567	1.58205	-3.17932e-06
	1.87182	-3.13258e-05		-0.000534569	1.59642	7.16803e-09	0.00716803		1.10168e-07	8.90986	150384	150.384			1.86909	-0.00024266	1.59023	-2.58576e-07	-0.0258576		0.0585424									1.87045	7.48907e-05		0.000413891		0.00104648	1.59505	6.52041e-08	0.0652041	9.67832	132423						1.8691	-0.000142256	1.59024	-3.1808e-06
	1.88001	-3.18223e-05		-0.000543043	1.60461	7.82308e-09	0.00782308		1.10823e-07	8.91805	149686	149.686			1.87728	-0.00024307	1.59842	-2.5842e-07	-0.025842		0.058558									1.87864	7.49387e-05		0.000413939		0.00104715	1.60324	6.63256e-08	0.0663256	9.68651	133513						1.87729	-0.000143058	1.59843	-3.18233e-06
	1.8882	-3.21035e-05		-0.000547841	1.6128	8.01119e-09	0.00801119		1.11011e-07	8.92624	148984	148.984			1.88547	-0.00024352	1.60661	-2.58911e-07	-0.0258911		0.0585089									1.88683	7.49981e-05		0.000413998		0.00104798	1.61143	6.64032e-08	0.0664032	9.6947	135067						1.88548	-0.000144179	1.60662	-3.18387e-06
	1.89639	-3.22357e-05		-0.000550097	1.62099	7.93807e-09	0.00793807		1.10938e-07	8.93443	148395	148.395			1.89366	-0.000244102	1.6148	-2.59854e-07	-0.0259854		0.0584146									1.89502	7.51352e-05		0.000414135		0.0010499	1.61962	6.63155e-08	0.0663155	9.70289	136252						1.89367	-0.000145166	1.61481	-3.18775e-06
	1.90458	-3.23055e-05		-0.000551288	1.62918	7.86495e-09	0.00786495		1.10865e-07	8.94262	148002	148.002			1.90185	-0.000244846	1.62299	-2.60959e-07	-0.0260959		0.0583041									1.90321	7.53442e-05		0.000414344		0.00105282	1.62781	6.62277e-08	0.0662277	9.71108	136639						1.90186	-0.0001461	1.623	-3.19081e-06
	1.91277	-3.25905e-05		-0.000556152	1.63737	8.82719e-09	0.00882719		1.11827e-07	8.95081	147480	147.48			1.91004	-0.000245645	1.63118	-2.62145e-07	-0.0262145		0.0581855									1.9114	7.56382e-05		0.000414638		0.00105693	1.636	6.47011e-08	0.0647011	9.71927	136051						1.91005	-0.000146986	1.63119	-3.19265e-06
	1.92096	-3.30683e-05		-0.000564305	1.64556	8.21492e-09	0.00821492		1.11215e-07	8.959	147146	147.146			1.91823	-0.000246494	1.63937	-2.63332e-07	-0.0263332		0.0580668									1.91959	7.58571e-05		0.000414857		0.00105999	1.64419	6.43007e-08	0.0643007	9.72746	135863						1.91824	-0.000147837	1.63938	-3.1897e-06
	1.92915	-3.31801e-05		-0.000566213	1.65375	7.60265e-09	0.00760265		1.10603e-07	8.96719	146926	146.926			1.92642	-0.000247842	1.64756	-2.66739e-07	-0.0266739		0.0577261									1.92778	7.60545e-05		0.000415055		0.00106275	1.65238	6.45933e-08	0.0645933	9.73565	136240						1.92643	-0.000148656	1.64757	-3.19114e-06
	1.93734	-3.29751e-05		-0.000562714	1.66194	5.20979e-09	0.00520979		1.0821e-07	8.97538	146755	146.755			1.93461	-0.000249208	1.65575	-2.68465e-07	-0.0268465		0.0575535									1.93597	7.65725e-05		0.000415572		0.00106998	1.66057	6.38373e-08	0.0638373	9.74384	136379						1.93462	-0.000149357	1.65576	-3.19257e-06
	1.94553	-3.24905e-05		-0.000554446	1.67013	5.65862e-09	0.00565862		1.08659e-07	8.98357	146673	146.673			1.9428	-0.000250435	1.66394	-2.70191e-07	-0.0270191		0.0573809									1.94416	7.71711e-05		0.000416171		0.00107835	1.66876	6.30813e-08	0.0630813	9.75203	136427						1.94281	-0.00015002	1.66395	-3.19482e-06
	1.95372	-3.20683e-05		-0.000547241	1.67832	7.48865e-09	0.00748865		1.10489e-07	8.99176	146705	146.705			1.95099	-0.000251537	1.67212	-2.72579e-07	-0.0272579		0.0571421									1.95235	7.78353e-05		0.000416835		0.00108763	1.67695	6.39972e-08	0.0639972	9.76022	136862						1.951	-0.000150683	1.67214	-3.19625e-06
	1.96191	-3.22347e-05		-0.00055008	1.68651	7.91807e-09	0.00791807		1.10918e-07	8.99995	146738	146.738			1.95918	-0.000252467	1.68031	-2.70796e-07	-0.0270796		0.0573204									1.96054	7.84776e-05		0.000417478		0.00109661	1.68514	6.4913e-08	0.064913	9.76841	137461						1.95919	-0.000151365	1.68033	-3.1981e-06
	1.9701	-3.25439e-05		-0.000555356	1.6947	7.85127e-09	0.00785127		1.10851e-07	9.00814	146553	146.553			1.96737	-0.000253338	1.6885	-2.71465e-07	-0.0271465		0.0572535									1.96873	7.91052e-05		0.000418105		0.00110538	1.69333	6.51178e-08	0.0651178	9.7766	137995						1.96738	-0.000152064	1.68852	-3.19994e-06
	1.97829	-3.29674e-05		-0.000562583	1.70289	7.78447e-09	0.00778447		1.10784e-07						1.97555	-0.000254208	1.69669	-2.72572e-07	-0.0272572		0.0571428									1.97692	8.0202e-05		0.000419202		0.0011207	1.70152	6.48896e-08	0.0648896	9.78479	138751						1.97557	-0.000153117	1.69671	-3.20219e-06
	1.98648	-3.32601e-05		-0.000567578	1.71108	7.22145e-09	0.00722145		1.10221e-07						1.98374	-0.000255078	1.70488	-2.73679e-07	-0.0273679		0.0570321									1.98511	8.15093e-05		0.000420509		0.00113897	1.70971	6.46615e-08	0.0646615	9.79298	139298						1.98376	-0.000154393	1.7049	-3.20423e-06
	1.99467	-3.34299e-05		-0.000570476	1.71927	5.74068e-09	0.00574068		1.08741e-07						1.99193	-0.000255855	1.71307	-2.74337e-07	-0.0274337		0.0569663									1.9933	8.31035e-05		0.000422103		0.00116125	1.7179	6.36963e-08	0.0636963	9.80117	139845						1.99195	-0.000155664	1.71309	-3.20532e-06
	2.00286	-3.35477e-05		-0.000572486	1.72746	4.7713e-09	0.0047713		1.07771e-07						2.00012	-0.000256525	1.72126	-2.74791e-07	-0.0274791		0.0569209									2.00149	8.46253e-05		0.000423625		0.00118251	1.72609	6.25786e-08	0.0625786	9.80936	140663						2.00014	-0.000156715	1.72128	-3.20662e-06
	2.01105	-3.36119e-05		-0.000573581	1.73565	5.88851e-09	0.00588851		1.08889e-07						2.00831	-0.000257164	1.72945	-2.75244e-07	-0.0275244		0.0568756									2.00968	8.60749e-05		0.000425075		0.00120277	1.73428	6.41055e-08	0.0641055	9.81755	140554						2.00833	-0.000157671	1.72947	-3.20792e-06
	2.01924	-3.3677e-05		-0.000574693	1.74384	5.30132e-09	0.00530132		1.08301e-07						2.0165	-0.000257809	1.73764	-2.76741e-07	-0.0276741		0.0567259									2.01787	8.75617e-05		0.000426562		0.00122354	1.74247	6.45401e-08	0.0645401	9.82574	139174						2.01652	-0.000158665	1.73766	-3.20854e-06
	2.02743	-3.37423e-05		-0.000575806	1.75203	4.71412e-09	0.00471412		1.07714e-07						2.02469	-0.000258518	1.74583	-2.78238e-07	-0.0278238		0.0565762									2.02606	8.92775e-05		0.000428278		0.00124752	1.75066	6.41727e-08	0.0641727	9.83393	137644						2.02471	-0.000159691	1.74585	-3.20916e-06
	2.03562	-3.3665e-05		-0.000574488	1.76022	3.63742e-09	0.00363742		1.06637e-07						2.03288	-0.000259283	1.75402	-2.80474e-07	-0.0280474		0.0563526									2.03425	9.09504e-05		0.00042995		0.00127089	1.75885	6.38052e-08	0.0638052	9.84212	136830						2.0329	-0.000160573	1.75404	-3.21011e-06
	2.04381	-3.35408e-05		-0.000572369	1.76841	7.75311e-09	0.00775311		1.10753e-07						2.04107	-0.000260158	1.76221	-2.80443e-07	-0.0280443		0.0563557									2.04244	9.29645e-05		0.000431965		0.00129904	1.76704	6.23808e-08	0.0623808	9.85031	136655						2.04109	-0.000161406	1.76223	-3.21122e-06
	2.052	-3.34855e-05		-0.000571424	1.7766	9.15208e-09	0.00915208		1.12152e-07						2.04926	-0.000261258	1.7704	-2.81241e-07	-0.0281241		0.0562759									2.05063	9.47664e-05		0.000433766		0.00132422	1.77523	6.15674e-08	0.0615674	9.8585	137237						2.04928	-0.000162235	1.77042	-3.21234e-06
	2.06019	-3.34952e-05		-0.00057159	1.78479	9.85018e-09	0.00985018		1.1285e-07						2.05745	-0.000262223	1.77859	-2.82038e-07	-0.0282038		0.0561962									2.05882	9.63722e-05		0.000435372		0.00134665	1.78342	6.0754e-08	0.060754	9.86669	137780						2.05747	-0.000163059	1.77861	-3.21276e-06
	2.06838	-3.35889e-05		-0.000573189	1.79298	1.05483e-08	0.0105483		1.13548e-07						2.06564	-0.000263141	1.78678	-2.83204e-07	-0.0283204		0.0560796									2.06701	9.83701e-05		0.00043737		0.00137457	1.79161	6.1878e-08	0.061878	9.87488	138209						2.06566	-0.000163859	1.7868	-3.21409e-06
	2.07657	-3.35669e-05		-0.000572814	1.80117	1.19196e-08	0.0119196		1.1492e-07						2.07383	-0.000264018	1.79497	-2.83721e-07	-0.0283721		0.0560279									2.0752	0.000100355		0.000439355		0.0014023	1.7998	6.4727e-08	0.064727	9.88307	138107						2.07385	-0.000164684	1.79499	-3.21542e-06
	2.08476	-3.35492e-05		-0.000572513	1.80936	1.25774e-08	0.0125774		1.15577e-07						2.08202	-0.000264773	1.80316	-2.84702e-07	-0.0284702		0.0559298									2.08339	0.00010232		0.00044132		0.00142976	1.80799	6.478e-08	0.06478	9.89126	136584						2.08204	-0.000165531	1.80318	-3.21746e-06
	2.09295	-3.35944e-05		-0.000573283	1.81755	1.1049e-08	0.011049		1.14049e-07						2.09021	-0.000265288	1.81135	-2.87405e-07	-0.0287405		0.0556595									2.09158	0.000104443		0.000443443		0.00145943	1.81618	6.4833e-08	0.064833	9.89945	135360						2.09023	-0.000166435	1.81137	-3.21788e-06
	2.10114	-3.36981e-05		-0.000575053	1.82574	9.5206e-09	0.0095206		1.12521e-07						2.0984	-0.000265779	1.81954	-2.90109e-07	-0.0290109		0.0553891									2.09977	0.000106797		0.000445797		0.00149232	1.82437	6.47704e-08	0.0647704	9.90764	134884						2.09842	-0.000167175	1.81956	-3.2194e-06
	2.10933	-3.38927e-05		-0.000578373	1.83393	6.00756e-09	0.00600756		1.09008e-07						2.10659	-0.000266307	1.82773	-2.91987e-07	-0.0291987		0.0552013									2.10796	0.000109517		0.000448517		0.00153034	1.83256	6.47079e-08	0.0647079	9.91583	135078						2.10661	-0.000167421	1.82775	-3.22093e-06
	2.11752	-3.41695e-05		-0.000583098	1.84212	7.57524e-09	0.00757524		1.10575e-07						2.11478	-0.000266868	1.83592	-2.93712e-07	-0.0293712		0.0550288									2.11615	0.000112345		0.000451345		0.00156986	1.84075	6.44293e-08	0.0644293	9.92402	135150						2.1148	-0.000167449	1.83594	-3.22321e-06
	2.12571	-3.44981e-05		-0.000588705	1.85031	9.17414e-09	0.00917414		1.12174e-07						2.12297	-0.000267621	1.84411	-2.95437e-07	-0.0295437		0.0548563									2.12434	0.000115074		0.000454074		0.00160798	1.84894	6.59834e-08	0.0659834	9.93221	135045						2.12299	-0.000167531	1.84413	-3.22738e-06
	2.13389	-3.4871e-05		-0.000595069	1.8585	9.2098e-09	0.0092098		1.1221e-07						2.13116	-0.000268456	1.8523	-2.95878e-07	-0.0295878		0.0548122									2.13253	0.000118208		0.000457208		0.00165178	1.85713	6.67356e-08	0.0667356	9.9404	134651						2.13118	-0.000167692	1.85232	-3.22994e-06
	2.14208	-3.51759e-05		-0.000600272	1.86669	9.24546e-09	0.00924546		1.12245e-07						2.13935	-0.000269365	1.86049	-2.971e-07	-0.02971		0.05469									2.14072	0.000121025		0.000460025		0.00169114	1.86532	6.74879e-08	0.0674879	9.94859	134034						2.13937	-0.000167926	1.86051	-3.23076e-06
	2.15027	-3.54419e-05		-0.000604811	1.87488	7.36076e-09	0.00736076		1.10361e-07						2.14754	-0.000270281	1.86868	-2.98323e-07	-0.0298323		0.0545677									2.14891	0.000123543		0.000462543		0.00172633	1.87351	6.77969e-08	0.0677969	9.95678	134147						2.14756	-0.000168219	1.8687	-3.22791e-06
	2.15846	-3.56871e-05		-0.000608995	1.88307	7.30849e-09	0.00730849		1.10308e-07						2.15573	-0.000271258	1.87687	-2.9944e-07	-0.029944		0.054456									2.1571	0.000126151		0.000465151		0.00176278	1.8817	6.7899e-08	0.067899	9.96497	134395						2.15575	-0.000168564	1.87688	-3.22843e-06
	2.16665	-3.60056e-05		-0.00061443	1.89126	7.25622e-09	0.00725622		1.10256e-07						2.16392	-0.000272356	1.88506	-3.00734e-07	-0.0300734		0.0543266									2.16529	0.000129004		0.000468004		0.00180263	1.88989	6.8001e-08	0.068001	9.97316	134581						2.16394	-0.00016899	1.88507	-3.22961e-06
	2.17484	-3.63934e-05		-0.000621048	1.89945	4.75411e-09	0.00475411		1.07754e-07						2.17211	-0.000273441	1.89325	-3.02029e-07	-0.0302029		0.0541971									2.17347	0.000131576		0.000470576		0.00183857	1.89808	6.78752e-08	0.0678752	9.98135	134882						2.17212	-0.000169488	1.89326	-3.23112e-06
	2.18303	-3.69278e-05		-0.000630167	1.90764	6.32746e-09	0.00632746		1.09327e-07						2.1803	-0.000274515	1.90144	-3.00649e-07	-0.0300649		0.0543351									2.18166	0.000133888		0.000472888		0.00187089	1.90627	6.77495e-08	0.0677495	9.98954	134186						2.18031	-0.000170247	1.90145	-3.23263e-06
	2.19122	-3.70851e-05		-0.000632852	1.91583	8.36057e-09	0.00836057		1.11361e-07						2.18849	-0.000275745	1.90963	-3.00797e-07	-0.0300797		0.0543203									2.18985	0.000136277		0.000475277		0.00190426	1.91446	6.71909e-08	0.0671909	9.99773	132950						2.1885	-0.000171185	1.90964	-3.23346e-06
	2.19941	-3.72257e-05		-0.000635252	1.92401	9.09816e-09	0.00909816		1.12098e-07						2.19668	-0.000276926	1.91782	-3.02066e-07	-0.0302066		0.0541934									2.19804	0.000138382		0.000477382		0.00193367	1.92265	6.69373e-08	0.0669373	10.0059	132503						2.19669	-0.000172273	1.91783	-3.23423e-06
	2.2076	-3.73911e-05		-0.000638073	1.9322	8.8777e-09	0.0088777		1.11878e-07						2.20487	-0.000278121	1.92601	-3.03334e-07	-0.0303334		0.0540666									2.20623	0.000140223		0.000479223		0.00195941	1.93084	6.66838e-08	0.0666838	10.0141	132051						2.20488	-0.000172823	1.92602	-3.23605e-06
	2.21579	-3.75816e-05		-0.000641324	1.94039	8.65725e-09	0.00865725		1.11657e-07						2.21306	-0.000279328	1.9342	-3.06738e-07	-0.0306738		0.0537262									2.21442	0.000141864		0.000480864		0.00198233	1.93903	6.57699e-08	0.0657699	10.0223	132055						2.21307	-0.000173308	1.93421	-3.23786e-06
	2.22398	-3.79448e-05		-0.000647522	1.94858	8.29653e-09	0.00829653		1.11297e-07						2.22125	-0.000280211	1.94239	-3.08517e-07	-0.0308517		0.0535483									2.22261	0.000143279		0.000482279		0.00200211	1.94722	6.70933e-08	0.0670933	10.0305	132725						2.22126	-0.000173819	1.9424	-3.24153e-06
	2.23217	-3.81715e-05		-0.000651391	1.95677	7.12381e-09	0.00712381		1.10124e-07						2.22944	-0.000281014	1.95058	-3.08154e-07	-0.0308154		0.0535846									2.2308	0.000144487		0.000483487		0.00201899	1.95541	6.7375e-08	0.067375	10.0387	133182						2.22945	-0.000174411	1.95059	-3.24207e-06
	2.24036	-3.82898e-05		-0.00065341	1.96496	6.45741e-09	0.00645741		1.09457e-07						2.23763	-0.000281745	1.95877	-3.09498e-07	-0.0309498		0.0534502									2.23899	0.000145508		0.000484508		0.00203326	1.96359	6.73382e-08	0.0673382	10.0469	133648						2.23764	-0.000175078	1.95878	-3.24339e-06
	2.24855	-3.83123e-05		-0.000653794	1.97315	5.99629e-09	0.00599629		1.08996e-07						2.24582	-0.000282444	1.96696	-3.10843e-07	-0.0310843		0.0533157									2.24718	0.000146357		0.000485357		0.00204512	1.97178	6.73015e-08	0.0673015	10.0551	134350						2.24583	-0.000175873	1.96697	-3.24472e-06
	2.25674	-3.83264e-05		-0.000654034	1.98134	9.29837e-09	0.00929837		1.12298e-07						2.25401	-0.000283152	1.97515	-3.13077e-07	-0.0313077		0.0530923									2.25537	0.000147056		0.000486056		0.00205488	1.97997	6.58773e-08	0.0658773	10.0632	134457						2.25402	-0.000176617	1.97516	-3.24572e-06
	2.26493	-3.84022e-05		-0.000655327	1.98953	1.07226e-08	0.0107226		1.13723e-07						2.2622	-0.000283886	1.98334	-3.09462e-07	-0.0309462		0.0534538									2.26356	0.000147291		0.000486291		0.00205816	1.98816	6.60821e-08	0.0660821	10.0714	133816						2.26221	-0.000177565	1.98335	-3.24747e-06
	2.27312	-3.85345e-05		-0.000657586	1.99772	1.01661e-08	0.0101661		1.13166e-07						2.27039	-0.000284714	1.99153	-3.09864e-07	-0.0309864		0.0534136									2.27175	0.000146768		0.000485768		0.00205087	1.99635	6.66949e-08	0.0666949	10.0796	133427						2.2704	-0.000178696	1.99154	-3.24922e-06
	2.28131	-3.8674e-05		-0.000659967	2.00591	9.60956e-09	0.00960956		1.1261e-07						2.27858	-0.000285625	1.99972	-3.10751e-07	-0.0310751		0.0533249									2.27994	0.000146172		0.000485172		0.00204254	2.00454	6.66453e-08	0.0666453	10.0878	133844						2.27859	-0.000180238	1.99973	-3.25088e-06
	2.2895	-3.91957e-05		-0.000668868	2.0141	7.86262e-09	0.00786262		1.10863e-07						2.28677	-0.000286778	2.00791	-3.1188e-07	-0.031188		0.053212									2.28813	0.000145525		0.000484525		0.0020335	2.01273	6.65957e-08	0.0665957	10.096	133647						2.28678	-0.000181309	2.00792	-3.25255e-06
	2.29769	-3.94619e-05		-0.000673411	2.02229	5.36771e-09	0.00536771		1.08368e-07						2.29496	-0.000287838	2.0161	-3.16435e-07	-0.0316435		0.0527565									2.29632	0.000144794		0.000483794		0.00202327	2.02092	6.51705e-08	0.0651705	10.1042	132933						2.29497	-0.000182283	2.01611	-3.25566e-06
	2.30588	-3.95636e-05		-0.000675146	2.03048	8.97522e-09	0.00897522		1.11975e-07						2.30315	-0.000288701	2.02429	-3.2099e-07	-0.032099		0.052301									2.30451	0.000144056		0.000483056		0.00201297	2.02911	6.42565e-08	0.0642565	10.1124	132276						2.30316	-0.000183114	2.0243	-3.25913e-06
	2.31407	-3.95762e-05		-0.000675362	2.03867	9.93908e-09	0.00993908		1.12939e-07						2.31134	-0.000289514	2.03248	-3.22667e-07	-0.0322667		0.0521333									2.3127	0.000143305		0.000482305		0.00200247	2.0373	6.72105e-08	0.0672105	10.1206	131828						2.31135	-0.000183817	2.03249	-3.25858e-06
	2.32226	-3.97128e-05		-0.000677692	2.04686	1.0268e-08	0.010268		1.13268e-07						2.31953	-0.00029035	2.04067	-3.19664e-07	-0.0319664		0.0524336									2.32089	0.000141828		0.000480828		0.00198183	2.04549	6.87406e-08	0.0687406	10.1288	132928						2.31954	-0.000184424	2.04068	-3.25803e-06
	2.33045	-3.99679e-05		-0.000682046	2.05505	1.02789e-08	0.0102789		1.13279e-07						2.32772	-0.000291206	2.04886	-3.1879e-07	-0.031879		0.052521									2.32908	0.000139937		0.000478937		0.00195541	2.05368	6.85124e-08	0.0685124	10.137	135176						2.32773	-0.000185018	2.04887	-3.25875e-06
	2.33864	-4.04697e-05		-0.000690609	2.06324	1.02899e-08	0.0102899		1.1329e-07						2.33591	-0.000291775	2.05704	-3.20287e-07	-0.0320287		0.0523713									2.33727	0.000137641		0.000476641		0.00192333	2.06187	6.82842e-08	0.0682842	10.1451	137528						2.33592	-0.000185358	2.05706	-3.26068e-06
	2.34683	-4.06353e-05		-0.000693435	2.07143	6.97598e-09	0.00697598		1.09976e-07						2.3441	-0.000292344	2.06523	-3.21783e-07	-0.0321783		0.0522217									2.34546	0.000135188		0.000474188		0.00188905	2.07006	6.77257e-08	0.0677257	10.1533	139002						2.34411	-0.000185471	2.06525	-3.26261e-06
	2.35502	-4.07622e-05		-0.000695601	2.07962	6.41209e-09	0.00641209		1.09412e-07						2.35228	-0.000292937	2.07342	-3.23815e-07	-0.0323815		0.0520185									2.35365	0.000132699		0.000471699		0.00185426	2.07825	7.16974e-08	0.0716974	10.1615	137155						2.3523	-0.000185715	2.07344	-3.26529e-06
	2.36321	-4.08619e-05		-0.000697303	2.08781	8.59506e-09	0.00859506		1.11595e-07						2.36047	-0.00029355	2.08161	-3.23989e-07	-0.0323989		0.0520011									2.36184	0.000130179		0.000469179		0.00181906	2.08644	7.30229e-08	0.0730229	10.1697	134901						2.36049	-0.000186078	2.08163	-3.26652e-06
	2.3714	-4.09532e-05		-0.00069886	2.096	1.16991e-08	0.0116991		1.14699e-07						2.36866	-0.000294279	2.0898	-3.25092e-07	-0.0325092		0.0518908									2.37003	0.000127065		0.000466065		0.00177554	2.09463	7.43484e-08	0.0743484	10.1779	133789						2.36868	-0.000186659	2.08982	-3.26681e-06
	2.37959	-4.0898e-05		-0.000697919	2.10419	1.14412e-08	0.0114412		1.14441e-07						2.37685	-0.000295112	2.09799	-3.26684e-07	-0.0326684		0.0517316									2.37822	0.000123868		0.000462868		0.00173086	2.10282	7.43239e-08	0.0743239	10.1861	134650						2.37687	-0.00018724	2.09801	-3.2678e-06
	2.38778	-4.07102e-05		-0.000694713	2.11238	1.11834e-08	0.0111834		1.14183e-07						2.38504	-0.000295828	2.10618	-3.28276e-07	-0.0328276		0.0515724									2.38641	0.000120048		0.000459048		0.00167748	2.11101	7.42994e-08	0.0742994	10.1943	135171						2.38506	-0.000187932	2.1062	-3.26879e-06
	2.39597	-4.05795e-05		-0.000692483	2.12057	1.04162e-08	0.0104162		1.13416e-07						2.39323	-0.000296261	2.11437	-3.26693e-07	-0.0326693		0.0517307									2.3946	0.000115822		0.000454822		0.00161844	2.1192	7.41479e-08	0.0741479	10.2025	135151						2.39325	-0.000188722	2.11439	-3.26997e-06
	2.40416	-4.05055e-05		-0.00069122	2.12876	6.80254e-09	0.00680254		1.09803e-07						2.40142	-0.000296355	2.12256	-3.24808e-07	-0.0324808		0.0519192									2.40279	0.000111259		0.000450259		0.00155467	2.12739	7.50659e-08	0.0750659	10.2107	135401						2.40144	-0.000189711	2.12258	-3.27118e-06
	2.41235	-4.05344e-05		-0.000691713	2.13695	7.20504e-09	0.00720504		1.10205e-07						2.40961	-0.000296597	2.13075	-3.25565e-07	-0.0325565		0.0518435									2.41098	0.00010656		0.00044556		0.00148902	2.13558	7.59838e-08	0.0759838	10.2188	135287						2.40963	-0.000190494	2.13077	-3.27483e-06
	2.42054	-4.07473e-05		-0.000695347	2.14514	6.76893e-09	0.00676893		1.09769e-07						2.4178	-0.000296971	2.13894	-3.26831e-07	-0.0326831		0.0517169									2.41917	0.000101631		0.000440631		0.00142014	2.14377	7.82254e-08	0.0782254	10.227	134936						2.41782	-0.000191264	2.13896	-3.27849e-06
	2.42873	-4.09843e-05		-0.000699391	2.15333	6.33281e-09	0.00633281		1.09333e-07						2.42599	-0.00029756	2.14713	-3.28098e-07	-0.0328098		0.0515902									2.42736	9.67292e-05		0.000435729		0.00135164	2.15196	7.80487e-08	0.0780487	10.2352	133433						2.42601	-0.000192108	2.14715	-3.27914e-06
	2.43692	-4.12419e-05		-0.000703787	2.16152	5.35997e-09	0.00535997		1.0836e-07						2.43418	-0.000298235	2.15532	-3.29775e-07	-0.0329775		0.0514225									2.43555	9.13745e-05		0.000430374		0.00127682	2.16015	7.78721e-08	0.0778721	10.2434	131925						2.4342	-0.000193017	2.15534	-3.28066e-06
	2.44511	-4.11098e-05		-0.000701533	2.16971	6.52632e-09	0.00652632		1.09526e-07						2.44237	-0.000299071	2.16351	-3.31322e-07	-0.0331322		0.0512678									2.44374	8.58286e-05		0.000424829		0.00119933	2.16834	7.70084e-08	0.0770084	10.2516	131844						2.44239	-0.000193861	2.16353	-3.28218e-06
	2.4533	-4.09457e-05		-0.000698731	2.1779	7.39e-09	0.00739		1.1039e-07						2.45056	-0.000299868	2.1717	-3.3287e-07	-0.033287		0.051113									2.45193	8.03607e-05		0.000419361		0.00112292	2.17653	7.75945e-08	0.0775945	10.2598	132191						2.45058	-0.000194645	2.17172	-3.28153e-06
	2.46149	-4.08466e-05		-0.000697041	2.18609	7.8449e-09	0.0078449		1.10845e-07						2.45875	-0.000300632	2.17989	-3.35411e-07	-0.0335411		0.0508589									2.46012	7.49917e-05		0.000413992		0.0010479	2.18472	7.72525e-08	0.0772525	10.268	132221						2.45877	-0.000195136	2.17991	-3.28187e-06
	2.46968	-4.08096e-05		-0.00069641	2.19428	8.2998e-09	0.0082998		1.113e-07						2.46694	-0.000301356	2.18808	-3.35662e-07	-0.0335662		0.0508338									2.46831	6.94683e-05		0.000408468		0.000970714	2.19291	7.69105e-08	0.0769105	10.2762	132405						2.46696	-0.000195722	2.1881	-3.28221e-06
	2.47787	-4.09138e-05		-0.000698188	2.20247	9.31534e-09	0.00931534		1.12315e-07						2.47513	-0.000302102	2.19627	-3.36217e-07	-0.0336217		0.0507783									2.4765	6.42403e-05		0.00040324		0.000897661	2.2011	7.84374e-08	0.0784374	10.2844	132368						2.47515	-0.00019639	2.19629	-3.28382e-06
	2.48606	-4.115e-05		-0.000702218	2.21066	9.84638e-09	0.00984638		1.12846e-07						2.48332	-0.000302868	2.20446	-3.3723e-07	-0.033723		0.050677									2.48469	5.8782e-05		0.000397782		0.000821389	2.20929	7.95586e-08	0.0795586	10.2926	131340						2.48334	-0.000197312	2.20448	-3.28543e-06
	2.49425	-4.13381e-05		-0.000705428	2.21885	1.03774e-08	0.0103774		1.13377e-07						2.49151	-0.000303749	2.21265	-3.38243e-07	-0.0338243		0.0505757									2.49288	5.34196e-05		0.00039242		0.000746458	2.21748	7.96622e-08	0.0796622	10.3007	131769						2.49153	-0.000198013	2.21267	-3.28793e-06
	2.50244	-4.1475e-05		-0.000707764	2.22704	9.82712e-09	0.00982712		1.12827e-07						2.4997	-0.000304607	2.22084	-3.39104e-07	-0.0339104		0.0504896									2.50107	4.82209e-05		0.000387221		0.000673814	2.22567	7.97658e-08	0.0797658	10.3089	133150						2.49972	-0.00019874	2.22086	-3.2886e-06
	2.51063	-4.13302e-05		-0.000705294	2.23523	9.27681e-09	0.00927681		1.12277e-07						2.50789	-0.000305496	2.22903	-3.40168e-07	-0.0340168		0.0503832									2.50926	4.30493e-05		0.000382049		0.000601548	2.23386	8.00221e-08	0.0800221	10.3171	133724						2.50791	-0.00019949	2.22905	-3.28971e-06
	2.51881	-4.10935e-05		-0.000701255	2.24342	7.77166e-09	0.00777166		1.10772e-07						2.51608	-0.000306415	2.23722	-3.40622e-07	-0.0340622		0.0503378									2.51745	3.8099e-05		0.000377099		0.000532376	2.24205	8.02784e-08	0.0802784	10.3253	132838						2.5161	-0.000200306	2.23724	-3.29081e-06
	2.527	-4.0851e-05		-0.000697117	2.25161	9.03993e-09	0.00903993		1.1204e-07						2.52427	-0.000307881	2.24541	-3.41431e-07	-0.0341431		0.0502569									2.52564	3.29686e-05		0.000371969		0.000460686	2.25024	8.10428e-08	0.0810428	10.3335	130076						2.52429	-0.000201163	2.24542	-3.29168e-06
	2.53519	-4.06413e-05		-0.000693538	2.2598	9.54619e-09	0.00954619		1.12546e-07						2.53246	-0.000308708	2.2536	-3.42572e-07	-0.0342572		0.0501428									2.53383	2.72358e-05		0.000366236		0.000380579	2.25843	8.12223e-08	0.0812223	10.3417	128317						2.53248	-0.000202292	2.25361	-3.29256e-06
	2.54338	-4.0471e-05		-0.000690631	2.26799	1.00524e-08	0.0100524		1.13052e-07						2.54065	-0.000309445	2.26179	-3.44386e-07	-0.0344386		0.0499614									2.54202	2.14804e-05		0.00036048		0.000300157	2.26662	8.05242e-08	0.0805242	10.3499	128408						2.54067	-0.000203168	2.2618	-3.29175e-06
	2.55157	-4.0336e-05		-0.000688328	2.27618	1.03298e-08	0.0103298		1.1333e-07						2.54884	-0.000310197	2.26998	-3.462e-07	-0.03462		0.04978									2.5502	1.58351e-05		0.000354835		0.000221272	2.27481	7.98261e-08	0.0798261	10.3581	128696						2.54885	-0.000203973	2.26999	-3.29362e-06
	2.55976	-4.02423e-05		-0.000686729	2.28437	9.90829e-09	0.00990829		1.12908e-07						2.55703	-0.000310962	2.27817	-3.46324e-07	-0.0346324		0.0497676									2.55839	1.01853e-05		0.000349185		0.000142324	2.283	7.82504e-08	0.0782504	10.3663	130135						2.55704	-0.000204712	2.27818	-3.29549e-06
	2.56795	-4.02055e-05		-0.0006861	2.29256	9.48683e-09	0.00948683		1.12487e-07						2.56522	-0.000311832	2.28636	-3.47248e-07	-0.0347248		0.0496752									2.56658	4.68198e-06		0.000343682		6.54236e-05	2.29119	7.95736e-08	0.0795736	10.3745	133440						2.56523	-0.000205347	2.28637	-3.29819e-06
	2.57614	-4.0636e-05		-0.000693448	2.30075	9.8352e-09	0.0098352		1.12835e-07						2.57341	-0.00031288	2.29455	-3.48548e-07	-0.0348548		0.0495452									2.57477	-6.31289e-07		0.000338369		-8.8213e-06	2.29938	8.59911e-08	0.0859911	10.3826	136397						2.57342	-0.00020595	2.29456	-3.30036e-06
	2.58433	-4.10465e-05		-0.000700452	2.30893	1.25306e-08	0.0125306		1.15531e-07						2.5816	-0.000313612	2.30274	-3.49849e-07	-0.0349849		0.0494151									2.58296	-5.78826e-06		0.000333212		-8.08821e-05	2.30757	8.57755e-08	0.0857755	10.3908	139507						2.58161	-0.000206525	2.30275	-3.30254e-06
	2.59252	-4.14572e-05		-0.000707461	2.31712	1.22862e-08	0.0122862		1.15286e-07						2.58979	-0.00031404	2.31093	-3.50531e-07	-0.0350531		0.0493469									2.59115	-1.06156e-05		0.000328384		-0.000148337	2.31576	8.55599e-08	0.0855599	10.399	142794						2.5898	-0.000207178	2.31094	-3.30585e-06
	2.60071	-4.18668e-05		-0.00071445	2.32531	1.20418e-08	0.0120418		1.15042e-07						2.59798	-0.000314497	2.31912	-3.51787e-07	-0.0351787		0.0492213									2.59934	-1.51009e-05		0.000323899		-0.000211013	2.32395	8.50776e-08	0.0850776	10.4072	145660						2.59799	-0.000207901	2.31913	-3.30708e-06
	2.6089	-4.21232e-05		-0.000718825	2.3335	1.13525e-08	0.0113525		1.14353e-07						2.60617	-0.000315009	2.32731	-3.53042e-07	-0.0353042		0.0490958									2.60753	-1.95669e-05		0.000319433		-0.000273418	2.33213	8.42629e-08	0.0842629	10.4154	147571						2.60618	-0.000208923	2.32732	-3.30333e-06
	2.61709	-4.23512e-05		-0.000722717	2.34169	1.15395e-08	0.0115395		1.1454e-07						2.61436	-0.000315572	2.3355	-3.54818e-07	-0.0354818		0.0489182									2.61572	-2.40919e-05		0.000314908		-0.000336648	2.34032	8.34483e-08	0.0834483	10.4236	147727						2.61437	-0.000209717	2.33551	-3.30349e-06
	2.62528	-4.25665e-05		-0.000726391	2.34988	1.15168e-08	0.0115168		1.14517e-07						2.62255	-0.000316284	2.34369	-3.56265e-07	-0.0356265		0.0487735									2.62391	-2.8507e-05		0.000310493		-0.000398342	2.34851	8.10088e-08	0.0810088	10.4318	146379						2.62256	-0.000210497	2.3437	-3.30449e-06
	2.63347	-4.27693e-05		-0.000729852	2.35807	1.14942e-08	0.0114942		1.14494e-07						2.63074	-0.00031713	2.35188	-3.57711e-07	-0.0357711		0.0486289									2.6321	-3.25629e-05		0.000306437		-0.000455017	2.3567	8.28424e-08	0.0828424	10.44	144385						2.63075	-0.000211288	2.35189	-3.30549e-06
	2.64166	-4.28795e-05		-0.000731732	2.36626	1.10453e-08	0.0110453		1.14045e-07						2.63893	-0.000317946	2.36007	-3.59742e-07	-0.0359742		0.0484258									2.64029	-3.62923e-05		0.000302708		-0.00050713	2.36489	8.29966e-08	0.0829966	10.4482	143091						2.63894	-0.00021209	2.36008	-3.30727e-06
	2.64985	-4.29849e-05		-0.000733531	2.37445	1.05965e-08	0.0105965		1.13596e-07						2.64712	-0.000318824	2.36826	-3.61826e-07	-0.0361826		0.0482174									2.64848	-3.9949e-05		0.000299051		-0.000558227	2.37308	8.24628e-08	0.0824628	10.4564	142218						2.64713	-0.000213006	2.36827	-3.30904e-06
	2.65804	-4.31068e-05		-0.000735612	2.38264	9.60119e-09	0.00960119		1.12601e-07						2.65531	-0.000319759	2.37645	-3.63297e-07	-0.0363297		0.0480703									2.65667	-4.35648e-05		0.000295435		-0.000608753	2.38127	8.19291e-08	0.0819291	10.4645	143106						2.65532	-0.000214022	2.37646	-3.31213e-06
	2.66623	-4.32455e-05		-0.000737978	2.39083	9.44297e-09	0.00944297		1.12443e-07						2.6635	-0.000320833	2.38464	-3.62937e-07	-0.0362937		0.0481063									2.66486	-4.72063e-05		0.000291794		-0.000659637	2.38946	8.14219e-08	0.0814219	10.4727	144075						2.66351	-0.000215028	2.38465	-3.31278e-06
	2.67442	-4.34811e-05		-0.000741998	2.39902	9.49055e-09	0.00949055		1.12491e-07						2.67169	-0.00032169	2.39283	-3.63694e-07	-0.0363694		0.0480306									2.67305	-5.07724e-05		0.000288228		-0.000709467	2.39765	8.16139e-08	0.0816139	10.4809	144456						2.6717	-0.000216022	2.39284	-3.31374e-06
	2.68261	-4.35777e-05		-0.000743646	2.40721	8.52063e-09	0.00852063		1.11521e-07						2.67988	-0.000322525	2.40102	-3.65153e-07	-0.0365153		0.0478847									2.68124	-5.41884e-05		0.000284812		-0.000757201	2.40584	8.12656e-08	0.0812656	10.4891	145241						2.67989	-0.000216786	2.40103	-3.31494e-06
	2.6908	-4.36149e-05		-0.000744281	2.4154	9.38231e-09	0.00938231		1.12382e-07						2.68807	-0.000323367	2.40921	-3.66613e-07	-0.0366613		0.0477387									2.68943	-5.75632e-05		0.000281437		-0.000804359	2.41403	8.09173e-08	0.0809173	10.4973	144600						2.68808	-0.000217458	2.40922	-3.31614e-06
	2.69899	-4.37297e-05		-0.000746241	2.42359	1.04482e-08	0.0104482		1.13448e-07						2.69626	-0.000324216	2.4174	-3.68517e-07	-0.0368517		0.0475483									2.69762	-6.06724e-05		0.000278328		-0.000847805	2.42222	7.63359e-08	0.0763359	10.5055	147617						2.69627	-0.000218369	2.41741	-3.31645e-06
	2.70718	-4.39164e-05		-0.000749426	2.43178	1.02798e-08	0.0102798		1.1328e-07						2.70445	-0.00032517	2.42559	-3.69989e-07	-0.0369989		0.0474011									2.70581	-6.35383e-05		0.000275462		-0.000887851	2.43041	7.70491e-08	0.0770491	10.5137	153289						2.70446	-0.000219495	2.4256	-3.31748e-06
	2.71537	-4.4072e-05		-0.000752082	2.43997	1.01114e-08	0.0101114		1.13111e-07						2.71264	-0.000326219	2.43377	-3.72987e-07	-0.0372987		0.0471013									2.714	-6.63003e-05		0.0002727		-0.000926446	2.4386	8.1226e-08	0.081226	10.5219	157137						2.71265	-0.000220412	2.43379	-3.31886e-06
	2.72356	-4.41976e-05		-0.000754225	2.44816	9.67537e-09	0.00967537		1.12675e-07						2.72083	-0.000326914	2.44196	-3.72425e-07	-0.0372425		0.0471575									2.72219	-6.92838e-05		0.000269716		-0.000968136	2.44679	8.02853e-08	0.0802853	10.5301	160688						2.72084	-0.000221304	2.44198	-3.32024e-06
	2.73175	-4.43139e-05		-0.00075621	2.45635	1.03337e-08	0.0103337		1.13334e-07						2.72902	-0.000327595	2.45015	-3.72876e-07	-0.0372876		0.0471124									2.73038	-7.20087e-05		0.000266991		-0.00100621	2.45498	7.93445e-08	0.0793445	10.5383	163119						2.72903	-0.000222185	2.45017	-3.32198e-06
	2.73994	-4.44039e-05		-0.000757746	2.46454	1.05852e-08	0.0105852		1.13585e-07						2.7372	-0.000328317	2.45834	-3.7375e-07	-0.037375		0.047025									2.73857	-7.45677e-05		0.000264432		-0.00104197	2.46317	7.73597e-08	0.0773597	10.5464	162420						2.73722	-0.000223057	2.45836	-3.32403e-06
	2.74813	-4.44367e-05		-0.000758306	2.47273	1.08366e-08	0.0108366		1.13837e-07						2.74539	-0.000329075	2.46653	-3.74909e-07	-0.0374909		0.0469091									2.74676	-7.69809e-05		0.000262019		-0.00107569	2.47136	7.54261e-08	0.0754261	10.5546	159833						2.74541	-0.000223996	2.46655	-3.32536e-06
	2.75632	-4.44687e-05		-0.000758852	2.48092	1.08331e-08	0.0108331		1.13833e-07						2.75358	-0.000329921	2.47472	-3.76069e-07	-0.0376069		0.0467931									2.75495	-7.93419e-05		0.000259658		-0.00110868	2.47955	7.46138e-08	0.0746138	10.5628	160177						2.7536	-0.000224996	2.47474	-3.32669e-06
	2.76451	-4.45648e-05		-0.000760492	2.48911	1.08296e-08	0.0108296		1.1383e-07						2.76177	-0.000330994	2.48291	-3.77235e-07	-0.0377235		0.0466765									2.76314	-8.16655e-05		0.000257335		-0.00114115	2.48774	7.4386e-08	0.074386	10.571	165052						2.76179	-0.000226133	2.48293	-3.32873e-06
	2.7727	-4.47188e-05		-0.00076312	2.4973	1.07749e-08	0.0107749		1.13775e-07						2.76996	-0.000332179	2.4911	-3.78604e-07	-0.0378604		0.0465396									2.77133	-8.41768e-05		0.000254823		-0.00117624	2.49593	7.41583e-08	0.0741583	10.5792	168121						2.76998	-0.000227008	2.49112	-3.32864e-06
	2.78089	-4.4837e-05		-0.000765137	2.50549	9.44943e-09	0.00944943		1.12449e-07						2.77815	-0.000333659	2.49929	-3.79974e-07	-0.0379974		0.0464026									2.77952	-8.66125e-05		0.000252388		-0.00121028	2.50412	7.20721e-08	0.0720721	10.5874	168765						2.77817	-0.000227769	2.49931	-3.32913e-06
	2.78908	-4.50014e-05		-0.000767943	2.51368	8.12392e-09	0.00812392		1.11124e-07						2.78634	-0.000334905	2.50748	-3.81547e-07	-0.0381547		0.0462453									2.78771	-8.90547e-05		0.000249945		-0.00124441	2.51231	7.20993e-08	0.0720993	10.5956	169968						2.78636	-0.000228507	2.5075	-3.33063e-06
	2.79727	-4.52106e-05		-0.000771512	2.52187	5.62342e-09	0.00562342		1.08623e-07						2.79453	-0.00033594	2.51567	-3.86279e-07	-0.0386279		0.0457721									2.7959	-9.15632e-05		0.000247437		-0.00127946	2.5205	7.18836e-08	0.0718836	10.6038	173175						2.79455	-0.00022925	2.51569	-3.33213e-06
	2.80546	-4.55423e-05		-0.000777172	2.53006	8.13883e-09	0.00813883		1.11139e-07						2.80272	-0.000336791	2.52386	-3.83983e-07	-0.0383983		0.0460017									2.80409	-9.37824e-05		0.000245218		-0.00131047	2.52869	7.16678e-08	0.0716678	10.612	177795						2.80274	-0.000229998	2.52388	-3.33336e-06
	2.81365	-4.60759e-05		-0.000786278	2.53825	9.34559e-09	0.00934559		1.12346e-07						2.81091	-0.000337577	2.53205	-3.85149e-07	-0.0385149		0.0458851									2.81228	-9.57338e-05		0.000243266		-0.00133774	2.53688	7.01436e-08	0.0701436	10.6201	180895						2.81093	-0.000230776	2.53207	-3.3346e-06
	2.82184	-4.61881e-05		-0.000788193	2.54644	1.05523e-08	0.0105523		1.13552e-07						2.8191	-0.000338378	2.54024	-3.89776e-07	-0.0389776		0.0454224									2.82047	-9.75571e-05		0.000241443		-0.00136321	2.54507	7.28934e-08	0.0728934	10.6283	181300						2.81912	-0.000231819	2.54026	-3.34152e-06
	2.83003	-4.62237e-05		-0.000788801	2.55463	1.16688e-08	0.0116688		1.14669e-07						2.82729	-0.000339193	2.54843	-3.88603e-07	-0.0388603		0.0455397									2.82866	-9.9269e-05		0.000239731		-0.00138713	2.55326	7.21179e-08	0.0721179	10.6365	181573						2.82731	-0.000233099	2.54845	-3.34285e-06
	2.83822	-4.61998e-05		-0.000788393	2.56282	1.13284e-08	0.0113284		1.14328e-07						2.83548	-0.000340023	2.55662	-3.88545e-07	-0.0388545		0.0455455									2.83685	-0.000100933		0.000238067		-0.00141039	2.56145	7.13425e-08	0.0713425	10.6447	180087						2.8355	-0.000233608	2.55664	-3.34113e-06
	2.84641	-4.61847e-05		-0.000788135	2.57101	1.0988e-08	0.010988		1.13988e-07						2.84367	-0.000340867	2.56481	-3.88487e-07	-0.0388487		0.0455513									2.84504	-0.000102759		0.000236241		-0.0014359	2.56964	6.96374e-08	0.0696374	10.6529	176856						2.84369	-0.000234167	2.56483	-3.3416e-06
	2.8546	-4.61964e-05		-0.000788334	2.5792	1.00303e-08	0.0100303		1.1303e-07						2.85186	-0.000341809	2.573	-3.90226e-07	-0.0390226		0.0453774									2.85323	-0.000104486		0.000234514		-0.00146003	2.57783	6.6486e-08	0.066486	10.6611	174083						2.85188	-0.000234772	2.57302	-3.34275e-06
	2.86279	-4.6236e-05		-0.000789011	2.58739	1.06113e-08	0.0106113		1.13611e-07						2.86005	-0.000342837	2.58119	-3.91964e-07	-0.0391964		0.0452036									2.86142	-0.000106118		0.000232882		-0.00148284	2.58602	6.5772e-08	0.065772	10.6693	170373						2.86007	-0.000235494	2.58121	-3.34425e-06
	2.87098	-4.65294e-05		-0.000794016	2.59558	1.05955e-08	0.0105955		1.13596e-07						2.86824	-0.000343859	2.58938	-3.95241e-07	-0.0395241		0.0448759									2.86961	-0.000107732		0.000231268		-0.00150539	2.59421	6.501e-08	0.06501	10.6775	163805						2.86826	-0.000236285	2.5894	-3.34575e-06
	2.87917	-4.68923e-05		-0.00080021	2.60377	1.05798e-08	0.0105798		1.1358e-07						2.87643	-0.000344876	2.59757	-3.95293e-07	-0.0395293		0.0448707									2.8778	-0.000109435		0.000229565		-0.00152919	2.6024	6.42481e-08	0.0642481	10.6857	156351						2.87645	-0.00023714	2.59759	-3.34881e-06
	2.88736	-4.71475e-05		-0.000804565	2.61196	1.16944e-08	0.0116944		1.14694e-07						2.88462	-0.00034557	2.60576	-3.95542e-07	-0.0395542		0.0448458									2.88599	-0.000111202		0.000227798		-0.00155388	2.61059	6.46055e-08	0.0646055	10.6939	150031						2.88464	-0.000237817	2.60578	-3.35014e-06
	2.89555	-4.73017e-05		-0.000807196	2.62015	1.05971e-08	0.0105971		1.13597e-07						2.89281	-0.000346123	2.61395	-3.962e-07	-0.03962		0.04478									2.89418	-0.000113031		0.000225969		-0.00157944	2.61878	6.40213e-08	0.0640213	10.702	147203						2.89283	-0.000238334	2.61397	-3.34944e-06
	2.90374	-4.73704e-05		-0.000808369	2.62834	9.49972e-09	0.00949972		1.125e-07						2.901	-0.000346691	2.62214	-3.97531e-07	-0.0397531		0.0446469									2.90237	-0.000114912		0.000224088		-0.00160573	2.62697	6.34371e-08	0.0634371	10.7102	145907						2.90102	-0.000238853	2.62215	-3.34945e-06
	2.91192	-4.74301e-05		-0.000809388	2.63653	6.1912e-09	0.0061912		1.09191e-07						2.90919	-0.000347187	2.63033	-3.98862e-07	-0.0398862		0.0445138									2.91056	-0.000116593		0.000222407		-0.00162922	2.63516	6.20648e-08	0.0620648	10.7184	145283						2.90921	-0.000239374	2.63034	-3.34925e-06
	2.92011	-4.75083e-05		-0.000810722	2.64472	6.35288e-09	0.00635288		1.09353e-07						2.91738	-0.000347729	2.63852	-4.0102e-07	-0.040102		0.044298									2.91874	-0.000118127		0.000220873		-0.00165065	2.64335	6.06926e-08	0.0606926	10.7266	145182						2.91739	-0.000239893	2.63853	-3.35007e-06
	2.9283	-4.76043e-05		-0.00081236	2.65291	6.18965e-09	0.00618965		1.0919e-07						2.92557	-0.000348312	2.64671	-4.01143e-07	-0.0401143		0.0442857									2.92693	-0.000119571		0.000219429		-0.00167082	2.65154	5.83497e-08	0.0583497	10.7348	145172						2.92558	-0.000240451	2.64672	-3.3509e-06
	2.93649	-4.77546e-05		-0.000814924	2.6611	6.02642e-09	0.00602642		1.09026e-07						2.93376	-0.000349042	2.6549	-4.01966e-07	-0.0401966		0.0442034									2.93512	-0.000120936		0.000218064		-0.0016899	2.65973	6.00566e-08	0.0600566	10.743	145496						2.93377	-0.000241043	2.65491	-3.35121e-06
	2.94468	-4.7955e-05		-0.000818345	2.66929	1.14697e-08	0.0114697		1.1447e-07						2.94195	-0.000350011	2.66309	-4.02789e-07	-0.0402789		0.0441211									2.94331	-0.000122293		0.000216707		-0.00170887	2.66792	6.08849e-08	0.0608849	10.7512	146003						2.94196	-0.000241672	2.6631	-3.35239e-06
	2.95287	-4.82366e-05		-0.000823151	2.67748	1.22292e-08	0.0122292		1.15229e-07						2.95014	-0.00035085	2.67128	-4.02937e-07	-0.0402937		0.0441063									2.9515	-0.000123557		0.000215443		-0.00172652	2.67611	6.10455e-08	0.0610455	10.7594	147479						2.95015	-0.000242331	2.67129	-3.35357e-06
	2.96106	-4.85916e-05		-0.000829209	2.68567	1.22777e-08	0.0122777		1.15278e-07						2.95833	-0.00035165	2.67947	-4.0423e-07	-0.040423		0.043977									2.95969	-0.000124795		0.000214205		-0.00174383	2.6843	5.99552e-08	0.0599552	10.7676	148956						2.95834	-0.000243018	2.67948	-3.35531e-06
	2.96925	-4.89723e-05		-0.000835705	2.69385	1.43586e-08	0.0143586		1.17359e-07						2.96652	-0.000352495	2.68766	-4.05523e-07	-0.0405523		0.0438477									2.96788	-0.000126014		0.000212986		-0.00176086	2.69249	5.88648e-08	0.0588648	10.7758	150550						2.96653	-0.000243801	2.68767	-3.35705e-06
	2.97744	-4.94024e-05		-0.000843044	2.70204	1.44205e-08	0.0144205		1.17421e-07						2.97471	-0.00035338	2.69585	-4.07146e-07	-0.0407146		0.0436854									2.97607	-0.000127223		0.000211777		-0.00177775	2.70068	5.60135e-08	0.0560135	10.7839	152497						2.97472	-0.000244872	2.69586	-3.36011e-06
	2.98563	-4.98899e-05		-0.000851363	2.71023	1.43106e-08	0.0143106		1.17311e-07						2.9829	-0.000354364	2.70404	-4.07703e-07	-0.0407703		0.0436297									2.98426	-0.00012839		0.00021061		-0.00179405	2.70886	5.40825e-08	0.0540825	10.7921	156676						2.98291	-0.000245929	2.70405	-3.36439e-06
	2.99382	-5.00642e-05		-0.000854338	2.71842	1.42006e-08	0.0142006		1.17201e-07						2.99109	-0.000355319	2.71223	-4.08513e-07	-0.0408513		0.0435487									2.99245	-0.000129638		0.000209362		-0.00181149	2.71705	5.49748e-08	0.0549748	10.8003	158831						2.9911	-0.000246972	2.71224	-3.36288e-06
	3.00201	-5.01402e-05		-0.000855635	2.72661	1.37891e-08	0.0137891		1.16789e-07						2.99928	-0.000356284	2.72042	-4.10061e-07	-0.0410061		0.0433939									3.00064	-0.000130961		0.000208039		-0.00182998	2.72524	5.52432e-08	0.0552432	10.8085	158896						2.99929	-0.000248226	2.72043	-3.36308e-06
	3.0102	-5.01314e-05		-0.000855485	2.7348	1.33776e-08	0.0133776		1.16378e-07						3.00747	-0.00035726	2.72861	-4.11609e-07	-0.0411609		0.0432391									3.00883	-0.000132168		0.000206832		-0.00184684	2.73343	5.40555e-08	0.0540555	10.8167	162049						3.00748	-0.000248784	2.72862	-3.36366e-06
	3.01839	-4.99452e-05		-0.000852308	2.74299	1.14929e-08	0.0114929		1.14493e-07						3.01566	-0.000358823	2.7368	-4.10639e-07	-0.0410639		0.0433361									3.01702	-0.000133364		0.000205636		-0.00186357	2.74162	5.28678e-08	0.0528678	10.8249	166098						3.01567	-0.000249446	2.73681	-3.36532e-06
	3.02658	-4.97153e-05		-0.000848385	2.75118	1.12735e-08	0.0112735		1.14274e-07						3.02385	-0.000359672	2.74499	-4.10837e-07	-0.0410837		0.0433163									3.02521	-0.000134557		0.000204443		-0.00188023	2.74981	5.43428e-08	0.0543428	10.8331	170220						3.02386	-0.000250199	2.745	-3.36698e-06
	3.03477	-4.95707e-05		-0.000845916	2.75937	1.10541e-08	0.0110541		1.14054e-07						3.03204	-0.000360354	2.75318	-4.12187e-07	-0.0412187		0.0431813									3.0334	-0.00013591		0.00020309		-0.00189914	2.758	5.45207e-08	0.0545207	10.8413	172752						3.03205	-0.00025123	2.75319	-3.36994e-06
	3.04296	-4.95071e-05		-0.000844832	2.76756	9.29497e-09	0.00929497		1.12295e-07						3.04023	-0.000361033	2.76137	-4.13537e-07	-0.0413537		0.0430463									3.04159	-0.000137013		0.000201987		-0.00191455	2.76619	5.29322e-08	0.0529322	10.8495	176713						3.04024	-0.000252487	2.76138	-3.37051e-06
	3.05115	-4.96303e-05		-0.000846934	2.77575	1.13018e-08	0.0113018		1.14302e-07						3.04842	-0.000361709	2.76956	-4.15301e-07	-0.0415301		0.0428699									3.04978	-0.000137984		0.000201016		-0.00192812	2.77438	5.13437e-08	0.0513437	10.8577	181017						3.04843	-0.000253947	2.76957	-3.37187e-06
	3.05934	-5.003e-05		-0.000853754	2.78394	1.18965e-08	0.0118965		1.14897e-07						3.05661	-0.000362283	2.77775	-4.18098e-07	-0.0418098		0.0425902									3.05797	-0.000138898		0.000200102		-0.00194089	2.78257	5.26689e-08	0.0526689	10.8658	184939						3.05662	-0.000254812	2.77776	-3.37322e-06
	3.06753	-5.04894e-05		-0.000861595	2.79213	1.24913e-08	0.0124913		1.15491e-07						3.0648	-0.000362833	2.78594	-4.2079e-07	-0.042079		0.042321									3.06616	-0.000139918		0.000199082		-0.00195514	2.79076	5.41957e-08	0.0541957	10.874	189246						3.06481	-0.000255657	2.78595	-3.37237e-06
	3.07572	-5.0845e-05		-0.000867662	2.80032	1.42656e-08	0.0142656		1.17266e-07						3.07299	-0.000363413	2.79413	-4.19919e-07	-0.0419919		0.0424081									3.07435	-0.00014104		0.00019796		-0.00197082	2.79895	5.45796e-08	0.0545796	10.8822	190746						3.073	-0.000256513	2.79414	-3.37311e-06
	3.08391	-5.11011e-05		-0.000872032	2.80851	1.43658e-08	0.0143658		1.17366e-07						3.08118	-0.000364021	2.80232	-4.21187e-07	-0.0421187		0.0422813									3.08254	-0.000142408		0.000196592		-0.00198994	2.80714	5.43396e-08	0.0543396	10.8904	191718						3.08119	-0.000257378	2.80233	-3.37512e-06
	3.0921	-5.11273e-05		-0.00087248	2.8167	1.40844e-08	0.0140844		1.17084e-07						3.08937	-0.000364708	2.81051	-4.22455e-07	-0.0422455		0.0421545									3.09073	-0.000143777		0.000195223		-0.00200907	2.81533	5.40997e-08	0.0540997	10.8986	188904						3.08938	-0.000258065	2.81052	-3.37713e-06
	3.10029	-5.11534e-05		-0.000872925	2.82489	1.3803e-08	0.013803		1.16803e-07						3.09756	-0.000365742	2.81869	-4.24231e-07	-0.0424231		0.0419769									3.09892	-0.00014514		0.00019386		-0.00202812	2.82352	5.38972e-08	0.0538972								3.09757	-0.000258718	2.81871	-3.3804e-06
	3.10848	-5.12066e-05		-0.000873833	2.83308	1.45603e-08	0.0145603		1.1756e-07						3.10575	-0.000366367	2.82688	-4.25245e-07	-0.0425245		0.0418755									3.10711	-0.000146414		0.000192586		-0.00204591	2.83171	5.52206e-08	0.0552206								3.10576	-0.000259394	2.8269	-3.38141e-06
	3.11667	-5.12858e-05		-0.000875184	2.84127	1.50149e-08	0.0150149		1.18015e-07						3.11393	-0.000366966	2.83507	-4.2664e-07	-0.042664		0.041736									3.1153	-0.000147404		0.000191596		-0.00205975	2.8399	5.48534e-08	0.0548534								3.11395	-0.000260091	2.83509	-3.37583e-06
	3.12486	-5.14504e-05		-0.000877993	2.84946	1.53684e-08	0.0153684		1.18368e-07						3.12212	-0.000367567	2.84326	-4.28035e-07	-0.0428035		0.0415965									3.12349	-0.000148277		0.000190723		-0.00207195	2.84809	5.44861e-08	0.0544861								3.12214	-0.000260859	2.84328	-3.37625e-06
	3.13305	-5.15154e-05		-0.000879102	2.85765	1.54163e-08	0.0154163		1.18416e-07						3.13031	-0.000368493	2.85145	-4.2686e-07	-0.042686		0.041714									3.13168	-0.000149446		0.000189554		-0.00208828	2.85628	5.30891e-08	0.0530891								3.13033	-0.000261778	2.85147	-3.37732e-06
	3.14124	-5.16029e-05		-0.000880596	2.86584	1.54131e-08	0.0154131		1.18413e-07						3.1385	-0.000369709	2.85964	-4.27822e-07	-0.0427822		0.0416178									3.13987	-0.000150885		0.000188115		-0.00210839	2.86447	5.26816e-08	0.0526816								3.13852	-0.000262831	2.85966	-3.3796e-06
	3.14943	-5.17146e-05		-0.000882502	2.87403	1.54099e-08	0.0154099		1.1841e-07						3.14669	-0.000370901	2.86783	-4.29624e-07	-0.0429624		0.0414376									3.14806	-0.000152214		0.000186786		-0.00212696	2.87266	5.37009e-08	0.0537009								3.14671	-0.00026378	2.86785	-3.38187e-06
	3.15762	-5.19142e-05		-0.000885907	2.88222	1.34212e-08	0.0134212		1.16421e-07						3.15488	-0.000371835	2.87602	-4.31426e-07	-0.0431426		0.0412574									3.15625	-0.000153141		0.000185859		-0.00213992	2.88085	5.37023e-08	0.0537023								3.1549	-0.000264745	2.87604	-3.38463e-06
	3.16581	-5.24159e-05		-0.00089447	2.89041	1.32914e-08	0.0132914		1.16291e-07						3.16307	-0.000372654	2.88421	-4.34068e-07	-0.0434068		0.0409932									3.16444	-0.000153927		0.000185073		-0.00215089	2.88904	5.59443e-08	0.0559443								3.16309	-0.000265725	2.88423	-3.38514e-06
	3.174	-5.29784e-05		-0.000904068	2.8986	1.31617e-08	0.0131617		1.16162e-07						3.17126	-0.000373431	2.8924	-4.34828e-07	-0.0434828		0.0409172									3.17263	-0.000154666		0.000184334		-0.00216123	2.89723	5.61491e-08	0.0561491								3.17128	-0.000266801	2.89242	-3.38658e-06
	3.18219	-5.35173e-05		-0.000913265	2.90679	1.22437e-08	0.0122437		1.15244e-07						3.17945	-0.000374354	2.90059	-4.35589e-07	-0.0435589		0.0408411									3.18082	-0.00015573		0.00018327		-0.0021761	2.90542	5.62012e-08	0.0562012								3.17947	-0.000267625	2.90061	-3.38801e-06
	3.19038	-5.3987e-05		-0.00092128	2.91498	1.22894e-08	0.0122894		1.15289e-07						3.18764	-0.000375407	2.90878	-4.36043e-07	-0.0436043		0.0407957									3.18901	-0.000157087		0.000181913		-0.00219506	2.91361	5.61771e-08	0.0561771								3.18766	-0.000268222	2.9088	-3.38985e-06
	3.19857	-5.43092e-05		-0.000926778	2.92317	1.23351e-08	0.0123351		1.15335e-07						3.19583	-0.000376381	2.91697	-4.3614e-07	-0.043614		0.040786									3.1972	-0.000158112		0.000180888		-0.00220938	2.9218	5.6153e-08	0.056153								3.19585	-0.000268804	2.91699	-3.39139e-06
	3.20676	-5.42677e-05		-0.000926071	2.93136	1.13657e-08	0.0113657		1.14366e-07						3.20402	-0.000377284	2.92516	-4.36821e-07	-0.0436821		0.0407179									3.20539	-0.000158999		0.000180001		-0.00222177	2.92999	5.61289e-08	0.0561289								3.20404	-0.000269373	2.92518	-3.39099e-06
	3.21495	-5.42282e-05		-0.000925396	2.93955	1.17176e-08	0.0117176		1.14718e-07						3.21221	-0.000378162	2.93335	-4.38001e-07	-0.0438001		0.0405999									3.21358	-0.000159768		0.000179232		-0.00223251	2.93818	5.61047e-08	0.0561047								3.21223	-0.000270015	2.93337	-3.39217e-06
	3.22314	-5.42048e-05		-0.000924997	2.94774	1.26045e-08	0.0126045		1.15604e-07						3.2204	-0.000379016	2.94154	-4.3918e-07	-0.043918		0.040482									3.22177	-0.00016057		0.00017843		-0.00224372	2.94637	5.58513e-08	0.0558513								3.22042	-0.000270723	2.94156	-3.3936e-06
	3.23133	-5.41951e-05		-0.00092483	2.95593	1.28435e-08	0.0128435		1.15844e-07						3.22859	-0.000379488	2.94973	-4.41973e-07	-0.0441973		0.0402027									3.22996	-0.000161407		0.000177593		-0.00225541	2.95456	5.54457e-08	0.0554457								3.22861	-0.000271573	2.94975	-3.39504e-06
	3.23952	-5.41162e-05		-0.000923484	2.96412	1.2936e-08	0.012936		1.15936e-07						3.23678	-0.000379876	2.95792	-4.43345e-07	-0.0443345		0.0400655									3.23815	-0.000162336		0.000176664		-0.0022684	2.96275	5.50401e-08	0.0550401								3.2368	-0.000272386	2.95794	-3.39673e-06
	3.24771	-5.40187e-05		-0.00092182	2.97231	1.30284e-08	0.0130284		1.16028e-07						3.24497	-0.000380292	2.96611	-4.43491e-07	-0.0443491		0.0400509									3.24634	-0.00016323		0.00017577		-0.00228089	2.97094	5.07634e-08	0.0507634								3.24499	-0.000273166	2.96613	-3.39755e-06
	3.2559	-5.4042e-05		-0.000922219	2.9805	1.35855e-08	0.0135855		1.16585e-07						3.25316	-0.000380777	2.9743	-4.43589e-07	-0.0443589		0.0400411									3.25453	-0.000164189		0.000174811		-0.0022943	2.97913	4.9244e-08	0.049244								3.25318	-0.000273818	2.97432	-3.39903e-06
	3.26409	-5.41752e-05		-0.000924492	2.98869	1.41425e-08	0.0141425		1.17143e-07						3.26135	-0.000381324	2.98249	-4.44271e-07	-0.0444271		0.0399729									3.26272	-0.000165213		0.000173787		-0.0023086	2.98732	5.47372e-08	0.0547372								3.26137	-0.000274355	2.98251	-3.40052e-06
	3.27228	-5.42473e-05		-0.000925721	2.99688	1.43936e-08	0.0143936		1.17394e-07						3.26954	-0.000381971	2.99068	-4.44952e-07	-0.0444952		0.0399048									3.27091	-0.000166394		0.000172606		-0.0023251	2.99551	5.53245e-08	0.0553245								3.26956	-0.000274614	2.99069	-3.40205e-06
	3.28047	-5.42435e-05		-0.000925657	3.00507	1.46447e-08	0.0146447		1.17645e-07						3.27773	-0.000382477	2.99887	-4.44899e-07	-0.0444899		0.0399101									3.2791	-0.000167707		0.000171293		-0.00234345	3.0037	5.55425e-08	0.0555425								3.27775	-0.0002748	2.99888	-3.40344e-06
	3.28866	-5.42787e-05		-0.000926258	3.01326	1.47937e-08	0.0147937		1.17794e-07						3.28592	-0.000382952	3.00706	-4.44334e-07	-0.0444334		0.0399666									3.28728	-0.00016884		0.00017016		-0.00235929	3.01189	5.56012e-08	0.0556012								3.28593	-0.000275346	3.00707	-3.40482e-06
	3.29684	-5.43525e-05		-0.000927518	3.02145	1.40023e-08	0.0140023		1.17002e-07						3.29411	-0.000383449	3.01525	-4.45347e-07	-0.0445347		0.0398653									3.29547	-0.00016975		0.00016925		-0.002372	3.02008	5.55804e-08	0.0555804								3.29412	-0.000276218	3.01526	-3.40584e-06
	3.30503	-5.45033e-05		-0.000930091	3.02964	1.32108e-08	0.0132108		1.16211e-07						3.3023	-0.000383977	3.02344	-4.46487e-07	-0.0446487		0.0397513									3.30366	-0.000170426		0.000168574		-0.00238144	3.02827	5.55596e-08	0.0555596								3.30231	-0.000277251	3.02345	-3.4076e-06
	3.31322	-5.45453e-05		-0.000930806	3.03783	1.14786e-08	0.0114786		1.14479e-07						3.31049	-0.000384533	3.03163	-4.47627e-07	-0.0447627		0.0396373									3.31185	-0.000171122		0.000167878		-0.00239118	3.03646	5.54569e-08	0.0554569								3.3105	-0.000278431	3.03164	-3.40935e-06
	3.32141	-5.44965e-05		-0.000929974	3.04602	9.38447e-09	0.00938447		1.12384e-07						3.31868	-0.000385126	3.03982	-4.48234e-07	-0.0448234		0.0395766									3.32004	-0.000171848		0.000167152		-0.00240131	3.04465	5.2102e-08	0.052102								3.31869	-0.000279615	3.03983	-3.41239e-06
	3.3296	-5.44219e-05		-0.000928701	3.05421	1.06515e-08	0.0106515		1.13652e-07						3.32687	-0.000385617	3.04801	-4.48841e-07	-0.0448841		0.0395159									3.32823	-0.000172786		0.000166214		-0.00241443	3.05284	4.90463e-08	0.0490463								3.32688	-0.000280804	3.04802	-3.4124e-06
	3.33779	-5.43566e-05		-0.000927586	3.0624	1.21256e-08	0.0121256		1.15126e-07						3.33506	-0.000386017	3.0562	-4.49396e-07	-0.0449396		0.0394604									3.33642	-0.000173822		0.000165178		-0.00242889	3.06103	5.11882e-08	0.0511882								3.33507	-0.000282014	3.05621	-3.41307e-06
	3.34598	-5.43872e-05		-0.000928108	3.07059	1.27089e-08	0.0127089		1.15709e-07						3.34325	-0.000386441	3.06439	-4.50028e-07	-0.0450028		0.0393972									3.34461	-0.00017492		0.00016408		-0.00244424	3.06922	5.23593e-08	0.0523593								3.34326	-0.000282731	3.0644	-3.41519e-06
	3.35417	-5.45068e-05		-0.00093015	3.07878	1.18285e-08	0.0118285		1.14828e-07						3.35144	-0.000386928	3.07258	-4.51104e-07	-0.0451104		0.0392896									3.3528	-0.000175811		0.000163189		-0.00245669	3.0774	5.2793e-08	0.052793								3.35145	-0.000283445	3.07259	-3.41731e-06
	3.36236	-5.4748e-05		-0.000934266	3.08696	1.09481e-08	0.0109481		1.13948e-07						3.35963	-0.000387471	3.08077	-4.53957e-07	-0.0453957		0.0390043									3.36099	-0.000176652		0.000162348		-0.00246844	3.08559	5.2425e-08	0.052425								3.35964	-0.000284234	3.08078	-3.42057e-06
	3.37055	-5.50697e-05		-0.000939756	3.09515	1.06884e-08	0.0106884		1.13688e-07						3.36782	-0.000388459	3.08896	-4.5681e-07	-0.045681		0.038719									3.36918	-0.000177558		0.000161442		-0.00248111	3.09378	5.20571e-08	0.0520571								3.36783	-0.000285089	3.08897	-3.42094e-06
	3.37874	-5.5272e-05		-0.000943208	3.10334	1.19578e-08	0.0119578		1.14958e-07						3.37601	-0.000389081	3.09715	-4.57951e-07	-0.0457951		0.0386049									3.37737	-0.000178522		0.000160478		-0.00249458	3.10197	5.08876e-08	0.0508876								3.37602	-0.000285917	3.09716	-3.42194e-06
	3.38693	-5.51961e-05		-0.000941912	3.11153	1.20182e-08	0.0120182		1.15018e-07						3.3842	-0.000389717	3.10534	-4.59333e-07	-0.0459333		0.0384667									3.38556	-0.000179235		0.000159765		-0.00250454	3.11016	5.06343e-08	0.0506343								3.38421	-0.000286719	3.10535	-3.42438e-06
	3.39512	-5.51853e-05		-0.000941729	3.11972	1.20593e-08	0.0120593		1.15059e-07						3.39239	-0.000390379	3.11353	-4.60716e-07	-0.0460716		0.0383284									3.39375	-0.000179718		0.000159282		-0.00251129	3.11835	5.0381e-08	0.050381								3.3924	-0.000287537	3.11354	-3.42682e-06
	3.40331	-5.52424e-05		-0.000942703	3.12791	1.21004e-08	0.0121004		1.151e-07						3.40058	-0.000391063	3.12172	-4.62391e-07	-0.0462391		0.0381609									3.40194	-0.000180229		0.000158771		-0.00251843	3.12654	5.02042e-08	0.0502042								3.40059	-0.000288367	3.12173	-3.42469e-06
	3.4115	-5.54212e-05		-0.000945754	3.1361	1.40832e-08	0.0140832		1.17083e-07						3.40877	-0.000391983	3.12991	-4.64168e-07	-0.0464168		0.0379832									3.41013	-0.000180771		0.000158229		-0.002526	3.13473	5.00274e-08	0.0500274								3.40878	-0.000288944	3.12992	-3.42338e-06
	3.41969	-5.54627e-05		-0.000946463	3.14429	1.60631e-08	0.0160631		1.19063e-07						3.41696	-0.000392702	3.1381	-4.64317e-07	-0.0464317		0.0379683									3.41832	-0.000181382		0.000157618		-0.00253454	3.14292	4.79415e-08	0.0479415								3.41697	-0.00028961	3.13811	-3.42517e-06
	3.42788	-5.54476e-05		-0.000946204	3.15248	1.66218e-08	0.0166218		1.19622e-07						3.42515	-0.000393381	3.14629	-4.64872e-07	-0.0464872		0.0379128									3.42651	-0.00018212		0.00015688		-0.00254485	3.15111	4.75094e-08	0.0475094								3.42516	-0.000290357	3.1463	-3.42696e-06
	3.43607	-5.54779e-05		-0.000946722	3.16067	1.76869e-08	0.0176869		1.20687e-07						3.43334	-0.000394157	3.15448	-4.65426e-07	-0.0465426		0.0378574									3.4347	-0.000182964		0.000156036		-0.00255664	3.1593	4.70772e-08	0.0470772								3.43335	-0.000291315	3.15449	-3.42992e-06
	3.44426	-5.55517e-05		-0.000947982	3.16886	1.81423e-08	0.0181423		1.21142e-07						3.44153	-0.00039502	3.16267	-4.66542e-07	-0.0466542		0.0377458									3.44289	-0.00018389		0.00015511		-0.00256959	3.16749	4.4686e-08	0.044686								3.44154	-0.000291926	3.16268	-3.43156e-06
	3.45245	-5.5681e-05		-0.000950187	3.17705	1.81395e-08	0.0181395		1.21139e-07						3.44972	-0.000396058	3.17086	-4.67657e-07	-0.0467657		0.0376343									3.45108	-0.000184681		0.000154319		-0.00258064	3.17568	4.45856e-08	0.0445856								3.44973	-0.000292455	3.17087	-3.43401e-06
	3.46064	-5.60571e-05		-0.000956606	3.18524	1.81367e-08	0.0181367		1.21137e-07						3.45791	-0.000396986	3.17905	-4.68107e-07	-0.0468107		0.0375893									3.45927	-0.000185467		0.000153533		-0.00259162	3.18387	4.63181e-08	0.0463181								3.45792	-0.000293024	3.17906	-3.43412e-06
	3.46883	-5.59886e-05		-0.000955437	3.19343	1.80322e-08	0.0180322		1.21032e-07						3.4661	-0.000397844	3.18724	-4.68689e-07	-0.0468689		0.0375311									3.46746	-0.000186252		0.000152748		-0.00260259	3.19206	4.68794e-08	0.0468794								3.46611	-0.000293629	3.18725	-3.43484e-06
	3.47702	-5.59481e-05		-0.000954746	3.20162	1.79276e-08	0.0179276		1.20928e-07						3.47429	-0.000398638	3.19542	-4.6974e-07	-0.046974		0.037426									3.47565	-0.000187156		0.000151844		-0.00261523	3.20025	4.70084e-08	0.0470084								3.4743	-0.000294293	3.19544	-3.43586e-06
	3.48521	-5.59456e-05		-0.000954703	3.20981	1.69561e-08	0.0169561		1.19956e-07						3.48248	-0.000399356	3.20361	-4.70901e-07	-0.0470901		0.0373099									3.48384	-0.000188044		0.000150956		-0.00262763	3.20844	4.71374e-08	0.0471374								3.48249	-0.000295009	3.20363	-3.43623e-06
	3.4934	-5.60476e-05		-0.000956443	3.218	1.72839e-08	0.0172839		1.20284e-07						3.49067	-0.000400076	3.2118	-4.72062e-07	-0.0472062		0.0371938									3.49203	-0.000189144		0.000149856		-0.002643	3.21663	4.74948e-08	0.0474948								3.49068	-0.000295569	3.21182	-3.43708e-06
	3.50159	-5.59474e-05		-0.000954733	3.22619	1.70391e-08	0.0170391		1.20039e-07						3.49885	-0.000400829	3.21999	-4.73062e-07	-0.0473062		0.0370938									3.50022	-0.000190203		0.000148797		-0.0026578	3.22482	4.7216e-08	0.047216								3.49887	-0.000296076	3.22001	-3.43793e-06
	3.50978	-5.57743e-05		-0.00095178	3.23438	1.67942e-08	0.0167942		1.19794e-07						3.50704	-0.000401611	3.22818	-4.74209e-07	-0.0474209		0.0369791									3.50841	-0.000191221		0.000147779		-0.00267202	3.23301	4.69372e-08	0.0469372								3.50706	-0.000296671	3.2282	-3.43885e-06
	3.51797	-5.554e-05		-0.000947781	3.24257	1.66362e-08	0.0166362		1.19636e-07						3.51523	-0.000402477	3.23637	-4.75356e-07	-0.0475356		0.0368644									3.5166	-0.000192271		0.000146729		-0.0026867	3.2412	4.60221e-08	0.0460221								3.51525	-0.000297345	3.23639	-3.44008e-06
	3.52616	-5.53187e-05		-0.000944005	3.25076	1.50566e-08	0.0150566		1.18057e-07						3.52342	-0.000403357	3.24456	-4.74387e-07	-0.0474387		0.0369613									3.52479	-0.000193141		0.000145859		-0.00269885	3.24939	4.53998e-08	0.0453998								3.52344	-0.000298103	3.24458	-3.44162e-06
	3.53435	-5.48571e-05		-0.000936128	3.25895	1.45445e-08	0.0145445		1.17544e-07						3.53161	-0.00040425	3.25275	-4.75042e-07	-0.0475042		0.0368958									3.53298	-0.000193951		0.000145049		-0.00271018	3.25758	4.47775e-08	0.0447775								3.53163	-0.000298838	3.25277	-3.44315e-06
	3.54254	-5.43242e-05		-0.000927035	3.26714	1.40324e-08	0.0140324		1.17032e-07						3.5398	-0.000405246	3.26094	-4.75188e-07	-0.0475188		0.0368812									3.54117	-0.000194776		0.000144224		-0.00272169	3.26577	4.29716e-08	0.0429716								3.53982	-0.000299597	3.26096	-3.44459e-06
	3.55073	-5.38081e-05		-0.000918226	3.27533	1.22476e-08	0.0122476		1.15248e-07						3.54799	-0.000406253	3.26913	-4.75489e-07	-0.0475489		0.0368511									3.54936	-0.000195614		0.000143386		-0.00273342	3.27396	4.40928e-08	0.0440928								3.54801	-0.000300378	3.26915	-3.44663e-06
	3.55892	-5.34097e-05		-0.000911429	3.28352	1.22942e-08	0.0122942		1.15294e-07						3.55618	-0.000407268	3.27732	-4.76376e-07	-0.0476376		0.0367624									3.55755	-0.000196509		0.000142491		-0.00274591	3.28215	4.52141e-08	0.0452141								3.5562	-0.000301223	3.27734	-3.44664e-06
	3.56711	-5.31208e-05		-0.000906498	3.29171	1.23408e-08	0.0123408		1.15341e-07						3.56437	-0.000408431	3.28551	-4.77427e-07	-0.0477427		0.0366573									3.56574	-0.000197503		0.000141497		-0.00275981	3.29034	4.63366e-08	0.0463366								3.56439	-0.000302078	3.28553	-3.44705e-06
	3.5753	-5.299e-05		-0.000904266	3.2999	1.03524e-08	0.0103524		1.13352e-07						3.57256	-0.0004095	3.2937	-4.78562e-07	-0.0478562		0.0365438									3.57393	-0.000198775		0.000140225		-0.00277758	3.29853	4.63879e-08	0.0463879								3.57258	-0.000302941	3.29372	-3.44767e-06
	3.58349	-5.29951e-05		-0.000904354	3.30809	1.21273e-08	0.0121273		1.15127e-07						3.58075	-0.000410432	3.30189	-4.79916e-07	-0.0479916		0.0364084									3.58212	-0.000200056		0.000138944		-0.00279548	3.30672	4.60573e-08	0.0460573								3.58077	-0.000303843	3.30191	-3.44931e-06
	3.59168	-5.25841e-05		-0.000897339	3.31628	1.54856e-08	0.0154856		1.18486e-07						3.58894	-0.000411332	3.31008	-4.81269e-07	-0.0481269		0.0362731									3.59031	-0.000201339		0.000137661		-0.00281341	3.31491	4.57267e-08	0.0457267								3.58896	-0.000305058	3.3101	-3.45095e-06
	3.59987	-5.21349e-05		-0.000889674	3.32447	1.56424e-08	0.0156424		1.18642e-07						3.59713	-0.000412205	3.31827	-4.83149e-07	-0.0483149		0.0360851									3.5985	-0.000202723		0.000136277		-0.00283275	3.3231	4.37957e-08	0.0437957								3.59715	-0.000305781	3.31829	-3.45595e-06
	3.60806	-5.16562e-05		-0.000881506	3.33266	1.56109e-08	0.0156109		1.18611e-07						3.60532	-0.000412853	3.32646	-4.83856e-07	-0.0483856		0.0360144									3.60669	-0.000203643		0.000135357		-0.0028456	3.33129	4.32376e-08	0.0432376								3.60534	-0.000306287	3.32648	-3.45524e-06
	3.61625	-5.11519e-05		-0.000872899	3.34085	1.55794e-08	0.0155794		1.18579e-07						3.61351	-0.000413384	3.33465	-4.84564e-07	-0.0484564		0.0359436									3.61488	-0.000204466		0.000134534		-0.0028571	3.33948	4.26794e-08	0.0426794								3.61353	-0.000306999	3.33467	-3.45504e-06
	3.62444	-5.06964e-05		-0.000865126	3.34904	1.80664e-08	0.0180664		1.21066e-07						3.6217	-0.000413904	3.34284	-4.841e-07	-0.04841		0.03599									3.62307	-0.000205377		0.000133623		-0.00286983	3.34767	4.15588e-08	0.0415588								3.62172	-0.000307897	3.34286	-3.45404e-06
	3.63263	-5.02843e-05		-0.000858093	3.35723	1.89569e-08	0.0189569		1.21957e-07						3.62989	-0.000414526	3.35103	-4.84643e-07	-0.0484643		0.0359357									3.63126	-0.000206371		0.000132629		-0.00288372	3.35586	4.46167e-08	0.0446167								3.62991	-0.000308649	3.35105	-3.45506e-06
	3.64082	-4.97402e-05		-0.000848808	3.36542	1.88932e-08	0.0188932		1.21893e-07						3.63808	-0.000415239	3.35922	-4.86172e-07	-0.0486172		0.0357828									3.63945	-0.000207426		0.000131574		-0.00289847	3.36405	4.71605e-08	0.0471605								3.6381	-0.00030923	3.35923	-3.45609e-06
	3.64901	-4.90744e-05		-0.000837447	3.37361	1.88295e-08	0.0188295		1.21829e-07						3.64627	-0.000415952	3.36741	-4.87701e-07	-0.0487701		0.0356299									3.64764	-0.000208535		0.000130465		-0.00291396	3.37224	4.74422e-08	0.0474422								3.64629	-0.000309771	3.36742	-3.45727e-06
	3.6572	-4.83984e-05		-0.000825911	3.3818	1.62259e-08	0.0162259		1.19226e-07						3.65446	-0.000416705	3.3756	-4.88868e-07	-0.0488868		0.0355132									3.65583	-0.000209542		0.000129458		-0.00292804	3.38043	4.71516e-08	0.0471516								3.65448	-0.000310277	3.37561	-3.45883e-06
	3.66539	-4.7714e-05		-0.000814232	3.38999	1.63747e-08	0.0163747		1.19375e-07						3.66265	-0.000417492	3.38379	-4.90034e-07	-0.0490034		0.0353966									3.66401	-0.000210456		0.000128544		-0.0029408	3.38862	4.68611e-08	0.0468611								3.66266	-0.000310863	3.3838	-3.46039e-06
	3.67358	-4.68963e-05		-0.000800277	3.39818	1.65234e-08	0.0165234		1.19523e-07						3.67084	-0.000418391	3.39198	-4.90387e-07	-0.0490387		0.0353613									3.6722	-0.000211339		0.000127661		-0.00295314	3.39681	4.46212e-08	0.0446212								3.67085	-0.000311521	3.39199	-3.4603e-06
	3.68176	-4.59553e-05		-0.000784221	3.40637	1.71321e-08	0.0171321		1.20132e-07						3.67903	-0.000418942	3.40017	-4.91552e-07	-0.0491552		0.0352448									3.68039	-0.000212196		0.000126804		-0.00296512	3.405	4.41141e-08	0.0441141								3.67904	-0.000312307	3.40018	-3.46056e-06
	3.68995	-4.49014e-05		-0.000766235	3.41456	1.77408e-08	0.0177408		1.20741e-07						3.68722	-0.000419404	3.40836	-4.92744e-07	-0.0492744		0.0351256									3.68858	-0.000213052		0.000125948		-0.00297708	3.41319	4.44206e-08	0.0444206								3.68723	-0.000313269	3.40837	-3.46082e-06
	3.69814	-4.38702e-05		-0.000748638	3.42275	1.89057e-08	0.0189057		1.21906e-07						3.69541	-0.000419899	3.41655	-4.93935e-07	-0.0493935		0.0350065									3.69677	-0.000213834		0.000125166		-0.00298801	3.42138	4.45238e-08	0.0445238								3.69542	-0.000314314	3.41656	-3.46124e-06
	3.70633	-4.28011e-05		-0.000730394	3.43094	1.92593e-08	0.0192593		1.22259e-07						3.7036	-0.000420424	3.42474	-4.95152e-07	-0.0495152		0.0348848									3.70496	-0.000214465		0.000124535		-0.00299683	3.42957	4.45757e-08	0.0445757								3.70361	-0.000315178	3.42475	-3.46115e-06
	3.71452	-4.17586e-05		-0.000712603	3.43913	1.93073e-08	0.0193073		1.22307e-07						3.71179	-0.000420921	3.43293	-4.9693e-07	-0.049693		0.034707									3.71315	-0.000215045		0.000123955		-0.00300493	3.43776	4.39413e-08	0.0439413								3.7118	-0.000315987	3.43294	-3.46227e-06
	3.72271	-4.07251e-05		-0.000694967	3.44732	1.73724e-08	0.0173724		1.20372e-07						3.71998	-0.000421432	3.44112	-4.98502e-07	-0.0498502		0.0345498									3.72134	-0.000215629		0.000123371		-0.00301308	3.44594	4.33068e-08	0.0433068								3.71999	-0.000316787	3.44113	-3.46345e-06
	3.7309	-3.97988e-05		-0.000679161	3.45551	1.54375e-08	0.0154375		1.18437e-07						3.72817	-0.00042201	3.44931	-4.97123e-07	-0.0497123		0.0346877									3.72953	-0.000216219		0.000122781		-0.00302134	3.45413	4.59545e-08	0.0459545								3.72818	-0.000317666	3.44932	-3.46517e-06
	3.73909	-3.90119e-05		-0.000665732	3.4637	1.89382e-08	0.0189382		1.21938e-07						3.73636	-0.000422649	3.4575	-4.97679e-07	-0.0497679		0.0346321									3.73772	-0.000216933		0.000122067		-0.00303131	3.46232	4.62618e-08	0.0462618								3.73637	-0.000318615	3.45751	-3.46688e-06
	3.74728	-3.83518e-05		-0.000654468	3.47188	1.88223e-08	0.0188223		1.21822e-07						3.74455	-0.000423391	3.46569	-4.97724e-07	-0.0497724		0.0346276									3.74591	-0.000217757		0.000121243		-0.00304283	3.47051	4.63648e-08	0.0463648								3.74456	-0.000319677	3.4657	-3.46608e-06
	3.75547	-3.78382e-05		-0.000645704	3.48007	1.87065e-08	0.0187065		1.21706e-07						3.75274	-0.000424227	3.47388	-4.98635e-07	-0.0498635		0.0345365									3.7541	-0.000218558		0.000120442		-0.00305402	3.4787	4.60986e-08	0.0460986								3.75275	-0.000320343	3.47389	-3.4669e-06
	3.76366	-3.69337e-05		-0.000630267	3.48826	1.73546e-08	0.0173546		1.20355e-07						3.76093	-0.000425085	3.48207	-4.99546e-07	-0.0499546		0.0344454									3.76229	-0.000219352		0.000119648		-0.00306511	3.48689	4.58325e-08	0.0458325								3.76094	-0.000320917	3.48208	-3.46724e-06
	3.77185	-3.60861e-05		-0.000615803	3.49645	1.86234e-08	0.0186234		1.21623e-07						3.76912	-0.000426143	3.49026	-4.99186e-07	-0.0499186		0.0344814									3.77048	-0.000220134		0.000118866		-0.00307604	3.49508	4.52487e-08	0.0452487								3.76913	-0.000321478	3.49027	-3.46805e-06
	3.78004	-3.53004e-05		-0.000602397	3.50464	1.98923e-08	0.0198923		1.22892e-07						3.77731	-0.000427228	3.49845	-5.00467e-07	-0.0500467		0.0343533									3.77867	-0.000220564		0.000118436		-0.00308204	3.50327	4.43341e-08	0.0443341								3.77732	-0.000322085	3.49846	-3.4707e-06
	3.78823	-3.45681e-05		-0.000589899	3.51283	2.0245e-08	0.020245		1.23245e-07						3.7855	-0.000428241	3.50664	-5.01748e-07	-0.0501748		0.0342252									3.78686	-0.000220955		0.000118045		-0.00308751	3.51146	4.41821e-08	0.0441821								3.78551	-0.000322734	3.50665	-3.47335e-06
	3.79642	-3.37099e-05		-0.000575253	3.52102	2.29365e-08	0.0229365		1.25937e-07						3.79369	-0.000429252	3.51483	-5.03601e-07	-0.0503601		0.0340399									3.79505	-0.00022138		0.00011762		-0.00309345	3.51965	4.40302e-08	0.0440302								3.7937	-0.000323544	3.51484	-3.47671e-06
	3.80461	-3.2453e-05		-0.000553805	3.52921	2.18921e-08	0.0218921		1.24892e-07						3.80188	-0.00043026	3.52302	-5.04818e-07	-0.0504818		0.0339182									3.80324	-0.000221838		0.000117162		-0.00309986	3.52784	4.18954e-08	0.0418954								3.80189	-0.000324372	3.52303	-3.47764e-06
	3.8128	-3.13585e-05		-0.000535128	3.5374	2.08478e-08	0.0208478		1.23848e-07						3.81007	-0.000431134	3.53121	-5.06036e-07	-0.0506036		0.0337964									3.81143	-0.00022235		0.00011665		-0.003107	3.53603	4.26604e-08	0.0426604								3.81008	-0.000325217	3.53122	-3.47856e-06
	3.82099	-3.04243e-05		-0.000519186	3.54559	1.84046e-08	0.0184046		1.21405e-07						3.81826	-0.000431971	3.5394	-5.07711e-07	-0.0507711		0.0336289									3.81962	-0.000222859		0.000116141		-0.00311412	3.54422	4.34253e-08	0.0434253								3.81827	-0.00032613	3.53941	-3.47842e-06
	3.82918	-2.96638e-05		-0.000506208	3.55378	1.83736e-08	0.0183736		1.21374e-07						3.82645	-0.000432775	3.54759	-5.09996e-07	-0.0509996		0.0334004									3.82781	-0.000223403		0.000115597		-0.00312172	3.55241	4.513e-08	0.04513								3.82646	-0.000327103	3.5476	-3.47906e-06
	3.83737	-2.87791e-05		-0.00049111	3.56197	1.83426e-08	0.0183426		1.21343e-07						3.83464	-0.000433422	3.55578	-5.10119e-07	-0.0510119		0.0333881									3.836	-0.000223981		0.000115019		-0.00312979	3.5606	4.58558e-08	0.0458558								3.83465	-0.000328097	3.55579	-3.48056e-06
	3.84556	-2.79018e-05		-0.00047614	3.57016	1.71187e-08	0.0171187		1.20119e-07						3.84283	-0.000434034	3.56397	-5.10992e-07	-0.0510992		0.0333008									3.84419	-0.000224566		0.000114434		-0.00313797	3.56879	4.4643e-08	0.044643								3.84284	-0.00032911	3.56398	-3.48206e-06
	3.85375	-2.70982e-05		-0.000462427	3.57835	1.50256e-08	0.0150256		1.18026e-07						3.85102	-0.000434761	3.57216	-5.12038e-07	-0.0512038		0.0331962									3.85238	-0.000225159		0.000113841		-0.00314626	3.57698	4.34302e-08	0.0434302								3.85103	-0.000329845	3.57217	-3.4837e-06
	3.86194	-2.64118e-05		-0.000450714	3.58654	1.74124e-08	0.0174124		1.20412e-07						3.85921	-0.000435591	3.58034	-5.13169e-07	-0.0513169		0.0330831									3.86057	-0.000225795		0.000113205		-0.00315514	3.58517	4.24119e-08	0.0424119								3.85922	-0.000330602	3.58036	-3.48167e-06
	3.87013	-2.58327e-05		-0.000440831	3.59473	1.77682e-08	0.0177682		1.20768e-07						3.8674	-0.000436566	3.58853	-5.143e-07	-0.05143		0.03297									3.86876	-0.00022666		0.00011234		-0.00316723	3.59336	4.24132e-08	0.0424132								3.86741	-0.000331379	3.58855	-3.4828e-06
	3.87832	-2.53917e-05		-0.000433305	3.60292	1.82226e-08	0.0182226		1.21223e-07						3.87558	-0.000437527	3.59672	-5.15148e-07	-0.0515148		0.0328852									3.87695	-0.000227539		0.000111461		-0.00317951	3.60155	4.23127e-08	0.0423127								3.8756	-0.000332267	3.59674	-3.48482e-06
	3.88651	-2.45519e-05		-0.000418974	3.61111	1.92122e-08	0.0192122		1.22212e-07						3.88377	-0.000438477	3.60491	-5.16218e-07	-0.0516218		0.0327782									3.88514	-0.000228424		0.000110576		-0.00319187	3.60974	4.37143e-08	0.0437143								3.88379	-0.000333095	3.60493	-3.48684e-06
	3.8947	-2.36997e-05		-0.000404432	3.6193	1.97059e-08	0.0197059		1.22706e-07						3.89196	-0.000439426	3.6131	-5.18457e-07	-0.0518457		0.0325543									3.89333	-0.000229175		0.000109825		-0.00320237	3.61793	4.32192e-08	0.0432192								3.89198	-0.000333765	3.61312	-3.48975e-06
	3.90289	-2.29249e-05		-0.00039121	3.62749	1.94674e-08	0.0194674		1.22467e-07						3.90015	-0.000440291	3.62129	-5.20696e-07	-0.0520696		0.0323304									3.90152	-0.000229879		0.000109121		-0.00321221	3.62612	4.27241e-08	0.0427241								3.90017	-0.000334384	3.62131	-3.49148e-06
	3.91108	-2.23989e-05		-0.000382233	3.63568	1.92289e-08	0.0192289		1.22229e-07						3.90834	-0.00044112	3.62948	-5.2176e-07	-0.052176		0.032224									3.90971	-0.000230582		0.000108418		-0.00322203	3.63431	4.27767e-08	0.0427767								3.90836	-0.000334959	3.6295	-3.492e-06
	3.91927	-2.2096e-05		-0.000377064	3.64387	1.89711e-08	0.0189711		1.21971e-07						3.91653	-0.000441919	3.63767	-5.18344e-07	-0.0518344		0.0325656									3.9179	-0.000231285		0.000107715		-0.00323186	3.6425	4.25998e-08	0.0425998								3.91655	-0.000335451	3.63769	-3.49252e-06
	3.92746	-2.16411e-05		-0.000369302	3.65206	1.87133e-08	0.0187133		1.21713e-07						3.92472	-0.000442641	3.64586	-5.20235e-07	-0.0520235		0.0323765									3.92609	-0.000232081		0.000106919		-0.00324299	3.65069	4.24229e-08	0.0424229								3.92474	-0.000335977	3.64588	-3.49379e-06
	3.93565	-2.10404e-05		-0.000359051	3.66025	1.78443e-08	0.0178443		1.20844e-07						3.93291	-0.00044328	3.65405	-5.22127e-07	-0.0522127		0.0321873									3.93428	-0.000232963		0.000106037		-0.0032553	3.65888	4.30344e-08	0.0430344								3.93293	-0.000336535	3.65407	-3.49506e-06
	3.94384	-2.03084e-05		-0.00034656	3.66844	1.75609e-08	0.0175609		1.20561e-07						3.9411	-0.000443942	3.66224	-5.25711e-07	-0.0525711		0.0318289									3.94247	-0.000233885		0.000105115		-0.00326819	3.66707	4.324e-08	0.04324								3.94112	-0.000337156	3.66226	-3.49692e-06
	3.95203	-1.94615e-05		-0.000332107	3.67663	1.72776e-08	0.0172776		1.20278e-07						3.94929	-0.000444623	3.67043	-5.23622e-07	-0.0523622		0.0320378									3.95066	-0.000234842		0.000104158		-0.00328156	3.67526	4.52834e-08	0.0452834								3.94931	-0.000337914	3.67045	-3.49764e-06
	3.96022	-1.87112e-05		-0.000319303	3.68482	1.63578e-08	0.0163578		1.19358e-07						3.95748	-0.000445418	3.67862	-5.24735e-07	-0.0524735		0.0319265									3.95885	-0.000235763		0.000103237		-0.00329443	3.68345	4.5462e-08	0.045462								3.9575	-0.000338794	3.67864	-3.49892e-06
	3.96841	-1.8054e-05		-0.000308089	3.69301	1.85411e-08	0.0185411		1.21541e-07						3.96567	-0.000446576	3.68681	-5.25847e-07	-0.0525847		0.0318153									3.96704	-0.000236648		0.000102352		-0.0033068	3.69164	4.43567e-08	0.0443567								3.96569	-0.000339952	3.68683	-3.50021e-06
	3.9766	-1.75473e-05		-0.000299442	3.7012	1.86415e-08	0.0186415		1.21642e-07						3.97386	-0.000447893	3.695	-5.26594e-07	-0.0526594		0.0317406									3.97523	-0.00023744		0.00010156		-0.00331786	3.69983	4.32514e-08	0.0432514								3.97388	-0.000340951	3.69502	-3.50301e-06
	3.98479	-1.72743e-05		-0.000294784	3.70939	1.87419e-08	0.0187419		1.21742e-07						3.98205	-0.000448876	3.70319	-5.27716e-07	-0.0527716		0.0316284									3.98342	-0.000238196		0.000100804		-0.00332843	3.70802	4.35814e-08	0.0435814								3.98207	-0.000341878	3.70321	-3.50582e-06
	3.99298	-1.67873e-05		-0.000286473	3.71758	2.052e-08	0.02052		1.2352e-07						3.99024	-0.000449646	3.71138	-5.28838e-07	-0.0528838		0.0315162									3.99161	-0.000239019		9.99812e-05		-0.00333993	3.71621	4.35176e-08	0.0435176								3.99026	-0.00034277	3.7114	-3.50644e-06
	4.00117	-1.60962e-05		-0.000274678	3.72577	2.05683e-08	0.0205683		1.23568e-07						3.99843	-0.000450383	3.71957	-5.29904e-07	-0.0529904		0.0314096									3.9998	-0.000239903		9.90974e-05		-0.00335228	3.7244	4.34538e-08	0.0434538								3.99845	-0.000343649	3.71959	-3.50472e-06
	4.00936	-1.51852e-05		-0.000259133	3.73396	2.06167e-08	0.0206167		1.23617e-07						4.00662	-0.000451089	3.72776	-5.30458e-07	-0.0530458		0.0313542									4.00799	-0.000240767		9.8233e-05		-0.00336435	3.73259	4.89542e-08	0.0489542								4.00664	-0.000344516	3.72778	-3.50559e-06
	4.01755	-1.43313e-05		-0.000244562	3.74215	2.16054e-08	0.0216054		1.24605e-07						4.01481	-0.000451799	3.73595	-5.29997e-07	-0.0529997		0.0314003									4.01618	-0.000241613		9.73869e-05		-0.00337618	3.74078	4.73132e-08	0.0473132								4.01483	-0.000345372	3.73596	-3.50647e-06
	4.02574	-1.35286e-05		-0.000230863	3.75034	2.16408e-08	0.0216408		1.24641e-07						4.023	-0.000452551	3.74414	-5.31608e-07	-0.0531608		0.0312392									4.02437	-0.000242524		9.64763e-05		-0.0033889	3.74897	4.56723e-08	0.0456723								4.02302	-0.000346238	3.74415	-3.50698e-06
	4.03393	-1.22987e-05		-0.000209875	3.75853	2.16762e-08	0.0216762		1.24676e-07						4.03119	-0.000453342	3.75233	-5.33218e-07	-0.0533218		0.0310782									4.03255	-0.000243467		9.55329e-05		-0.00340208	3.75716	4.16256e-08	0.0416256								4.0312	-0.000347113	3.75234	-3.50814e-06
	4.04212	-1.11757e-05		-0.000190711	3.76672	1.64272e-08	0.0164272		1.19427e-07						4.03938	-0.000454282	3.76052	-5.35428e-07	-0.0535428		0.0308572									4.04074	-0.000243819		9.51807e-05		-0.00340701	3.76535	4.23389e-08	0.0423389								4.03939	-0.00034807	3.76053	-3.50981e-06
	4.05031	-1.01843e-05		-0.000173793	3.77491	1.85093e-08	0.0185093		1.21509e-07						4.04757	-0.000455151	3.76871	-5.37308e-07	-0.0537308		0.0306692									4.04893	-0.000244235		9.47651e-05		-0.00341281	3.77354	4.3562e-08	0.043562								4.04758	-0.000349106	3.76872	-3.51149e-06
	4.0585	-9.31298e-06		-0.000158925	3.7831	1.89651e-08	0.0189651		1.21965e-07						4.05576	-0.000455655	3.7769	-5.3939e-07	-0.053939		0.030461									4.05712	-0.000244725		9.42754e-05		-0.00341966	3.78173	4.35255e-08	0.0435255								4.05577	-0.000350212	3.77691	-3.5117e-06
	4.06668	-8.61683e-06		-0.000147045	3.79129	1.91404e-08	0.0191404		1.2214e-07						4.06395	-0.000455822	3.78509	-5.39716e-07	-0.0539716		0.0304284									4.06531	-0.000245346		9.36544e-05		-0.00342833	3.78992	4.34889e-08	0.0434889								4.06396	-0.000351097	3.7851	-3.51222e-06
	4.07487	-8.07473e-06		-0.000137794	3.79948	1.91756e-08	0.0191756		1.22176e-07						4.07214	-0.000456053	3.79328	-5.40742e-07	-0.0540742		0.0303258									4.0735	-0.000246225		9.27751e-05		-0.00344062	3.79811	4.31595e-08	0.0431595								4.07215	-0.000351829	3.79329	-3.5136e-06
	4.08306	-7.32226e-06		-0.000124953	3.80767	1.92108e-08	0.0192108		1.22211e-07						4.08033	-0.000456864	3.80147	-5.41889e-07	-0.0541889		0.0302111									4.08169	-0.000246993		9.20075e-05		-0.00345135	3.8063	4.31098e-08	0.0431098								4.08034	-0.000352504	3.80148	-3.51499e-06
	4.09125	-6.455e-06		-0.000110154	3.81586	2.21049e-08	0.0221049		1.25105e-07						4.08852	-0.000457803	3.80966	-5.43097e-07	-0.0543097		0.0300903									4.08988	-0.000247835		9.11653e-05		-0.00346311	3.81449	4.30601e-08	0.0430601								4.08853	-0.000353157	3.80967	-3.51754e-06
	4.09944	-5.716e-06		-9.75427e-05	3.82405	2.26129e-08	0.0226129		1.25613e-07						4.09671	-0.000458584	3.81785	-5.44304e-07	-0.0544304		0.0299696									4.09807	-0.000248751		9.02492e-05		-0.00347592	3.82267	4.4081e-08	0.044081								4.09672	-0.000353817	3.81786	-3.51979e-06
	4.10763	-5.09965e-06		-8.70248e-05	3.83224	2.28654e-08	0.0228654		1.25865e-07						4.1049	-0.000459353	3.82604	-5.45166e-07	-0.0545166		0.0298834									4.10626	-0.000249881		8.91193e-05		-0.0034917	3.83086	4.45399e-08	0.0445399								4.10491	-0.000354481	3.82605	-3.52214e-06
	4.11582	-4.68567e-06		-7.99603e-05	3.84043	2.299e-08	0.02299		1.2599e-07						4.11309	-0.00046013	3.83423	-5.45923e-07	-0.0545923		0.0298077									4.11445	-0.00025114		8.78602e-05		-0.0035093	3.83905	4.46174e-08	0.0446174								4.1131	-0.000355153	3.83424	-3.52235e-06
	4.12401	-4.29425e-06		-7.32808e-05	3.84862	2.31147e-08	0.0231147		1.26115e-07						4.12128	-0.000460917	3.84242	-5.45361e-07	-0.0545361		0.0298639									4.12264	-0.000252254		8.67459e-05		-0.00352487	3.84724	4.4695e-08	0.044695								4.12129	-0.000355906	3.84243	-3.52251e-06
	4.1322	-3.90516e-06		-6.66409e-05	3.8568	2.25768e-08	0.0225768		1.25577e-07						4.12947	-0.000461734	3.85061	-5.46297e-07	-0.0546297		0.0297703									4.13083	-0.000253308		8.56925e-05		-0.00353959	3.85543	4.91759e-08	0.0491759								4.12948	-0.000356731	3.85062	-3.52326e-06
	4.14039	-3.51679e-06		-6.00134e-05	3.86499	2.20389e-08	0.0220389		1.25039e-07						4.13766	-0.00046258	3.8588	-5.47781e-07	-0.0547781		0.0296219									4.13902	-0.000254308		8.46918e-05		-0.00355357	3.86362	5.15199e-08	0.0515199								4.13767	-0.00035771	3.85881	-3.5246e-06
	4.14858	-3.06105e-06		-5.22363e-05	3.87318	2.03044e-08	0.0203044		1.23304e-07						4.14585	-0.000463581	3.86699	-5.49264e-07	-0.0549264		0.0294736									4.14721	-0.000255245		8.37553e-05		-0.00356666	3.87181	5.18766e-08	0.0518766								4.14586	-0.000358591	3.867	-3.52594e-06
	4.15677	-2.49329e-06		-4.25476e-05	3.88137	2.06569e-08	0.0206569		1.23657e-07						4.15404	-0.000464766	3.87518	-5.50939e-07	-0.0550939		0.0293061									4.1554	-0.00025589		8.31104e-05		-0.00357567	3.88	5.19021e-08	0.0519021								4.15405	-0.000359431	3.87519	-3.52595e-06
	4.16496	-1.82569e-06		-3.11551e-05	3.88956	2.04249e-08	0.0204249		1.23425e-07						4.16223	-0.000465854	3.88337	-5.51495e-07	-0.0551495		0.0292505									4.16359	-0.000256307		8.26927e-05		-0.00358151	3.88819	5.00848e-08	0.0500848								4.16224	-0.000360255	3.88338	-3.52739e-06
	4.17315	-1.21678e-06		-2.07642e-05	3.89775	2.0193e-08	0.020193		1.23193e-07						4.17042	-0.000466378	3.89156	-5.52762e-07	-0.0552762		0.0291238									4.17178	-0.000256684		8.23159e-05		-0.00358677	3.89638	4.82676e-08	0.0482676								4.17043	-0.000361172	3.89157	-3.52882e-06
	4.18134	-6.55362e-07		-1.11836e-05	3.90594	1.95796e-08	0.0195796		1.2258e-07						4.17861	-0.000466657	3.89975	-5.5403e-07	-0.055403		0.028997									4.17997	-0.000257299		8.17013e-05		-0.00359536	3.90457	4.85231e-08	0.0485231								4.17862	-0.000362171	3.89976	-3.53051e-06
	4.18953	5.115e-07		8.72866e-06	3.91413	2.30874e-08	0.0230874		1.26087e-07						4.1868	-0.00046696	3.90794	-5.57844e-07	-0.0557844		0.0286156									4.18816	-0.000258131		8.08691e-05		-0.00360699	3.91276	4.87785e-08	0.0487785								4.18681	-0.000362718	3.90795	-3.5322e-06
	4.19772	1.75359e-06		2.99248e-05	3.92232	2.46609e-08	0.0246609		1.27661e-07						4.19499	-0.000467283	3.91613	-5.58806e-07	-0.0558806		0.0285194									4.19635	-0.000258944		8.00564e-05		-0.00361834	3.92095	4.85509e-08	0.0485509								4.195	-0.00036308	3.91614	-3.53486e-06
	4.20591	2.86104e-06		4.88232e-05	3.93051	2.5398e-08	0.025398		1.28398e-07						4.20318	-0.000467642	3.92432	-5.58905e-07	-0.0558905		0.0285095									4.20454	-0.000259731		7.92688e-05		-0.00362935	3.92914	4.83233e-08	0.0483233								4.20319	-0.000363404	3.92433	-3.53669e-06
	4.2141	3.84824e-06		6.56696e-05	3.9387	2.43926e-08	0.0243926		1.27393e-07						4.21137	-0.000468088	3.93251	-5.6025e-07	-0.056025		0.028375									4.21273	-0.000260381		7.8619e-05		-0.00363843	3.93733	4.77649e-08	0.0477649								4.21138	-0.000363916	3.93252	-3.53579e-06
	4.22229	5.11709e-06		8.73224e-05	3.94689	2.33872e-08	0.0233872		1.26387e-07						4.21956	-0.000468611	3.9407	-5.61594e-07	-0.0561594		0.0282406									4.22092	-0.000261018		7.79824e-05		-0.00364733	3.94552	4.53221e-08	0.0453221								4.21957	-0.000364597	3.94071	-3.53615e-06
	4.23048	6.29382e-06		0.000107403	3.95508	2.19011e-08	0.0219011		1.24901e-07						4.22775	-0.000469311	3.94889	-5.63676e-07	-0.0563676		0.0280324									4.22911	-0.000261733		7.72672e-05		-0.00365732	3.95371	4.52723e-08	0.0452723								4.22776	-0.000365791	3.9489	-3.53652e-06
	4.23867	7.60256e-06		0.000129737	3.96327	2.76417e-08	0.0276417		1.30642e-07						4.23594	-0.00047029	3.95707	-5.63543e-07	-0.0563543		0.0280457									4.2373	-0.00026252		7.64802e-05		-0.00366832	3.9619	4.52225e-08	0.0452225								4.23595	-0.000366904	3.95709	-3.53749e-06
	4.24686	9.03857e-06		0.000154242	3.97146	2.8113e-08	0.028113		1.31113e-07						4.24413	-0.00047154	3.96526	-5.65104e-07	-0.0565104		0.0278896									4.24549	-0.000263278		7.57223e-05		-0.00367891	3.97009	4.40021e-08	0.0440021								4.24414	-0.000367616	3.96528	-3.5388e-06
	4.25505	1.078e-05		0.000183959	3.97965	2.83611e-08	0.0283611		1.31361e-07						4.25232	-0.000472434	3.97345	-5.66664e-07	-0.0566664		0.0277336									4.25368	-0.000263919		7.50812e-05		-0.00368787	3.97828	4.44103e-08	0.0444103								4.25233	-0.000368073	3.97347	-3.54011e-06
	4.26324	1.29946e-05		0.000221751	3.98784	2.77451e-08	0.0277451		1.30745e-07						4.2605	-0.00047312	3.98164	-5.70884e-07	-0.0570884		0.0273116									4.26187	-0.000264552		7.44483e-05		-0.00369671	3.98647	4.40301e-08	0.0440301								4.26052	-0.000368532	3.98166	-3.54185e-06
	4.27143	1.53171e-05		0.000261385	3.99603	2.7129e-08	0.027129		1.30129e-07						4.26869	-0.00047362	3.98983	-5.70015e-07	-0.0570015		0.0273985									4.27006	-0.000265207		7.37932e-05		-0.00370586	3.99466	4.36499e-08	0.0436499								4.26871	-0.000369126	3.98985	-3.54318e-06
	4.27962	1.77813e-05		0.000303435	4.00422	2.6769e-08	0.026769		1.29769e-07						4.27688	-0.000474243	3.99802	-5.70214e-07	-0.0570214		0.0273786									4.27825	-0.000265883		7.31172e-05		-0.00371531	4.00285	4.25822e-08	0.0425822								4.2769	-0.00036984	3.99804	-3.54451e-06
	4.28781	2.03777e-05		0.000347742	4.01241	2.79354e-08	0.0279354		1.30935e-07						4.28507	-0.000474976	4.00621	-5.70413e-07	-0.0570413		0.0273587									4.28644	-0.000266603		7.23969e-05		-0.00372537	4.01104	4.14629e-08	0.0414629								4.28509	-0.000370755	4.00623	-3.54625e-06
	4.296	2.33296e-05		0.000398116	4.0206	2.77296e-08	0.0277296		1.3073e-07						4.29326	-0.00047591	4.0144	-5.72571e-07	-0.0572571		0.0271429									4.29463	-0.000267258		7.17416e-05		-0.00373453	4.01923	4.16676e-08	0.0416676								4.29328	-0.0003716	4.01442	-3.5485e-06
	4.30419	2.62649e-05		0.000448207	4.02879	2.75238e-08	0.0275238		1.30524e-07						4.30145	-0.00047698	4.02259	-5.74729e-07	-0.0574729		0.0269271									4.30282	-0.000267997		7.10028e-05		-0.00374486	4.02742	4.31968e-08	0.0431968								4.30147	-0.000372417	4.02261	-3.54871e-06
	4.31238	2.96176e-05		0.00050542	4.03698	2.66563e-08	0.0266563		1.29656e-07						4.30964	-0.000477655	4.03078	-5.78795e-07	-0.0578795		0.0265205									4.31101	-0.000268816		7.01837e-05		-0.0037563	4.03561	4.56419e-08	0.0456419								4.30966	-0.000373426	4.0308	-3.54953e-06
	4.32057	3.28548e-05		0.000560662	4.04517	2.63958e-08	0.0263958		1.29396e-07						4.31783	-0.000478283	4.03897	-5.78642e-07	-0.0578642		0.0265358									4.3192	-0.000269799		6.92011e-05		-0.00377003	4.0438	4.58467e-08	0.0458467								4.31785	-0.000374607	4.03899	-3.54984e-06
	4.32876	3.66922e-05		0.000626147	4.05336	2.64434e-08	0.0264434		1.29443e-07						4.32602	-0.00047898	4.04716	-5.79452e-07	-0.0579452		0.0264548									4.32739	-0.000270651		6.83493e-05		-0.00378193	4.05199	4.47535e-08	0.0447535								4.32604	-0.000375876	4.04718	-3.55143e-06
	4.33695	4.03534e-05		0.000688625	4.06155	2.3437e-08	0.023437		1.26437e-07						4.33421	-0.000479738	4.05535	-5.80261e-07	-0.0580261		0.0263739									4.33558	-0.000271429		6.75707e-05		-0.00379281	4.06018	4.36604e-08	0.0436604								4.33423	-0.000377113	4.05537	-3.55302e-06
	4.34514	4.46173e-05		0.000761388	4.06974	2.71442e-08	0.0271442		1.30144e-07						4.3424	-0.000480602	4.06354	-5.78881e-07	-0.0578881		0.0265119									4.34377	-0.000272144		6.68562e-05		-0.0038028	4.06837	4.13703e-08	0.0413703								4.34242	-0.00037832	4.06356	-3.55382e-06
	4.35333	4.93918e-05		0.000842864	4.07793	2.73861e-08	0.0273861		1.30386e-07						4.35059	-0.000481308	4.07173	-5.78344e-07	-0.0578344		0.0265656									4.35196	-0.000272821		6.61788e-05		-0.00381226	4.07656	4.10916e-08	0.0410916								4.35061	-0.000379216	4.07175	-3.55501e-06
	4.36152	5.471e-05		0.000933618	4.08612	2.68329e-08	0.0268329		1.29833e-07						4.35878	-0.000482012	4.07992	-5.79345e-07	-0.0579345		0.0264655									4.36015	-0.000273482		6.55182e-05		-0.00382149	4.08475	4.08129e-08	0.0408129								4.3588	-0.00038015	4.07994	-3.5562e-06
	4.36971	5.97868e-05		0.00102025	4.09431	2.62796e-08	0.0262796		1.2928e-07						4.36697	-0.000482767	4.08811	-5.82667e-07	-0.0582667		0.0261333									4.36834	-0.000274147		6.48531e-05		-0.00383079	4.09294	3.98465e-08	0.0398465								4.36699	-0.000381118	4.08813	-3.5559e-06
	4.3779	6.47833e-05		0.00110552	4.1025	2.67325e-08	0.0267325		1.29733e-07						4.37516	-0.000483567	4.0963	-5.85988e-07	-0.0585988		0.0258012									4.37653	-0.000274817		6.41832e-05		-0.00384015	4.10113	3.89326e-08	0.0389326								4.37518	-0.00038223	4.09632	-3.55622e-06
	4.38609	6.99894e-05		0.00119436	4.11069	2.68296e-08	0.0268296		1.2983e-07						4.38335	-0.00048474	4.10449	-5.896e-07	-0.05896		0.02544									4.38472	-0.000275508		6.34915e-05		-0.00384981	4.10932	3.92385e-08	0.0392385								4.38337	-0.000382876	4.1045	-3.55714e-06
	4.39428	7.54183e-05		0.001287	4.11888	2.69266e-08	0.0269266		1.29927e-07						4.39154	-0.000485764	4.11268	-5.88732e-07	-0.0588732		0.0255268									4.39291	-0.000276125		6.28754e-05		-0.00385842	4.11751	4.07693e-08	0.0407693								4.39156	-0.000383337	4.11269	-3.55807e-06
	4.40247	8.09801e-05		0.00138191	4.12707	3.14542e-08	0.0314542		1.34454e-07						4.39973	-0.000486743	4.12087	-5.88166e-07	-0.0588166		0.0255834									4.4011	-0.000276723		6.22769e-05		-0.00386679	4.1257	4.04504e-08	0.0404504								4.39975	-0.00038368	4.12088	-3.55807e-06
	4.41066	8.69961e-05		0.00148457	4.13526	3.12728e-08	0.0312728		1.34273e-07						4.40792	-0.000487693	4.12906	-5.876e-07	-0.05876		0.02564									4.40928	-0.000277306		6.16938e-05		-0.00387493	4.13389	4.01314e-08	0.0401314								4.40793	-0.000384115	4.12907	-3.55933e-06
	4.41885	9.3014e-05		0.00158727	4.14345	3.10915e-08	0.0310915		1.34091e-07						4.41611	-0.000488616	4.13725	-5.88868e-07	-0.0588868		0.0255132									4.41747	-0.000277808		6.11923e-05		-0.00388194	4.14208	3.8119e-08	0.038119								4.41612	-0.000384633	4.13726	-3.56059e-06
	4.42704	9.8889e-05		0.00168753	4.15164	2.96626e-08	0.0296626		1.32663e-07						4.4243	-0.000489481	4.14544	-5.90135e-07	-0.0590135		0.0253865									4.42566	-0.000278288		6.07118e-05		-0.00388866	4.15027	3.32387e-08	0.0332387								4.42431	-0.000385321	4.14545	-3.56238e-06
	4.43523	0.000104794		0.0017883	4.15983	2.98119e-08	0.0298119		1.32812e-07						4.43249	-0.000490406	4.15363	-5.92216e-07	-0.0592216		0.0251784									4.43385	-0.000278777		6.02234e-05		-0.00389548	4.15846	3.58889e-08	0.0358889								4.4325	-0.00038596	4.15364	-3.56452e-06
	4.44342	0.000110707		0.00188919	4.16802	3.24049e-08	0.0324049		1.35405e-07						4.44068	-0.000491387	4.16182	-5.93599e-07	-0.0593599		0.0250401									4.44204	-0.000279308		5.96924e-05		-0.0039029	4.16665	3.55332e-08	0.0355332								4.44069	-0.00038657	4.16183	-3.56637e-06
	4.45161	0.000116884		0.00199461	4.17621	3.2453e-08	0.032453		1.35453e-07						4.44887	-0.000492656	4.17001	-5.94982e-07	-0.0594982		0.0249018									4.45023	-0.000279877		5.91234e-05		-0.00391085	4.17484	3.51776e-08	0.0351776								4.44888	-0.000387199	4.17002	-3.56851e-06
	4.45979	0.000123141		0.00210138	4.1844	3.37218e-08	0.0337218		1.36722e-07						4.45706	-0.000493866	4.1782	-5.97649e-07	-0.0597649		0.0246351									4.45842	-0.00028041		5.859e-05		-0.00391831	4.18303	3.34481e-08	0.0334481								4.45707	-0.000387844	4.17821	-3.57106e-06
	4.46798	0.000129769		0.00221448	4.19259	3.43809e-08	0.0343809		1.37381e-07						4.46525	-0.000494566	4.18639	-5.95967e-07	-0.0595967		0.0248033									4.46661	-0.000280976		5.8024e-05		-0.00392621	4.19121	3.55851e-08	0.0355851								4.46526	-0.000388707	4.1864	-3.56924e-06
	4.47617	0.000136157		0.0023235	4.20078	3.50401e-08	0.0350401		1.3804e-07						4.47344	-0.000495265	4.19458	-5.96317e-07	-0.0596317		0.0247683									4.4748	-0.000281574		5.74258e-05		-0.00393457	4.1994	3.69362e-08	0.0369362								4.47345	-0.000389569	4.19459	-3.56741e-06
	4.48436	0.000142435		0.00243064	4.20897	3.53928e-08	0.0353928		1.38393e-07						4.48163	-0.000495967	4.20277	-5.96771e-07	-0.0596771		0.0247229									4.48299	-0.000282289		5.67115e-05		-0.00394455	4.20759	3.74342e-08	0.0374342								4.48164	-0.000390468	4.20278	-3.56773e-06
	4.49255	0.000148231		0.00252953	4.21716	3.63555e-08	0.0363555		1.39356e-07						4.48982	-0.000496673	4.21096	-5.98292e-07	-0.0598292		0.0245708									4.49118	-0.000283011		5.59892e-05		-0.00395465	4.21578	3.79322e-08	0.0379322								4.48983	-0.000391401	4.21097	-3.56896e-06
	4.50074	0.000154191		0.00263125	4.22535	3.86431e-08	0.0386431		1.41643e-07						4.49801	-0.000497351	4.21915	-5.99814e-07	-0.0599814		0.0244186									4.49937	-0.000283742		5.52582e-05		-0.00396486	4.22397	3.8443e-08	0.038443								4.49802	-0.000392354	4.21916	-3.57355e-06
	4.50893	0.000159582		0.00272325	4.23354	3.95319e-08	0.0395319		1.42532e-07						4.5062	-0.000498018	4.22734	-6.02103e-07	-0.0602103		0.0241897									4.50756	-0.000284771		5.42287e-05		-0.00397925	4.23216	3.80874e-08	0.0380874								4.50621	-0.000393419	4.22735	-3.57814e-06
	4.51712	0.000164586		0.00280863	4.24172	3.99239e-08	0.0399239		1.42924e-07						4.51439	-0.000498689	4.23553	-6.03727e-07	-0.0603727		0.0240273									4.51575	-0.000285651		5.33493e-05		-0.00399154	4.24035	3.77319e-08	0.0377319								4.5144	-0.000394325	4.23554	-3.5783e-06
	4.52531	0.000169253		0.00288827	4.24991	3.72415e-08	0.0372415		1.40241e-07						4.52258	-0.000499363	4.24372	-6.05351e-07	-0.0605351		0.0238649									4.52394	-0.000286163		5.28367e-05		-0.0039987	4.24854	3.5599e-08	0.035599								4.52259	-0.000395164	4.24373	-3.5791e-06
	4.5335	0.000174166		0.00297212	4.2581	3.4559e-08	0.034559		1.37559e-07						4.53077	-0.000499983	4.25191	-6.07536e-07	-0.0607536		0.0236464									4.53213	-0.000286572		5.24285e-05		-0.0040044	4.25673	3.71766e-08	0.0371766								4.53078	-0.000395943	4.25192	-3.58077e-06
	4.54169	0.00017879		0.00305102	4.26629	3.59287e-08	0.0359287		1.38929e-07						4.53896	-0.000500648	4.2601	-6.06668e-07	-0.0606668		0.0237332									4.54032	-0.000287043		5.19575e-05		-0.00401098	4.26492	3.70183e-08	0.0370183								4.53897	-0.000396629	4.26011	-3.58245e-06
	4.54988	0.000183033		0.00312344	4.27448	3.86754e-08	0.0386754		1.41675e-07						4.54715	-0.000501353	4.26829	-6.06611e-07	-0.0606611		0.0237389									4.54851	-0.000287576		5.1424e-05		-0.00401844	4.27311	3.68599e-08	0.0368599								4.54716	-0.000397355	4.2683	-3.58429e-06
	4.55807	0.00018694		0.0031901	4.28267	3.9971e-08	0.039971		1.42971e-07						4.55534	-0.000502169	4.27648	-6.06606e-07	-0.0606606		0.0237394									4.5567	-0.000288313		5.06866e-05		-0.00402874	4.2813	3.61097e-08	0.0361097								4.55535	-0.000398116	4.27649	-3.58425e-06
	4.56626	0.000191041		0.00326009	4.29086	4.12666e-08	0.0412666		1.44267e-07						4.56353	-0.000502926	4.28467	-6.07613e-07	-0.0607613		0.0236387									4.56489	-0.000289036		4.99643e-05		-0.00403884	4.28949	3.54018e-08	0.0354018								4.56354	-0.000398906	4.28468	-3.5854e-06
	4.57445	0.00019475		0.00332338	4.29905	4.18107e-08	0.0418107		1.44811e-07						4.57172	-0.00050363	4.29286	-6.08782e-07	-0.0608782		0.0235218									4.57308	-0.000289738		4.9262e-05		-0.00404865	4.29768	3.70308e-08	0.0370308								4.57173	-0.000399713	4.29287	-3.58656e-06
	4.58264	0.000198039		0.0033795	4.30724	4.16103e-08	0.0416103		1.4461e-07						4.57991	-0.000504304	4.30105	-6.09951e-07	-0.0609951		0.0234049									4.58127	-0.000290343		4.86574e-05		-0.0040571	4.30587	3.75414e-08	0.0375414								4.57992	-0.000400552	4.30106	-3.5872e-06
	4.59083	0.000200947		0.00342913	4.31543	4.14099e-08	0.0414099		1.4441e-07						4.5881	-0.000504992	4.30924	-6.11219e-07	-0.0611219		0.0232781									4.58946	-0.000290936		4.80642e-05		-0.00406539	4.31406	3.8052e-08	0.038052								4.58811	-0.000401553	4.30925	-3.58847e-06
	4.59902	0.000203317		0.00346958	4.32362	4.09482e-08	0.0409482		1.43948e-07						4.59629	-0.000505693	4.31743	-6.12639e-07	-0.0612639		0.0231361									4.59765	-0.000291521		4.7479e-05		-0.00407356	4.32225	3.74417e-08	0.0374417								4.5963	-0.000402211	4.31744	-3.58974e-06
	4.60721	0.00020524		0.00350239	4.33181	3.9774e-08	0.039774		1.42774e-07						4.60448	-0.000506444	4.32562	-6.14058e-07	-0.0614058		0.0229942									4.60584	-0.000292108		4.68915e-05		-0.00408177	4.33044	3.68315e-08	0.0368315								4.60449	-0.000402892	4.32563	-3.59071e-06
	4.6154	0.000206414		0.00352242	4.34	4.03301e-08	0.0403301		1.4333e-07						4.61267	-0.000507395	4.33381	-6.14792e-07	-0.0614792		0.0229208									4.61403	-0.000292887		4.61133e-05		-0.00409265	4.33863	3.50008e-08	0.0350008								4.61268	-0.000403593	4.33382	-3.59169e-06
	4.62359	0.000207094		0.00353403	4.34819	4.21066e-08	0.0421066		1.45107e-07						4.62086	-0.000508526	4.34199	-6.16073e-07	-0.0616073		0.0227927									4.62222	-0.000293839		4.51611e-05		-0.00410595	4.34682	3.30659e-08	0.0330659								4.62087	-0.000404362	4.34201	-3.59343e-06
	4.63178	0.000207339		0.00353821	4.35638	4.35307e-08	0.0435307		1.46531e-07						4.62905	-0.00050935	4.35018	-6.17353e-07	-0.0617353		0.0226647									4.63041	-0.000294782		4.42184e-05		-0.00411913	4.35501	3.26599e-08	0.0326599								4.62906	-0.00040557	4.3502	-3.59517e-06
	4.63997	0.000207437		0.00353987	4.36457	4.33008e-08	0.0433008		1.46301e-07						4.63723	-0.000509992	4.35837	-6.18725e-07	-0.0618725		0.0225275									4.6386	-0.000295713		4.32872e-05		-0.00413214	4.3632	3.22539e-08	0.0322539								4.63725	-0.000406698	4.35839	-3.59864e-06
	4.64816	0.000207407		0.00353936	4.37276	4.30709e-08	0.0430709		1.46071e-07						4.64542	-0.000510528	4.36656	-6.20197e-07	-0.0620197		0.0223803									4.64679	-0.000296743		4.22571e-05		-0.00414653	4.37139	3.12397e-08	0.0312397								4.64544	-0.000407774	4.36658	-3.59793e-06
	4.65635	0.000207191		0.00353569	4.38095	4.26046e-08	0.0426046		1.45605e-07						4.65361	-0.000511091	4.37475	-6.19123e-07	-0.0619123		0.0224877									4.65498	-0.000297668		4.13319e-05		-0.00415946	4.37958	3.35297e-08	0.0335297								4.65363	-0.000408843	4.37477	-3.59519e-06
	4.66454	0.000206241		0.00351947	4.38914	4.4076e-08	0.044076		1.47076e-07						4.6618	-0.000511679	4.38294	-6.20187e-07	-0.0620187		0.0223813									4.66317	-0.000298534		4.04661e-05		-0.00417156	4.38777	3.45233e-08	0.0345233								4.66182	-0.000409906	4.38296	-3.59738e-06
	4.67273	0.000205165		0.00350111	4.39733	4.84002e-08	0.0484002		1.514e-07						4.66999	-0.000512367	4.39113	-6.21581e-07	-0.0621581		0.0222419									4.67136	-0.000299343		3.96569e-05		-0.00418287	4.39596	3.47156e-08	0.0347156								4.67001	-0.000410229	4.39115	-3.59956e-06
	4.68092	0.00020359		0.00347423	4.40552	5.06903e-08	0.0506903		1.5369e-07						4.67818	-0.000513251	4.39932	-6.22976e-07	-0.0622976		0.0221024									4.67955	-0.000299805		3.91948e-05		-0.00418932	4.40415	3.4908e-08	0.034908								4.6782	-0.000410728	4.39934	-3.60275e-06
	4.68911	0.000201639		0.00344095	4.41371	5.0713e-08	0.050713		1.53713e-07						4.68637	-0.000514032	4.40751	-6.24702e-07	-0.0624702		0.0219298									4.68774	-0.000300273		3.87265e-05		-0.00419587	4.41234	3.64367e-08	0.0364367								4.68639	-0.000411384	4.40753	-3.60531e-06
	4.6973	0.000199069		0.00339709	4.4219	5.07356e-08	0.0507356		1.53736e-07						4.69456	-0.000514739	4.4157	-6.23122e-07	-0.0623122		0.0220878									4.69593	-0.000300934		3.80663e-05		-0.00420509	4.42053	3.65145e-08	0.0365145								4.69458	-0.000412398	4.41572	-3.60612e-06
	4.70549	0.000195988		0.0033445	4.43009	5.00214e-08	0.0500214		1.53021e-07						4.70275	-0.000515495	4.42389	-6.23931e-07	-0.0623931		0.0220069									4.70412	-0.000301636		3.73644e-05		-0.0042149	4.42872	3.64781e-08	0.0364781								4.70277	-0.000413499	4.42391	-3.60725e-06
	4.71368	0.000192476		0.00328457	4.43828	4.75219e-08	0.0475219		1.50522e-07						4.71094	-0.000516297	4.43208	-6.25071e-07	-0.0625071		0.0218929									4.71231	-0.000302327		3.66733e-05		-0.00422456	4.43691	3.64416e-08	0.0364416								4.71096	-0.000414547	4.4321	-3.60839e-06
	4.72187	0.000188673		0.00321968	4.44647	4.79762e-08	0.0479762		1.50976e-07						4.71913	-0.0005172	4.44027	-6.28362e-07	-0.0628362		0.0215638									4.7205	-0.000303016		3.5984e-05		-0.00423419	4.4451	3.77651e-08	0.0377651								4.71915	-0.000415459	4.44029	-3.60946e-06
	4.73006	0.000184812		0.0031538	4.45466	5.35157e-08	0.0535157		1.56516e-07						4.72732	-0.000517922	4.44846	-6.31652e-07	-0.0631652		0.0212348									4.72869	-0.000303706		3.52936e-05		-0.00424384	4.45329	3.8225e-08	0.038225								4.72734	-0.000416248	4.44848	-3.61054e-06
	4.73825	0.000180655		0.00308286	4.46285	5.36937e-08	0.0536937		1.56694e-07						4.73551	-0.000518558	4.45665	-6.32462e-07	-0.0632462		0.0211538									4.73688	-0.000304567		3.44328e-05		-0.00425587	4.46148	3.83029e-08	0.0383029								4.73553	-0.000416903	4.45667	-3.60892e-06
	4.74644	0.000176313		0.00300876	4.47104	5.37304e-08	0.0537304		1.5673e-07						4.7437	-0.000519114	4.46484	-6.34009e-07	-0.0634009		0.0209991									4.74507	-0.000305517		3.34834e-05		-0.00426913	4.46967	3.81906e-08	0.0381906								4.74372	-0.000417565	4.46486	-3.60921e-06
	4.75463	0.000171626		0.00292877	4.47923	5.37671e-08	0.0537671		1.56767e-07						4.75189	-0.00051947	4.47303	-6.35557e-07	-0.0635557		0.0208443									4.75326	-0.000306101		3.28988e-05		-0.0042773	4.47786	3.80783e-08	0.0380783								4.75191	-0.000418296	4.47305	-3.6105e-06
	4.76282	0.000167162		0.00285259	4.48742	4.87226e-08	0.0487226		1.51723e-07						4.76008	-0.000519885	4.48122	-6.31025e-07	-0.0631025		0.0212975									4.76145	-0.000306787		3.22126e-05		-0.00428689	4.48605	3.75185e-08	0.0375185								4.7601	-0.00041909	4.48123	-3.61179e-06
	4.77101	0.000162195		0.00276783	4.49561	4.89231e-08	0.0489231		1.51923e-07						4.76827	-0.000520355	4.48941	-6.30154e-07	-0.0630154		0.0213846									4.76964	-0.000307578		3.1422e-05		-0.00429794	4.49424	3.69588e-08	0.0369588								4.76829	-0.000419669	4.48942	-3.61384e-06
	4.7792	0.000157503		0.00268777	4.5038	4.89457e-08	0.0489457		1.51946e-07						4.77646	-0.000520974	4.4976	-6.31116e-07	-0.0631116		0.0212884									4.77782	-0.000308575		3.04252e-05		-0.00431187	4.50243	3.52283e-08	0.0352283								4.77647	-0.000420207	4.49761	-3.61451e-06
	4.78739	0.000152525		0.00260281	4.51199	4.89684e-08	0.0489684		1.51968e-07						4.78465	-0.000521469	4.50579	-6.32728e-07	-0.0632728		0.0211272									4.78601	-0.000309068		2.99321e-05		-0.00431876	4.51062	3.43143e-08	0.0343143								4.78466	-0.000420782	4.5058	-3.61518e-06
	4.79558	0.000147977		0.00252521	4.52018	5.21688e-08	0.0521688		1.55169e-07						4.79284	-0.000522001	4.51398	-6.34339e-07	-0.0634339		0.0209661									4.7942	-0.000309536		2.94645e-05		-0.00432529	4.51881	3.48629e-08	0.0348629								4.79285	-0.000421391	4.51399	-3.61691e-06
	4.80377	0.000142875		0.00243814	4.52837	5.44836e-08	0.0544836		1.57484e-07						4.80103	-0.000522566	4.52217	-6.36651e-07	-0.0636651		0.0207349									4.80239	-0.000310021		2.89789e-05		-0.00433207	4.527	3.50487e-08	0.0350487								4.80104	-0.000421889	4.52218	-3.61864e-06
	4.81196	0.000137797		0.00235148	4.53656	5.5436e-08	0.055436		1.58436e-07						4.80922	-0.000523204	4.53036	-6.36696e-07	-0.0636696		0.0207304									4.81058	-0.000310524		2.84763e-05		-0.0043391	4.53519	3.50424e-08	0.0350424								4.80923	-0.000422288	4.53037	-3.62101e-06
	4.82015	0.000132945		0.00226868	4.54475	5.5834e-08	0.055834		1.58834e-07						4.81741	-0.000524035	4.53855	-6.35422e-07	-0.0635422		0.0208578									4.81877	-0.00031106		2.79403e-05		-0.00434659	4.54338	3.50361e-08	0.0350361								4.81742	-0.000422649	4.53856	-3.62509e-06
	4.82834	0.000128308		0.00218956	4.55294	5.6232e-08	0.056232		1.59232e-07						4.8256	-0.000525395	4.54674	-6.37223e-07	-0.0637223		0.0206777									4.82696	-0.000311627		2.73729e-05		-0.00435452	4.55157	3.67921e-08	0.0367921								4.82561	-0.000423055	4.54675	-3.6251e-06
	4.83653	0.000123674		0.00211048	4.56113	5.80085e-08	0.0580085		1.61009e-07						4.83379	-0.000526893	4.55493	-6.39025e-07	-0.0639025		0.0204975									4.83515	-0.000312292		2.67081e-05		-0.00436381	4.55976	3.71879e-08	0.0371879								4.8338	-0.000423502	4.55494	-3.62592e-06
	4.84471	0.000118976		0.0020303	4.56932	6.00428e-08	0.0600428		1.63043e-07						4.84198	-0.000528365	4.56312	-6.42581e-07	-0.0642581		0.0201419									4.84334	-0.000313021		2.59789e-05		-0.004374	4.56794	3.75838e-08	0.0375838								4.84199	-0.000424039	4.56313	-3.6242e-06
	4.8529	0.000114158		0.00194809	4.57751	6.2077e-08	0.062077		1.65077e-07						4.85017	-0.00052902	4.57131	-6.42883e-07	-0.0642883		0.0201117									4.85153	-0.000313603		2.53973e-05		-0.00438212	4.57613	3.81942e-08	0.0381942								4.85018	-0.000424658	4.57132	-3.62451e-06
	4.86109	0.000108961		0.0018594	4.5857	6.2735e-08	0.062735		1.65735e-07						4.85836	-0.000529743	4.5795	-6.43719e-07	-0.0643719		0.0200281									4.85972	-0.000314206		2.4794e-05		-0.00439055	4.58432	3.87558e-08	0.0387558								4.85837	-0.00042535	4.57951	-3.62503e-06
	4.86928	0.000103958		0.00177402	4.59389	6.51252e-08	0.0651252		1.68125e-07						4.86655	-0.000530529	4.58769	-6.44555e-07	-0.0644555		0.0199445									4.86791	-0.000314835		2.41648e-05		-0.00439935	4.59251	3.86295e-08	0.0386295								4.86656	-0.000426195	4.5877	-3.62611e-06
	4.87747	9.92731e-05		0.00169408	4.60208	6.63933e-08	0.0663933		1.69393e-07						4.87474	-0.000531548	4.59588	-6.43888e-07	-0.0643888		0.0200112									4.8761	-0.000315643		2.33569e-05		-0.00441063	4.6007	3.85033e-08	0.0385033								4.87475	-0.000426966	4.59589	-3.62854e-06
	4.88566	9.45911e-05		0.00161418	4.61027	6.65691e-08	0.0665691		1.69569e-07						4.88293	-0.000532548	4.60407	-6.44749e-07	-0.0644749		0.0199251									4.88429	-0.000316332		2.26677e-05		-0.00442027	4.60889	3.70808e-08	0.0370808								4.88294	-0.000427715	4.60408	-3.63096e-06
	4.89385	8.99102e-05		0.0015343	4.61846	6.65539e-08	0.0665539		1.69554e-07						4.89112	-0.000533531	4.61226	-6.4603e-07	-0.064603		0.019797									4.89248	-0.000316882		2.21182e-05		-0.00442794	4.61708	3.69417e-08	0.0369417								4.89113	-0.000428468	4.61227	-3.63525e-06
	4.90204	8.56563e-05		0.00146171	4.62665	6.65386e-08	0.0665386		1.69539e-07						4.89931	-0.000534335	4.62045	-6.4731e-07	-0.064731		0.019669									4.90067	-0.000317404		2.15964e-05		-0.00443524	4.62527	3.68025e-08	0.0368025								4.89932	-0.000429222	4.62046	-3.63518e-06
	4.91023	8.17914e-05		0.00139576	4.63483	6.34286e-08	0.0634286		1.66429e-07						4.9075	-0.000535085	4.62864	-6.48858e-07	-0.0648858		0.0195142									4.90886	-0.000317874		2.11256e-05		-0.00444181	4.63346	3.64729e-08	0.0364729								4.90751	-0.000429744	4.62865	-3.63599e-06
	4.91842	7.78579e-05		0.00132863	4.64302	6.33745e-08	0.0633745		1.66374e-07						4.91569	-0.000535921	4.63683	-6.49884e-07	-0.0649884		0.0194116									4.91705	-0.000318183		2.08168e-05		-0.00444613	4.64165	3.60794e-08	0.0360794								4.9157	-0.000430239	4.63684	-3.63945e-06
	4.92661	7.3856e-05		0.00126034	4.65121	6.60682e-08	0.0660682		1.69068e-07						4.92388	-0.000536834	4.64502	-6.51273e-07	-0.0651273		0.0192727									4.92524	-0.000318446		2.05545e-05		-0.00444979	4.64984	3.56859e-08	0.0356859								4.92389	-0.000430769	4.64503	-3.64292e-06
	4.9348	7.00553e-05		0.00119548	4.6594	6.91724e-08	0.0691724		1.72172e-07						4.93207	-0.00053764	4.65321	-6.52662e-07	-0.0652662		0.0191338									4.93343	-0.000318721		2.02789e-05		-0.00445364	4.65803	3.4746e-08	0.034746								4.93208	-0.000431329	4.65322	-3.64516e-06
	4.94299	6.65937e-05		0.00113641	4.66759	7.07456e-08	0.0707456		1.73746e-07						4.94026	-0.000538351	4.6614	-6.51281e-07	-0.0651281		0.0192719									4.94162	-0.000319145		1.98546e-05		-0.00445957	4.66622	3.54346e-08	0.0354346								4.94027	-0.000431887	4.66141	-3.64283e-06
	4.95118	6.33657e-05		0.00108133	4.67578	7.09217e-08	0.0709217		1.73922e-07						4.94845	-0.000539031	4.66959	-6.51557e-07	-0.0651557		0.0192443									4.94981	-0.000319707		1.92932e-05		-0.00446742	4.67441	3.56011e-08	0.0356011								4.94846	-0.000432443	4.6696	-3.642e-06
	4.95937	6.01159e-05		0.00102587	4.68397	7.08051e-08	0.0708051		1.73805e-07						4.95664	-0.000539657	4.67778	-6.52455e-07	-0.0652455		0.0191545									4.958	-0.000320392		1.86083e-05		-0.00447699	4.6826	3.57677e-08	0.0357677								4.95665	-0.000432917	4.67779	-3.64309e-06
	4.96756	5.70854e-05		0.000974154	4.69216	7.06884e-08	0.0706884		1.73688e-07						4.96483	-0.000540285	4.68597	-6.53354e-07	-0.0653354		0.0190646									4.96619	-0.000321161		1.78392e-05		-0.00448774	4.69079	3.62272e-08	0.0362272								4.96484	-0.000433412	4.68598	-3.64418e-06
	4.97575	5.44625e-05		0.000929395	4.70035	6.71699e-08	0.0671699		1.7017e-07						4.97302	-0.000540914	4.69416	-6.54013e-07	-0.0654013		0.0189987									4.97438	-0.000322037		1.69626e-05		-0.00449998	4.69898	3.64066e-08	0.0364066								4.97303	-0.000433925	4.69417	-3.64498e-06
	4.98394	5.20296e-05		0.000887877	4.70854	6.70141e-08	0.0670141		1.70014e-07						4.98121	-0.000541438	4.70235	-6.52836e-07	-0.0652836		0.0191164									4.98257	-0.000322762		1.62383e-05		-0.00451011	4.70717	3.6141e-08	0.036141								4.98122	-0.000434285	4.70236	-3.64607e-06
	4.99213	4.97592e-05		0.000849134	4.71673	6.73669e-08	0.0673669		1.70367e-07						4.9894	-0.000542045	4.71054	-6.54129e-07	-0.0654129		0.0189871									4.99076	-0.00032349		1.55101e-05		-0.00452028	4.71536	3.58754e-08	0.0358754								4.98941	-0.00043473	4.71055	-3.64794e-06
	5.00032	4.74098e-05		0.00080904	4.72492	6.74912e-08	0.0674912		1.70491e-07						4.99759	-0.000542726	4.71872	-6.55422e-07	-0.0655422		0.0188578									4.99895	-0.000324226		1.47736e-05		-0.00453057	4.72355	3.66659e-08	0.0366659								4.9976	-0.000435251	4.71874	-3.64981e-06
	5.00851	4.51089e-05		0.000769776	4.73311	6.74496e-08	0.0674496		1.7045e-07						5.00578	-0.00054353	4.72691	-6.57961e-07	-0.0657961		0.0186039									5.00714	-0.000325018		1.39816e-05		-0.00454164	4.73174	3.68841e-08	0.0368841								5.00579	-0.000435916	4.72693	-3.65349e-06
	5.0167	4.28633e-05		0.000731455	4.7413	6.7408e-08	0.067408		1.70408e-07						5.01397	-0.000544481	4.7351	-6.61574e-07	-0.0661574		0.0182426									5.01533	-0.000325538		1.34622e-05		-0.0045489	4.73993	3.68914e-08	0.0368914								5.01398	-0.000436559	4.73512	-3.65462e-06
	5.02489	4.12331e-05		0.000703637	4.74949	6.67437e-08	0.0667437		1.69744e-07						5.02215	-0.000545407	4.74329	-6.63198e-07	-0.0663198		0.0180802									5.02352	-0.000325934		1.30661e-05		-0.00455443	4.74812	3.68988e-08	0.0368988								5.02217	-0.000437181	4.74331	-3.65422e-06
	5.03308	3.98846e-05		0.000680624	4.75768	6.19048e-08	0.0619048		1.64905e-07						5.03034	-0.000546308	4.75148	-6.64822e-07	-0.0664822		0.0179178									5.03171	-0.000326222		1.27781e-05		-0.00455846	4.75631	3.87339e-08	0.0387339								5.03036	-0.000437715	4.7515	-3.65483e-06
	5.04127	3.86476e-05		0.000659516	4.76587	6.43951e-08	0.0643951		1.67395e-07						5.03853	-0.000546786	4.75967	-6.67211e-07	-0.0667211		0.0176789									5.0399	-0.000326365		1.26352e-05		-0.00456045	4.7645	3.87859e-08	0.0387859								5.03855	-0.000438318	4.75969	-3.65675e-06
	5.04946	3.75045e-05		0.000640008	4.77406	6.4646e-08	0.064646		1.67646e-07						5.04672	-0.00054709	4.76786	-6.67564e-07	-0.0667564		0.0176436									5.04809	-0.000326476		1.25241e-05		-0.00456201	4.77269	3.82022e-08	0.0382022								5.04674	-0.000438981	4.76788	-3.65867e-06
	5.05765	3.62399e-05		0.000618428	4.78225	6.4897e-08	0.064897		1.67897e-07						5.05491	-0.000547086	4.77605	-6.67711e-07	-0.0667711		0.0176289									5.05628	-0.000326619		1.23808e-05		-0.00456401	4.78088	3.76185e-08	0.0376185								5.05493	-0.000439846	4.77607	-3.66138e-06
	5.06584	3.4866e-05		0.000594982	4.79044	6.51479e-08	0.0651479		1.68148e-07						5.0631	-0.000547259	4.78424	-6.68469e-07	-0.0668469		0.0175531									5.06447	-0.000326791		1.22094e-05		-0.0045664	4.78907	3.19155e-08	0.0319155								5.06312	-0.000440636	4.78426	-3.66088e-06
	5.07403	3.37375e-05		0.000575725	4.79863	6.53613e-08	0.0653613		1.68361e-07						5.07129	-0.00054759	4.79243	-6.69227e-07	-0.0669227		0.0174773									5.07266	-0.000326823		1.21766e-05		-0.00456686	4.79726	3.32452e-08	0.0332452								5.07131	-0.000441395	4.79245	-3.66068e-06
	5.08222	3.27686e-05		0.000559192	4.80682	6.53776e-08	0.0653776		1.68378e-07						5.07948	-0.0005483	4.80062	-6.67849e-07	-0.0667849		0.0176151									5.08085	-0.000326871		1.21289e-05		-0.00456753	4.80545	3.55353e-08	0.0355353								5.0795	-0.000442145	4.80064	-3.662e-06
	5.09041	3.19406e-05		0.000545062	4.81501	6.53939e-08	0.0653939		1.68394e-07						5.08767	-0.000548736	4.80881	-6.68403e-07	-0.0668403		0.0175597									5.08904	-0.000326956		1.20438e-05		-0.00456872	4.81364	3.66302e-08	0.0366302								5.08769	-0.00044293	4.80883	-3.66332e-06
	5.0986	3.12152e-05		0.000532682	4.8232	6.34043e-08	0.0634043		1.66404e-07						5.09586	-0.00054915	4.817	-6.69442e-07	-0.0669442		0.0174558									5.09723	-0.000327086		1.19143e-05		-0.00457053	4.82183	3.77251e-08	0.0377251								5.09588	-0.000443745	4.81702	-3.66498e-06
	5.10679	3.05592e-05		0.000521488	4.83139	6.01978e-08	0.0601978		1.63198e-07						5.10405	-0.000549626	4.82519	-6.70722e-07	-0.0670722		0.0173278									5.10542	-0.000327254		1.17457e-05		-0.00457288	4.83002	3.793e-08	0.03793								5.10407	-0.000444631	4.82521	-3.66642e-06
	5.11498	2.97303e-05		0.000507343	4.83958	6.07495e-08	0.0607495		1.63749e-07						5.11224	-0.000550157	4.83338	-6.72003e-07	-0.0672003		0.0171997									5.11361	-0.000327387		1.16134e-05		-0.00457473	4.83821	3.79328e-08	0.0379328								5.11226	-0.000445326	4.8334	-3.66785e-06
	5.12317	2.87469e-05		0.000490561	4.84777	6.1714e-08	0.061714		1.64714e-07						5.12043	-0.000550369	4.84157	-6.7317e-07	-0.067317		0.017083									5.1218	-0.00032758		1.14202e-05		-0.00457743	4.8464	3.99681e-08	0.0399681								5.12045	-0.000445813	4.84159	-3.67183e-06
	5.13136	2.81217e-05		0.000479893	4.85596	6.16602e-08	0.0616602		1.6466e-07						5.12862	-0.000550489	4.84976	-6.7515e-07	-0.067515		0.016885									5.12999	-0.00032783		1.11699e-05		-0.00458093	4.85459	3.99711e-08	0.0399711								5.12864	-0.000446146	4.84977	-3.67459e-06
	5.13955	2.7828e-05		0.000474881	4.86415	6.16065e-08	0.0616065		1.64606e-07						5.13681	-0.000550639	4.85795	-6.77129e-07	-0.0677129		0.0166871									5.13818	-0.00032813		1.08695e-05		-0.00458513	4.86278	4.22135e-08	0.0422135								5.13683	-0.000446341	4.85796	-3.67531e-06
	5.14774	2.75796e-05		0.000470641	4.87234	6.10431e-08	0.0610431		1.64043e-07						5.145	-0.000550816	4.86614	-6.78525e-07	-0.0678525		0.0165475									5.14636	-0.000328477		1.05228e-05		-0.00458997	4.87097	4.22653e-08	0.0422653								5.14501	-0.00044635	4.86615	-3.677e-06
	5.15593	2.72953e-05		0.00046579	4.88053	5.85461e-08	0.0585461		1.61546e-07						5.15319	-0.00055083	4.87433	-6.79922e-07	-0.0679922		0.0164078									5.15455	-0.000328957		1.00432e-05		-0.00459667	4.87916	4.20884e-08	0.0420884								5.1532	-0.000446408	4.87434	-3.67868e-06
	5.16412	2.69762e-05		0.000460345	4.88872	5.65551e-08	0.0565551		1.59555e-07						5.16138	-0.000550698	4.88252	-6.81851e-07	-0.0681851		0.0162149									5.16274	-0.000329198		9.80184e-06		-0.00460005	4.88735	4.19115e-08	0.0419115								5.16139	-0.000446538	4.88253	-3.67696e-06
	5.17231	2.65591e-05		0.000453227	4.89691	5.823e-08	0.05823		1.6123e-07						5.16957	-0.000550543	4.89071	-6.81363e-07	-0.0681363		0.0162637									5.17093	-0.00032944		9.55982e-06		-0.00460343	4.89554	3.92644e-08	0.0392644								5.16958	-0.000446763	4.89072	-3.67717e-06
	5.1805	2.624e-05		0.000447781	4.9051	5.82276e-08	0.0582276		1.61228e-07						5.17776	-0.000550438	4.8989	-6.81982e-07	-0.0681982		0.0162018									5.17912	-0.000329685		9.31454e-06		-0.00460686	4.90373	3.90613e-08	0.0390613								5.17777	-0.000447073	4.89891	-3.6781e-06
	5.18869	2.5969e-05		0.000443158	4.91329	5.82251e-08	0.0582251		1.61225e-07						5.18595	-0.00055038	4.90709	-6.83485e-07	-0.0683485		0.0160515									5.18731	-0.000329712		9.28839e-06		-0.00460722	4.91192	3.8249e-08	0.038249								5.18596	-0.000447491	4.9071	-3.67938e-06
	5.19688	2.57438e-05		0.000439314	4.92148	5.80699e-08	0.0580699		1.6107e-07						5.19414	-0.000550249	4.91528	-6.84987e-07	-0.0684987		0.0159013									5.1955	-0.000329711		9.28896e-06		-0.00460721	4.92011	3.61103e-08	0.0361103								5.19415	-0.000448019	4.91529	-3.68066e-06
	5.20507	2.58067e-05		0.000440388	4.92967	5.71515e-08	0.0571515		1.60151e-07						5.20233	-0.000549911	4.92347	-6.83611e-07	-0.0683611		0.0160389									5.20369	-0.00032975		9.25018e-06		-0.00460775	4.9283	3.29589e-08	0.0329589								5.20234	-0.000448262	4.92348	-3.68423e-06
	5.21326	2.58371e-05		0.000440906	4.93786	5.6233e-08	0.056233		1.59233e-07						5.21052	-0.000549425	4.93166	-6.84165e-07	-0.0684165		0.0159835									5.21188	-0.000329855		9.14532e-06		-0.00460922	4.93648	3.24485e-08	0.0324485								5.21053	-0.000448557	4.93167	-3.68414e-06
	5.22145	2.58264e-05		0.000440723	4.94605	5.26139e-08	0.0526139		1.55614e-07						5.21871	-0.000549167	4.93985	-6.85178e-07	-0.0685178		0.0158822									5.22007	-0.00033002		8.98041e-06		-0.00461152	4.94467	3.54052e-08	0.0354052								5.21872	-0.000448901	4.93986	-3.68532e-06
	5.22963	2.55019e-05		0.000435186	4.95424	5.34744e-08	0.0534744		1.56474e-07						5.2269	-0.000549113	4.94804	-6.86192e-07	-0.0686192		0.0157808									5.22826	-0.000330226		8.77397e-06		-0.00461441	4.95286	3.65001e-08	0.0365001								5.22691	-0.000449287	4.94805	-3.6865e-06
	5.23782	2.51704e-05		0.000429528	4.96243	5.34847e-08	0.0534847		1.56485e-07						5.23509	-0.000549351	4.95623	-6.86505e-07	-0.0686505		0.0157495									5.23645	-0.000330376		8.62362e-06		-0.00461651	4.96105	3.66673e-08	0.0366673								5.2351	-0.000449707	4.95624	-3.68671e-06
	5.24601	2.48398e-05		0.000423887	4.97062	5.34951e-08	0.0534951		1.56495e-07						5.24328	-0.000549335	4.96442	-6.87538e-07	-0.0687538		0.0156462									5.24464	-0.000330278		8.72194e-06		-0.00461514	4.96924	3.66996e-08	0.0366996								5.24329	-0.000450193	4.96443	-3.68702e-06
	5.2542	2.45017e-05		0.000418117	4.97881	5.26028e-08	0.0526028		1.55603e-07						5.25147	-0.000549265	4.97261	-6.8907e-07	-0.068907		0.015493									5.25283	-0.000330034		8.96618e-06		-0.00461172	4.97743	3.6732e-08	0.036732								5.25148	-0.000450738	4.97262	-3.68927e-06
	5.26239	2.4163e-05		0.000412338	4.987	5.09164e-08	0.0509164		1.53916e-07						5.25966	-0.000549233	4.9808	-6.90602e-07	-0.0690602		0.0153398									5.26102	-0.000329827		9.17342e-06		-0.00460883	4.98562	3.74462e-08	0.0374462								5.25967	-0.000450997	4.98081	-3.69152e-06
	5.27058	2.42838e-05		0.000414399	4.99519	5.00463e-08	0.0500463		1.53046e-07						5.26785	-0.000549235	4.98899	-6.92633e-07	-0.0692633		0.0151367									5.26921	-0.000329693		9.30688e-06		-0.00460696	4.99381	3.6684e-08	0.036684								5.26786	-0.000451158	4.989	-3.6957e-06
	5.27877	2.43317e-05		0.000415216	5.00338	4.92803e-08	0.0492803		1.5228e-07						5.27604	-0.000549274	4.99718	-6.93084e-07	-0.0693084		0.0150916									5.2774	-0.00032967		9.32983e-06		-0.00460664	5.002	3.59219e-08	0.0359219								5.27605	-0.000451342	4.99719	-3.69846e-06
	5.28696	2.42995e-05		0.000414667	5.01157	5.00395e-08	0.0500395		1.53039e-07						5.28423	-0.000549399	5.00537	-6.91961e-07	-0.0691961		0.0152039									5.28559	-0.00032975		9.25027e-06		-0.00460775	5.01019	3.42945e-08	0.0342945								5.28424	-0.000451568	5.00538	-3.6944e-06
	5.29515	2.40871e-05		0.000411043	5.01975	5.0904e-08	0.050904		1.53904e-07						5.29242	-0.0005496	5.01356	-6.92591e-07	-0.0692591		0.0151409									5.29378	-0.00033007		8.93009e-06		-0.00461223	5.01838	3.37617e-08	0.0337617								5.29243	-0.000451862	5.01357	-3.6956e-06
	5.30334	2.40138e-05		0.000409793	5.02794	5.05334e-08	0.0505334		1.53533e-07						5.30061	-0.000549921	5.02175	-6.94458e-07	-0.0694458		0.0149542									5.30197	-0.000330402		8.59801e-06		-0.00461687	5.02657	3.32288e-08	0.0332288								5.30062	-0.000452218	5.02176	-3.69761e-06
	5.31153	2.39741e-05		0.000409115	5.03613	5.01627e-08	0.0501627		1.53163e-07						5.3088	-0.000550252	5.02994	-6.96325e-07	-0.0696325		0.0147675									5.31016	-0.000330632		8.36756e-06		-0.00462009	5.03476	3.10431e-08	0.0310431								5.30881	-0.00045269	5.02995	-3.69962e-06
	5.31972	2.39169e-05		0.000408139	5.04432	4.73891e-08	0.0473891		1.50389e-07						5.31699	-0.00055062	5.03813	-6.95353e-07	-0.0695353		0.0148647									5.31835	-0.000330841		8.15896e-06		-0.004623	5.04295	3.24661e-08	0.0324661								5.317	-0.000453146	5.03814	-3.70186e-06
	5.32791	2.38424e-05		0.000406866	5.05251	4.83427e-08	0.0483427		1.51343e-07						5.32518	-0.000550254	5.04632	-6.93875e-07	-0.0693875		0.0150125									5.32654	-0.000331063		7.93668e-06		-0.00462611	5.05114	3.48094e-08	0.0348094								5.32519	-0.000453371	5.04633	-3.70187e-06
	5.3361	2.37077e-05		0.000404568	5.0607	4.87472e-08	0.0487472		1.51747e-07						5.33337	-0.000550023	5.05451	-6.94276e-07	-0.0694276		0.0149724									5.33473	-0.000331296		7.70364e-06		-0.00462937	5.05933	3.71527e-08	0.0371527								5.33338	-0.000453485	5.05452	-3.70188e-06
	5.34429	2.35507e-05		0.000401889	5.06889	4.88204e-08	0.0488204		1.5182e-07						5.34156	-0.000549915	5.0627	-6.95416e-07	-0.0695416		0.0148584									5.34292	-0.000331375		7.6251e-06		-0.00463046	5.06752	3.9496e-08	0.039496								5.34157	-0.000453622	5.06271	-3.70389e-06
	5.35248	2.31821e-05		0.000395599	5.07708	4.8779e-08	0.048779		1.51779e-07						5.34975	-0.000549982	5.07089	-6.96798e-07	-0.0696798		0.0147202									5.35111	-0.00033144		7.55965e-06		-0.00463138	5.07571	3.94973e-08	0.0394973								5.34976	-0.000453867	5.0709	-3.7059e-06
	5.36067	2.2955e-05		0.000391724	5.08527	4.87377e-08	0.0487377		1.51738e-07						5.35794	-0.000549934	5.07908	-6.9818e-07	-0.069818		0.014582									5.3593	-0.000331498		7.50247e-06		-0.00463218	5.0839	3.34913e-08	0.0334913								5.35795	-0.000454208	5.07909	-3.70944e-06
	5.36886	2.2864e-05		0.000390171	5.09346	5.15326e-08	0.0515326		1.54533e-07						5.36613	-0.000549938	5.08727	-6.99804e-07	-0.0699804		0.0144196									5.36749	-0.000331551		7.4489e-06		-0.00463292	5.09209	3.21681e-08	0.0321681								5.36614	-0.000454551	5.08728	-3.70741e-06
	5.37705	2.29135e-05		0.000391016	5.10165	5.36187e-08	0.0536187		1.56619e-07						5.37432	-0.00054999	5.09546	-7.02397e-07	-0.0702397		0.0141603									5.37568	-0.000331635		7.36503e-06		-0.0046341	5.10028	3.18643e-08	0.0318643								5.37433	-0.000454894	5.09547	-3.70651e-06
	5.38524	2.30884e-05		0.000394	5.10984	5.34506e-08	0.0534506		1.56451e-07						5.38251	-0.000549994	5.10364	-7.03457e-07	-0.0703457		0.0140543									5.38387	-0.000331744		7.25593e-06		-0.00463562	5.10847	3.156e-08	0.03156								5.38252	-0.000455171	5.10366	-3.70763e-06
	5.39343	2.3298e-05		0.000397576	5.11803	5.32824e-08	0.0532824		1.56282e-07						5.3907	-0.0005499	5.11183	-6.98725e-07	-0.0698725		0.0145275									5.39206	-0.000331691		7.30918e-06		-0.00463488	5.11666	3.10264e-08	0.0310264								5.39071	-0.000455458	5.11185	-3.70789e-06
	5.40162	2.33971e-05		0.000399269	5.12622	5.26439e-08	0.0526439		1.55644e-07						5.39888	-0.000549717	5.12002	-7.00131e-07	-0.0700131		0.0143869									5.40025	-0.000331457		7.54326e-06		-0.00463161	5.12485	3.04928e-08	0.0304928								5.3989	-0.000455756	5.12004	-3.70816e-06
	5.40981	2.3392e-05		0.000399182	5.13441	5.17732e-08	0.0517732		1.54773e-07						5.40707	-0.000549352	5.12821	-7.01537e-07	-0.0701537		0.0142463									5.40844	-0.000331179		7.82143e-06		-0.00462772	5.13304	2.93222e-08	0.0293222								5.40709	-0.000456026	5.12823	-3.70867e-06
	5.418	2.32014e-05		0.000395929	5.1426	4.78488e-08	0.0478488		1.50849e-07						5.41526	-0.000549128	5.1364	-7.03645e-07	-0.0703645		0.0140355									5.41663	-0.000330865		8.13488e-06		-0.00462334	5.14123	2.64759e-08	0.0264759								5.41528	-0.000456298	5.13642	-3.70975e-06
	5.42619	2.30142e-05		0.000392734	5.15079	4.63709e-08	0.0463709		1.49371e-07						5.42345	-0.000549031	5.14459	-7.05421e-07	-0.0705421		0.0138579									5.42482	-0.000330601		8.39855e-06		-0.00461965	5.14942	2.80031e-08	0.0280031								5.42347	-0.000456631	5.14461	-3.71131e-06
	5.43438	2.29955e-05		0.000392415	5.15898	4.54503e-08	0.0454503		1.4845e-07						5.43164	-0.000549125	5.15278	-7.04553e-07	-0.0704553		0.0139447									5.43301	-0.000330428		8.57153e-06		-0.00461724	5.15761	2.96082e-08	0.0296082								5.43166	-0.000457018	5.1528	-3.71287e-06
	5.44257	2.30427e-05		0.00039322	5.16717	4.45297e-08	0.0445297		1.4753e-07						5.43983	-0.000549303	5.16097	-7.04801e-07	-0.0704801		0.0139199									5.4412	-0.000330339		8.6611e-06		-0.00461599	5.1658	3.00801e-08	0.0300801								5.43985	-0.000457378	5.16099	-3.71278e-06
	5.45076	2.31454e-05		0.000394972	5.17536	4.50859e-08	0.0450859		1.48086e-07						5.44802	-0.000549557	5.16916	-7.05471e-07	-0.0705471		0.0138529									5.44939	-0.000330374		8.62588e-06		-0.00461648	5.17399	2.97573e-08	0.0297573								5.44804	-0.000457751	5.16918	-3.71391e-06
	5.45895	2.32033e-05		0.00039596	5.18355	4.45493e-08	0.0445493		1.47549e-07						5.45621	-0.000549977	5.17735	-7.06631e-07	-0.0706631		0.0137369									5.45758	-0.000330639		8.36088e-06		-0.00462018	5.18218	2.94345e-08	0.0294345								5.45623	-0.000458098	5.17737	-3.71514e-06
	5.46714	2.32175e-05		0.000396203	5.19174	4.40127e-08	0.0440127		1.47013e-07						5.4644	-0.000550192	5.18554	-7.07791e-07	-0.0707791		0.0136209									5.46577	-0.000331076		7.92432e-06		-0.00462628	5.19037	2.91303e-08	0.0291303								5.46442	-0.000458369	5.18556	-3.71729e-06
	5.47533	2.3136e-05		0.000394813	5.19993	4.23803e-08	0.0423803		1.4538e-07						5.47259	-0.000550335	5.19373	-7.08652e-07	-0.0708652		0.0135348									5.47396	-0.00033153		7.46983e-06		-0.00463263	5.19856	2.88261e-08	0.0288261								5.47261	-0.000458712	5.19375	-3.71943e-06
	5.48352	2.30856e-05		0.000393952	5.20812	4.14079e-08	0.0414079		1.44408e-07						5.48078	-0.000550603	5.20192	-7.09768e-07	-0.0709768		0.0134232									5.48215	-0.00033196		7.04031e-06		-0.00463863	5.20675	2.84203e-08	0.0284203								5.4808	-0.000459121	5.20194	-3.71741e-06
	5.49171	2.3193e-05		0.000395785	5.21631	4.42015e-08	0.0442015		1.47202e-07						5.48897	-0.000550984	5.21011	-7.11773e-07	-0.0711773		0.0132227									5.49034	-0.000332254		6.74628e-06		-0.00464274	5.21494	2.80146e-08	0.0280146								5.48899	-0.000459537	5.21013	-3.71895e-06
	5.4999	2.35263e-05		0.000401473	5.2245	4.55749e-08	0.0455749		1.48575e-07						5.49716	-0.000551611	5.2183	-7.13778e-07	-0.0713778		0.0130222									5.49853	-0.000332185		6.81531e-06		-0.00464178	5.22313	2.6897e-08	0.026897								5.49718	-0.000459915	5.21831	-3.7205e-06
	5.50809	2.38981e-05		0.000407818	5.23269	4.56485e-08	0.0456485		1.48648e-07						5.50535	-0.000552367	5.22649	-7.13519e-07	-0.0713519		0.0130481									5.50672	-0.000331994		7.0059e-06		-0.00463911	5.23132	2.60824e-08	0.0260824								5.50537	-0.000460165	5.2265	-3.72252e-06
	5.51628	2.4184e-05		0.000412696	5.24088	4.56327e-08	0.0456327		1.48633e-07						5.51354	-0.000553149	5.23468	-7.14329e-07	-0.0714329		0.0129671									5.51491	-0.000331703		7.29742e-06		-0.00463504	5.23951	2.52679e-08	0.0252679								5.51356	-0.000460388	5.23469	-3.7265e-06
	5.52447	2.43938e-05		0.000416276	5.24907	4.5617e-08	0.045617		1.48617e-07						5.52173	-0.000553955	5.24287	-7.15724e-07	-0.0715724		0.0128276									5.52309	-0.000331511		7.48873e-06		-0.00463237	5.2477	2.51675e-08	0.0251675								5.52174	-0.000460648	5.24288	-3.72844e-06
	5.53266	2.48412e-05		0.000423911	5.25726	4.50664e-08	0.0450664		1.48066e-07						5.52992	-0.000554801	5.25106	-7.17119e-07	-0.0717119		0.0126881									5.53128	-0.000331416		7.58389e-06		-0.00463104	5.25589	2.58821e-08	0.0258821								5.52993	-0.000460975	5.25107	-3.73161e-06
	5.54085	2.55077e-05		0.000435285	5.26545	4.45157e-08	0.0445157		1.47516e-07						5.53811	-0.000555684	5.25925	-7.19099e-07	-0.0719099		0.0124901									5.53947	-0.000331486		7.51419e-06		-0.00463201	5.26408	2.65967e-08	0.0265967								5.53812	-0.000461362	5.25926	-3.73294e-06
	5.54904	2.61992e-05		0.000447086	5.27364	4.27049e-08	0.0427049		1.45705e-07						5.5463	-0.000556584	5.26744	-7.21387e-07	-0.0721387		0.0122613									5.54766	-0.0003317		7.29976e-06		-0.00463501	5.27227	2.65978e-08	0.0265978								5.54631	-0.000461833	5.26745	-3.73234e-06
	5.55723	2.68316e-05		0.000457877	5.28183	4.27525e-08	0.0427525		1.45752e-07						5.55449	-0.000557501	5.27563	-7.2296e-07	-0.072296		0.012104									5.55585	-0.000331961		7.03919e-06		-0.00463865	5.28046	2.65988e-08	0.0265988								5.5545	-0.000461979	5.27564	-3.73367e-06
	5.56542	2.76701e-05		0.000472186	5.29002	4.48366e-08	0.0448366		1.47837e-07						5.56268	-0.000558488	5.28382	-7.25654e-07	-0.0725654		0.0118346									5.56404	-0.000332074		6.92625e-06		-0.00464023	5.28865	2.62949e-08	0.0262949								5.56269	-0.000462143	5.28383	-3.735e-06
	5.57361	2.87896e-05		0.00049129	5.29821	4.65115e-08	0.0465115		1.49511e-07						5.57087	-0.000559904	5.29201	-7.2514e-07	-0.072514		0.011886									5.57223	-0.000332173		6.82651e-06		-0.00464162	5.29684	2.65251e-08	0.0265251								5.57088	-0.000462349	5.29202	-3.73705e-06
	5.5818	3.00515e-05		0.000512824	5.3064	4.60894e-08	0.0460894		1.49089e-07						5.57906	-0.000560695	5.3002	-7.24626e-07	-0.0724626		0.0119374									5.58042	-0.000332317		6.68261e-06		-0.00464363	5.30502	2.60053e-08	0.0260053								5.57907	-0.000462592	5.30021	-3.73634e-06
	5.58999	3.14398e-05		0.000536515	5.31459	4.56674e-08	0.0456674		1.48667e-07						5.58725	-0.000561506	5.30839	-7.25206e-07	-0.0725206		0.0118794									5.58861	-0.000332501		6.49902e-06		-0.0046462	5.31321	2.54854e-08	0.0254854								5.58726	-0.000462982	5.3084	-3.73711e-06
	5.59818	3.30242e-05		0.000563553	5.32278	4.46222e-08	0.0446222		1.47622e-07						5.59544	-0.000562335	5.31658	-7.26359e-07	-0.0726359		0.0117641									5.5968	-0.000332627		6.37331e-06		-0.00464795	5.3214	2.59947e-08	0.0259947								5.59545	-0.000463503	5.31659	-3.73789e-06
	5.60637	3.46346e-05		0.000591035	5.33097	4.55344e-08	0.0455344		1.48534e-07						5.60363	-0.000563212	5.32477	-7.27512e-07	-0.0727512		0.0116488									5.60499	-0.000332859		6.14089e-06		-0.0046512	5.32959	2.59068e-08	0.0259068								5.60364	-0.000464246	5.32478	-3.7382e-06
	5.61455	3.62846e-05		0.000619191	5.33916	4.64467e-08	0.0464467		1.49447e-07						5.61182	-0.000564368	5.33296	-7.25319e-07	-0.0725319		0.0118681									5.61318	-0.000333193		5.80657e-06		-0.00465587	5.33778	2.58189e-08	0.0258189								5.61183	-0.0004648	5.33297	-3.73943e-06
	5.62274	3.81262e-05		0.000650617	5.34735	4.57948e-08	0.0457948		1.48795e-07						5.62001	-0.000565553	5.34115	-7.26906e-07	-0.0726906		0.0117094									5.62137	-0.000333751		5.24851e-06		-0.00466367	5.34597	2.50821e-08	0.0250821								5.62002	-0.000465388	5.34116	-3.74066e-06
	5.63093	4.03182e-05		0.000688024	5.35554	4.5143e-08	0.045143		1.48143e-07						5.6282	-0.000566684	5.34934	-7.28492e-07	-0.0728492		0.0115508									5.62956	-0.000334723		4.27662e-06		-0.00467725	5.35416	2.43702e-08	0.0243702								5.62821	-0.000466008	5.34935	-3.74125e-06
	5.63912	4.25167e-05		0.00072554	5.36373	4.37412e-08	0.0437412		1.46741e-07						5.63639	-0.000567779	5.35753	-7.30856e-07	-0.0730856		0.0113144									5.63775	-0.000335144		3.8563e-06		-0.00468313	5.36235	2.36582e-08	0.0236582								5.6364	-0.000466733	5.35754	-3.74255e-06
	5.64731	4.53484e-05		0.000773864	5.37192	4.69413e-08	0.0469413		1.49941e-07						5.64458	-0.000568843	5.36572	-7.34361e-07	-0.0734361		0.0109639									5.64594	-0.000335463		3.53704e-06		-0.00468759	5.37054	2.15259e-08	0.0215259								5.64459	-0.000467429	5.36573	-3.74384e-06
	5.6555	4.86245e-05		0.00082977	5.38011	4.64292e-08	0.0464292		1.49429e-07						5.65277	-0.000569892	5.37391	-7.32982e-07	-0.0732982		0.0111018									5.65413	-0.000335772		3.22797e-06		-0.00469191	5.37873	2.57987e-08	0.0257987								5.65278	-0.000468151	5.37392	-3.7465e-06
	5.66369	5.19186e-05		0.000885983	5.3883	4.59171e-08	0.0459171		1.48917e-07						5.66096	-0.000570943	5.3821	-7.32928e-07	-0.0732928		0.0111072									5.66232	-0.000336069		2.93056e-06		-0.00469606	5.38692	2.68198e-08	0.0268198								5.66097	-0.000468896	5.38211	-3.74854e-06
	5.67188	5.51225e-05		0.000940657	5.39649	4.44376e-08	0.0444376		1.47438e-07						5.66915	-0.000572023	5.39029	-7.34247e-07	-0.0734247		0.0109753									5.67051	-0.000336053		2.94694e-06		-0.00469583	5.39511	2.62346e-08	0.0262346								5.66916	-0.000469713	5.3903	-3.75059e-06
	5.68007	5.84809e-05		0.000997968	5.40467	4.34682e-08	0.0434682		1.46468e-07						5.67734	-0.000573064	5.39848	-7.35565e-07	-0.0735565		0.0108435									5.6787	-0.000336049		2.95083e-06		-0.00469578	5.4033	2.56494e-08	0.0256494								5.67735	-0.000470581	5.39849	-3.75355e-06
	5.68826	6.22721e-05		0.00106266	5.41286	4.48378e-08	0.0448378		1.47838e-07						5.68553	-0.000574094	5.40667	-7.36426e-07	-0.0736426		0.0107574									5.68689	-0.000336184		2.81634e-06		-0.00469766	5.41149	2.36641e-08	0.0236641								5.68554	-0.000471495	5.40668	-3.75172e-06
	5.69645	6.64391e-05		0.00113377	5.42105	4.54459e-08	0.0454459		1.48446e-07						5.69372	-0.000575111	5.41486	-7.35046e-07	-0.0735046		0.0108954									5.69508	-0.000336447		2.55255e-06		-0.00470134	5.41968	2.08178e-08	0.0208178								5.69373	-0.000472417	5.41487	-3.75293e-06
	5.70464	7.08534e-05		0.0012091	5.42924	4.48574e-08	0.0448574		1.47857e-07						5.70191	-0.000576143	5.42305	-7.35728e-07	-0.0735728		0.0108272									5.70327	-0.000336953		2.04725e-06		-0.0047084	5.42787	2.07172e-08	0.0207172								5.70192	-0.000473347	5.42306	-3.75417e-06
	5.71283	7.53915e-05		0.00128654	5.43743	4.42689e-08	0.0442689		1.47269e-07						5.7101	-0.000577468	5.43124	-7.3734e-07	-0.073734		0.010666									5.71146	-0.000337506		1.49438e-06		-0.00471613	5.43606	2.06166e-08	0.0206166								5.71011	-0.000474419	5.43125	-3.75541e-06
	5.72102	8.03207e-05		0.00137066	5.44562	4.39093e-08	0.0439093		1.46909e-07						5.71829	-0.000578737	5.43943	-7.38951e-07	-0.0738951		0.0105049									5.71965	-0.00033793		1.06976e-06		-0.00472206	5.44425	1.78679e-08	0.0178679								5.7183	-0.000475732	5.43944	-3.7569e-06
	5.72921	8.58257e-05		0.0014646	5.45381	4.48723e-08	0.0448723		1.47872e-07						5.72648	-0.000579958	5.44762	-7.37778e-07	-0.0737778		0.0106222									5.72784	-0.000338235		7.65082e-07		-0.00472632	5.45244	1.89898e-08	0.0189898								5.72649	-0.000476736	5.44763	-3.75838e-06
	5.7374	9.12998e-05		0.00155802	5.462	4.57359e-08	0.0457359		1.48736e-07						5.73467	-0.000581518	5.45581	-7.39364e-07	-0.0739364		0.0104636									5.73603	-0.00033841		5.89546e-07		-0.00472877	5.46063	1.93983e-08	0.0193983								5.73468	-0.000477651	5.45582	-3.76053e-06
	5.74559	9.70354e-05		0.00165589	5.47019	4.57717e-08	0.0457717		1.48772e-07						5.74286	-0.000583121	5.464	-7.40949e-07	-0.0740949		0.0103051									5.74422	-0.000338542		4.58153e-07		-0.00473061	5.46882	1.98067e-08	0.0198067								5.74287	-0.000478213	5.46401	-3.76461e-06
	5.75378	0.00010347		0.0017657	5.47838	4.58074e-08	0.0458074		1.48807e-07						5.75105	-0.00058466	5.47219	-7.43208e-07	-0.0743208		0.0100792									5.75241	-0.000338699		3.01028e-07		-0.00473281	5.47701	2.07234e-08	0.0207234								5.75106	-0.000478712	5.4722	-3.76452e-06
	5.76197	0.000110352		0.00188315	5.48657	4.48641e-08	0.0448641		1.47864e-07						5.75924	-0.000586141	5.48037	-7.44069e-07	-0.0744069		0.00999315									5.7606	-0.00033888		1.19865e-07		-0.00473534	5.4852	2.154e-08	0.02154								5.75925	-0.000479205	5.48039	-3.76445e-06
	5.77016	0.000117519		0.00200545	5.49476	4.52926e-08	0.0452926		1.48293e-07						5.76743	-0.000587546	5.48856	-7.4287e-07	-0.074287		0.010113									5.76879	-0.000339039		-3.85457e-08		-0.00473755	5.49339	2.21528e-08	0.0221528								5.76744	-0.000479694	5.48858	-3.76531e-06
	5.77835	0.000124462		0.00212392	5.50295	4.52508e-08	0.0452508		1.48251e-07						5.77562	-0.000588884	5.49675	-7.43489e-07	-0.0743489		0.0100511									5.77698	-0.000339218		-2.17657e-07		-0.00474005	5.50158	2.16064e-08	0.0216064								5.77563	-0.000480201	5.49677	-3.76671e-06
	5.78654	0.000131885		0.00225059	5.51114	4.52091e-08	0.0452091		1.48209e-07						5.7838	-0.000589913	5.50494	-7.45398e-07	-0.0745398		0.00986018									5.78517	-0.000339239		-2.38871e-07		-0.00474035	5.50977	2.10601e-08	0.0210601								5.78382	-0.000480603	5.50496	-3.76812e-06
	5.79473	0.000139871		0.00238688	5.51933	4.63753e-08	0.0463753		1.49375e-07						5.79199	-0.00059091	5.51313	-7.47308e-07	-0.0747308		0.00966922									5.79336	-0.000339266		-2.66359e-07		-0.00474073	5.51796	1.98136e-08	0.0198136								5.79201	-0.000480602	5.51315	-3.76945e-06
	5.80292	0.000148088		0.00252709	5.52752	4.6728e-08	0.046728		1.49728e-07						5.80018	-0.000591936	5.52132	-7.47507e-07	-0.0747507		0.00964929									5.80155	-0.000339302		-3.01963e-07		-0.00474123	5.52615	1.88996e-08	0.0188996								5.8002	-0.000480525	5.52134	-3.76991e-06
	5.81111	0.000156005		0.0026622	5.53571	4.70806e-08	0.0470806		1.50081e-07						5.80837	-0.000592988	5.52951	-7.47706e-07	-0.0747706		0.00962935									5.80974	-0.000339234		-2.34066e-07		-0.00474028	5.53434	2.09372e-08	0.0209372								5.80839	-0.000480485	5.52953	-3.77081e-06
	5.8193	0.000163794		0.00279512	5.5439	4.75869e-08	0.0475869		1.50587e-07						5.81656	-0.000594125	5.5377	-7.45615e-07	-0.0745615		0.00983846									5.81793	-0.000338855		1.4513e-07		-0.00473498	5.54253	2.09385e-08	0.0209385								5.81658	-0.000480477	5.53772	-3.77195e-06
	5.82749	0.000171667		0.00292948	5.55209	4.76601e-08	0.0476601		1.5066e-07						5.82475	-0.000595394	5.54589	-7.43216e-07	-0.0743216		0.0100784									5.82612	-0.000338227		7.72781e-07		-0.00472621	5.55072	2.24673e-08	0.0224673								5.82477	-0.000480426	5.54591	-3.77321e-06
	5.83568	0.000179984		0.0030714	5.56028	4.77333e-08	0.0477333		1.50733e-07						5.83294	-0.000596507	5.55408	-7.44409e-07	-0.0744409		0.00995913									5.83431	-0.000337453		1.54731e-06		-0.00471539	5.55891	2.27485e-08	0.0227485								5.83296	-0.000480075	5.5541	-3.77448e-06
	5.84387	0.000188301		0.00321333	5.56847	4.99185e-08	0.0499185		1.52919e-07						5.84113	-0.000597561	5.56227	-7.45601e-07	-0.0745601		0.00983986									5.8425	-0.000336745		2.25474e-06		-0.00470551	5.5671	2.28129e-08	0.0228129								5.84115	-0.000479771	5.56229	-3.77428e-06
	5.85206	0.000197135		0.00336408	5.57666	5.07797e-08	0.0507797		1.5378e-07						5.84932	-0.000598561	5.57046	-7.47939e-07	-0.0747939		0.00960605									5.85069	-0.000336099		2.90102e-06		-0.00469647	5.57529	2.08626e-08	0.0208626								5.84934	-0.000479511	5.57048	-3.77535e-06
	5.86025	0.000206135		0.00351766	5.58485	5.18463e-08	0.0518463		1.54846e-07						5.85751	-0.00059954	5.57865	-7.5236e-07	-0.075236		0.00916399									5.85888	-0.000335214		3.78648e-06		-0.0046841	5.58348	1.89123e-08	0.0189123								5.85753	-0.000479065	5.57867	-3.77712e-06
	5.86844	0.000214943		0.00366796	5.59304	5.47412e-08	0.0547412		1.57741e-07						5.8657	-0.000600135	5.58684	-7.52661e-07	-0.0752661		0.00913389									5.86707	-0.000334233		4.76721e-06		-0.0046704	5.59167	1.82991e-08	0.0182991								5.86572	-0.000478499	5.58686	-3.77889e-06
	5.87663	0.000223342		0.0038113	5.60123	5.30485e-08	0.0530485		1.56049e-07						5.87389	-0.000600673	5.59503	-7.53802e-07	-0.0753802		0.00901979									5.87526	-0.000333322		5.67833e-06		-0.00465767	5.59986	1.85296e-08	0.0185296								5.87391	-0.000478059	5.59504	-3.78277e-06
	5.88482	0.000231874		0.0039569	5.60942	5.13558e-08	0.0513558		1.54356e-07						5.88208	-0.000600769	5.60322	-7.5521e-07	-0.075521		0.00887902									5.88345	-0.000332392		6.60765e-06		-0.00464468	5.60805	1.81619e-08	0.0181619								5.8821	-0.000477086	5.60323	-3.78441e-06
	5.89301	0.000240206		0.00409907	5.61761	4.76668e-08	0.0476668		1.50667e-07						5.89027	-0.000600691	5.61141	-7.56617e-07	-0.0756617		0.00873826									5.89163	-0.000331191		7.80891e-06		-0.00462789	5.61624	1.77941e-08	0.0177941								5.89028	-0.000475907	5.61142	-3.78406e-06
	5.9012	0.000248136		0.0042344	5.6258	4.8215e-08	0.048215		1.51215e-07						5.89846	-0.000600683	5.6196	-7.57046e-07	-0.0757046		0.00869542									5.89982	-0.000329632		9.36826e-06		-0.0046061	5.62443	1.90214e-08	0.0190214								5.89847	-0.000474729	5.61961	-3.78536e-06
	5.90939	0.000255985		0.00436835	5.63399	5.17196e-08	0.0517196		1.5472e-07						5.90665	-0.000600736	5.62779	-7.58173e-07	-0.0758173		0.0085827									5.90801	-0.000327725		1.12754e-05		-0.00457946	5.63262	2.03959e-08	0.0203959								5.90666	-0.000473538	5.6278	-3.78667e-06
	5.91758	0.000264307		0.00451035	5.64218	5.21514e-08	0.0521514		1.55151e-07						5.91484	-0.000600865	5.63598	-7.59677e-07	-0.0759677		0.00843228									5.9162	-0.000325822		1.31783e-05		-0.00455286	5.64081	2.02703e-08	0.0202703								5.91485	-0.000472335	5.63599	-3.78932e-06
	5.92577	0.00027225		0.00464591	5.65037	5.23158e-08	0.0523158		1.55316e-07						5.92303	-0.00060106	5.64417	-7.61181e-07	-0.0761181		0.00828186									5.92439	-0.000323472		1.55281e-05		-0.00452003	5.649	2.01447e-08	0.0201447								5.92304	-0.000470883	5.64418	-3.78801e-06
	5.93396	0.000279964		0.00477754	5.65856	5.24803e-08	0.0524803		1.5548e-07						5.93122	-0.000601146	5.65236	-7.61546e-07	-0.0761546		0.00824543									5.93258	-0.000321296		1.77039e-05		-0.00448963	5.65719	1.60694e-08	0.0160694								5.93123	-0.00046918	5.65237	-3.78904e-06
	5.94215	0.000287167		0.00490047	5.66675	5.37478e-08	0.0537478		1.56748e-07						5.93941	-0.000601135	5.66055	-7.62451e-07	-0.0762451		0.00815491									5.94077	-0.000318939		2.00611e-05		-0.00445669	5.66538	1.53566e-08	0.0153566								5.93942	-0.000467616	5.66056	-3.79075e-06
	5.95034	0.00029382		0.00501399	5.67494	5.43062e-08	0.0543062		1.57306e-07						5.9476	-0.000601111	5.66874	-7.63356e-07	-0.0763356		0.00806438									5.94896	-0.000316765		2.22348e-05		-0.00442631	5.67357	1.37307e-08	0.0137307								5.94761	-0.000465904	5.66875	-3.79247e-06
	5.95853	0.000300358		0.00512556	5.68313	5.45962e-08	0.0545962		1.57596e-07						5.95579	-0.000600665	5.67693	-7.64179e-07	-0.0764179		0.00798214									5.95715	-0.000314569		2.44307e-05		-0.00439563	5.68175	9.6603e-09	0.0096603								5.9558	-0.000463686	5.67694	-3.79487e-06
	5.96672	0.000307169		0.00524178	5.69132	5.43713e-08	0.0543713		1.57371e-07						5.96398	-0.000600026	5.68512	-7.65262e-07	-0.0765262		0.0078738									5.96534	-0.000311762		2.72376e-05		-0.00435641	5.68994	1.20013e-08	0.0120013								5.96399	-0.00046093	5.68513	-3.79803e-06
	5.97491	0.000313481		0.0053495	5.69951	5.41464e-08	0.0541464		1.57146e-07						5.97217	-0.000599138	5.69331	-7.67685e-07	-0.0767685		0.0076315									5.97353	-0.000308306		3.06943e-05		-0.0043081	5.69813	1.28169e-08	0.0128169								5.97218	-0.000457567	5.69332	-3.79672e-06
	5.9831	0.000319293		0.00544869	5.7077	5.71957e-08	0.0571957		1.60196e-07						5.98036	-0.000597756	5.7015	-7.70108e-07	-0.0770108		0.00738919									5.98172	-0.000304582		3.44184e-05		-0.00425607	5.70632	1.26152e-08	0.0126152								5.98037	-0.000454429	5.70151	-3.79479e-06
	5.99129	0.000324931		0.00554489	5.71589	5.74729e-08	0.0574729		1.60473e-07						5.98855	-0.000596595	5.70969	-7.73871e-07	-0.0773871		0.00701292									5.98991	-0.000300207		3.87933e-05		-0.00419493	5.71451	1.24135e-08	0.0124135								5.98856	-0.000451163	5.7097	-3.79543e-06
	5.99948	0.000330299		0.0056365	5.72408	5.73297e-08	0.0573297		1.6033e-07						5.99674	-0.000595605	5.71788	-7.787e-07	-0.07787		0.00653001									5.9981	-0.000295548		4.34521e-05		-0.00412983	5.7227	1.3815e-08	0.013815								5.99675	-0.000447792	5.71789	-3.7964e-06
	6.00766	0.000335135		0.00571902	5.73227	5.71865e-08	0.0571865		1.60186e-07						6.00493	-0.00059487	5.72607	-7.75391e-07	-0.0775391		0.00686088									6.00629	-0.000290476		4.85242e-05		-0.00405896	5.73089	1.42364e-08	0.0142364								6.00494	-0.000444805	5.72608	-3.79917e-06
	6.01585	0.000339465		0.00579292	5.74046	5.66228e-08	0.0566228		1.59623e-07						6.01312	-0.000594363	5.73426	-7.76505e-07	-0.0776505		0.00674954									6.01448	-0.000285187		5.38132e-05		-0.00398505	5.73908	1.39893e-08	0.0139893								6.01313	-0.000441619	5.73427	-3.80195e-06
	6.02404	0.000343343		0.00585909	5.74865	5.78896e-08	0.0578896		1.6089e-07						6.02131	-0.000593894	5.74245	-7.77618e-07	-0.0777618		0.0066382									6.02267	-0.00027902		5.99805e-05		-0.00389888	5.74727	1.37421e-08	0.0137421								6.02132	-0.000438094	5.74246	-3.80318e-06
	6.03223	0.00034685		0.00591895	5.75684	5.91597e-08	0.0591597		1.6216e-07						6.0295	-0.000593202	5.75064	-7.77563e-07	-0.0777563		0.00664371									6.03086	-0.00027215		6.68504e-05		-0.00380288	5.75546	1.32851e-08	0.0132851								6.02951	-0.000434118	5.75065	-3.80482e-06
	6.04042	0.000350135		0.00597499	5.76503	6.04298e-08	0.0604298		1.6343e-07						6.03769	-0.000592309	5.75883	-7.7822e-07	-0.077822		0.00657798									6.03905	-0.000264639		7.43612e-05		-0.00369793	5.76365	1.28282e-08	0.0128282								6.0377	-0.000430118	5.75884	-3.80645e-06
	6.04861	0.000353221		0.00602766	5.77322	6.01979e-08	0.0601979		1.63198e-07						6.04588	-0.00059138	5.76702	-7.80302e-07	-0.0780302		0.00636982									6.04724	-0.000256902		8.20985e-05		-0.00358981	5.77184	1.25246e-08	0.0125246								6.04589	-0.000426173	5.76703	-3.80911e-06
	6.0568	0.000356087		0.00607657	5.78141	5.9966e-08	0.059966		1.62966e-07						6.05407	-0.000590102	5.77521	-7.82383e-07	-0.0782383		0.00616166									6.05543	-0.000248772		9.02277e-05		-0.00347622	5.78003	1.23213e-08	0.0123213								6.05408	-0.000422399	5.77522	-3.80637e-06
	6.06499	0.000358649		0.00612028	5.78959	5.93529e-08	0.0593529		1.62353e-07						6.06226	-0.000588622	5.7834	-7.85584e-07	-0.0785584		0.00584163									6.06362	-0.000239806		9.91935e-05		-0.00335093	5.78822	1.2118e-08	0.012118								6.06227	-0.00041886	5.78341	-3.80679e-06
	6.07318	0.000360932		0.00615924	5.79778	5.90927e-08	0.0590927		1.62093e-07						6.07045	-0.000587064	5.79159	-7.86856e-07	-0.0786856		0.00571436									6.07181	-0.00022965		0.00010935		-0.00320902	5.79641	8.96656e-09	0.00896656								6.07046	-0.000414655	5.7916	-3.8072e-06
	6.08137	0.000362761		0.00619046	5.80597	6.08692e-08	0.0608692		1.63869e-07						6.07864	-0.000585285	5.79978	-7.85781e-07	-0.0785781		0.00582189									6.08	-0.000218999		0.000120001		-0.00306018	5.8046	8.04892e-09	0.00804892								6.07865	-0.000410376	5.79979	-3.80731e-06
	6.08956	0.000364344		0.00621747	5.81416	6.14781e-08	0.0614781		1.64478e-07						6.08683	-0.000583449	5.80797	-7.841e-07	-0.07841		0.00599004									6.08819	-0.000207419		0.000131581		-0.00289837	5.81279	8.48291e-09	0.00848291								6.08684	-0.000406198	5.80798	-3.80691e-06
	6.09775	0.000365714		0.00624085	5.82235	6.20871e-08	0.0620871		1.65087e-07						6.09502	-0.000581767	5.81616	-7.85252e-07	-0.0785252		0.00587479									6.09638	-0.000194914		0.000144086		-0.00272363	5.82098	8.26751e-09	0.00826751								6.09503	-0.000402252	5.81617	-3.80917e-06
	6.10594	0.000367126		0.00626495	5.83054	6.31517e-08	0.0631517		1.66152e-07						6.10321	-0.000579896	5.82435	-7.86882e-07	-0.0786882		0.00571185									6.10457	-0.000180946		0.000158054		-0.00252844	5.82917	8.05211e-09	0.00805211								6.10322	-0.000398269	5.82436	-3.81143e-06
	6.11413	0.000368947		0.00629602	5.83873	6.61532e-08	0.0661532		1.69153e-07						6.1114	-0.000577612	5.83254	-7.88511e-07	-0.0788511		0.0055489									6.11276	-0.000166087		0.000172913		-0.00232081	5.83736	5.5109e-09	0.0055109								6.11141	-0.000393778	5.83255	-3.81518e-06
	6.12232	0.000370764		0.00632703	5.84692	6.72205e-08	0.0672205		1.7022e-07						6.11959	-0.000575369	5.84073	-7.89194e-07	-0.0789194		0.00548063									6.12095	-0.000150823		0.000188177		-0.00210752	5.84555	8.2588e-09	0.0082588								6.1196	-0.00038955	5.84074	-3.8155e-06
	6.13051	0.000372484		0.00635638	5.85511	6.82877e-08	0.0682877		1.71288e-07						6.12778	-0.000573424	5.84892	-7.9106e-07	-0.079106		0.00529399									6.12914	-0.000134674		0.000204326		-0.00188186	5.85374	9.71125e-09	0.00971125								6.12779	-0.00038583	5.84893	-3.81721e-06
	6.1387	0.000374471		0.00639028	5.8633	7.00912e-08	0.0700912		1.73091e-07						6.13597	-0.000571448	5.85711	-7.92926e-07	-0.0792926		0.00510736									6.13733	-0.000117328		0.000221672		-0.00163948	5.86193	1.01579e-08	0.0101579								6.13598	-0.00038237	5.85712	-3.81893e-06
	6.14689	0.000376546		0.0064257	5.87149	7.0177e-08	0.070177		1.73177e-07						6.14416	-0.000569276	5.86529	-7.91544e-07	-0.0791544		0.0052456									6.14552	-9.8489e-05		0.000240511		-0.00137624	5.87012	8.24413e-09	0.00824413								6.14417	-0.000378637	5.86531	-3.82184e-06
	6.15508	0.000378704		0.00646252	5.87968	6.96327e-08	0.0696327		1.72633e-07						6.15235	-0.000567338	5.87348	-7.91286e-07	-0.0791286		0.00527137									6.15371	-7.81221e-05		0.000260878		-0.00109164	5.87831	6.33039e-09	0.00633039								6.15236	-0.000374848	5.8735	-3.82541e-06
	6.16327	0.000381427		0.006509	5.88787	6.90884e-08	0.0690884		1.72088e-07						6.16053	-0.000565612	5.88167	-7.91029e-07	-0.0791029		0.00529714									6.1619	-5.61424e-05		0.000282858		-0.000784505	5.8865	6.94192e-09	0.00694192								6.16055	-0.000371072	5.88169	-3.82552e-06
	6.17146	0.000384603		0.00656319	5.89606	7.26956e-08	0.0726956		1.75696e-07						6.16872	-0.000563926	5.88986	-7.91788e-07	-0.0791788		0.0052212									6.17009	-3.30626e-05		0.000305937		-0.000462	5.89469	9.59173e-09	0.00959173								6.16874	-0.000367206	5.88988	-3.82593e-06
	6.17965	0.000387648		0.00661516	5.90425	7.33051e-08	0.0733051		1.76305e-07						6.17691	-0.000561818	5.89805	-7.92699e-07	-0.0792699		0.00513007									6.17828	-8.21701e-06		0.000330783		-0.00011482	5.90288	1.02538e-08	0.0102538								6.17693	-0.000363708	5.89807	-3.82635e-06
	6.18784	0.000390895		0.00667056	5.91244	7.39145e-08	0.0739145		1.76915e-07						6.1851	-0.000559452	5.90624	-7.93611e-07	-0.0793611		0.00503894									6.18647	1.87818e-05		0.000357782		0.000262447	5.91107	1.04835e-08	0.0104835								6.18512	-0.000360316	5.90626	-3.82676e-06
	6.19603	0.00039498		0.00674027	5.92063	7.70149e-08	0.0770149		1.80015e-07						6.19329	-0.000557336	5.91443	-7.95184e-07	-0.0795184		0.00488159									6.19466	4.87194e-05		0.000387719		0.00068078	5.91926	9.48031e-09	0.00948031								6.19331	-0.000356861	5.91445	-3.82774e-06
	6.20422	0.000399936		0.00682485	5.92882	7.70759e-08	0.0770759		1.80076e-07						6.20148	-0.000555445	5.92262	-7.96758e-07	-0.0796758		0.00472424									6.20285	8.09816e-05		0.000419982		0.00113159	5.92745	8.47711e-09	0.00847711								6.2015	-0.000353395	5.92264	-3.82872e-06
	6.21241	0.000405967		0.00692777	5.93701	7.66084e-08	0.0766084		1.79608e-07						6.20967	-0.000553545	5.93081	-7.99044e-07	-0.0799044		0.00449564									6.21104	0.000116384		0.000455384		0.00162629	5.93564	8.37616e-09	0.00837616								6.20969	-0.000349871	5.93083	-3.82618e-06
	6.2206	0.000412909		0.00704622	5.9452	7.6141e-08	0.076141		1.79141e-07						6.21786	-0.000551787	5.939	-8.00261e-07	-0.0800261		0.00437389									6.21923	0.00015496		0.00049396		0.00216533	5.94383	8.8858e-09	0.0088858								6.21788	-0.000346046	5.93902	-3.82802e-06
	6.22879	0.000420889		0.0071824	5.95339	7.57816e-08	0.0757816		1.78782e-07						6.22605	-0.000549886	5.94719	-8.01479e-07	-0.0801479		0.00425214									6.22742	0.000198076		0.000537076		0.00276782	5.95202	8.98853e-09	0.00898853								6.22607	-0.00034206	5.94721	-3.82986e-06
	6.23698	0.0004301		0.00733959	5.96158	7.97978e-08	0.0797978		1.82798e-07						6.23424	-0.000547584	5.95538	-8.04069e-07	-0.0804069		0.00399314									6.23561	0.000245902		0.000584902		0.00343611	5.96021	8.1761e-09	0.0081761								6.23426	-0.00033794	5.9554	-3.83262e-06
	6.24517	0.000440062		0.0075096	5.96977	8.08661e-08	0.0808661		1.83866e-07						6.24243	-0.000545268	5.96357	-8.02079e-07	-0.0802079		0.00419205									6.2438	0.000299411		0.000638411		0.00418381	5.9684	7.36367e-09	0.00736367								6.24245	-0.00033368	5.96358	-3.83365e-06
	6.25336	0.000450794		0.00769273	5.97796	8.15239e-08	0.0815239		1.84524e-07						6.25062	-0.000542706	5.97176	-8.03449e-07	-0.0803449		0.0040551									6.25199	0.000359169		0.000698169		0.00501884	5.97659	1.06232e-08	0.0106232								6.25064	-0.00032964	5.97177	-3.83477e-06
	6.26155	0.00046293		0.00789983	5.98615	8.22847e-08	0.0822847		1.85285e-07						6.25881	-0.00054012	5.97995	-8.04818e-07	-0.0804818		0.00391816									6.26018	0.00042638		0.00076538		0.00595801	5.98478	1.06245e-08	0.0106245								6.25883	-0.000325267	5.97996	-3.8359e-06
	6.26974	0.000476971		0.00813944	5.99434	8.25365e-08	0.0825365		1.85536e-07						6.267	-0.000537315	5.98814	-8.06901e-07	-0.0806901		0.00370991									6.26836	0.000501885		0.000840885		0.00701308	5.99297	1.01678e-08	0.0101678								6.26701	-0.000321237	5.98815	-3.83612e-06
	6.27793	0.000492828		0.00841003	6.00253	8.27883e-08	0.0827883		1.85788e-07						6.27519	-0.000533986	5.99633	-8.07508e-07	-0.0807508		0.00364923									6.27655	0.000587673		0.000926673		0.00821184	6.00116	9.711e-09	0.009711								6.2752	-0.00031702	5.99634	-3.8351e-06
	6.28612	0.000510423		0.00871029	6.01072	8.57886e-08	0.0857886		1.88789e-07						6.28338	-0.000530691	6.00452	-8.09055e-07	-0.0809055		0.00349447									6.28474	0.000685573		0.00102457		0.00957985	6.00935	1.13396e-08	0.0113396								6.28339	-0.000311889	6.00453	-3.83562e-06
	6.29431	0.000529869		0.00904214	6.01891	8.69056e-08	0.0869056		1.89906e-07						6.29157	-0.000527044	6.01271	-8.10603e-07	-0.0810603		0.00333972									6.29293	0.000797447		0.00113645		0.0111431	6.01754	1.31751e-08	0.0131751								6.29158	-0.000306655	6.01272	-3.8366e-06
	6.3025	0.000551655		0.00941391	6.0271	8.80226e-08	0.0880226		1.91023e-07						6.29976	-0.000522884	6.0209	-8.10447e-07	-0.0810447		0.00335531									6.30112	0.000926499		0.0012655		0.0129464	6.02573	1.50098e-08	0.0150098								6.29977	-0.000301293	6.02091	-3.83757e-06
	6.31069	0.000575853		0.00982684	6.03529	8.81463e-08	0.0881463		1.91146e-07						6.30795	-0.000518889	6.02909	-8.10593e-07	-0.0810593		0.00334066									6.30931	0.00107696		0.00141596		0.015049	6.03392	1.5723e-08	0.015723								6.30796	-0.000295168	6.0291	-3.8388e-06
	6.31888	0.000602547		0.0102824	6.04348	8.77482e-08	0.0877482		1.90748e-07						6.31614	-0.0005148	6.03728	-8.1074e-07	-0.081074		0.00332601									6.3175	0.00125354		0.00159254		0.0175163	6.04211	1.67939e-08	0.0167939								6.31615	-0.000288461	6.03729	-3.84014e-06
	6.32707	0.000632021		0.0107853	6.05167	8.73501e-08	0.0873501		1.9035e-07						6.32433	-0.00051072	6.04547	-8.11297e-07	-0.0811297		0.00327029									6.32569	0.00146244		0.00180144		0.0204354	6.05029	1.71262e-08	0.0171262								6.32434	-0.000281279	6.04548	-3.84147e-06
	6.33526	0.000664585		0.011341	6.05986	8.77028e-08	0.0877028		1.90703e-07						6.33252	-0.000505658	6.05366	-8.10757e-07	-0.0810757		0.00332425									6.33388	0.00171166		0.00205066		0.0239179	6.05848	1.66819e-08	0.0166819								6.33253	-0.000273258	6.05367	-3.84249e-06
	6.34345	0.000700186		0.0119486	6.06805	8.97864e-08	0.0897864		1.92786e-07						6.34071	-0.00050015	6.06185	-8.11402e-07	-0.0811402		0.00325982									6.34207	0.00201083		0.00234983		0.0280983	6.06667	1.62377e-08	0.0162377								6.34072	-0.000264345	6.06186	-3.84077e-06
	6.35164	0.000738656		0.012605	6.07624	9.14651e-08	0.0914651		1.94465e-07						6.3489	-0.000494533	6.07004	-8.12408e-07	-0.0812408		0.00315915									6.35026	0.00237347		0.00271247		0.0331656	6.07486	1.61373e-08	0.0161373								6.34891	-0.000254496	6.07005	-3.84017e-06
	6.35983	0.000780462		0.0133185	6.08443	9.25307e-08	0.0925307		1.95531e-07						6.35709	-0.000488809	6.07823	-8.13415e-07	-0.0813415		0.00305848									6.35845	0.00281556		0.00315456		0.0393432	6.08305	1.75645e-08	0.0175645								6.3571	-0.000243009	6.07824	-3.83957e-06
	6.36802	0.000825846		0.0140929	6.09262	9.35962e-08	0.0935962		1.96596e-07						6.36528	-0.000482353	6.08642	-8.13768e-07	-0.0813768		0.00302323									6.36664	0.00335666		0.00369566		0.0469043	6.09124	1.85828e-08	0.0185828								6.36529	-0.000229544	6.08643	-3.84039e-06
	6.37621	0.000874583		0.0149246	6.10081	9.30581e-08	0.0930581		1.96058e-07						6.37347	-0.000475642	6.09461	-8.1198e-07	-0.081198		0.00320203									6.37483	0.00402024		0.00435924		0.0561768	6.09943	2.00105e-08	0.0200105								6.37348	-0.000213995	6.09462	-3.84172e-06
	6.3844	0.000927218		0.0158228	6.109	9.252e-08	0.09252		1.9552e-07						6.38166	-0.000468037	6.1028	-8.10908e-07	-0.0810908		0.00330915									6.38302	0.00483236		0.00517136		0.0675249	6.10762	2.0471e-08	0.020471								6.38167	-0.000196518	6.10281	-3.84305e-06
	6.39258	0.000983216		0.0167784	6.11719	9.12945e-08	0.0912945		1.94294e-07						6.38985	-0.000459992	6.11099	-8.11462e-07	-0.0811462		0.00325383									6.39121	0.00582129		0.00616029		0.0813437	6.11581	2.09316e-08	0.0209316								6.38986	-0.000177101	6.111	-3.84764e-06
	6.40077	0.00104264		0.0177924	6.12538	8.7986e-08	0.087986		1.90986e-07						6.39804	-0.00045147	6.11918	-8.11864e-07	-0.0811864		0.00321362									6.3994	0.00701746		0.00735646		0.0980584	6.124	2.16445e-08	0.0216445								6.39805	-0.000155483	6.11919	-3.84931e-06
	6.40896	0.00110538		0.0188631	6.13357	9.42399e-08	0.0942399		1.9724e-07						6.40623	-0.00044221	6.12737	-8.1387e-07	-0.081387		0.00301302									6.40759	0.00844972		0.00878872		0.118072	6.13219	2.31221e-08	0.0231221								6.40624	-0.000131216	6.12738	-3.85097e-06
	6.41715	0.00117115		0.0199855	6.14176	9.4441e-08	0.094441		1.97441e-07						6.41442	-0.000431686	6.13556	-8.15876e-07	-0.0815876		0.00281242									6.41578	0.0101465		0.0104855		0.141782	6.14038	2.36581e-08	0.0236581								6.41443	-0.000104642	6.13557	-3.85347e-06
	6.42534	0.00123992		0.0211591	6.14995	9.43109e-08	0.0943109		1.97311e-07						6.42261	-0.000420499	6.14375	-8.13482e-07	-0.0813482		0.00305176									6.42397	0.0121296		0.0124686		0.169493	6.14857	2.41941e-08	0.0241941								6.42262	-7.50875e-05	6.14376	-3.85042e-06
	6.43353	0.00131158		0.0223819	6.15814	9.41807e-08	0.0941807		1.97181e-07						6.4308	-0.00040802	6.15194	-8.13934e-07	-0.0813934		0.0030066									6.43216	0.0144157		0.0147547		0.201437	6.15676	2.52125e-08	0.0252125								6.43081	-4.19984e-05	6.15195	-3.84992e-06
	6.44172	0.00138562		0.0236454	6.16633	9.30079e-08	0.0930079		1.96008e-07						6.43899	-0.000394964	6.16013	-8.14895e-07	-0.0814895		0.00291046									6.44035	0.0170104		0.0173494		0.237695	6.16495	3.00007e-08	0.0300007								6.439	-5.91774e-06	6.16014	-3.85138e-06
	6.44991	0.00146158		0.0249417	6.17451	9.34118e-08	0.0934118		1.96412e-07						6.44718	-0.000380731	6.16832	-8.15857e-07	-0.0815857		0.00281432									6.44854	0.0199082		0.0202472		0.278187	6.17314	3.57058e-08	0.0357058								6.44719	3.25381e-05	6.16833	-3.85284e-06
	6.4581	0.00153825		0.0262499	6.1827	9.38157e-08	0.0938157		1.96816e-07						6.45537	-0.000366012	6.17651	-8.1519e-07	-0.081519		0.00288098									6.45673	0.0230921		0.0234311		0.322678	6.18133	3.76395e-08	0.0376395								6.45538	7.41324e-05	6.17652	-3.85504e-06
	6.46629	0.00161605		0.0275777	6.19089	9.49831e-08	0.0949831		1.97983e-07						6.46356	-0.000350822	6.1847	-8.15694e-07	-0.0815694		0.00283058									6.46492	0.026531		0.02687		0.37073	6.18952	4.46682e-08	0.0446682								6.46357	0.000118602	6.18471	-3.85291e-06
	6.47448	0.00169474		0.0289204	6.19908	9.51848e-08	0.0951848		1.98185e-07						6.47175	-0.000334944	6.19289	-8.1653e-07	-0.081653		0.00274704									6.47311	0.0301821		0.0305211		0.42175	6.19771	4.589e-08	0.04589								6.47176	0.000165286	6.1929	-3.85353e-06
	6.48267	0.00177365		0.0302671	6.20727	9.52324e-08	0.0952324		1.98232e-07						6.47994	-0.000318116	6.20108	-8.17632e-07	-0.0817632		0.00263679									6.4813	0.0339919		0.0343309		0.474986	6.2059	4.96596e-08	0.0496596								6.47995	0.00021459	6.20109	-3.85415e-06
	6.49086	0.00185241		0.0316111	6.21546	9.52799e-08	0.0952799		1.9828e-07						6.48813	-0.000300895	6.20927	-8.18735e-07	-0.0818735		0.00252654									6.48949	0.0378977		0.0382367		0.529563	6.21409	6.00497e-08	0.0600497								6.48814	0.000266645	6.20928	-3.85426e-06
	6.49905	0.00193119		0.0329555	6.22365	9.51733e-08	0.0951733		1.98173e-07						6.49632	-0.00028339	6.21746	-8.17966e-07	-0.0817966		0.00260337									6.49768	0.0418332		0.0421722		0.584556	6.22228	6.26952e-08	0.0626952								6.49633	0.000320343	6.21747	-3.85305e-06
	6.50724	0.00200896		0.0342826	6.23184	9.61121e-08	0.0961121		1.99112e-07						6.50451	-0.000265379	6.22565	-8.18113e-07	-0.0818113		0.00258868									6.50587	0.0457279		0.0460669		0.638978	6.23047	6.74857e-08	0.0674857								6.50452	0.000375611	6.22566	-3.85377e-06
	6.51543	0.00208574		0.0355929	6.24003	9.65811e-08	0.0965811		1.99581e-07						6.5127	-0.000247238	6.23384	-8.18161e-07	-0.0818161		0.00258393									6.51406	0.0495114		0.0498504		0.691847	6.23866	7.52163e-08	0.0752163								6.51271	0.000431967	6.23385	-3.85439e-06
	6.52362	0.00216101		0.0368772	6.24822	9.66342e-08	0.0966342		1.99634e-07						6.52089	-0.000229181	6.24202	-8.18562e-07	-0.0818562		0.00254378									6.52225	0.0531189		0.0534579		0.742256	6.24685	8.21482e-08	0.0821482								6.5209	0.000489191	6.24204	-3.85501e-06
	6.53181	0.0022347		0.0381347	6.25641	9.66874e-08	0.0966874		1.99687e-07						6.52908	-0.000210886	6.25021	-8.19684e-07	-0.0819684		0.00243161									6.53044	0.0564904		0.0568294		0.789367	6.25504	8.87739e-08	0.0887739								6.52909	0.000547092	6.25023	-3.85471e-06
	6.54	0.00230643		0.0393589	6.2646	9.94845e-08	0.0994845		2.02484e-07						6.53727	-0.000192939	6.2584	-8.20949e-07	-0.0820949		0.00230512									6.53863	0.0595202		0.0598592		0.831704	6.26323	9.57926e-08	0.0957926								6.53728	0.000604961	6.25842	-3.85289e-06
	6.54819	0.00237659		0.0405561	6.27279	1.02583e-07	0.102583		2.05583e-07						6.54545	-0.00017586	6.26659	-8.22214e-07	-0.0822214		0.00217864									6.54682	0.0622394		0.0625784		0.869701	6.27142	1.06187e-07	0.106187								6.54547	0.000661653	6.26661	-3.85218e-06
	6.55638	0.0024451		0.0417252	6.28098	1.04161e-07	0.104161		2.07161e-07						6.55364	-0.0001591	6.27478	-8.23278e-07	-0.0823278		0.00207219									6.55501	0.0646546		0.0649936		0.90345	6.27961	1.21275e-07	0.121275								6.55366	0.000717175	6.2748	-3.85178e-06
	6.56457	0.00251202		0.0428673	6.28917	1.04925e-07	0.104925		2.07925e-07						6.56183	-0.000142813	6.28297	-8.19148e-07	-0.0819148		0.00248519									6.5632	0.0666952		0.0670342		0.931964	6.2878	1.41718e-07	0.141718								6.56185	0.000771514	6.28299	-3.84833e-06
	6.57276	0.00257667		0.0439706	6.29736	1.10668e-07	0.110668		2.13668e-07						6.57002	-0.000126692	6.29116	-8.1228e-07	-0.081228		0.00317202									6.57139	0.0683509		0.0686899		0.955101	6.29599	1.60371e-07	0.160371								6.57004	0.000824425	6.29118	-3.84446e-06
	6.58095	0.00263922		0.0450378	6.30555	1.14487e-07	0.114487		2.17487e-07						6.57821	-0.000111963	6.29935	-8.1339e-07	-0.081339		0.00306096									6.57958	0.0696206		0.0699596		0.972843	6.30418	1.81628e-07	0.181628								6.57823	0.000875223	6.29937	-3.83968e-06
	6.58914	0.00269995		0.0460742	6.31374	1.17078e-07	0.117078		2.20078e-07						6.5864	-9.80349e-05	6.30754	-8.14501e-07	-0.0814501		0.00294989									6.58777	0.0705124		0.0708514		0.985304	6.31237	2.06084e-07	0.206084								6.58642	0.000923389	6.30756	-3.83165e-06
	6.59733	0.00275907		0.0470831	6.32193	1.20691e-07	0.120691		2.23691e-07						6.59459	-8.48637e-05	6.31573	-8.15159e-07	-0.0815159		0.00288413									6.59596	0.0710409		0.0713799		0.992689	6.32056	2.34625e-07	0.234625								6.59461	0.000969056	6.31575	-3.81903e-06
	6.60552	0.00281651		0.0480633	6.33012	1.23185e-07	0.123185		2.26185e-07						6.60278	-7.28872e-05	6.32392	-8.14593e-07	-0.0814593		0.00294066									6.60415	0.0712251		0.0715641		0.995263	6.32875	2.70731e-07	0.270731								6.6028	0.00101262	6.32394	-3.81049e-06
	6.61371	0.00287288		0.0490252	6.33831	1.2781e-07	0.12781		2.3081e-07						6.61097	-6.1984e-05	6.33211	-8.13977e-07	-0.0813977		0.00300226									6.61234	0.0710883		0.0714273		0.993351	6.33694	3.1119e-07	0.31119								6.61099	0.00105364	6.33213	-3.80733e-06
	6.6219	0.00292825		0.0499702	6.3465	1.32138e-07	0.132138		2.35138e-07						6.61916	-5.16615e-05	6.3403	-8.13361e-07	-0.0813361		0.00306386									6.62053	0.0706573		0.0709963		0.987329	6.34513	3.60516e-07	0.360516								6.61918	0.00109196	6.34031	-3.7949e-06
	6.63009	0.0029822		0.0508908	6.35469	1.38287e-07	0.138287		2.41287e-07						6.62735	-4.1908e-05	6.34849	-8.14221e-07	-0.0814221		0.00297789									6.62872	0.0699595		0.0702985		0.977578	6.35332	4.22975e-07	0.422975								6.62737	0.0011275	6.3485	-3.7764e-06
	6.63828	0.0030349		0.0517901	6.36288	1.46586e-07	0.146586		2.49586e-07						6.63554	-3.30717e-05	6.35668	-8.11421e-07	-0.0811421		0.00325792									6.6369	0.0690241		0.0693631		0.964507	6.36151	5.02982e-07	0.502982								6.63555	0.00116016	6.35669	-3.7598e-06
	6.64647	0.00308637		0.0526684	6.37107	1.51019e-07	0.151019		2.54019e-07						6.64373	-2.51837e-05	6.36487	-8.09122e-07	-0.0809122		0.00348784									6.64509	0.0678784		0.0682174		0.948498	6.3697	6.01939e-07	0.601939								6.64374	0.00119004	6.36488	-3.73936e-06
	6.65466	0.00313737		0.0535388	6.37926	1.57779e-07	0.157779		2.60779e-07						6.65192	-1.82096e-05	6.37306	-8.05091e-07	-0.0805091		0.00389094									6.65328	0.0665506		0.0668896		0.929944	6.37789	7.19942e-07	0.719942								6.65193	0.00121774	6.37307	-3.71145e-06
	6.66285	0.003188		0.0544027	6.38745	1.67301e-07	0.167301		2.70301e-07						6.66011	-1.20564e-05	6.38125	-8.00867e-07	-0.0800867		0.00431335									6.66147	0.0650674		0.0654064		0.909219	6.38608	8.60807e-07	0.860807								6.66012	0.00124278	6.38126	-3.68048e-06
	6.67104	0.00323852		0.0552649	6.39564	1.74384e-07	0.174384		2.77384e-07						6.6683	-6.68857e-06	6.38944	-7.9765e-07	-0.079765		0.00463496									6.66966	0.0634536		0.0637926		0.886667	6.39427	1.03085e-06	1.03085								6.66831	0.00126505	6.38945	-3.64438e-06
	6.67923	0.00328829		0.0561141	6.40383	1.87246e-07	0.187246		2.90246e-07						6.67649	-2.02625e-06	6.39763	-7.96274e-07	-0.0796274		0.0047726									6.67785	0.061733		0.062072		0.862625	6.40246	1.23468e-06	1.23468								6.6765	0.00128481	6.39764	-3.60597e-06
	6.68742	0.00333817		0.0569653	6.41202	1.97893e-07	0.197893		3.00893e-07						6.68468	2.6061e-06	6.40582	-7.93976e-07	-0.0793976		0.00500238									6.68604	0.0599278		0.0602668		0.8374	6.41065	1.47174e-06	1.47174								6.68469	0.00130217	6.40583	-3.56082e-06
	6.69561	0.00338828		0.0578204	6.42021	2.02823e-07	0.202823		3.05823e-07						6.69287	6.76208e-06	6.41401	-7.94019e-07	-0.0794019		0.00499808									6.69423	0.0580571		0.0583961		0.81126	6.41884	1.74636e-06	1.74636								6.69288	0.00131686	6.41402	-3.5055e-06
	6.7038	0.0034392		0.0586894	6.4284	2.13666e-07	0.213666		3.16666e-07						6.70106	1.04199e-05	6.4222	-7.91016e-07	-0.0791016		0.00529844									6.70242	0.0561395		0.0564785		0.784464	6.42702	2.06343e-06	2.06343								6.70107	0.0013297	6.42221	-3.44314e-06
	6.71199	0.00349047		0.0595643	6.43659	2.27773e-07	0.227773		3.30773e-07						6.70925	1.35952e-05	6.43039	-7.83319e-07	-0.0783319		0.00606809									6.71061	0.0541908		0.0545298		0.757234	6.43521	2.41776e-06	2.41776								6.70926	0.00134095	6.4304	-3.37735e-06
	6.72018	0.00354292		0.0604595	6.44478	2.36974e-07	0.236974		3.39974e-07						6.71744	1.63373e-05	6.43858	-7.76026e-07	-0.0776026		0.0067974									6.7188	0.0522259		0.0525649		0.729778	6.4434	2.81428e-06	2.81428								6.71745	0.00135037	6.43859	-3.30459e-06
	6.72837	0.00359687		0.0613801	6.45297	2.48128e-07	0.248128		3.51128e-07						6.72563	1.87954e-05	6.44677	-7.67836e-07	-0.0767836		0.00761643									6.72699	0.0502569		0.0505959		0.702265	6.45159	3.25017e-06	3.25017								6.72564	0.00135783	6.44678	-3.22531e-06
	6.73656	0.00365226		0.0623253	6.46116	2.65058e-07	0.265058		3.68058e-07						6.73382	2.09561e-05	6.45496	-7.60034e-07	-0.0760034		0.00839663									6.73518	0.0482957		0.0486347		0.67486	6.45978	3.71943e-06	3.71943								6.73383	0.00136338	6.45497	-3.14101e-06
	6.74475	0.00370893		0.0632923	6.46935	2.77748e-07	0.277748		3.80748e-07						6.74201	2.26276e-05	6.46315	-7.52352e-07	-0.0752352		0.00916481									6.74337	0.0463516		0.0466906		0.647694	6.46797	4.22481e-06	4.22481								6.74202	0.00136766	6.46316	-3.04929e-06
	6.75294	0.00376842		0.0643075	6.47754	2.86462e-07	0.286462		3.89462e-07						6.7502	2.38595e-05	6.47134	-7.41699e-07	-0.0741699		0.0102301									6.75156	0.0444333		0.0447723		0.620889	6.47616	4.75244e-06	4.75244								6.75021	0.00137066	6.47135	-2.94536e-06
	6.76113	0.00382981		0.0653551	6.48573	3.02069e-07	0.302069		4.05069e-07						6.75839	2.46431e-05	6.47953	-7.2921e-07	-0.072921		0.011479									6.75975	0.0425479		0.0428869		0.594543	6.48435	5.29275e-06	5.29275								6.7584	0.00137205	6.47954	-2.83134e-06
	6.76932	0.00389314		0.0664358	6.49392	3.21272e-07	0.321272		4.24272e-07						6.76658	2.5089e-05	6.48772	-7.1685e-07	-0.071685		0.012715									6.76794	0.0407011		0.0410401		0.568736	6.49254	5.84458e-06	5.84458								6.76659	0.00137186	6.48773	-2.71374e-06
	6.7775	0.00395923		0.0675637	6.50211	3.3261e-07	0.33261		4.3561e-07						6.77477	2.55264e-05	6.49591	-7.00491e-07	-0.0700491		0.0143509									6.77613	0.0388977		0.0392367		0.543537	6.50073	6.39744e-06	6.39744								6.77478	0.00137076	6.49592	-2.58967e-06
	6.78569	0.00402789		0.0687353	6.5103	3.44784e-07	0.344784		4.47784e-07						6.78296	2.59564e-05	6.5041	-6.87724e-07	-0.0687724		0.0156276									6.78432	0.0371423		0.0374813		0.519008	6.50892	6.94193e-06	6.94193								6.78297	0.0013685	6.50411	-2.45852e-06
	6.79388	0.00409885		0.0699462	6.51849	3.61847e-07	0.361847		4.64847e-07						6.79115	2.63376e-05	6.51229	-6.72078e-07	-0.0672078		0.0171922									6.79251	0.0354383		0.0357773		0.495196	6.51711	7.47719e-06	7.47719								6.79116	0.0013654	6.5123	-2.32764e-06
	6.80207	0.00417249		0.0712028	6.52668	3.75217e-07	0.375217		4.78217e-07						6.79934	2.65743e-05	6.52048	-6.4991e-07	-0.064991		0.019409									6.8007	0.0337874		0.0341264		0.472128	6.5253	7.99154e-06	7.99154								6.79935	0.0013613	6.52049	-2.19028e-06
	6.81026	0.00424879		0.072505	6.53487	3.85765e-07	0.385765		4.88765e-07						6.80753	2.66812e-05	6.52867	-6.30939e-07	-0.0630939		0.0213061									6.80889	0.0321921		0.0325311		0.449836	6.53349	8.47108e-06	8.47108								6.80754	0.00135643	6.52868	-2.04935e-06
	6.81845	0.00432855		0.0738661	6.54306	3.99672e-07	0.399672		5.02672e-07						6.81572	2.65708e-05	6.53686	-6.11113e-07	-0.0611113		0.0232887									6.81708	0.0306538		0.0309928		0.428341	6.54168	8.90423e-06	8.90423								6.81573	0.00135081	6.53687	-1.91166e-06
	6.82664	0.00441192		0.0752887	6.55125	4.16399e-07	0.416399		5.19399e-07						6.82391	2.61483e-05	6.54505	-5.91735e-07	-0.0591735		0.0252265									6.82527	0.029173		0.029512		0.407648	6.54987	9.29739e-06	9.29739								6.82392	0.00134537	6.54506	-1.76431e-06
	6.83483	0.00449882		0.0767717	6.55944	4.31326e-07	0.431326		5.34326e-07						6.8321	2.51554e-05	6.55324	-5.71298e-07	-0.0571298		0.0272702									6.83346	0.0277498		0.0280888		0.387761	6.55806	9.64908e-06	9.64908								6.83211	0.0013396	6.55325	-1.61421e-06
	6.84302	0.00458986		0.0783252	6.56762	4.41748e-07	0.441748		5.44748e-07						6.84029	2.4791e-05	6.56143	-5.47396e-07	-0.0547396		0.0296604									6.84165	0.0263843		0.0267233		0.368681	6.56625	9.947e-06	9.947								6.8403	0.00133311	6.56144	-1.46726e-06
	6.85121	0.00468491		0.0799472	6.57581	4.49136e-07	0.449136		5.52136e-07						6.84848	2.4487e-05	6.56962	-5.23238e-07	-0.0523238		0.0320762									6.84984	0.0250755		0.0254145		0.350393	6.57444	1.01924e-05	10.1924								6.84849	0.00132584	6.56963	-1.32001e-06
	6.8594	0.00478405		0.081639	6.584	4.56624e-07	0.456624		5.59624e-07						6.85667	2.4148e-05	6.57781	-4.99538e-07	-0.0499538		0.0344462									6.85803	0.0238235		0.0241625		0.332898	6.58263	1.03854e-05	10.3854								6.85668	0.00131843	6.57782	-1.17784e-06
	6.86759	0.00488725		0.0834002	6.59219	4.67758e-07	0.467758		5.70758e-07						6.86486	2.37657e-05	6.586	-4.72575e-07	-0.0472575		0.0371425									6.86622	0.0226273		0.0229663		0.316182	6.59082	1.05298e-05	10.5298								6.86487	0.00131074	6.58601	-1.03915e-06
	6.87578	0.00499521		0.0852426	6.60038	4.80339e-07	0.480339		5.83339e-07						6.87305	2.33445e-05	6.59419	-4.42112e-07	-0.0442112		0.0401888									6.87441	0.0214857		0.0218247		0.300231	6.59901	1.06176e-05	10.6176								6.87306	0.00130282	6.5942	-9.00364e-07
	6.88397	0.00510785		0.0871646	6.60857	4.93811e-07	0.493811		5.96811e-07						6.88124	2.28976e-05	6.60238	-4.18103e-07	-0.0418103		0.0425897									6.8826	0.0203975		0.0207365		0.285024	6.6072	1.06162e-05	10.6162								6.88125	0.00129474	6.60239	-7.65721e-07
	6.89216	0.00522537		0.0891701	6.61676	5.0843e-07	0.50843		6.1143e-07						6.88943	2.2396e-05	6.61057	-3.92522e-07	-0.0392522		0.0451478									6.89079	0.0193613		0.0197003		0.270545	6.61539	1.06148e-05	10.6148								6.88944	0.00128671	6.61058	-6.38649e-07
	6.90035	0.0053471		0.0912475	6.62495	5.17653e-07	0.517653		6.20653e-07						6.89762	2.18455e-05	6.61876	-3.66071e-07	-0.0366071		0.0477929									6.89898	0.0183752		0.0187142		0.256766	6.62358	1.05975e-05	10.5975								6.89763	0.00127833	6.61877	-5.14684e-07
	6.90854	0.00547321		0.0933995	6.63314	5.30007e-07	0.530007		6.33007e-07						6.90581	2.1168e-05	6.62694	-3.41857e-07	-0.0341857		0.0502143									6.90717	0.0174382		0.0177772		0.243672	6.63177	1.0506e-05	10.506								6.90582	0.00126964	6.62696	-3.92198e-07
	6.91673	0.00560397		0.0956309	6.64133	5.42385e-07	0.542385		6.45385e-07						6.914	2.06384e-05	6.63513	-3.10275e-07	-0.0310275		0.0533725									6.91536	0.0165479		0.0168869		0.231232	6.63996	1.03817e-05	10.3817								6.91401	0.00126045	6.63515	-2.79092e-07
	6.92492	0.00573989		0.0979503	6.64952	5.47939e-07	0.547939		6.50939e-07						6.92218	2.00658e-05	6.64332	-2.8158e-07	-0.028158		0.056242									6.92355	0.0157035		0.0160425		0.219433	6.64815	1.02264e-05	10.2264								6.9222	0.00125122	6.64334	-1.7201e-07
	6.93311	0.005881		0.100358	6.65771	5.57242e-07	0.557242		6.60242e-07						6.93037	1.94548e-05	6.65151	-2.51626e-07	-0.0251626		0.0592374									6.93174	0.0149031		0.0152421		0.208248	6.65634	1.00434e-05	10.0434								6.93039	0.00124189	6.65153	-7.08227e-08
	6.9413	0.00602734		0.102856	6.6659	5.67582e-07	0.567582		6.70582e-07						6.93856	1.87837e-05	6.6597	-2.21201e-07	-0.0221201		0.0622799									6.93993	0.0141447		0.0144837		0.197651	6.66453	9.83601e-06	9.83601								6.93858	0.00123283	6.65972	2.47501e-08
	6.94949	0.00617891		0.105442	6.67409	5.78918e-07	0.578918		6.81918e-07						6.94675	1.81802e-05	6.66789	-1.94137e-07	-0.0194137		0.0649863									6.94812	0.0134261		0.0137651		0.187609	6.67272	9.60378e-06	9.60378								6.94677	0.00122417	6.66791	1.12102e-07
	6.95768	0.00633605		0.108124	6.68228	5.91194e-07	0.591194		6.94194e-07						6.95494	1.76371e-05	6.67608	-1.66216e-07	-0.0166216		0.0677784									6.95631	0.0127461		0.0130851		0.178108	6.68091	9.35644e-06	9.35644								6.95496	0.00121519	6.6761	1.91584e-07
	6.96587	0.00649774		0.110883	6.69047	5.98683e-07	0.598683		7.01683e-07						6.96313	1.7462e-05	6.68427	-1.36913e-07	-0.0136913		0.0707087									6.9645	0.0121025		0.0124415		0.169114	6.6891	9.09222e-06	9.09222								6.96315	0.00120605	6.68429	2.72224e-07
	6.97406	0.00666461		0.113731	6.69866	6.07579e-07	0.607579		7.10579e-07						6.97132	1.72616e-05	6.69246	-1.10567e-07	-0.0110567		0.0733433									6.97269	0.0114939		0.0118329		0.16061	6.69729	8.81606e-06	8.81606								6.97134	0.00119678	6.69248	3.44982e-07
	6.98225	0.00683652		0.116664	6.70685	6.20464e-07	0.620464		7.23464e-07						6.97951	1.70247e-05	6.70065	-8.73244e-08	-0.00873244		0.0756676									6.98088	0.0109186		0.0112576		0.152571	6.70548	8.5377e-06	8.5377								6.97953	0.00118782	6.70067	4.14064e-07
	6.99044	0.00701337		0.119682	6.71504	6.318e-07	0.6318		7.348e-07						6.9877	1.67128e-05	6.70884	-5.92451e-08	-0.00592451		0.0784755									6.98907	0.0103752		0.0107142		0.144978	6.71367	8.25277e-06	8.25277								6.98772	0.00117863	6.70885	4.78838e-07
	6.99863	0.00719551		0.12279	6.72323	6.41633e-07	0.641633		7.44633e-07						6.99589	1.63333e-05	6.71703	-3.20365e-08	-0.00320365		0.0811964									6.99726	0.00986192		0.0102009		0.137805	6.72186	7.95979e-06	7.95979								6.99591	0.00117004	6.71704	5.33147e-07
	7.00682	0.00738367		0.126001	6.73142	6.53399e-07	0.653399		7.56399e-07						7.00408	1.58506e-05	6.72522	-6.39933e-09	-0.000639933		0.0837601									7.00544	0.00937706		0.00971606		0.13103	6.73005	7.66628e-06	7.66628								7.00409	0.00116088	6.72523	5.84293e-07
	7.01501	0.00757701		0.129301	6.73961	6.66465e-07	0.666465		7.69465e-07						7.01227	1.53036e-05	6.73341	1.97451e-08	0.00197451		0.0863745									7.01363	0.00891937		0.00925837		0.124635	6.73824	7.38011e-06	7.38011								7.01228	0.00115157	6.73342	6.3086e-07
	7.0232	0.00777548		0.132687	6.7478	6.77928e-07	0.677928		7.80928e-07						7.02046	1.46983e-05	6.7416	4.47163e-08	0.00447163		0.0888716									7.02182	0.0084877		0.0088267		0.118603	6.74643	7.092e-06	7.092								7.02047	0.00114212	6.74161	6.72735e-07
	7.03139	0.00797899		0.13616	6.75599	6.89569e-07	0.689569		7.92569e-07						7.02865	1.41816e-05	6.74979	7.15742e-08	0.00715742		0.0915574									7.03001	0.00808079		0.00841979		0.112917	6.75462	6.80604e-06	6.80604								7.02866	0.00113336	6.7498	7.11982e-07
	7.03958	0.00818761		0.13972	6.76418	7.03066e-07	0.703066		8.06066e-07						7.03684	1.36101e-05	6.75798	9.89861e-08	0.00989861		0.0942986									7.0382	0.00769668		0.00803568		0.107549	6.76281	6.526e-06	6.526								7.03685	0.00112439	6.75799	7.49067e-07
	7.04777	0.00840118		0.143365	6.77237	7.16261e-07	0.716261		8.19261e-07						7.04503	1.29897e-05	6.76617	1.24725e-07	0.0124725		0.0968725									7.04639	0.00733436		0.00767336		0.102487	6.771	6.24896e-06	6.24896								7.04504	0.00111538	6.76618	7.79567e-07
	7.05596	0.00861992		0.147098	6.78056	7.31869e-07	0.731869		8.34869e-07						7.05322	1.22873e-05	6.77436	1.48831e-07	0.0148831		0.0992831									7.05458	0.00699251		0.00733151		0.0977097	6.77919	5.98023e-06	5.98023								7.05323	0.00110594	6.77437	8.06874e-07
	7.06415	0.0088436		0.150915	6.78875	7.46592e-07	0.746592		8.49592e-07						7.06141	1.15005e-05	6.78255	1.69734e-07	0.0169734		0.101373									7.06277	0.00667092		0.00700992		0.093216	6.78738	5.72057e-06	5.72057								7.06142	0.00109718	6.78256	8.32238e-07
	7.07234	0.00907214		0.154815	6.79694	7.56935e-07	0.756935		8.59935e-07						7.0696	1.06101e-05	6.79074	1.92617e-07	0.0192617		0.103662									7.07096	0.00636765		0.00670665		0.0889782	6.79556	5.46825e-06	5.46825								7.06961	0.00108829	6.79075	8.53484e-07
	7.08053	0.0093051		0.15879	6.80513	7.68576e-07	0.768576		8.71576e-07						7.07779	9.78072e-06	6.79893	2.13927e-07	0.0213927		0.105793									7.07915	0.00608187		0.00642087		0.084985	6.80375	5.2197e-06	5.2197								7.0778	0.00107959	6.79894	8.74265e-07
	7.08872	0.00954273		0.162845	6.81332	7.85638e-07	0.785638		8.88638e-07						7.08598	9.00625e-06	6.80712	2.32127e-07	0.0232127		0.107613									7.08734	0.00581173		0.00615073		0.0812102	6.81194	4.98253e-06	4.98253								7.08599	0.00107111	6.80713	8.90353e-07
	7.09691	0.00978466		0.166974	6.82151	8.02975e-07	0.802975		9.05975e-07						7.09417	8.32313e-06	6.81531	2.57657e-07	0.0257657		0.110166									7.09553	0.00555752		0.00589652		0.077658	6.82013	4.75293e-06	4.75293								7.09418	0.0010629	6.81532	9.01123e-07
	7.1051	0.0100307		0.171172	6.8297	8.2106e-07	0.82106		9.2406e-07						7.10236	7.86279e-06	6.8235	2.7978e-07	0.027978		0.112378									7.10372	0.00531847		0.00565747		0.0743175	6.82832	4.53057e-06	4.53057								7.10237	0.00105464	6.82351	9.12833e-07
	7.11329	0.0102815		0.175453	6.83789	8.43118e-07	0.843118		9.46118e-07						7.11055	7.34992e-06	6.83169	2.99813e-07	0.0299813		0.114381									7.11191	0.0050934		0.0054324		0.0711725	6.83651	4.31913e-06	4.31913								7.11056	0.00104607	6.8317	9.20552e-07
	7.12148	0.0105365		0.179804	6.84608	8.64726e-07	0.864726		9.67726e-07						7.11874	6.78973e-06	6.83988	3.23205e-07	0.0323205		0.11672									7.1201	0.00488092		0.00521992		0.0682034	6.8447	4.1142e-06	4.1142								7.11875	0.00103756	6.83989	9.28188e-07
	7.12967	0.0107953		0.18422	6.85427	8.8312e-07	0.88312		9.8612e-07						7.12693	6.15914e-06	6.84807	3.44108e-07	0.0344108		0.118811									7.12829	0.00468143		0.00502043		0.0654159	6.85289	3.92025e-06	3.92025								7.12694	0.0010289	6.84808	9.36428e-07
	7.13786	0.0110582		0.188706	6.86246	9.02898e-07	0.902898		1.0059e-06						7.13512	5.47028e-06	6.85626	3.65462e-07	0.0365462		0.120946									7.13648	0.00449399		0.00483299		0.0627967	6.86108	3.73406e-06	3.73406								7.13513	0.00102063	6.85627	9.37639e-07
	7.14605	0.0113251		0.193261	6.87065	9.27804e-07	0.927804		1.0308e-06						7.14331	4.72886e-06	6.86445	3.8484e-07	0.038484		0.122884									7.14467	0.00431773		0.00465673		0.0603337	6.86927	3.55542e-06	3.55542								7.14332	0.0010124	6.86446	9.41402e-07
	7.15424	0.0115956		0.197878	6.87884	9.51597e-07	0.951597		1.0546e-06						7.1515	3.87944e-06	6.87264	4.03139e-07	0.0403139		0.124714									7.15286	0.00415184		0.00449084		0.0580157	6.87746	3.3867e-06	3.3867								7.15151	0.00100478	6.87265	9.45969e-07
	7.16242	0.0118702		0.202563	6.88703	9.74731e-07	0.974731		1.07773e-06						7.15969	3.16674e-06	6.88083	4.22661e-07	0.0422661		0.126666									7.16105	0.0039955		0.0043345		0.0558311	6.88565	3.22619e-06	3.22619								7.1597	0.000996454	6.88084	9.44308e-07
	7.17061	0.0121481		0.207306	6.89522	9.98115e-07	0.998115		1.10112e-06						7.16788	2.7836e-06	6.88902	4.4275e-07	0.044275		0.128675									7.16924	0.00384834		0.00418734		0.0537747	6.89384	3.07313e-06	3.07313								7.16789	0.000988445	6.88903	9.42646e-07
	7.1788	0.0124292		0.212103	6.90341	1.02303e-06	1.02303		1.12603e-06						7.17607	2.41301e-06	6.89721	4.59522e-07	0.0459522		0.130352									7.17743	0.00370992		0.00404892		0.0518405	6.90203	2.92678e-06	2.92678								7.17608	0.000980245	6.89722	9.4045e-07
	7.18699	0.0127133		0.21695	6.9116	1.04901e-06	1.04901		1.15201e-06						7.18426	1.92148e-06	6.9054	4.75136e-07	0.0475136		0.131914									7.18562	0.00357985		0.00391885		0.050023	6.91022	2.78768e-06	2.78768								7.18427	0.000972536	6.90541	9.37385e-07
	7.19518	0.0130007		0.221855	6.91979	1.07769e-06	1.07769		1.18069e-06						7.19245	1.32156e-06	6.91359	4.916e-07	0.04916		0.13356									7.19381	0.00345765		0.00379665		0.0483154	6.91841	2.65628e-06	2.65628								7.19246	0.000964448	6.9136	9.32081e-07
	7.20337	0.0132909		0.226808	6.92798	1.10479e-06	1.10479		1.20779e-06						7.20064	3.84856e-07	6.92178	5.06334e-07	0.0506334		0.135033									7.202	0.00334274		0.00368174		0.0467097	6.9266	2.53348e-06	2.53348								7.20065	0.000957047	6.92179	9.28918e-07
	7.21156	0.0135842		0.231812	6.93617	1.13317e-06	1.13317		1.23617e-06						7.20883	-6.77354e-07	6.92997	5.2561e-07	0.052561		0.136961									7.21019	0.00323467		0.00357367		0.0451996	6.93479	2.41211e-06	2.41211								7.20884	0.000949386	6.92998	9.26213e-07
	7.21975	0.0138801		0.236862	6.94436	1.16909e-06	1.16909		1.27209e-06						7.21702	-1.69056e-06	6.93816	5.43909e-07	0.0543909		0.138791									7.21838	0.00313386		0.00347286		0.043791	6.94298	2.29688e-06	2.29688								7.21703	0.000941769	6.93817	9.23507e-07
	7.22794	0.0141793		0.241967	6.95254	1.20463e-06	1.20463		1.30763e-06						7.22521	-2.69118e-06	6.94635	5.58239e-07	0.0558239		0.140224									7.22657	0.00303907		0.00337807		0.0424664	6.95117	2.19039e-06	2.19039								7.22522	0.000933988	6.94636	9.13007e-07
	7.23613	0.0144812		0.247119	6.96073	1.23658e-06	1.23658		1.33958e-06						7.2334	-3.68044e-06	6.95454	5.79549e-07	0.0579549		0.142355									7.23476	0.00294985		0.00328885		0.0412197	6.95936	2.08909e-06	2.08909								7.23341	0.00092619	6.95455	9.09026e-07
	7.24432	0.0147862		0.252324	6.96892	1.2652e-06	1.2652		1.3682e-06						7.24159	-4.68632e-06	6.96273	5.96012e-07	0.0596012		0.144001									7.24295	0.00286544		0.00320444		0.0400402	6.96755	1.99584e-06	1.99584								7.2416	0.000918854	6.96274	9.05457e-07
	7.25251	0.0150941		0.257579	6.97711	1.30172e-06	1.30172		1.40472e-06						7.24978	-5.68844e-06	6.97092	6.07254e-07	0.0607254		0.145125									7.25114	0.00278655		0.00312555		0.0389378	6.97574	1.90474e-06	1.90474								7.24979	0.000911223	6.97093	8.9628e-07
	7.2607	0.0154052		0.262888	6.9853	1.34121e-06	1.34121		1.44421e-06						7.25797	-6.68718e-06	6.97911	6.21575e-07	0.0621575		0.146558									7.25933	0.00271254		0.00305154		0.0379036	6.98393	1.81758e-06	1.81758								7.25798	0.000903906	6.97912	8.88744e-07
	7.26889	0.0157195		0.268251	6.99349	1.37848e-06	1.37848		1.48148e-06						7.26616	-7.72961e-06	6.9873	6.3641e-07	0.063641		0.148041									7.26752	0.00264354		0.00298254		0.0369395	6.99212	1.74043e-06	1.74043								7.26617	0.000896479	6.98731	8.7865e-07
	7.27708	0.016037		0.273669	7.00168	1.41623e-06	1.41623		1.51923e-06						7.27435	-9.392e-06	6.99549	6.52838e-07	0.0652838		0.149684									7.27571	0.00257853		0.00291753		0.036031	7.00031	1.66619e-06	1.66619								7.27436	0.00088957	6.9955	8.69577e-07
	7.28527	0.0163573		0.279135	7.00987	1.45289e-06	1.45289		1.55589e-06						7.28254	-1.09723e-05	7.00367	6.66551e-07	0.0666551		0.151055									7.2839	0.00251785		0.00285685		0.0351832	7.0085	1.59363e-06	1.59363								7.28255	0.000882173	7.00369	8.65397e-07
	7.29346	0.0166812		0.284663	7.01806	1.49492e-06	1.49492		1.59792e-06						7.29073	-1.24787e-05	7.01186	6.77691e-07	0.0677691		0.152169									7.29209	0.00246065		0.00279965		0.0343839	7.01669	1.52576e-06	1.52576								7.29074	0.000875268	7.01188	8.55711e-07
	7.30165	0.0170085		0.290247	7.02625	1.53827e-06	1.53827		1.64127e-06						7.29892	-1.39353e-05	7.02005	6.87939e-07	0.0687939		0.153194									7.30028	0.002407		0.002746		0.0336342	7.02488	1.45986e-06	1.45986								7.29893	0.000868805	7.02007	8.46446e-07
	7.30984	0.017339		0.295887	7.03444	1.58032e-06	1.58032		1.68332e-06						7.3071	-1.57162e-05	7.02824	7.00225e-07	0.0700225		0.154422									7.30847	0.00235675		0.00269575		0.032932	7.03307	1.39973e-06	1.39973								7.30712	0.000862696	7.02826	8.37369e-07
	7.31803	0.0176728		0.301584	7.04263	1.62409e-06	1.62409		1.72709e-06						7.31529	-1.73117e-05	7.03643	7.12178e-07	0.0712178		0.155618									7.31666	0.00230974		0.00264874		0.0322751	7.04126	1.34511e-06	1.34511								7.31531	0.000856056	7.03645	8.23096e-07
	7.32622	0.0180102		0.307342	7.05082	1.66969e-06	1.66969		1.77269e-06						7.32348	-1.87921e-05	7.04462	7.28028e-07	0.0728028		0.157203									7.32485	0.0022657		0.0026047		0.0316597	7.04945	1.29447e-06	1.29447								7.3235	0.00084934	7.04464	8.10475e-07
	7.33441	0.0183507		0.313151	7.05901	1.71245e-06	1.71245		1.81545e-06						7.33167	-2.03585e-05	7.05281	7.42422e-07	0.0742422		0.158642									7.33304	0.00222462		0.00256362		0.0310857	7.05764	1.24341e-06	1.24341								7.33169	0.000842639	7.05283	8.02414e-07
	7.3426	0.0186946		0.31902	7.0672	1.75998e-06	1.75998		1.86298e-06						7.33986	-2.20022e-05	7.061	7.52267e-07	0.0752267		0.159627									7.34123	0.00218653		0.00252553		0.0305534	7.06583	1.19094e-06	1.19094								7.33988	0.000836037	7.06102	7.91402e-07
	7.35079	0.0190419		0.324948	7.07539	1.81312e-06	1.81312		1.91612e-06						7.34805	-2.36239e-05	7.06919	7.6333e-07	0.076333		0.160733									7.34942	0.00215113		0.00249013		0.0300588	7.07402	1.14772e-06	1.14772								7.34807	0.000829467	7.06921	7.8224e-07
	7.35898	0.0193926		0.330932	7.08358	1.86229e-06	1.86229		1.96529e-06						7.35624	-2.52261e-05	7.07738	7.75283e-07	0.0775283		0.161928									7.35761	0.00211795		0.00245695		0.0295951	7.08221	1.1091e-06	1.1091								7.35626	0.000822937	7.07739	7.74486e-07
	7.36717	0.0197464		0.33697	7.09177	1.91319e-06	1.91319		2.01619e-06						7.36443	-2.68387e-05	7.08557	7.86958e-07	0.0786958		0.163096									7.3658	0.00208712		0.00242612		0.0291643	7.0904	1.06842e-06	1.06842								7.36445	0.00081689	7.08558	7.64814e-07
	7.37536	0.0201034		0.343062	7.09996	1.96277e-06	1.96277		2.06577e-06						7.37262	-2.84608e-05	7.09376	7.94148e-07	0.0794148		0.163815									7.37399	0.00205879		0.00239779		0.0287684	7.09859	1.03112e-06	1.03112								7.37264	0.000810604	7.09377	7.54718e-07
	7.38355	0.0204638		0.349212	7.10815	2.01367e-06	2.01367		2.11667e-06						7.38081	-2.98574e-05	7.10195	8.01525e-07	0.0801525		0.164553									7.38217	0.00203228		0.00237128		0.0283981	7.10678	9.95218e-07	0.995218								7.38082	0.000804861	7.10196	7.40955e-07
	7.39174	0.0208277		0.355422	7.11634	2.06884e-06	2.06884		2.17184e-06						7.389	-3.08736e-05	7.11014	8.08615e-07	0.0808615		0.165261									7.39036	0.00200801		0.00234701		0.028059	7.11497	9.58431e-07	0.958431								7.38901	0.000798717	7.11015	7.29453e-07
	7.39993	0.0211944		0.361679	7.12453	2.12218e-06	2.12218		2.22518e-06						7.39719	-3.19084e-05	7.11833	8.18941e-07	0.0818941		0.166294									7.39855	0.00198622		0.00232522		0.0277544	7.12316	9.26333e-07	0.926333								7.3972	0.000792901	7.11834	7.16708e-07
	7.40812	0.0215638		0.367982	7.13272	2.17329e-06	2.17329		2.27629e-06						7.40538	-3.29599e-05	7.12652	8.29189e-07	0.0829189		0.167319									7.40674	0.00196695		0.00230595		0.0274851	7.13135	8.98976e-07	0.898976								7.40539	0.000787379	7.12653	7.05409e-07
	7.41631	0.0219357		0.37433	7.14091	2.225e-06	2.225		2.328e-06						7.41357	-3.40777e-05	7.13471	8.37297e-07	0.0837297		0.16813									7.41493	0.00194977		0.00228877		0.0272451	7.13954	8.7686e-07	0.87686								7.41358	0.000781816	7.13472	6.96534e-07
	7.4245	0.0223095		0.380709	7.1491	2.28344e-06	2.28344		2.38644e-06						7.42176	-3.53298e-05	7.1429	8.47115e-07	0.0847115		0.169112									7.42312	0.00193473		0.00227373		0.0270349	7.14773	8.5454e-07	0.85454								7.42177	0.000775638	7.14291	6.82567e-07
	7.43269	0.0226849		0.387115	7.15729	2.34493e-06	2.34493		2.44793e-06						7.42995	-3.6703e-05	7.15109	8.53899e-07	0.0853899		0.16979									7.43131	0.0019217		0.0022607		0.0268528	7.15592	8.28506e-07	0.828506								7.42996	0.000769758	7.1511	6.70455e-07
	7.44088	0.023062		0.39355	7.16548	2.40102e-06	2.40102		2.50402e-06						7.43814	-3.79137e-05	7.15928	8.58632e-07	0.0858632		0.170263									7.4395	0.00191022		0.00224922		0.0266924	7.1641	8.05473e-07	0.805473								7.43815	0.000764146	7.15929	6.59032e-07
	7.44907	0.0234402		0.400004	7.17367	2.45518e-06	2.45518		2.55818e-06						7.44633	-3.90695e-05	7.16747	8.6582e-07	0.086582		0.170982									7.44769	0.00190025		0.00223925		0.0265531	7.17229	7.79744e-07	0.779744								7.44634	0.0007587	7.16748	6.45474e-07
	7.45726	0.0238184		0.406458	7.18186	2.50852e-06	2.50852		2.61152e-06						7.45452	-4.02215e-05	7.17566	8.73111e-07	0.0873111		0.171711									7.45588	0.00189246		0.00223146		0.0264442	7.18048	7.55999e-07	0.755999								7.45453	0.000753299	7.17567	6.34379e-07
	7.46545	0.0241967		0.412914	7.19005	2.56705e-06	2.56705		2.67005e-06						7.46271	-4.13703e-05	7.18385	8.78759e-07	0.0878759		0.172276									7.46407	0.00188652		0.00222552		0.0263613	7.18867	7.41629e-07	0.741629								7.46272	0.00074795	7.18386	6.22548e-07
	7.47364	0.024574		0.419351	7.19824	2.62662e-06	2.62662		2.72962e-06						7.4709	-4.27346e-05	7.19204	8.82384e-07	0.0882384		0.172638									7.47226	0.00188223		0.00222123		0.0263013	7.19686	7.23934e-07	0.723934								7.47091	0.000742618	7.19205	6.08097e-07
	7.48183	0.0249499		0.425766	7.20643	2.68423e-06	2.68423		2.78723e-06						7.47909	-4.42925e-05	7.20023	8.92019e-07	0.0892019		0.173602									7.48045	0.00187914		0.00221814		0.0262581	7.20505	7.03963e-07	0.703963								7.4791	0.000737273	7.20024	5.98915e-07
	7.49002	0.0253242		0.432154	7.21462	2.74226e-06	2.74226		2.84526e-06						7.48728	-4.52293e-05	7.20842	8.99701e-07	0.0899701		0.17437									7.48864	0.00187799		0.00221699		0.0262421	7.21324	6.8871e-07	0.68871								7.48729	0.000732319	7.20843	5.89224e-07
	7.49821	0.0256975		0.438523	7.22281	2.80079e-06	2.80079		2.90379e-06						7.49547	-4.61436e-05	7.21661	9.02818e-07	0.0902818		0.174682									7.49683	0.00187833		0.00221733		0.0262468	7.22143	6.76581e-07	0.676581								7.49548	0.000727146	7.21662	5.77519e-07
	7.5064	0.0260684		0.444853	7.231	2.86625e-06	2.86625		2.96925e-06						7.50366	-4.71045e-05	7.2248	9.09788e-07	0.0909788		0.175379									7.50502	0.00188029		0.00221929		0.0262742	7.22962	6.64758e-07	0.664758								7.50367	0.000722202	7.22481	5.69254e-07
	7.51459	0.0264361		0.451129	7.23919	2.92734e-06	2.92734		3.03034e-06						7.51185	-4.81071e-05	7.23299	9.10971e-07	0.0910971		0.175497									7.51321	0.00188368		0.00222268		0.0263216	7.23781	6.48284e-07	0.648284								7.51186	0.000717464	7.233	5.56837e-07
	7.52278	0.0267998		0.457335	7.24738	2.9876e-06	2.9876		3.0906e-06						7.52004	-4.92749e-05	7.24118	9.10119e-07	0.0910119		0.175412									7.5214	0.00188899		0.00222799		0.0263958	7.246	6.33711e-07	0.633711								7.52005	0.000713073	7.24119	5.43989e-07
	7.53097	0.0271593		0.463469	7.25557	3.05154e-06	3.05154		3.15454e-06						7.52823	-5.05909e-05	7.24937	9.21157e-07	0.0921157		0.176516									7.52959	0.00189591		0.00223491		0.0264925	7.25419	6.23136e-07	0.623136								7.52824	0.000708219	7.24938	5.27882e-07
	7.53916	0.0275133		0.469511	7.26376	3.11627e-06	3.11627		3.21927e-06						7.53642	-5.20025e-05	7.25756	9.24373e-07	0.0924373		0.176837									7.53778	0.00190448		0.00224348		0.0266122	7.26238	6.1264e-07	0.61264								7.53643	0.000703566	7.25757	5.14346e-07
	7.54734	0.0278621		0.475462	7.27195	3.18245e-06	3.18245		3.28545e-06						7.54461	-5.35097e-05	7.26575	9.27589e-07	0.0927589		0.177159									7.54597	0.00191428		0.00225328		0.0267492	7.27057	6.04284e-07	0.604284								7.54462	0.00069928	7.26576	5.07405e-07
	7.55553	0.0282047		0.481309	7.28014	3.24436e-06	3.24436		3.34736e-06						7.5528	-5.47097e-05	7.27394	9.28255e-07	0.0928255		0.177225									7.55416	0.00192539		0.00226439		0.0269044	7.27876	5.95845e-07	0.595845								7.55281	0.000695278	7.27395	4.96818e-07
	7.56372	0.0285412		0.487052	7.28833	3.30533e-06	3.30533		3.40833e-06						7.56099	-5.58207e-05	7.28213	9.31266e-07	0.0931266		0.177527									7.56235	0.00193756		0.00227656		0.0270745	7.28695	5.88609e-07	0.588609								7.561	0.000690689	7.28214	4.83463e-07
	7.57191	0.0288706		0.492673	7.29652	3.36988e-06	3.36988		3.47288e-06						7.56918	-5.68424e-05	7.29032	9.33659e-07	0.0933659		0.177766									7.57054	0.00195093		0.00228993		0.0272613	7.29514	5.80151e-07	0.580151								7.56919	0.000686418	7.29033	4.73162e-07
	7.5801	0.0291925		0.498166	7.30471	3.43525e-06	3.43525		3.53825e-06						7.57737	-5.7826e-05	7.29851	9.36162e-07	0.0936162		0.178016									7.57873	0.00196492		0.00230392		0.0274568	7.30333	5.69473e-07	0.569473								7.57738	0.000682434	7.29852	4.61355e-07
	7.58829	0.0295064		0.503522	7.3129	3.50039e-06	3.50039		3.60339e-06						7.58556	-5.87917e-05	7.3067	9.42827e-07	0.0942827		0.178683									7.58692	0.00198003		0.00231903		0.0276679	7.31152	5.6173e-07	0.56173								7.58557	0.000678394	7.30671	4.49018e-07
	7.59648	0.0298118		0.508734	7.32109	3.56769e-06	3.56769		3.67069e-06						7.59375	-5.97415e-05	7.31489	9.48592e-07	0.0948592		0.179259									7.59511	0.00199615		0.00233515		0.0278932	7.31971	5.59087e-07	0.559087								7.59376	0.000674674	7.3149	4.4014e-07
	7.60467	0.0301085		0.513797	7.32928	3.63364e-06	3.63364		3.73664e-06						7.60194	-6.08521e-05	7.32308	9.5252e-07	0.095252		0.179652									7.6033	0.00201331		0.00235231		0.0281329	7.3279	5.52061e-07	0.552061								7.60195	0.00067124	7.32309	4.26807e-07
	7.61286	0.0303961		0.518705	7.33746	3.70125e-06	3.70125		3.80425e-06						7.61013	-6.19062e-05	7.33127	9.53795e-07	0.0953795		0.17978									7.61149	0.00203163		0.00237063		0.028389	7.33609	5.41876e-07	0.541876								7.61014	0.000667124	7.33128	4.1396e-07
	7.62105	0.030674		0.523447	7.34565	3.76897e-06	3.76897		3.87197e-06						7.61832	-6.29658e-05	7.33946	9.5762e-07	0.095762		0.180162									7.61968	0.00205093		0.00238993		0.0286587	7.34428	5.39234e-07	0.539234								7.61833	0.000663161	7.33947	4.02356e-07
	7.62924	0.0309423		0.528025	7.35384	3.83583e-06	3.83583		3.93883e-06						7.62651	-6.40302e-05	7.34765	9.57269e-07	0.0957269		0.180127									7.62787	0.00207103		0.00241003		0.0289395	7.35247	5.36177e-07	0.536177								7.62652	0.000659112	7.34766	3.90528e-07
	7.63743	0.0312007		0.532435	7.36203	3.91088e-06	3.91088		4.01388e-06						7.6347	-6.51552e-05	7.35584	9.56918e-07	0.0956918		0.180092									7.63606	0.002092		0.002431		0.0292325	7.36066	5.27228e-07	0.527228								7.63471	0.000655089	7.35585	3.78397e-07
	7.64562	0.0314488		0.536668	7.37022	3.98364e-06	3.98364		4.08664e-06						7.64289	-6.61906e-05	7.36403	9.6278e-07	0.096278		0.180678									7.64425	0.00211366		0.00245266		0.0295351	7.36885	5.19789e-07	0.519789								7.6429	0.000651285	7.36404	3.69946e-07
	7.65381	0.0316867		0.540729	7.37841	4.05187e-06	4.05187		4.15487e-06						7.65108	-6.71813e-05	7.37222	9.68428e-07	0.0968428		0.181243									7.65244	0.00213578		0.00247478		0.0298443	7.37704	5.17751e-07	0.517751								7.65109	0.000647444	7.37223	3.67691e-07
	7.662	0.0319139		0.544605	7.3866	4.12203e-06	4.12203		4.22503e-06						7.65927	-6.83518e-05	7.38041	9.67573e-07	0.0967573		0.181157									7.66063	0.00215829		0.00249729		0.0301589	7.38523	5.17448e-07	0.517448								7.65928	0.000643644	7.38042	3.57715e-07
	7.67019	0.0321305		0.548302	7.39479	4.19104e-06	4.19104		4.29404e-06						7.66746	-6.96839e-05	7.38859	9.67123e-07	0.0967123		0.181112									7.66882	0.00218155		0.00252055		0.0304839	7.39342	5.1307e-07	0.51307								7.66747	0.000640023	7.38861	3.39574e-07
	7.67838	0.0323362		0.551812	7.40298	4.2614e-06	4.2614		4.3644e-06						7.67565	-7.02868e-05	7.39678	9.71042e-07	0.0971042		0.181504									7.67701	0.00220514		0.00254414		0.0308136	7.40161	5.06348e-07	0.506348								7.67566	0.000636243	7.3968	3.29991e-07
	7.68657	0.0325315		0.555145	7.41117	4.33574e-06	4.33574		4.43874e-06						7.68383	-7.09714e-05	7.40497	9.72221e-07	0.0972221		0.181622									7.6852	0.00222881		0.00256781		0.0311442	7.4098	5.03095e-07	0.503095								7.68385	0.000632423	7.40499	3.251e-07
	7.69476	0.0327158		0.558291	7.41936	4.41043e-06	4.41043		4.51343e-06						7.69202	-7.17294e-05	7.41316	9.71869e-07	0.0971869		0.181587									7.69339	0.00225283		0.00259183		0.0314799	7.41799	5.01668e-07	0.501668								7.69204	0.000628372	7.41318	3.16329e-07
	7.70295	0.0328899		0.561261	7.42755	4.48233e-06	4.48233		4.58533e-06						7.70021	-7.26821e-05	7.42135	9.71518e-07	0.0971518		0.181552									7.70158	0.00227708		0.00261608		0.0318187	7.42618	4.97296e-07	0.497296								7.70023	0.00062429	7.42137	3.04603e-07
	7.71114	0.0330535		0.564053	7.43574	4.55123e-06	4.55123		4.65423e-06						7.7084	-7.37113e-05	7.42954	9.75546e-07	0.0975546		0.181955									7.70977	0.00230187		0.00264087		0.0321652	7.43437	4.95868e-07	0.495868								7.70842	0.000620509	7.42956	2.93915e-07
	7.71933	0.0332066		0.566666	7.44393	4.62851e-06	4.62851		4.73151e-06						7.71659	-7.48094e-05	7.43773	9.7494e-07	0.097494		0.181894									7.71796	0.0023268		0.0026658		0.0325135	7.44256	4.94337e-07	0.494337								7.71661	0.000616632	7.43775	2.85447e-07
	7.72752	0.0333487		0.56909	7.45212	4.70743e-06	4.70743		4.81043e-06						7.72478	-7.56133e-05	7.44592	9.74333e-07	0.0974333		0.181833									7.72615	0.00235167		0.00269067		0.032861	7.45075	4.88237e-07	0.488237								7.7248	0.000612932	7.44594	2.74148e-07
	7.73571	0.0334807		0.571343	7.46031	4.77908e-06	4.77908		4.88208e-06						7.73297	-7.63921e-05	7.45411	9.74291e-07	0.0974291		0.181829									7.73434	0.00237656		0.00271556		0.0332089	7.45894	4.88439e-07	0.488439								7.73299	0.000609521	7.45412	2.63441e-07
	7.7439	0.0336032		0.573433	7.4685	4.85128e-06	4.85128		4.95428e-06						7.74116	-7.71481e-05	7.4623	9.78108e-07	0.0978108		0.182211									7.74253	0.00240179		0.00274079		0.0335613	7.46713	4.88795e-07	0.488795								7.74118	0.000606323	7.46231	2.55486e-07
	7.75209	0.0337161		0.57536	7.47669	4.92231e-06	4.92231		5.02531e-06						7.74935	-7.7879e-05	7.47049	9.80815e-07	0.0980815		0.182481									7.75071	0.0024274		0.0027664		0.0339192	7.47532	4.88771e-07	0.488771								7.74936	0.000603298	7.4705	2.48662e-07
	7.76028	0.033819		0.577116	7.48488	4.99553e-06	4.99553		5.09853e-06						7.75754	-7.84472e-05	7.47868	9.82496e-07	0.0982496		0.18265									7.7589	0.00245311		0.00279211		0.0342785	7.48351	4.88746e-07	0.488746								7.75755	0.00060032	7.47869	2.41111e-07
	7.76847	0.0339125		0.578711	7.49307	5.07088e-06	5.07088		5.17388e-06						7.76573	-7.90187e-05	7.48687	9.86525e-07	0.0986525		0.183053									7.76709	0.00247935		0.00281835		0.0346452	7.4917	4.86002e-07	0.486002								7.76574	0.000597386	7.48688	2.28999e-07
	7.77666	0.0339965		0.580145	7.50126	5.1409e-06	5.1409		5.2439e-06						7.77392	-7.95931e-05	7.49506	9.85362e-07	0.0985362		0.182936									7.77528	0.00250637		0.00284537		0.0350228	7.49989	4.88751e-07	0.488751								7.77393	0.0005944	7.49507	2.19207e-07
	7.78485	0.0340719		0.581432	7.50945	5.21086e-06	5.21086		5.31386e-06						7.78211	-8.01702e-05	7.50325	9.87552e-07	0.0987552		0.183155									7.78347	0.00253403		0.00287303		0.0354092	7.50808	4.88955e-07	0.488955								7.78212	0.000591164	7.50326	2.12064e-07
	7.79304	0.0341396		0.582588	7.51764	5.28789e-06	5.28789		5.39089e-06						7.7903	-8.0525e-05	7.51144	9.86998e-07	0.0986998		0.1831									7.79166	0.00256248		0.00290148		0.0358067	7.51627	4.87785e-07	0.487785								7.79031	0.000588057	7.51145	2.02698e-07
	7.80123	0.0341992		0.583604	7.52583	5.36437e-06	5.36437		5.46737e-06						7.79849	-8.08065e-05	7.51963	9.86444e-07	0.0986444		0.183044									7.79985	0.00259131		0.00293031		0.0362097	7.52446	4.86616e-07	0.486616								7.7985	0.000584815	7.51964	1.94537e-07
	7.80942	0.0342507		0.584482	7.53402	5.43118e-06	5.43118		5.53418e-06						7.80668	-8.10221e-05	7.52782	9.87314e-07	0.0987314		0.183131									7.80804	0.00262104		0.00296004		0.036625	7.53265	4.86312e-07	0.486312								7.80669	0.000581768	7.52783	1.85781e-07
	7.81761	0.0342945		0.58523	7.54221	5.4957e-06	5.4957		5.5987e-06						7.81487	-8.10059e-05	7.53601	9.86658e-07	0.0986658		0.183066									7.81623	0.00265189		0.00299089		0.0370561	7.54083	4.89979e-07	0.489979								7.81488	0.000578926	7.53602	1.76603e-07
	7.8258	0.0343314		0.585859	7.5504	5.56362e-06	5.56362		5.66662e-06						7.82306	-8.10148e-05	7.5442	9.86002e-07	0.0986002		0.183									7.82442	0.00268462		0.00302362		0.0375135	7.54902	4.91919e-07	0.491919								7.82307	0.000576283	7.54421	1.68036e-07
	7.83399	0.0343616		0.586376	7.55859	5.63082e-06	5.63082		5.73382e-06						7.83125	-8.11424e-05	7.55239	9.86897e-07	0.0986897		0.18309									7.83261	0.00271878		0.00305778		0.0379908	7.55721	4.94057e-07	0.494057								7.83126	0.000573817	7.5524	1.60704e-07
	7.84218	0.0343856		0.586784	7.56678	5.69352e-06	5.69352		5.79652e-06						7.83944	-8.13766e-05	7.56058	9.86635e-07	0.0986635		0.183063									7.8408	0.00275426		0.00309326		0.0384867	7.5654	4.96195e-07	0.496195								7.83945	0.000571429	7.56059	1.55294e-07
	7.85037	0.0344034		0.587088	7.57497	5.75868e-06	5.75868		5.86168e-06						7.84763	-8.17651e-05	7.56877	9.85107e-07	0.0985107		0.182911									7.84899	0.00279138		0.00313038		0.0390054	7.57359	4.98027e-07	0.498027								7.84764	0.000568635	7.56878	1.50188e-07
	7.85856	0.0344156		0.587296	7.58316	5.82118e-06	5.82118		5.92418e-06						7.85582	-8.22127e-05	7.57696	9.83579e-07	0.0983579		0.182758									7.85718	0.00283115		0.00317015		0.039561	7.58178	5.00983e-07	0.500983								7.85583	0.000566002	7.57697	1.41941e-07
	7.86675	0.034423		0.587423	7.59135	5.8781e-06	5.8781		5.9811e-06						7.86401	-8.27317e-05	7.58515	9.89532e-07	0.0989532		0.183353									7.86537	0.0028736		0.0032126		0.0401542	7.58997	5.0343e-07	0.50343								7.86402	0.000563469	7.58516	1.32864e-07
	7.87494	0.0344258		0.587471	7.59954	5.9346e-06	5.9346		6.0376e-06						7.8722	-8.31092e-05	7.59334	9.91222e-07	0.0991222		0.183522									7.87356	0.00291968		0.00325868		0.0407981	7.59816	5.05363e-07	0.505363								7.87221	0.000561028	7.59335	1.23904e-07
	7.88313	0.034424		0.587441	7.60773	5.98926e-06	5.98926		6.09226e-06						7.88039	-8.32289e-05	7.60153	9.90873e-07	0.0990873		0.183487									7.88175	0.00296964		0.00330864		0.0414962	7.60635	5.05875e-07	0.505875								7.8804	0.000558607	7.60154	1.16457e-07
	7.89132	0.0344183		0.587343	7.61592	6.04658e-06	6.04658		6.14958e-06						7.88858	-8.33835e-05	7.60972	9.89681e-07	0.0989681		0.183368									7.88994	0.00302342		0.00336242		0.0422478	7.61454	5.08419e-07	0.508419								7.88859	0.000556205	7.60973	1.09518e-07
	7.89951	0.0344083		0.587173	7.62411	6.10439e-06	6.10439		6.20739e-06						7.89677	-8.3595e-05	7.61791	9.8849e-07	0.098849		0.183249									7.89813	0.00308103		0.00342003		0.0430528	7.62273	5.12495e-07	0.512495								7.89678	0.000553652	7.61792	1.01169e-07
	7.9077	0.0343948		0.586942	7.6323	6.15907e-06	6.15907		6.26207e-06						7.90496	-8.38577e-05	7.6261	9.86052e-07	0.0986052		0.183005									7.90632	0.00314373		0.00348273		0.0439288	7.63092	5.18099e-07	0.518099								7.90497	0.000550878	7.62611	9.65748e-08
	7.91589	0.0343783		0.58666	7.64049	6.20987e-06	6.20987		6.31287e-06						7.91315	-8.3743e-05	7.63429	9.88039e-07	0.0988039		0.183204									7.91451	0.00321147		0.00355047		0.0448754	7.63911	5.18812e-07	0.518812								7.91316	0.000548168	7.6343	9.22936e-08
	7.92408	0.0343592		0.586335	7.64868	6.25558e-06	6.25558		6.35858e-06						7.92134	-8.34767e-05	7.64248	9.90947e-07	0.0990947		0.183495									7.9227	0.00328485		0.00362385		0.0459008	7.6473	5.19628e-07	0.519628								7.92135	0.000545582	7.64249	8.66823e-08
	7.93227	0.0343371		0.585958	7.65687	6.29823e-06	6.29823		6.40123e-06						7.92953	-8.30643e-05	7.65067	9.89819e-07	0.0989819		0.183382									7.93089	0.00336401		0.00370301		0.047007	7.65549	5.24115e-07	0.524115								7.92954	0.000543041	7.65068	8.02559e-08
	7.94045	0.0343131		0.585548	7.66506	6.3423e-06	6.3423		6.4453e-06						7.93772	-8.27642e-05	7.65886	9.88532e-07	0.0988532		0.183253									7.93908	0.0034498		0.0037888		0.0482057	7.66368	5.2971e-07	0.52971								7.93773	0.000540521	7.65887	7.52628e-08
	7.94864	0.0342871		0.585104	7.67325	6.38475e-06	6.38475		6.48775e-06						7.94591	-8.23594e-05	7.66705	9.87245e-07	0.0987245		0.183124									7.94727	0.00354201		0.00388101		0.0494942	7.67187	5.34806e-07	0.534806								7.94592	0.000538021	7.66706	6.6594e-08
	7.95683	0.0342592		0.584629	7.68144	6.42923e-06	6.42923		6.53223e-06						7.9541	-8.20755e-05	7.67524	9.86385e-07	0.0986385		0.183038									7.95546	0.00364091		0.00397991		0.0508762	7.68006	5.38672e-07	0.538672								7.95411	0.000535538	7.67525	5.57884e-08
	7.96502	0.0342296		0.584123	7.68963	6.46986e-06	6.46986		6.57286e-06						7.96229	-8.18675e-05	7.68343	9.85525e-07	0.0985525		0.182952									7.96365	0.00374707		0.00408607		0.0523597	7.68825	5.41121e-07	0.541121								7.9623	0.000533025	7.68344	4.84562e-08
	7.97321	0.0341987		0.583595	7.69782	6.50385e-06	6.50385		6.60685e-06						7.97048	-8.17279e-05	7.69162	9.88223e-07	0.0988223		0.183222									7.97184	0.00386129		0.00420029		0.0539557	7.69644	5.47338e-07	0.547338								7.97049	0.000530576	7.69163	4.17252e-08
	7.9814	0.0341664		0.583045	7.70601	6.53743e-06	6.53743		6.64043e-06						7.97867	-8.1542e-05	7.69981	9.8706e-07	0.098706		0.183106									7.98003	0.00398303		0.00432203		0.0556569	7.70463	5.53543e-07	0.553543								7.97868	0.000528284	7.69982	3.83593e-08
	7.98959	0.0341334		0.582482	7.7142	6.57276e-06	6.57276		6.67576e-06						7.98686	-8.13427e-05	7.708	9.85896e-07	0.0985896		0.18299									7.98822	0.00411232		0.00445132		0.0574634	7.71282	5.56706e-07	0.556706								7.98687	0.00052613	7.70801	3.35626e-08
	7.99778	0.034099		0.581895	7.72238	6.60746e-06	6.60746		6.71046e-06						7.99505	-8.08596e-05	7.71619	9.87781e-07	0.0987781		0.183178									7.99641	0.00424927		0.00458827		0.0593772	7.72101	5.61487e-07	0.561487								7.99506	0.000523944	7.7162	2.68316e-08
	8.00597	0.0340639		0.581294	7.73057	6.63293e-06	6.63293		6.73593e-06						8.00324	-8.04401e-05	7.72438	9.8845e-07	0.098845		0.183245									8.0046	0.00439321		0.00473221		0.0613884	7.7292	5.67907e-07	0.567907								8.00325	0.000521548	7.72439	2.2347e-08
	8.01416	0.0340281		0.580684	7.73876	6.65917e-06	6.65917		6.76217e-06						8.01143	-8.00681e-05	7.73257	9.89419e-07	0.0989419		0.183342									8.01279	0.00454515		0.00488415		0.0635115	7.73739	5.75243e-07	0.575243								8.01144	0.000519233	7.73258	1.78559e-08
	8.02235	0.0339919		0.580066	7.74695	6.69132e-06	6.69132		6.79432e-06						8.01962	-7.97854e-05	7.74076	9.92124e-07	0.0992124		0.183612									8.02098	0.00470456		0.00504356		0.065739	7.74558	5.78295e-07	0.578295								8.01963	0.000517069	7.74077	1.36764e-08
	8.03054	0.0339549		0.579435	7.75514	6.71445e-06	6.71445		6.81745e-06						8.02781	-7.95741e-05	7.74895	9.91571e-07	0.0991571		0.183557									8.02917	0.00487107		0.00521007		0.0680658	7.75377	5.81761e-07	0.581761								8.02782	0.000515041	7.74896	5.82474e-09
	8.03873	0.0339179		0.578803	7.76333	6.73458e-06	6.73458		6.83758e-06						8.036	-7.94267e-05	7.75714	9.92337e-07	0.0992337		0.183634									8.03736	0.00504453		0.00538353		0.0704896	7.76196	5.8756e-07	0.58756								8.03601	0.000512986	7.75715	-1.21081e-09
	8.04692	0.0338806		0.578167	7.77152	6.75954e-06	6.75954		6.86254e-06						8.04419	-7.92246e-05	7.76532	9.91935e-07	0.0991935		0.183594									8.04555	0.00522449		0.00556349		0.0730044	7.77015	5.92352e-07	0.592352								8.0442	0.000510773	7.76534	-4.37333e-09
	8.05511	0.0338437		0.577537	7.77971	6.77509e-06	6.77509		6.87809e-06						8.05238	-7.90946e-05	7.77351	9.91534e-07	0.0991534		0.183553									8.05374	0.00541015		0.00574915		0.0755987	7.77834	5.97347e-07	0.597347								8.05239	0.000508688	7.77353	-7.84454e-09
	8.0633	0.0338076		0.576921	7.7879	6.78839e-06	6.78839		6.89139e-06						8.06057	-7.88704e-05	7.7817	9.90978e-07	0.0990978		0.183498									8.06193	0.00560143		0.00594043		0.0782715	7.78653	6.03044e-07	0.603044								8.06058	0.000506438	7.78172	-9.27814e-09
	8.07149	0.0337722		0.576317	7.79609	6.80695e-06	6.80695		6.90995e-06						8.06875	-7.86972e-05	7.78989	9.90016e-07	0.0990016		0.183402									8.07012	0.0057967		0.0061357		0.0810002	7.79472	6.0753e-07	0.60753								8.06877	0.000504096	7.78991	-1.31559e-08
	8.07968	0.0337379		0.575731	7.80428	6.82544e-06	6.82544		6.92844e-06						8.07694	-7.86287e-05	7.79808	9.89053e-07	0.0989053		0.183305									8.07831	0.00599632		0.00633532		0.0837896	7.80291	6.11407e-07	0.611407								8.07696	0.000501569	7.7981	-1.80542e-08
	8.08787	0.0337059		0.575187	7.81247	6.83944e-06	6.83944		6.94244e-06						8.08513	-7.8654e-05	7.80627	9.91655e-07	0.0991655		0.183565									8.0865	0.00619946		0.00653846		0.086628	7.8111	6.19646e-07	0.619646								8.08515	0.000499164	7.80629	-2.2132e-08
	8.09606	0.0336761		0.574677	7.82066	6.8461e-06	6.8461		6.9491e-06						8.09332	-7.85415e-05	7.81446	9.90706e-07	0.0990706		0.183471									8.09469	0.00640488		0.00674388		0.0894985	7.81929	6.28919e-07	0.628919								8.09334	0.000496917	7.81448	-2.78449e-08
	8.10425	0.0336485		0.574207	7.82885	6.85522e-06	6.85522		6.95822e-06						8.10151	-7.85226e-05	7.82265	9.89636e-07	0.0989636		0.183364									8.10288	0.00661172		0.00695072		0.0923887	7.82748	6.32887e-07	0.632887								8.10153	0.000494812	7.82266	-3.19291e-08
	8.11244	0.0336243		0.573793	7.83704	6.86747e-06	6.86747		6.97047e-06						8.1097	-7.85876e-05	7.83084	9.88566e-07	0.0988566		0.183257									8.11107	0.00682001		0.00715901		0.0952993	7.83567	6.38084e-07	0.638084								8.10972	0.000492786	7.83085	-3.65154e-08
	8.12063	0.0336037		0.573442	7.84523	6.87374e-06	6.87374		6.97674e-06						8.11789	-7.89271e-05	7.83903	9.90045e-07	0.0990045		0.183404									8.11926	0.0070281		0.0073671		0.098207	7.84386	6.47969e-07	0.647969								8.11791	0.00049087	7.83904	-4.44682e-08
	8.12882	0.0335875		0.573166	7.85342	6.88215e-06	6.88215		6.98515e-06						8.12608	-7.90027e-05	7.84722	9.89846e-07	0.0989846		0.183385									8.12744	0.00723521		0.00757421		0.101101	7.85205	6.56513e-07	0.656513								8.12609	0.000488875	7.84723	-4.79359e-08
	8.13701	0.0335768		0.572983	7.86161	6.89257e-06	6.89257		6.99557e-06						8.13427	-7.89657e-05	7.85541	9.89113e-07	0.0989113		0.183311									8.13563	0.00744048		0.00777948		0.103969	7.86024	6.65483e-07	0.665483								8.13428	0.000486874	7.85542	-5.06955e-08
	8.1452	0.0335717		0.572897	7.8698	6.897e-06	6.897		7e-06						8.14246	-7.89222e-05	7.8636	9.8801e-07	0.098801		0.183201									8.14382	0.00764337		0.00798237		0.106805	7.86843	6.74942e-07	0.674942								8.14247	0.000484943	7.86361	-5.34552e-08
	8.15339	0.0335732		0.572921	7.87799	6.89868e-06	6.89868		7.00168e-06						8.15065	-7.88729e-05	7.87179	9.86908e-07	0.0986908		0.183091									8.15201	0.00784298		0.00818198		0.109594	7.87662	6.85032e-07	0.685032								8.15066	0.000483125	7.8718	-5.7533e-08
	8.16158	0.033582		0.573072	7.88618	6.9031e-06	6.9031		7.0061e-06						8.15884	-7.88805e-05	7.87998	9.88081e-07	0.0988081		0.183208									8.1602	0.00803892		0.00837792		0.112332	7.88481	6.97873e-07	0.697873								8.15885	0.00048141	7.87999	-6.1617e-08
	8.16977	0.0335987		0.573357	7.89437	6.90855e-06	6.90855		7.01155e-06						8.16703	-7.89393e-05	7.88817	9.89258e-07	0.0989258		0.183326									8.16839	0.00823023		0.00856923		0.115005	7.893	7.11095e-07	0.711095								8.16704	0.000479389	7.88818	-6.64067e-08
	8.17796	0.0336247		0.5738	7.90256	6.91165e-06	6.91165		7.01465e-06						8.17522	-7.90743e-05	7.89636	9.88806e-07	0.0988806		0.183281									8.17658	0.00841603		0.00875503		0.117601	7.90119	7.22817e-07	0.722817								8.17523	0.000477476	7.89637	-6.85568e-08
	8.18615	0.0336604		0.57441	7.91075	6.91465e-06	6.91465		7.01765e-06						8.18341	-7.9278e-05	7.90455	9.88354e-07	0.0988354		0.183235									8.18477	0.00859499		0.00893399		0.120102	7.90937	7.35663e-07	0.735663								8.18342	0.000475661	7.90456	-7.07069e-08
	8.19434	0.0337069		0.575203	7.91894	6.91378e-06	6.91378		7.01678e-06						8.1916	-7.96578e-05	7.91274	9.87289e-07	0.0987289		0.183129									8.19296	0.00876724		0.00910624		0.122509	7.91756	7.5275e-07	0.75275								8.19161	0.000473851	7.91275	-7.71239e-08
	8.20253	0.0337644		0.576185	7.92713	6.91292e-06	6.91292		7.01592e-06						8.19979	-8.04341e-05	7.92093	9.89886e-07	0.0989886		0.183389									8.20115	0.00893265		0.00927165		0.12482	7.92575	7.69769e-07	0.769769								8.1998	0.000472127	7.92094	-8.09026e-08
	8.21072	0.0338342		0.577375	7.93532	6.91042e-06	6.91042		7.01342e-06						8.20798	-8.10335e-05	7.92912	9.91268e-07	0.0991268		0.183527									8.20934	0.00908997		0.00942897		0.127019	7.93394	7.85636e-07	0.785636								8.20799	0.000470479	7.92913	-8.34545e-08
	8.21891	0.0339168		0.578786	7.94351	6.9125e-06	6.9125		7.0155e-06						8.21617	-8.15535e-05	7.93731	9.9265e-07	0.099265		0.183665									8.21753	0.0092391		0.0095781		0.129102	7.94213	8.03266e-07	0.803266								8.21618	0.000468795	7.93732	-8.55887e-08
	8.2271	0.034013		0.580427	7.9517	6.91245e-06	6.91245		7.01545e-06						8.22436	-8.20888e-05	7.9455	9.92805e-07	0.0992805		0.183681									8.22572	0.00937959		0.00971859		0.131066	7.95032	8.23955e-07	0.823955								8.22437	0.000467158	7.94551	-8.77229e-08
	8.23529	0.0341224		0.582294	7.95989	6.91239e-06	6.91239		7.01539e-06						8.23255	-8.2688e-05	7.95369	9.92558e-07	0.0992558		0.183656									8.23391	0.00951125		0.00985025		0.132905	7.95851	8.45517e-07	0.845517								8.23256	0.000465188	7.9537	-9.12169e-08
	8.24348	0.034246		0.584402	7.96808	6.91082e-06	6.91082		7.01382e-06						8.24074	-8.33448e-05	7.96188	9.92311e-07	0.0992311		0.183631									8.2421	0.00963408		0.00997308		0.134622	7.9667	8.63356e-07	0.863356								8.24075	0.000463294	7.96189	-9.41806e-08
	8.25167	0.034384		0.586757	7.97627	6.90353e-06	6.90353		7.00653e-06						8.24893	-8.41035e-05	7.97007	9.95721e-07	0.0995721		0.183972									8.25029	0.00974801		0.010087		0.136214	7.97489	8.88071e-07	0.888071								8.24894	0.000461449	7.97008	-9.55642e-08
	8.25986	0.0345378		0.589382	7.98446	6.90002e-06	6.90002		7.00302e-06						8.25712	-8.46592e-05	7.97826	9.9583e-07	0.099583		0.183983									8.25848	0.00985276		0.0101918		0.137677	7.98308	9.20166e-07	0.920166								8.25713	0.000459883	7.97827	-9.69478e-08
	8.26805	0.0347069		0.592268	7.99265	6.89721e-06	6.89721		7.00021e-06						8.26531	-8.52195e-05	7.98645	9.95938e-07	0.0995938		0.183994									8.26667	0.00994771		0.0102867		0.139004	7.99127	9.47685e-07	0.947685								8.26532	0.000458426	7.98646	-1.00827e-07
	8.27624	0.0348908		0.595405	8.00084	6.89501e-06	6.89501		6.99801e-06						8.2735	-8.58308e-05	7.99464	9.9528e-07	0.099528		0.183928									8.27486	0.0100329		0.0103719		0.140194	7.99946	9.77993e-07	0.977993								8.27351	0.000457045	7.99465	-1.06736e-07
	8.28443	0.0350898		0.598802	8.00903	6.89089e-06	6.89089		6.99389e-06						8.28169	-8.64877e-05	8.00283	9.96863e-07	0.0996863		0.184086									8.28305	0.0101092		0.0104482		0.141261	8.00765	1.01101e-06	1.01101								8.2817	0.000455696	8.00284	-1.0858e-07
	8.29262	0.0353045		0.602466	8.01722	6.88432e-06	6.88432		6.98732e-06						8.28988	-8.72325e-05	8.01102	9.96613e-07	0.0996613		0.184061									8.29124	0.0101772		0.0105162		0.142211	8.01584	1.04061e-06	1.04061								8.28989	0.000454376	8.01103	-1.1409e-07
	8.30081	0.0355337		0.606377	8.02541	6.87765e-06	6.87765		6.98065e-06						8.29807	-8.80375e-05	8.01921	9.98197e-07	0.0998197		0.18422									8.29943	0.0102364		0.0105754		0.143039	8.02403	1.07759e-06	1.07759								8.29808	0.000452663	8.01922	-1.18473e-07
	8.309	0.0357777		0.610541	8.0336	6.87128e-06	6.87128		6.97428e-06						8.30626	-8.88499e-05	8.0274	1.00008e-06	0.100008		0.184408									8.30762	0.0102866		0.0106256		0.14374	8.03222	1.11438e-06	1.11438								8.30627	0.000451033	8.02741	-1.19729e-07
	8.31719	0.0360358		0.614946	8.04179	6.86705e-06	6.86705		6.97005e-06						8.31445	-8.97671e-05	8.03559	1.00085e-06	0.100085		0.184485									8.31581	0.0103284		0.0106674		0.144324	8.04041	1.14856e-06	1.14856								8.31446	0.000449477	8.0356	-1.20985e-07
	8.32537	0.0363085		0.619598	8.04998	6.86394e-06	6.86394		6.96694e-06						8.32264	-9.07785e-05	8.04378	1.00244e-06	0.100244		0.184644									8.324	0.010362		0.010701		0.144794	8.0486	1.18657e-06	1.18657								8.32265	0.000447945	8.04379	-1.23488e-07
	8.33356	0.0365942		0.624475	8.05817	6.8591e-06	6.8591		6.9621e-06						8.33083	-9.14113e-05	8.05197	1.00125e-06	0.100125		0.184525									8.33219	0.0103879		0.0107269		0.145155	8.05679	1.22652e-06	1.22652								8.33084	0.000446659	8.05198	-1.30321e-07
	8.34175	0.0368924		0.629564	8.06636	6.85171e-06	6.85171		6.95471e-06						8.33902	-9.19568e-05	8.06016	1.00005e-06	0.100005		0.184405									8.34038	0.010406		0.010745		0.145408	8.06498	1.26933e-06	1.26933								8.33903	0.000445469	8.06017	-1.33788e-07
	8.34994	0.0372026		0.634857	8.07455	6.84291e-06	6.84291		6.94591e-06						8.34721	-9.25266e-05	8.06835	9.98736e-07	0.0998736		0.184274									8.34857	0.0104168		0.0107558		0.145558	8.07317	1.30888e-06	1.30888								8.34722	0.000444338	8.06836	-1.36853e-07
	8.35813	0.0375243		0.640346	8.08274	6.83348e-06	6.83348		6.93648e-06						8.3554	-9.35301e-05	8.07654	9.95329e-07	0.0995329		0.183933									8.35676	0.0104205		0.0107595		0.145611	8.08136	1.34864e-06	1.34864								8.35541	0.000443149	8.07655	-1.39918e-07
	8.36632	0.0378572		0.646027	8.09093	6.82915e-06	6.82915		6.93215e-06						8.36359	-9.43055e-05	8.08473	9.96403e-07	0.0996403		0.18404									8.36495	0.0104181		0.0107571		0.145577	8.08955	1.39287e-06	1.39287								8.3636	0.000441909	8.08474	-1.43284e-07
	8.37451	0.0382009		0.651892	8.09912	6.82716e-06	6.82716		6.93016e-06						8.37178	-9.4876e-05	8.09292	9.96661e-07	0.0996661		0.184066									8.37314	0.0104091		0.0107481		0.145451	8.09774	1.43598e-06	1.43598								8.37179	0.00044068	8.09293	-1.44515e-07
	8.3827	0.0385541		0.657919	8.10731	6.81865e-06	6.81865		6.92165e-06						8.37997	-9.54451e-05	8.10111	9.98856e-07	0.0998856		0.184286									8.38133	0.0103944		0.0107334		0.145246	8.10593	1.48134e-06	1.48134								8.37998	0.000439461	8.10112	-1.46559e-07
	8.39089	0.0389162		0.664099	8.11549	6.80924e-06	6.80924		6.91224e-06						8.38816	-9.60853e-05	8.1093	9.97944e-07	0.0997944		0.184194									8.38952	0.0103743		0.0107133		0.144966	8.11412	1.52455e-06	1.52455								8.38817	0.000438157	8.10931	-1.4779e-07
	8.39908	0.0392874		0.670433	8.12368	6.80429e-06	6.80429		6.90729e-06						8.39635	-9.67893e-05	8.11749	9.97033e-07	0.0997033		0.184103									8.39771	0.0103488		0.0106878		0.144609	8.12231	1.56208e-06	1.56208								8.39636	0.000436234	8.1175	-1.50855e-07
	8.40727	0.0396665		0.676902	8.13187	6.80067e-06	6.80067		6.90367e-06						8.40454	-9.76231e-05	8.12568	9.99126e-07	0.0999126		0.184313									8.4059	0.0103178		0.0106568		0.144176	8.1305	1.6064e-06	1.6064								8.40455	0.000434396	8.12569	-1.54831e-07
	8.41546	0.0400528		0.683494	8.14006	6.79685e-06	6.79685		6.89985e-06						8.41273	-9.84698e-05	8.13387	1.00101e-06	0.100101		0.184501									8.41409	0.0102821		0.0106211		0.143677	8.13869	1.65583e-06	1.65583								8.41274	0.000432634	8.13388	-1.57895e-07
	8.42365	0.0404457		0.6902	8.14825	6.79221e-06	6.79221		6.89521e-06						8.42092	-9.93278e-05	8.14206	1.00168e-06	0.100168		0.184568									8.42228	0.0102422		0.0105812		0.143119	8.14688	1.69549e-06	1.69549								8.42093	0.000430871	8.14207	-1.57599e-07
	8.43184	0.0408456		0.697024	8.15644	6.78961e-06	6.78961		6.89261e-06						8.42911	-0.000100265	8.15024	1.00062e-06	0.100062		0.184462									8.43047	0.0101982		0.0105372		0.142504	8.15507	1.73208e-06	1.73208								8.42912	0.000429322	8.15026	-1.59885e-07
	8.44003	0.0412516		0.703953	8.16463	6.78732e-06	6.78732		6.89032e-06						8.4373	-0.000101318	8.15843	1.00291e-06	0.100291		0.184691									8.43866	0.0101507		0.0104897		0.14184	8.16326	1.7757e-06	1.7757								8.43731	0.000428007	8.15845	-1.62171e-07
	8.44822	0.0416632		0.710977	8.17282	6.78696e-06	6.78696		6.88996e-06						8.44548	-0.0001018	8.16662	1.00297e-06	0.100297		0.184697									8.44685	0.0100996		0.0104386		0.141126	8.17145	1.81801e-06	1.81801								8.4455	0.000426902	8.16664	-1.65563e-07
	8.45641	0.0420795		0.71808	8.18101	6.78629e-06	6.78629		6.88929e-06						8.45367	-0.000102321	8.17481	1.00282e-06	0.100282		0.184682									8.45504	0.010045		0.010384		0.140363	8.17964	1.85745e-06	1.85745								8.45369	0.00042586	8.17483	-1.74331e-07
	8.4646	0.0425008		0.725269	8.1892	6.78563e-06	6.78563		6.88863e-06						8.46186	-0.000102875	8.183	1.00379e-06	0.100379		0.184779									8.46323	0.0099873		0.0103263		0.139557	8.18783	1.89691e-06	1.89691								8.46188	0.00042486	8.18302	-1.76779e-07
	8.47279	0.0429268		0.732539	8.19739	6.7873e-06	6.7873		6.8903e-06						8.47005	-0.000103505	8.19119	1.00324e-06	0.100324		0.184724									8.47142	0.00992701		0.010266		0.138715	8.19602	1.93044e-06	1.93044								8.47007	0.000423858	8.19121	-1.7684e-07
	8.48098	0.0433579		0.739897	8.20558	6.79041e-06	6.79041		6.89341e-06						8.47824	-0.000104375	8.19938	1.00421e-06	0.100421		0.184821									8.47961	0.00986381		0.0102028		0.137832	8.20421	1.96377e-06	1.96377								8.47826	0.000422855	8.19939	-1.78197e-07
	8.48917	0.0437933		0.747326	8.21377	6.79535e-06	6.79535		6.89835e-06						8.48643	-0.000104918	8.20757	1.00386e-06	0.100386		0.184786									8.4878	0.0097982		0.0101372		0.136915	8.2124	1.99784e-06	1.99784								8.48645	0.000421754	8.20758	-1.79555e-07
	8.49736	0.0442331		0.754831	8.22196	6.80852e-06	6.80852		6.91152e-06						8.49462	-0.000105427	8.21576	1.00565e-06	0.100565		0.184965									8.49598	0.00973001		0.010069		0.135962	8.22059	2.02577e-06	2.02577								8.49463	0.000420566	8.21577	-1.81296e-07
	8.50555	0.044677		0.762406	8.23015	6.81988e-06	6.81988		6.92288e-06						8.50281	-0.000105947	8.22395	1.0059e-06	0.10059		0.18499									8.50417	0.00966033		0.00999933		0.134988	8.22878	2.0518e-06	2.0518								8.50282	0.000419159	8.22396	-1.84715e-07
	8.51374	0.0451251		0.770052	8.23834	6.82897e-06	6.82897		6.93197e-06						8.511	-0.000106623	8.23214	1.00586e-06	0.100586		0.184986									8.51236	0.00958929		0.00992829		0.133996	8.23697	2.07677e-06	2.07677								8.51101	0.000417377	8.23215	-1.88134e-07
	8.52193	0.0455769		0.777763	8.24653	6.84461e-06	6.84461		6.94761e-06						8.51919	-0.00010744	8.24033	1.00581e-06	0.100581		0.184981									8.52055	0.00951747		0.00985647		0.132992	8.24516	2.10083e-06	2.10083								8.5192	0.00041582	8.24034	-1.90586e-07
	8.53012	0.0460323		0.785534	8.25472	6.863e-06	6.863		6.966e-06						8.52738	-0.000108529	8.24852	1.00546e-06	0.100546		0.184946									8.52874	0.0094441		0.0097831		0.131967	8.25335	2.12391e-06	2.12391								8.52739	0.000414508	8.24853	-1.90418e-07
	8.53831	0.046491		0.793363	8.26291	6.88501e-06	6.88501		6.98801e-06						8.53557	-0.000109321	8.25671	1.00501e-06	0.100501		0.184901									8.53693	0.00936955		0.00970855		0.130925	8.26154	2.14807e-06	2.14807								8.53558	0.000413295	8.25672	-1.91025e-07
	8.5465	0.0469536		0.801256	8.2711	6.91074e-06	6.91074		7.01374e-06						8.54376	-0.000109846	8.2649	1.00455e-06	0.100455		0.184855									8.54512	0.00929344		0.00963244		0.129862	8.26973	2.17014e-06	2.17014								8.54377	0.000412113	8.26491	-1.93317e-07
	8.55469	0.0474191		0.809199	8.27929	6.9356e-06	6.9356		7.0386e-06						8.55195	-0.000110332	8.27309	1.0039e-06	0.10039		0.18479									8.55331	0.00921638		0.00955538		0.128785	8.27791	2.19113e-06	2.19113								8.55196	0.000410959	8.2731	-1.95609e-07
	8.56288	0.047887		0.817185	8.28748	6.96031e-06	6.96031		7.06331e-06						8.56014	-0.000110764	8.28128	1.00324e-06	0.100324		0.184724									8.5615	0.00913842		0.00947742		0.127696	8.2861	2.20754e-06	2.20754								8.56015	0.000409544	8.28129	-2.00404e-07
	8.57107	0.0483571		0.825207	8.29567	6.98767e-06	6.98767		7.09067e-06						8.56833	-0.000111203	8.28947	1.00342e-06	0.100342		0.184742									8.56969	0.00906051		0.00939951		0.126607	8.29429	2.21954e-06	2.21954								8.56834	0.0004082	8.28948	-2.01685e-07
	8.57926	0.0488296		0.833269	8.30386	7.02179e-06	7.02179		7.12479e-06						8.57652	-0.000111685	8.29766	1.0024e-06	0.10024		0.18464									8.57788	0.00898278		0.00932178		0.125521	8.30248	2.23188e-06	2.23188								8.57653	0.00040688	8.29767	-2.02966e-07
	8.58745	0.0493034		0.841356	8.31205	7.06168e-06	7.06168		7.16468e-06						8.58471	-0.000112205	8.30585	1.00028e-06	0.100028		0.184428									8.58607	0.00890447		0.00924347		0.124426	8.31067	2.24288e-06	2.24288								8.58472	0.000405582	8.30586	-2.04399e-07
	8.59564	0.0497777		0.84945	8.32024	7.10228e-06	7.10228		7.20528e-06						8.5929	-0.000112794	8.31404	9.98169e-07	0.0998169		0.184217									8.59426	0.00882542		0.00916442		0.123322	8.31886	2.2502e-06	2.2502								8.59291	0.000404262	8.31405	-2.05936e-07
	8.60383	0.0502521		0.857545	8.32843	7.14413e-06	7.14413		7.24713e-06						8.60109	-0.000113389	8.32223	1.00046e-06	0.100046		0.184446									8.60245	0.0087464		0.0090854		0.122218	8.32705	2.25439e-06	2.25439								8.6011	0.000402316	8.32224	-2.07473e-07
	8.61202	0.0507259		0.865629	8.33662	7.19044e-06	7.19044		7.29344e-06						8.60928	-0.000113989	8.33042	1.00286e-06	0.100286		0.184686									8.61064	0.00866735		0.00900635		0.121113	8.33524	2.25662e-06	2.25662								8.60929	0.000400696	8.33043	-2.11553e-07
	8.62021	0.0511975		0.873677	8.34481	7.23819e-06	7.23819		7.34119e-06						8.61747	-0.000113973	8.33861	1.00353e-06	0.100353		0.184753									8.61883	0.00858807		0.00892707		0.120005	8.34343	2.26121e-06	2.26121								8.61748	0.000399268	8.33862	-2.12987e-07
	8.6284	0.0516657		0.881667	8.353	7.28338e-06	7.28338		7.38638e-06						8.62566	-0.000114049	8.3468	1.00282e-06	0.100282		0.184682									8.62702	0.00850852		0.00884752		0.118894	8.35162	2.26488e-06	2.26488								8.62567	0.000397916	8.34681	-2.14561e-07
	8.63659	0.0521301		0.889592	8.36119	7.33001e-06	7.33001		7.43301e-06						8.63385	-0.000114209	8.35499	1.00158e-06	0.100158		0.184558									8.63521	0.0084288		0.0087678		0.11778	8.35981	2.26542e-06	2.26542								8.63386	0.000396581	8.355	-2.16135e-07
	8.64478	0.0525895		0.897432	8.36938	7.38609e-06	7.38609		7.48909e-06						8.64204	-0.000114475	8.36318	1.00034e-06	0.100034		0.184434									8.6434	0.00834932		0.00868832		0.116669	8.368	2.26454e-06	2.26454								8.64205	0.000395261	8.36319	-2.19121e-07
	8.65297	0.0530421		0.905156	8.37757	7.44911e-06	7.44911		7.55211e-06						8.65023	-0.000114728	8.37137	9.9912e-07	0.099912		0.184312									8.65159	0.00826982		0.00860882		0.115558	8.37619	2.26367e-06	2.26367								8.65024	0.000393773	8.37138	-2.1872e-07
	8.66116	0.0534868		0.912745	8.38576	7.50998e-06	7.50998		7.61298e-06						8.65842	-0.000114876	8.37956	9.97903e-07	0.0997903		0.18419									8.65978	0.00818996		0.00852896		0.114442	8.38438	2.25806e-06	2.25806								8.65843	0.000392342	8.37957	-2.19747e-07
	8.66935	0.053923		0.920188	8.39395	7.57076e-06	7.57076		7.67376e-06						8.66661	-0.000115199	8.38775	9.99482e-07	0.0999482		0.184348									8.66797	0.00811014		0.00844914		0.113327	8.39257	2.25358e-06	2.25358								8.66662	0.000390962	8.38776	-2.20775e-07
	8.67754	0.0543488		0.927454	8.40214	7.63532e-06	7.63532		7.73832e-06						8.6748	-0.000115678	8.39594	9.99336e-07	0.0999336		0.184334									8.67616	0.00803034		0.00836934		0.112212	8.40076	2.24605e-06	2.24605								8.67481	0.000389594	8.39595	-2.22438e-07
	8.68573	0.0547627		0.934518	8.41033	7.70208e-06	7.70208		7.80508e-06						8.68299	-0.000116465	8.40413	9.98171e-07	0.0998171		0.184217									8.68435	0.00795036		0.00828936		0.111094	8.40895	2.24391e-06	2.24391								8.683	0.00038831	8.40414	-2.24102e-07
	8.69392	0.055163		0.941348	8.41852	7.77061e-06	7.77061		7.87361e-06						8.69118	-0.000117247	8.41232	9.96649e-07	0.0996649		0.184065									8.69254	0.00787005		0.00820905		0.109972	8.41714	2.24299e-06	2.24299								8.69119	0.000387086	8.41233	-2.27521e-07
	8.70211	0.0555485		0.947926	8.42671	7.84444e-06	7.84444		7.94744e-06						8.69937	-0.000118024	8.42051	9.95126e-07	0.0995126		0.183913									8.70073	0.00778935		0.00812835		0.108844	8.42533	2.23811e-06	2.23811								8.69938	0.000385819	8.42052	-2.28649e-07
	8.71029	0.0559174		0.954222	8.4349	7.91659e-06	7.91659		8.01959e-06						8.70756	-0.000118448	8.4287	9.96299e-07	0.0996299		0.18403									8.70892	0.00770871		0.00804771		0.107718	8.43352	2.22935e-06	2.22935								8.70757	0.000384513	8.42871	-2.2937e-07
	8.71848	0.0562685		0.960214	8.44309	7.98971e-06	7.98971		8.09271e-06						8.71575	-0.000118673	8.43689	9.95543e-07	0.0995543		0.183954									8.71711	0.00762839		0.00796739		0.106595	8.44171	2.21613e-06	2.21613								8.71576	0.000383149	8.4369	-2.29373e-07
	8.72667	0.0566001		0.965872	8.45128	8.06776e-06	8.06776		8.17076e-06						8.72394	-0.000118633	8.44508	9.96619e-07	0.0996619		0.184062									8.7253	0.00754791		0.00788691		0.105471	8.4499	2.20431e-06	2.20431								8.72395	0.000381799	8.44509	-2.31954e-07
	8.73486	0.0569112		0.97118	8.45947	8.14669e-06	8.14669		8.24969e-06						8.73213	-0.00011867	8.45327	9.95618e-07	0.0995618		0.183962									8.73349	0.00746684		0.00780584		0.104338	8.45809	2.19585e-06	2.19585								8.73214	0.000380463	8.45328	-2.34535e-07
	8.74305	0.057199		0.976093	8.46766	8.22612e-06	8.22612		8.32912e-06						8.74032	-0.000118933	8.46146	9.93961e-07	0.0993961		0.183796									8.74168	0.00738569		0.00772469		0.103204	8.46628	2.18324e-06	2.18324								8.74033	0.000378838	8.46147	-2.38869e-07
	8.75124	0.0574633		0.980603	8.47585	8.3058e-06	8.3058		8.4088e-06						8.74851	-0.000119401	8.46965	9.92304e-07	0.0992304		0.18363									8.74987	0.0073048		0.0076438		0.102073	8.47447	2.17111e-06	2.17111								8.74852	0.000377281	8.46966	-2.39897e-07
	8.75943	0.0576995		0.984632	8.48404	8.38982e-06	8.38982		8.49282e-06						8.7567	-0.000119976	8.47784	9.91239e-07	0.0991239		0.183524									8.75806	0.007224		0.007563		0.100944	8.48266	2.15972e-06	2.15972								8.75671	0.000375787	8.47785	-2.4118e-07
	8.76762	0.0579101		0.988227	8.49223	8.47529e-06	8.47529		8.57829e-06						8.76489	-0.000120124	8.48603	9.94657e-07	0.0994657		0.183866									8.76625	0.00714361		0.00748261		0.0998212	8.49085	2.14546e-06	2.14546								8.7649	0.00037432	8.48604	-2.42462e-07
	8.77581	0.0580963		0.991405	8.50041	8.56054e-06	8.56054		8.66354e-06						8.77308	-0.000120116	8.49422	9.9246e-07	0.099246		0.183646									8.77444	0.00706399		0.00740299		0.0987086	8.49904	2.13292e-06	2.13292								8.77309	0.000372783	8.49423	-2.41045e-07
	8.784	0.0582544		0.994103	8.5086	8.6466e-06	8.6466		8.7496e-06						8.78127	-0.000119969	8.50241	9.90262e-07	0.0990262		0.183426									8.78263	0.00698549		0.00732449		0.0976117	8.50723	2.1197e-06	2.1197								8.78128	0.000371422	8.50242	-2.4197e-07
	8.79219	0.0583829		0.996295	8.51679	8.73329e-06	8.73329		8.83629e-06						8.78946	-0.000119861	8.5106	9.8678e-07	0.098678		0.183078									8.79082	0.00690791		0.00724691		0.0965276	8.51542	2.10707e-06	2.10707								8.78947	0.000370138	8.51061	-2.44396e-07
	8.80038	0.058481		0.99797	8.52498	8.82251e-06	8.82251		8.92551e-06						8.79765	-0.000119839	8.51879	9.87241e-07	0.0987241		0.183124									8.79901	0.0068311		0.0071701		0.0954543	8.52361	2.09232e-06	2.09232								8.79766	0.000368925	8.5188	-2.46823e-07
	8.80857	0.0585483		0.999118	8.53317	8.91663e-06	8.91663		9.01963e-06						8.80584	-0.000119893	8.52697	9.91881e-07	0.0991881		0.183588									8.8072	0.00675583		0.00709483		0.0944024	8.5318	2.07796e-06	2.07796								8.80585	0.000367781	8.52699	-2.50953e-07
	8.81676	0.0585839		0.999725	8.54136	9.01094e-06	9.01094		9.11394e-06						8.81403	-0.000120004	8.53516	9.92547e-07	0.0992547		0.183655									8.81539	0.0066827		0.0070217		0.0933806	8.53999	2.06379e-06	2.06379								8.81404	0.000366682	8.53518	-2.52184e-07
	8.82495	0.0585873		0.999783	8.54955	9.10108e-06	9.10108		9.20408e-06						8.82222	-0.000120164	8.54335	9.93213e-07	0.0993213		0.183721									8.82358	0.00661166		0.00695066		0.0923879	8.54818	2.04681e-06	2.04681								8.82223	0.000365574	8.54337	-2.52372e-07
	8.83314	0.0585582		0.999288	8.55774	9.19459e-06	9.19459		9.29759e-06						8.8304	-0.00012037	8.55154	9.92762e-07	0.0992762		0.183676									8.83177	0.00654262		0.00688162		0.0914232	8.55637	2.03183e-06	2.03183								8.83042	0.000364457	8.55156	-2.53359e-07
	8.84133	0.0584966		0.998235	8.56593	9.29308e-06	9.29308		9.39608e-06						8.83859	-0.000120615	8.55973	9.92995e-07	0.0992995		0.183699									8.83996	0.00647583		0.00681483		0.0904899	8.56456	2.01929e-06	2.01929								8.83861	0.000363367	8.55975	-2.54347e-07
	8.84952	0.0584023		0.996627	8.57412	9.39116e-06	9.39116		9.49416e-06						8.84678	-0.00012078	8.56792	9.92096e-07	0.0992096		0.18361									8.84815	0.00641173		0.00675073		0.0895942	8.57275	2.00638e-06	2.00638								8.8468	0.000362309	8.56793	-2.53136e-07
	8.85771	0.0582757		0.994466	8.58231	9.48589e-06	9.48589		9.58889e-06						8.85497	-0.000120977	8.57611	9.91198e-07	0.0991198		0.18352									8.85634	0.00635001		0.00668901		0.0887318	8.58094	1.99171e-06	1.99171								8.85499	0.000361279	8.57612	-2.54353e-07
	8.8659	0.0581162		0.991745	8.5905	9.58509e-06	9.58509		9.68809e-06						8.86316	-0.000121256	8.5843	9.9288e-07	0.099288		0.183688									8.86452	0.00629073		0.00662973		0.0879034	8.58913	1.97737e-06	1.97737								8.86317	0.000360195	8.58431	-2.562e-07
	8.87409	0.0579252		0.988485	8.59869	9.68339e-06	9.68339		9.78639e-06						8.87135	-0.000121609	8.59249	9.91918e-07	0.0991918		0.183592									8.87271	0.00623381		0.00657281		0.0871081	8.59732	1.96045e-06	1.96045								8.87136	0.000359168	8.5925	-2.58046e-07
	8.88228	0.0577027		0.984688	8.60688	9.78269e-06	9.78269		9.88569e-06						8.87954	-0.000121964	8.60068	9.90956e-07	0.0990956		0.183496									8.8809	0.00617918		0.00651818		0.0863448	8.60551	1.94008e-06	1.94008								8.87955	0.000358094	8.60069	-2.58004e-07
	8.89047	0.0574491		0.98036	8.61507	9.88495e-06	9.88495		9.98795e-06						8.88773	-0.000122321	8.60887	9.8979e-07	0.098979		0.183379									8.88909	0.00612734		0.00646634		0.0856203	8.6137	1.92258e-06	1.92258								8.88774	0.000356979	8.60888	-2.59159e-07
	8.89866	0.0571647		0.975506	8.62326	9.98467e-06	9.98467		1.00877e-05						8.89592	-0.000122543	8.61706	9.88625e-07	0.0988625		0.183262									8.89728	0.0060781		0.0064171		0.0849323	8.62189	1.90435e-06	1.90435								8.89593	0.000355908	8.61707	-2.62948e-07
	8.90685	0.0568503		0.970141	8.63145	1.00804e-05	10.0804		1.01834e-05						8.90411	-0.000122797	8.62525	9.88577e-07	0.0988577		0.183258									8.90547	0.00603124		0.00637024		0.0842774	8.63008	1.8894e-06	1.8894								8.90412	0.000354934	8.62526	-2.66738e-07
	8.91504	0.0565071		0.964285	8.63964	1.01744e-05	10.1744		1.02774e-05						8.9123	-0.000123099	8.63344	9.89449e-07	0.0989449		0.183345									8.91366	0.00598652		0.00632552		0.0836526	8.63827	1.87625e-06	1.87625								8.91231	0.000354046	8.63345	-2.70816e-07
	8.92323	0.0561364		0.957958	8.64783	1.02689e-05	10.2689		1.03719e-05						8.92049	-0.000123522	8.64163	9.89605e-07	0.0989605		0.18336									8.92185	0.00594416		0.00628316		0.0830607	8.64646	1.86005e-06	1.86005								8.9205	0.000353237	8.64164	-2.6889e-07
	8.93142	0.0557379		0.951159	8.65602	1.03655e-05	10.3655		1.04685e-05						8.92868	-0.000124054	8.64982	9.89763e-07	0.0989763		0.183376									8.93004	0.00590422		0.00624322		0.0825026	8.65464	1.8452e-06	1.8452								8.92869	0.000352553	8.64983	-2.68289e-07
	8.93961	0.0553134		0.943915	8.66421	1.04596e-05	10.4596		1.05626e-05						8.93687	-0.000124761	8.65801	9.88954e-07	0.0988954		0.183295									8.93823	0.00586606		0.00620506		0.0819694	8.66283	1.8289e-06	1.8289								8.93688	0.000351789	8.65802	-2.68704e-07
	8.9478	0.0548636		0.936238	8.6724	1.05443e-05	10.5443		1.06473e-05						8.94506	-0.000125064	8.6662	9.88146e-07	0.0988146		0.183215									8.94642	0.00582982		0.00616882		0.0814629	8.67102	1.80903e-06	1.80903								8.94507	0.000350952	8.66621	-2.69933e-07
	8.95599	0.0543901		0.928158	8.68059	1.06315e-05	10.6315		1.07345e-05						8.95325	-0.00012536	8.67439	9.89423e-07	0.0989423		0.183342									8.95461	0.00579565		0.00613465		0.0809854	8.67921	1.79439e-06	1.79439								8.95326	0.000349958	8.6744	-2.70248e-07
	8.96418	0.0538939		0.91969	8.68878	1.07184e-05	10.7184		1.08214e-05						8.96144	-0.000125407	8.68258	9.90038e-07	0.0990038		0.183404									8.9628	0.00576291		0.00610191		0.080528	8.6874	1.77829e-06	1.77829								8.96145	0.000348548	8.68259	-2.71924e-07
	8.97237	0.0533763		0.910859	8.69697	1.08045e-05	10.8045		1.09075e-05						8.96963	-0.000125449	8.69077	9.90654e-07	0.0990654		0.183465									8.97099	0.00573199		0.00607099		0.0800959	8.69559	1.75846e-06	1.75846								8.96964	0.000347274	8.69078	-2.73599e-07
	8.98056	0.052838		0.901672	8.70516	1.08878e-05	10.8878		1.09908e-05						8.97782	-0.000125556	8.69896	9.91933e-07	0.0991933		0.183593									8.97918	0.00570277		0.00604177		0.0796876	8.70378	1.74307e-06	1.74307								8.97783	0.000346077	8.69897	-2.75872e-07
	8.98875	0.0522802		0.892153	8.71335	1.09628e-05	10.9628		1.10658e-05						8.98601	-0.000125748	8.70715	9.92599e-07	0.0992599		0.18366									8.98737	0.00567542		0.00601442		0.0793055	8.71197	1.72972e-06	1.72972								8.98602	0.00034495	8.70716	-2.80259e-07
	8.99694	0.0517045		0.882329	8.72154	1.10307e-05	11.0307		1.11337e-05						8.9942	-0.000126019	8.71534	9.91471e-07	0.0991471		0.183547									8.99556	0.00564907		0.00598807		0.0789371	8.72016	1.71375e-06	1.71375								8.99421	0.000343939	8.71535	-2.80676e-07
	9.00513	0.051112		0.872219	8.72973	1.10979e-05	11.0979		1.12009e-05						9.00239	-0.000126707	8.72353	9.90234e-07	0.0990234		0.183423									9.00375	0.00562373		0.00596273		0.0785831	8.72835	1.69572e-06	1.69572								9.0024	0.000342979	8.72354	-2.81702e-07
	9.01332	0.0505043		0.861848	8.73792	1.11612e-05	11.1612		1.12642e-05						9.01058	-0.000126861	8.73172	9.88998e-07	0.0988998		0.1833									9.01194	0.00559941		0.00593841		0.0782433	8.73654	1.68148e-06	1.68148								9.01059	0.000342065	8.73173	-2.82014e-07
	9.02151	0.0498823		0.851235	8.74611	1.12208e-05	11.2208		1.13238e-05						9.01877	-0.000127095	8.73991	9.88188e-07	0.0988188		0.183219									9.02013	0.0055761		0.0059151		0.0779175	8.74473	1.66141e-06	1.66141								9.01878	0.000341222	8.73992	-2.81719e-07
	9.0297	0.0492477		0.840404	8.7543	1.12762e-05	11.2762		1.13792e-05						9.02696	-0.000127401	8.7481	9.87378e-07	0.0987378		0.183138									9.02832	0.00555337		0.00589237		0.0776	8.75292	1.64052e-06	1.64052								9.02697	0.000340602	8.74811	-2.82885e-07
	9.03789	0.0486017		0.829381	8.76249	1.13221e-05	11.3221		1.14251e-05						9.03515	-0.000127846	8.75629	9.8835e-07	0.098835		0.183235									9.03651	0.00553161		0.00587061		0.0772959	8.76111	1.62425e-06	1.62425								9.03516	0.000340088	8.7563	-2.84402e-07
	9.04608	0.0479455		0.818182	8.77068	1.13619e-05	11.3619		1.14649e-05						9.04334	-0.000128298	8.76448	9.88305e-07	0.0988305		0.18323									9.0447	0.0055108		0.0058498		0.077005	8.7693	1.60978e-06	1.60978								9.04335	0.000339671	8.76449	-2.85918e-07
	9.05427	0.04728		0.806826	8.77887	1.13957e-05	11.3957		1.14987e-05						9.05153	-0.000128611	8.77267	9.87749e-07	0.0987749		0.183175									9.05289	0.00549092		0.00582992		0.0767273	8.77749	1.59514e-06	1.59514								9.05154	0.000339321	8.77268	-2.86639e-07
	9.06246	0.0466063		0.795329	8.78706	1.14261e-05	11.4261		1.15291e-05						9.05972	-0.000128798	8.78086	9.90962e-07	0.0990962		0.183496									9.06108	0.00547143		0.00581043		0.0764549	8.78568	1.57833e-06	1.57833								9.05973	0.000338842	8.78087	-2.88328e-07
	9.07065	0.0459259		0.783718	8.79525	1.14542e-05	11.4542		1.15572e-05						9.06791	-0.000128981	8.78905	9.92542e-07	0.0992542		0.183654									9.06927	0.00545236		0.00579136		0.0761885	8.79387	1.56386e-06	1.56386								9.06792	0.000338245	8.78906	-2.90016e-07
	9.07884	0.0452403		0.772019	8.80344	1.14753e-05	11.4753		1.15783e-05						9.0761	-0.000128814	8.79724	9.91479e-07	0.0991479		0.183548									9.07746	0.00543383		0.00577283		0.0759296	8.80206	1.55023e-06	1.55023								9.07611	0.000337386	8.79725	-2.92162e-07
	9.08703	0.0445505		0.760247	8.81163	1.14796e-05	11.4796		1.15826e-05						9.08429	-0.000128509	8.80543	9.90416e-07	0.0990416		0.183442									9.08565	0.00541656		0.00575556		0.0756883	8.81025	1.53576e-06	1.53576								9.0843	0.000336517	8.80544	-2.92375e-07
	9.09521	0.043857		0.748412	8.81982	1.14815e-05	11.4815		1.15845e-05						9.09248	-0.0001281	8.81362	9.89352e-07	0.0989352		0.183335									9.09384	0.00539938		0.00573838		0.0754481	8.81844	1.51997e-06	1.51997								9.09249	0.000335538	8.81363	-2.91313e-07
	9.1034	0.0431609		0.736534	8.82801	1.14786e-05	11.4786		1.15816e-05						9.10067	-0.000127269	8.82181	9.92055e-07	0.0992055		0.183606									9.10203	0.00538261		0.00572161		0.0752138	8.82663	1.50319e-06	1.50319								9.10068	0.000334917	8.82182	-2.91398e-07
	9.11159	0.0424634		0.724632	8.8362	1.14757e-05	11.4757		1.15787e-05						9.10886	-0.000126418	8.83	9.92923e-07	0.0992923		0.183692									9.11022	0.00536657		0.00570557		0.0749897	8.83482	1.48943e-06	1.48943								9.10887	0.000334398	8.83001	-2.92818e-07
	9.11978	0.041766		0.71273	8.84439	1.14571e-05	11.4571		1.15601e-05						9.11705	-0.000125671	8.83819	9.92904e-07	0.0992904		0.18369									9.11841	0.00535148		0.00569048		0.0747788	8.84301	1.47784e-06	1.47784								9.11706	0.000333972	8.8382	-2.94238e-07
	9.12797	0.0410693		0.700841	8.85258	1.14348e-05	11.4348		1.15378e-05						9.12524	-0.000125063	8.84638	9.92286e-07	0.0992286		0.183629									9.1266	0.00533693		0.00567593		0.0745756	8.8512	1.46744e-06	1.46744								9.12525	0.000333543	8.84639	-2.94552e-07
	9.13616	0.040374		0.688976	8.86077	1.14064e-05	11.4064		1.15094e-05						9.13343	-0.00012458	8.85457	9.91669e-07	0.0991669		0.183567									9.13479	0.00532329		0.00566229		0.0743849	8.85939	1.45684e-06	1.45684								9.13344	0.00033305	8.85458	-2.95629e-07
	9.14435	0.039681		0.677151	8.86896	1.13707e-05	11.3707		1.14737e-05						9.14162	-0.000124034	8.86276	9.90603e-07	0.0990603		0.18346									9.14298	0.00531043		0.00564943		0.0742052	8.86758	1.44423e-06	1.44423								9.14163	0.000332499	8.86277	-2.97497e-07
	9.15254	0.0389915		0.665383	8.87715	1.13299e-05	11.3299		1.14329e-05						9.14981	-0.000123551	8.87095	9.91271e-07	0.0991271		0.183527									9.15117	0.00529775		0.00563675		0.074028	8.87577	1.43384e-06	1.43384								9.14982	0.000332092	8.87096	-2.99365e-07
	9.16073	0.0383057		0.65368	8.88533	1.1281e-05	11.281		1.1384e-05						9.158	-0.000123124	8.87914	9.92037e-07	0.0992037		0.183604									9.15936	0.00528533		0.00562433		0.0738546	8.88396	1.42316e-06	1.42316								9.15801	0.000331716	8.87915	-2.99322e-07
	9.16892	0.0376249		0.642064	8.89352	1.12281e-05	11.2281		1.13311e-05						9.16619	-0.000122559	8.88733	9.91686e-07	0.0991686		0.183569									9.16755	0.00527397		0.00561297		0.0736957	8.89215	1.40819e-06	1.40819								9.1662	0.000331324	8.88734	-2.99279e-07
	9.17711	0.0369498		0.630543	8.90171	1.11683e-05	11.1683		1.12713e-05						9.17438	-0.000121748	8.89552	9.91336e-07	0.0991336		0.183534									9.17574	0.00526375		0.00560275		0.073553	8.90034	1.3981e-06	1.3981								9.17439	0.000330793	8.89553	-3.00178e-07
	9.1853	0.0362809		0.619127	8.9099	1.10977e-05	11.0977		1.12007e-05						9.18257	-0.000120743	8.90371	9.91238e-07	0.0991238		0.183524									9.18393	0.00525454		0.00559354		0.0734243	8.90853	1.39373e-06	1.39373								9.18258	0.000330139	8.90372	-3.02643e-07
	9.19349	0.0356191		0.607834	8.91809	1.102e-05	11.02		1.1123e-05						9.19076	-0.000119733	8.91189	9.90556e-07	0.0990556		0.183456									9.19212	0.00524625		0.00558525		0.0733084	8.91672	1.3868e-06	1.3868								9.19077	0.000329248	8.91191	-3.05108e-07
	9.20168	0.0349649		0.596671	8.92628	1.0942e-05	10.942		1.1045e-05						9.19895	-0.000118793	8.92008	9.89874e-07	0.0989874		0.183387									9.20031	0.00523919		0.00557819		0.0732097	8.92491	1.38273e-06	1.38273								9.19896	0.000328268	8.9201	-3.10511e-07
	9.20987	0.034319		0.585648	8.93447	1.08605e-05	10.8605		1.09635e-05						9.20713	-0.000117719	8.92827	9.8909e-07	0.098909		0.183309									9.2085	0.00523295		0.00557195		0.0731226	8.9331	1.37723e-06	1.37723								9.20715	0.000327665	8.92829	-3.08385e-07
	9.21806	0.0336817		0.574774	8.94266	1.07721e-05	10.7721		1.08751e-05						9.21532	-0.000116527	8.93646	9.87885e-07	0.0987885		0.183189									9.21669	0.00522745		0.00556645		0.0730458	8.94129	1.36909e-06	1.36909								9.21534	0.00032727	8.93647	-3.07984e-07
	9.22625	0.0330539		0.56406	8.95085	1.06752e-05	10.6752		1.07782e-05						9.22351	-0.000115189	8.94465	9.86681e-07	0.0986681		0.183068									9.22488	0.00522273		0.00556173		0.0729798	8.94948	1.364e-06	1.364								9.22353	0.000326893	8.94466	-3.0901e-07
	9.23444	0.0324359		0.553513	8.95904	1.05753e-05	10.5753		1.06783e-05						9.2317	-0.00011373	8.95284	9.88876e-07	0.0988876		0.183288									9.23307	0.00521913		0.00555813		0.0729295	8.95767	1.35575e-06	1.35575								9.23172	0.000326449	8.95285	-3.10355e-07
	9.24263	0.0318285		0.543148	8.96723	1.04715e-05	10.4715		1.05745e-05						9.23989	-0.000112059	8.96103	9.90761e-07	0.0990761		0.183476									9.24125	0.00521692		0.00555592		0.0728986	8.96586	1.3477e-06	1.3477								9.2399	0.000325944	8.96104	-3.117e-07
	9.25082	0.031232		0.53297	8.97542	1.03612e-05	10.3612		1.04642e-05						9.24808	-0.000110114	8.96922	9.94587e-07	0.0994587		0.183859									9.24944	0.00521634		0.00555534		0.0728905	8.97405	1.34394e-06	1.34394								9.24809	0.000325357	8.96923	-3.1321e-07
	9.25901	0.0306468		0.522983	8.98361	1.02496e-05	10.2496		1.03526e-05						9.25627	-0.000108391	8.97741	9.9337e-07	0.099337		0.183737									9.25763	0.00521696		0.00555596		0.0728992	8.98224	1.34262e-06	1.34262								9.25628	0.000324948	8.97742	-3.15459e-07
	9.2672	0.0300739		0.513207	8.9918	1.01366e-05	10.1366		1.02396e-05						9.26446	-0.000106641	8.9856	9.92153e-07	0.0992153		0.183615									9.26582	0.00521874		0.00555774		0.0729241	8.99043	1.3412e-06	1.3412								9.26447	0.000324681	8.98561	-3.16308e-07
	9.27539	0.0295135		0.503643	8.99999	1.00206e-05	10.0206		1.01236e-05						9.27265	-0.000105047	8.99379	9.90782e-07	0.0990782		0.183478									9.27401	0.00522213		0.00556113		0.0729713	8.99862	1.33997e-06	1.33997								9.27266	0.000324643	8.9938	-3.18545e-07
	9.28358	0.0289651		0.494285	9.00818	9.89681e-06	9.89681		9.99981e-06						9.28084	-0.000103648	9.00198	9.88803e-07	0.0988803		0.18328									9.2822	0.00522635		0.00556535		0.0730304	9.00681	1.33692e-06	1.33692								9.28085	0.000324552	9.00199	-3.20782e-07
	9.29177	0.0284294		0.485143	9.01637	9.77325e-06	9.77325		9.87625e-06						9.28903	-0.000101815	9.01017	9.86516e-07	0.0986516		0.183052									9.29039	0.00523145		0.00557045		0.0731016	9.015	1.33499e-06	1.33499								9.28904	0.000324377	9.01018	-3.27707e-07
	9.29996	0.027907		0.476229	9.02456	9.6479e-06	9.6479		9.7509e-06						9.29722	-9.99128e-05	9.01836	9.8311e-07	0.098311		0.182711									9.29858	0.00523778		0.00557678		0.0731901	9.02318	1.33591e-06	1.33591								9.29723	0.000324128	9.01837	-3.28433e-07
	9.30815	0.0273983		0.467547	9.03275	9.51628e-06	9.51628		9.61928e-06						9.30541	-9.78996e-05	9.02655	9.83266e-07	0.0983266		0.182727									9.30677	0.00524533		0.00558433		0.0732955	9.03137	1.33682e-06	1.33682								9.30542	0.000323976	9.02656	-3.25895e-07
	9.31634	0.0269035		0.459104	9.04094	9.38381e-06	9.38381		9.48681e-06						9.3136	-9.57319e-05	9.03474	9.82152e-07	0.0982152		0.182615									9.31496	0.00525379		0.00559279		0.0734137	9.03956	1.33998e-06	1.33998								9.31361	0.000324033	9.03475	-3.26515e-07
	9.32453	0.0264224		0.450894	9.04913	9.25311e-06	9.25311		9.35611e-06						9.32179	-9.38453e-05	9.04293	9.81038e-07	0.0981038		0.182504									9.32315	0.00526324		0.00560224		0.0735458	9.04775	1.34049e-06	1.34049								9.3218	0.000324231	9.04294	-3.26319e-07
	9.33272	0.0259552		0.442921	9.05732	9.12159e-06	9.12159		9.22459e-06						9.32998	-9.19214e-05	9.05112	9.80176e-07	0.0980176		0.182418									9.33134	0.00527366		0.00561266		0.0736914	9.05594	1.341e-06	1.341								9.32999	0.000324542	9.05113	-3.27396e-07
	9.34091	0.025502		0.435187	9.06551	8.98811e-06	8.98811		9.09111e-06						9.33817	-9.01328e-05	9.05931	9.81658e-07	0.0981658		0.182566									9.33953	0.00528553		0.00562453		0.0738573	9.06413	1.34151e-06	1.34151								9.33818	0.000324844	9.05932	-3.28703e-07
	9.3491	0.025063		0.427697	9.0737	8.85465e-06	8.85465		8.95765e-06						9.34636	-8.79974e-05	9.0675	9.81052e-07	0.0981052		0.182505									9.34772	0.0052982		0.0056372		0.0740343	9.07232	1.3462e-06	1.3462								9.34637	0.00032505	9.06751	-3.30009e-07
	9.35729	0.0246382		0.420447	9.08189	8.71723e-06	8.71723		8.82023e-06						9.35455	-8.61545e-05	9.07569	9.80013e-07	0.0980013		0.182401									9.35591	0.00531168		0.00565068		0.0742226	9.08051	1.35637e-06	1.35637								9.35456	0.000325099	9.0757	-3.31545e-07
	9.36548	0.024227		0.41343	9.09008	8.57611e-06	8.57611		8.67911e-06						9.36274	-8.45744e-05	9.08388	9.78975e-07	0.0978975		0.182297									9.3641	0.0053261		0.0056651		0.0744241	9.0887	1.35679e-06	1.35679								9.36275	0.000325006	9.08389	-3.31451e-07
	9.37367	0.0238297		0.406649	9.09827	8.43766e-06	8.43766		8.54066e-06						9.37093	-8.27105e-05	9.09207	9.78011e-07	0.0978011		0.182201									9.37229	0.00534143		0.00568043		0.0746384	9.09689	1.36096e-06	1.36096								9.37094	0.000325105	9.09208	-3.32745e-07
	9.38186	0.0234461		0.400105	9.10646	8.29991e-06	8.29991		8.40291e-06						9.37912	-8.01719e-05	9.10026	9.80104e-07	0.0980104		0.18241									9.38048	0.00535741		0.00569641		0.0748617	9.10508	1.37064e-06	1.37064								9.37913	0.000325464	9.10027	-3.34039e-07
	9.39005	0.0230759		0.393787	9.11465	8.16227e-06	8.16227		8.26527e-06						9.38731	-7.79287e-05	9.10845	9.78988e-07	0.0978988		0.182299									9.38867	0.00537403		0.00571303		0.075094	9.11327	1.37299e-06	1.37299								9.38732	0.000325755	9.10846	-3.36059e-07
	9.39824	0.0227184		0.387686	9.12284	8.02638e-06	8.02638		8.12938e-06						9.3955	-7.59507e-05	9.11664	9.77873e-07	0.0977873		0.182187									9.39686	0.00539085		0.00572985		0.075329	9.12146	1.37797e-06	1.37797								9.39551	0.000325985	9.11665	-3.37899e-07
	9.40643	0.0223736		0.381802	9.13103	7.8935e-06	7.8935		7.9965e-06						9.40369	-7.37304e-05	9.12483	9.77016e-07	0.0977016		0.182102									9.40505	0.00540811		0.00574711		0.0755701	9.12965	1.38409e-06	1.38409								9.4037	0.000326226	9.12484	-3.40556e-07
	9.41462	0.0220409		0.376125	9.13922	7.76056e-06	7.76056		7.86356e-06						9.41188	-7.17639e-05	9.13302	9.78012e-07	0.0978012		0.182201									9.41324	0.00542577		0.00576477		0.0758169	9.13784	1.38978e-06	1.38978								9.41189	0.000326382	9.13303	-3.41175e-07
	9.42281	0.0217197		0.370643	9.14741	7.62626e-06	7.62626		7.72926e-06						9.42007	-7.00256e-05	9.14121	9.77801e-07	0.0977801		0.18218									9.42143	0.0054437		0.0057827		0.0760675	9.14603	1.39539e-06	1.39539								9.42008	0.000326412	9.14122	-3.42456e-07
	9.431	0.02141		0.365359	9.1556	7.49036e-06	7.49036		7.59336e-06						9.42826	-6.79547e-05	9.1494	9.7759e-07	0.097759		0.182159									9.42962	0.00546138		0.00580038		0.0763145	9.15422	1.40181e-06	1.40181								9.42827	0.00032633	9.14941	-3.43738e-07
	9.43919	0.0211111		0.360257	9.16379	7.3564e-06	7.3564		7.4594e-06						9.43645	-6.53408e-05	9.15759	9.7693e-07	0.097693		0.182093									9.43781	0.00547889		0.00581789		0.0765591	9.16241	1.4131e-06	1.4131								9.43646	0.000326533	9.1576	-3.47104e-07
	9.44738	0.020823		0.355342	9.17198	7.22871e-06	7.22871		7.33171e-06						9.44464	-6.24183e-05	9.16578	9.77546e-07	0.0977546		0.182155									9.446	0.00549592		0.00583492		0.0767971	9.1706	1.42635e-06	1.42635								9.44465	0.000326797	9.16579	-3.48602e-07
	9.45557	0.0205455		0.350606	9.18017	7.10208e-06	7.10208		7.20508e-06						9.45283	-5.97462e-05	9.17397	9.76914e-07	0.0976914		0.182091									9.45419	0.0055127		0.0058517		0.0770316	9.17879	1.43359e-06	1.43359								9.45284	0.000327032	9.17398	-3.501e-07
	9.46376	0.0202778		0.346037	9.18836	6.97363e-06	6.97363		7.07663e-06						9.46102	-5.72992e-05	9.18216	9.75659e-07	0.0975659		0.181966									9.46238	0.00552922		0.00586822		0.0772625	9.18698	1.44234e-06	1.44234								9.46103	0.000326984	9.18217	-3.51916e-07
	9.47195	0.020019		0.341622	9.19655	6.84482e-06	6.84482		6.94782e-06						9.46921	-5.51155e-05	9.19035	9.74404e-07	0.0974404		0.18184									9.47057	0.00554536		0.00588436		0.077488	9.19517	1.45243e-06	1.45243								9.46922	0.000326684	9.19036	-3.51313e-07
	9.48014	0.0197688		0.337351	9.20474	6.72094e-06	6.72094		6.82394e-06						9.4774	-5.29809e-05	9.19854	9.76597e-07	0.0976597		0.18206									9.47876	0.00556049		0.00589949		0.0776995	9.20336	1.46097e-06	1.46097								9.47741	0.000325976	9.19855	-3.51627e-07
	9.48832	0.0195266		0.333218	9.21293	6.6023e-06	6.6023		6.7053e-06						9.48559	-5.06291e-05	9.20673	9.7747e-07	0.097747		0.182147									9.48695	0.005575		0.005914		0.0779022	9.21155	1.46923e-06	1.46923								9.4856	0.000325992	9.20674	-3.54028e-07
	9.49651	0.0192919		0.329214	9.22112	6.48577e-06	6.48577		6.58877e-06						9.49378	-4.81748e-05	9.21492	9.76201e-07	0.0976201		0.18202									9.49514	0.00558814		0.00592714		0.0780858	9.21974	1.47636e-06	1.47636								9.49379	0.000325964	9.21493	-3.56428e-07
	9.5047	0.0190645		0.325333	9.22931	6.36872e-06	6.36872		6.47172e-06						9.50197	-4.57874e-05	9.22311	9.74932e-07	0.0974932		0.181893									9.50333	0.00559989		0.00593889		0.0782499	9.22793	1.48877e-06	1.48877								9.50198	0.000325867	9.22312	-3.57228e-07
	9.51289	0.0188436		0.321564	9.2375	6.24988e-06	6.24988		6.35288e-06						9.51016	-4.30122e-05	9.2313	9.72238e-07	0.0972238		0.181624									9.51152	0.00561036		0.00594936		0.0783963	9.23612	1.49774e-06	1.49774								9.51017	0.000325639	9.23131	-3.59134e-07
	9.52108	0.0186291		0.317902	9.24569	6.13935e-06	6.13935		6.24235e-06						9.51835	-3.9878e-05	9.23949	9.70564e-07	0.0970564		0.181456									9.51971	0.00561904		0.00595804		0.0785175	9.24431	1.50598e-06	1.50598								9.51836	0.000325293	9.2395	-3.6104e-07
	9.52927	0.0184202		0.314337	9.25388	6.03261e-06	6.03261		6.13561e-06						9.52654	-3.6946e-05	9.24768	9.71741e-07	0.0971741		0.181574									9.5279	0.00562571		0.00596471		0.0786107	9.2525	1.51943e-06	1.51943								9.52655	0.000324774	9.24769	-3.65728e-07
	9.53746	0.0182163		0.310858	9.26207	5.91975e-06	5.91975		6.02275e-06						9.53473	-3.43453e-05	9.25587	9.74032e-07	0.0974032		0.181803									9.53609	0.005631		0.00597		0.0786846	9.26069	1.52942e-06	1.52942								9.53474	0.000324014	9.25588	-3.65533e-07
	9.54565	0.0180172		0.307461	9.27025	5.81432e-06	5.81432		5.91732e-06						9.54292	-3.20325e-05	9.26406	9.74091e-07	0.0974091		0.181809									9.54428	0.00563458		0.00597358		0.0787348	9.26888	1.53858e-06	1.53858								9.54293	0.000322964	9.26407	-3.66713e-07
	9.55384	0.0178225		0.304138	9.27844	5.71572e-06	5.71572		5.81872e-06						9.55111	-2.94553e-05	9.27225	9.73739e-07	0.0973739		0.181774									9.55247	0.00563645		0.00597545		0.0787608	9.27707	1.54968e-06	1.54968								9.55112	0.000322289	9.27226	-3.68528e-07
	9.56203	0.0176316		0.300881	9.28663	5.6161e-06	5.6161		5.7191e-06						9.5593	-2.66581e-05	9.28044	9.73388e-07	0.0973388		0.181739									9.56066	0.00563628		0.00597528		0.0787584	9.28526	1.55843e-06	1.55843								9.55931	0.000321694	9.28045	-3.70344e-07
	9.57022	0.0174448		0.297693	9.29482	5.52258e-06	5.52258		5.62558e-06						9.56749	-2.37392e-05	9.28862	9.73648e-07	0.0973648		0.181765									9.56885	0.00563404		0.00597304		0.0787272	9.29345	1.57086e-06	1.57086								9.5675	0.000321098	9.28864	-3.71982e-07
	9.57841	0.0172613		0.294562	9.30301	5.43335e-06	5.43335		5.53635e-06						9.57568	-2.04667e-05	9.29681	9.72355e-07	0.0972355		0.181635									9.57704	0.0056294		0.0059684		0.0786624	9.30164	1.58675e-06	1.58675								9.57569	0.000320418	9.29683	-3.73619e-07
	9.5866	0.0170812		0.291489	9.3112	5.34138e-06	5.34138		5.44438e-06						9.58387	-1.70356e-05	9.305	9.71062e-07	0.0971062		0.181506									9.58523	0.00562223		0.00596123		0.0785622	9.30983	1.59418e-06	1.59418								9.58388	0.000319662	9.30502	-3.75537e-07
	9.59479	0.0169043		0.288469	9.31939	5.24796e-06	5.24796		5.35096e-06						9.59205	-1.39304e-05	9.31319	9.69235e-07	0.0969235		0.181323									9.59342	0.00561302		0.00595202		0.0784335	9.31802	1.6004e-06	1.6004								9.59207	0.000318756	9.3132	-3.77455e-07
	9.60298	0.0167304		0.285502	9.32758	5.16352e-06	5.16352		5.26652e-06						9.60024	-1.04535e-05	9.32138	9.71526e-07	0.0971526		0.181553									9.60161	0.00560159		0.00594059		0.0782737	9.32621	1.61242e-06	1.61242								9.60026	0.000317981	9.32139	-3.80163e-07
	9.61117	0.0165592		0.28258	9.33577	5.08153e-06	5.08153		5.18453e-06						9.60843	-6.83907e-06	9.32957	9.72296e-07	0.0972296		0.18163									9.60979	0.00558785		0.00592685		0.0780818	9.3344	1.62046e-06	1.62046								9.60844	0.000317163	9.32958	-3.83427e-07
	9.61936	0.0163908		0.279707	9.34396	5.0049e-06	5.0049		5.1079e-06						9.61662	-3.50383e-06	9.33776	9.71233e-07	0.0971233		0.181523									9.61798	0.00557215		0.00591115		0.0778623	9.34259	1.62749e-06	1.62749								9.61663	0.000316306	9.33777	-3.85676e-07
	9.62755	0.0162248		0.276874	9.35215	4.93014e-06	4.93014		5.03314e-06						9.62481	-4.44686e-08	9.34595	9.70169e-07	0.0970169		0.181417									9.62617	0.00555453		0.00589353		0.0776161	9.35078	1.63604e-06	1.63604								9.62482	0.000315944	9.34596	-3.85785e-07
	9.63574	0.0160613		0.274084	9.36034	4.84985e-06	4.84985		4.95285e-06						9.633	3.67493e-06	9.35414	9.69818e-07	0.0969818		0.181382									9.63436	0.00553506		0.00587406		0.0773441	9.35897	1.64501e-06	1.64501								9.63301	0.000315536	9.35415	-3.8713e-07
	9.64393	0.0159004		0.271339	9.36853	4.77987e-06	4.77987		4.88287e-06						9.64119	7.16133e-06	9.36233	9.70026e-07	0.0970026		0.181403									9.64255	0.00551368		0.00585268		0.0770454	9.36716	1.65611e-06	1.65611								9.6412	0.000315087	9.36234	-3.88475e-07
	9.65212	0.0157431		0.268654	9.37672	4.71571e-06	4.71571		4.81871e-06						9.64938	1.04757e-05	9.37052	9.69089e-07	0.0969089		0.181309									9.65074	0.00549089		0.00582989		0.0767268	9.37535	1.66344e-06	1.66344								9.64939	0.000314513	9.37053	-3.90189e-07
	9.66031	0.0155887		0.266018	9.38491	4.65077e-06	4.65077		4.75377e-06						9.65757	1.39713e-05	9.37871	9.67986e-07	0.0967986		0.181199									9.65893	0.00546733		0.00580633		0.0763977	9.38354	1.67312e-06	1.67312								9.65758	0.0003142	9.37872	-3.92094e-07
	9.6685	0.0154377		0.263442	9.3931	4.58417e-06	4.58417		4.68717e-06						9.66576	1.71439e-05	9.3869	9.668e-07	0.09668		0.18108									9.66712	0.00544267		0.00578167		0.0760531	9.39173	1.67465e-06	1.67465								9.66577	0.000313897	9.38691	-3.93999e-07
	9.67669	0.0152898		0.260918	9.40129	4.52107e-06	4.52107		4.62407e-06						9.67395	2.00263e-05	9.39509	9.65615e-07	0.0965615		0.180961									9.67531	0.00541716		0.00575616		0.0756966	9.39991	1.67617e-06	1.67617								9.67396	0.000313697	9.3951	-3.9673e-07
	9.68488	0.0151456		0.258457	9.40948	4.46332e-06	4.46332		4.56632e-06						9.68214	2.29754e-05	9.40328	9.62415e-07	0.0962415		0.180641									9.6835	0.00539089		0.00572989		0.0753296	9.4081	1.67801e-06	1.67801								9.68215	0.000313477	9.40329	-3.97401e-07
	9.69307	0.0150053		0.256064	9.41767	4.40865e-06	4.40865		4.51165e-06						9.69033	2.56289e-05	9.41147	9.61959e-07	0.0961959		0.180596									9.69169	0.0053642		0.0057032		0.0749566	9.41629	1.68493e-06	1.68493								9.69034	0.000313238	9.41148	-3.99008e-07
	9.70126	0.0148687		0.253732	9.42586	4.35672e-06	4.35672		4.45972e-06						9.69852	2.83159e-05	9.41966	9.63644e-07	0.0963644		0.180764									9.69988	0.0053375		0.0056765		0.0745835	9.42448	1.68671e-06	1.68671								9.69853	0.000312965	9.41967	-4.00615e-07
	9.70945	0.0147362		0.251472	9.43405	4.30225e-06	4.30225		4.40525e-06						9.70671	3.10594e-05	9.42785	9.6258e-07	0.096258		0.180658									9.70807	0.00531089		0.00564989		0.0742117	9.43267	1.6885e-06	1.6885								9.70672	0.000312726	9.42786	-4.02776e-07
	9.71764	0.0146085		0.249292	9.44224	4.25227e-06	4.25227		4.35527e-06						9.7149	3.3637e-05	9.43604	9.61338e-07	0.0961338		0.180534									9.71626	0.00528447		0.00562347		0.0738425	9.44086	1.69023e-06	1.69023								9.71491	0.000312518	9.43605	-4.08888e-07
	9.72583	0.0144856		0.247194	9.45043	4.20685e-06	4.20685		4.30985e-06						9.72309	3.60658e-05	9.44423	9.60095e-07	0.0960095		0.18041									9.72445	0.00525903		0.00559803		0.0734869	9.44905	1.69339e-06	1.69339								9.7231	0.000312416	9.44424	-4.10327e-07
	9.73402	0.0143678		0.245185	9.45862	4.15727e-06	4.15727		4.26027e-06						9.73128	3.8589e-05	9.45242	9.58166e-07	0.0958166		0.180217									9.73264	0.00523537		0.00557437		0.0731563	9.45724	1.69421e-06	1.69421								9.73129	0.000312411	9.45243	-4.11766e-07
	9.74221	0.0142546		0.243252	9.46681	4.1085e-06	4.1085		4.2115e-06						9.73947	4.09861e-05	9.46061	9.56899e-07	0.0956899		0.18009									9.74083	0.0052131		0.0055521		0.0728452	9.46543	1.69405e-06	1.69405								9.73948	0.000312544	9.46062	-4.20929e-07
	9.7504	0.0141461		0.241401	9.475	4.06666e-06	4.06666		4.16966e-06						9.74766	4.327e-05	9.4688	9.57208e-07	0.0957208		0.180121									9.74902	0.00519261		0.00553161		0.0725589	9.47362	1.6939e-06	1.6939								9.74767	0.000312614	9.46881	-4.22236e-07
	9.75859	0.0140436		0.239652	9.48319	4.02044e-06	4.02044		4.12344e-06						9.75585	4.53917e-05	9.47699	9.56171e-07	0.0956171		0.180017									9.75721	0.00517401		0.00551301		0.072299	9.48181	1.69187e-06	1.69187								9.75586	0.000312865	9.477	-4.23544e-07
	9.76678	0.0139465		0.237994	9.49138	3.97361e-06	3.97361		4.07661e-06						9.76404	4.76101e-05	9.48518	9.55133e-07	0.0955133		0.179913									9.7654	0.0051571		0.0054961		0.0720626	9.49	1.69075e-06	1.69075								9.76405	0.00031328	9.48519	-4.25335e-07
	9.77497	0.0138552		0.236437	9.49957	3.93604e-06	3.93604		4.03904e-06						9.77223	4.9935e-05	9.49337	9.57628e-07	0.0957628		0.180163									9.77359	0.00514225		0.00548125		0.0718551	9.49819	1.68475e-06	1.68475								9.77224	0.000313939	9.49338	-4.34102e-07
	9.78316	0.0137693		0.234972	9.50776	3.89938e-06	3.89938		4.00238e-06						9.78042	5.21866e-05	9.50156	9.56743e-07	0.0956743		0.180074									9.78178	0.0051295		0.0054685		0.0716769	9.50638	1.68088e-06	1.68088								9.78043	0.000314754	9.50157	-4.37977e-07
	9.79135	0.0136897		0.233612	9.51595	3.86019e-06	3.86019		3.96319e-06						9.78861	5.45506e-05	9.50975	9.5503e-07	0.095503		0.179903									9.78997	0.00511887		0.00545787		0.0715284	9.51457	1.67415e-06	1.67415								9.78862	0.00031624	9.50976	-4.38749e-07
	9.79954	0.0136149		0.232337	9.52414	3.82223e-06	3.82223		3.92523e-06						9.7968	5.66131e-05	9.51794	9.53317e-07	0.0953317		0.179732									9.79816	0.00511046		0.00544946		0.071411	9.52276	1.66988e-06	1.66988								9.79681	0.000317928	9.51795	-4.39954e-07
	9.80773	0.0135459		0.231158	9.53233	3.78597e-06	3.78597		3.88897e-06						9.80499	5.87785e-05	9.52613	9.53068e-07	0.0953068		0.179707									9.80635	0.00510421		0.00544321		0.0713236	9.53095	1.66469e-06	1.66469								9.805	0.000319713	9.52614	-4.41159e-07
	9.81592	0.0134823		0.230073	9.54052	3.74801e-06	3.74801		3.85101e-06						9.81318	6.11401e-05	9.53432	9.52818e-07	0.0952818		0.179682									9.81454	0.00509954		0.00543854		0.0712583	9.53914	1.65798e-06	1.65798								9.81319	0.000321518	9.53433	-4.42644e-07
	9.82411	0.0134237		0.229073	9.54871	3.70798e-06	3.70798		3.81098e-06						9.82137	6.33683e-05	9.54251	9.52084e-07	0.0952084		0.179608									9.82273	0.00509617		0.00543517		0.0712113	9.54733	1.65074e-06	1.65074								9.82138	0.000323653	9.54252	-4.44129e-07
	9.8323	0.0133697		0.228153	9.5569	3.66971e-06	3.66971		3.77271e-06						9.82956	6.55334e-05	9.5507	9.51109e-07	0.0951109		0.179511									9.83092	0.00509432		0.00543332		0.0711855	9.55552	1.63944e-06	1.63944								9.82957	0.00032582	9.55071	-4.476e-07
	9.84049	0.0133207		0.227315	9.56509	3.63266e-06	3.63266		3.73566e-06						9.83775	6.79882e-05	9.55889	9.49885e-07	0.0949885		0.179389									9.83911	0.0050939		0.0054329		0.0711796	9.56371	1.63201e-06	1.63201								9.83776	0.000328391	9.5589	-4.53e-07
	9.84868	0.013275		0.226536	9.57328	3.59783e-06	3.59783		3.70083e-06						9.84594	7.08239e-05	9.56708	9.48662e-07	0.0948662		0.179266									9.8473	0.00509449		0.00543349		0.0711878	9.5719	1.62203e-06	1.62203								9.84595	0.000331511	9.56709	-4.56881e-07
	9.85687	0.0132333		0.225824	9.58147	3.56516e-06	3.56516		3.66816e-06						9.85413	7.38347e-05	9.57527	9.4719e-07	0.094719		0.179119									9.85549	0.00509607		0.00543507		0.0712098	9.58009	1.60919e-06	1.60919								9.85414	0.000334563	9.57528	-4.60558e-07
	9.86506	0.0131954		0.225177	9.58966	3.52832e-06	3.52832		3.63132e-06						9.86232	7.70778e-05	9.58346	9.4745e-07	0.094745		0.179145									9.86368	0.00509781		0.00543681		0.0712342	9.58828	1.59953e-06	1.59953								9.86233	0.000337274	9.58347	-4.65246e-07
	9.87324	0.0131599		0.224571	9.59785	3.49552e-06	3.49552		3.59852e-06						9.87051	8.09396e-05	9.59165	9.45634e-07	0.0945634		0.178963									9.87187	0.00509925		0.00543825		0.0712543	9.59647	1.58639e-06	1.58639								9.87052	0.000340063	9.59166	-4.70654e-07
	9.88143	0.0131269		0.224008	9.60604	3.46031e-06	3.46031		3.56331e-06						9.8787	8.46848e-05	9.59984	9.43818e-07	0.0943818		0.178782									9.88006	0.00510039		0.00543939		0.0712703	9.60466	1.56951e-06	1.56951								9.87871	0.000343444	9.59985	-4.76577e-07
	9.88962	0.0130953		0.22347	9.61423	3.41937e-06	3.41937		3.52237e-06						9.88689	8.89787e-05	9.60803	9.40793e-07	0.0940793		0.178479									9.88825	0.00510114		0.00544014		0.0712807	9.61285	1.56135e-06	1.56135								9.8869	0.000346946	9.60804	-4.88079e-07
	9.89781	0.0130654		0.222959	9.62242	3.38598e-06	3.38598		3.48898e-06						9.89508	9.36459e-05	9.61622	9.37797e-07	0.0937797		0.17818									9.89644	0.00510098		0.00543998		0.0712785	9.62104	1.55136e-06	1.55136								9.89509	0.000350594	9.61623	-4.90533e-07
	9.906	0.0130363		0.222463	9.63061	3.35362e-06	3.35362		3.45662e-06						9.90327	9.83202e-05	9.62441	9.3388e-07	0.093388		0.177788									9.90463	0.00509936		0.00543836		0.0712559	9.62923	1.53346e-06	1.53346								9.90328	0.000354327	9.62442	-4.92159e-07
	9.91419	0.0130076		0.221973	9.6388	3.32082e-06	3.32082		3.42382e-06						9.91146	0.000102851	9.6326	9.29559e-07	0.0929559		0.177356									9.91282	0.00509581		0.00543481		0.0712063	9.63742	1.5195e-06	1.5195								9.91147	0.000358623	9.63261	-4.93786e-07
	9.92238	0.012978		0.221467	9.64699	3.28866e-06	3.28866		3.39166e-06						9.91965	0.000107683	9.64079	9.29741e-07	0.0929741		0.177374									9.92101	0.00509028		0.00542928		0.0711289	9.64561	1.5076e-06	1.5076								9.91966	0.00036318	9.6408	-4.96062e-07
	9.93057	0.0129477		0.220951	9.65518	3.2522e-06	3.2522		3.3552e-06						9.92784	0.000113384	9.64898	9.29173e-07	0.0929173		0.177317									9.9292	0.00508264		0.00542164		0.0710222	9.6538	1.49334e-06	1.49334								9.92785	0.000368216	9.64899	-5.0136e-07
	9.93876	0.0129161		0.220411	9.66336	3.22075e-06	3.22075		3.32375e-06						9.93603	0.00011997	9.65717	9.28605e-07	0.0928605		0.17726									9.93739	0.00507252		0.00541152		0.0708808	9.66199	1.47816e-06	1.47816								9.93604	0.000373506	9.65718	-5.04832e-07
	9.94695	0.0128829		0.219844	9.67155	3.19074e-06	3.19074		3.29374e-06						9.94422	0.000126874	9.66536	9.27388e-07	0.0927388		0.177139									9.94558	0.00505979		0.00539879		0.0707029	9.67018	1.46687e-06	1.46687								9.94423	0.00037946	9.66537	-5.06164e-07
	9.95514	0.0128471		0.219233	9.67974	3.15997e-06	3.15997		3.26297e-06						9.95241	0.000134343	9.67354	9.26171e-07	0.0926171		0.177017									9.95377	0.00504435		0.00538335		0.0704871	9.67837	1.4577e-06	1.4577								9.95242	0.000385266	9.67356	-5.09789e-07
	9.96333	0.0128088		0.21858	9.68793	3.12873e-06	3.12873		3.23173e-06						9.9606	0.000142611	9.68173	9.24292e-07	0.0924292		0.176829									9.96196	0.00502603		0.00536503		0.0702311	9.68656	1.44536e-06	1.44536								9.96061	0.000391581	9.68174	-5.13414e-07
	9.97152	0.0127673		0.217872	9.69612	3.09474e-06	3.09474		3.19774e-06						9.96878	0.000152065	9.68992	9.21292e-07	0.0921292		0.176529									9.97015	0.00500516		0.00534416		0.0699396	9.69475	1.42685e-06	1.42685								9.9688	0.000397804	9.68993	-5.19831e-07
	9.97971	0.0127226		0.217108	9.70431	3.06458e-06	3.06458		3.16758e-06						9.97697	0.000162094	9.69811	9.18498e-07	0.0918498		0.17625									9.97834	0.00498138		0.00532038		0.0696072	9.70294	1.40902e-06	1.40902								9.97699	0.000403784	9.69812	-5.21472e-07
	9.9879	0.0126736		0.216274	9.7125	3.03681e-06	3.03681		3.13981e-06						9.98516	0.000172776	9.7063	9.16454e-07	0.0916454		0.176045									9.98652	0.00495498		0.00529398		0.0692383	9.71113	1.39306e-06	1.39306								9.98517	0.000409648	9.70631	-5.26678e-07
	9.99609	0.0126206		0.215369	9.72069	3.00452e-06	3.00452		3.10752e-06						9.99335	0.000184132	9.71449	9.14409e-07	0.0914409		0.175841									9.99471	0.00492615		0.00526515		0.0688355	9.71932	1.37848e-06	1.37848								9.99336	0.000416907	9.7145	-5.33197e-07
	10.0043	0.0125641		0.214404	9.72888	2.97338e-06	2.97338		3.07638e-06						10.0015	0.000196305	9.72268	9.11233e-07	0.0911233		0.175523									10.0029	0.00489507		0.00523407		0.0684011	9.72751	1.36473e-06	1.36473								10.0016	0.000424294	9.72269	-5.40845e-07
	10.0125	0.0125036		0.213373	9.73707	2.94866e-06	2.94866		3.05166e-06						10.0097	0.000209164	9.73087	9.10346e-07	0.0910346		0.175435									10.0111	0.00486213		0.00520113		0.067941	9.7357	1.34784e-06	1.34784								10.0097	0.000431817	9.73088	-5.44719e-07
	10.0207	0.0124392		0.212274	9.74526	2.92074e-06	2.92074		3.02374e-06						10.0179	0.00022272	9.73906	9.09294e-07	0.0909294		0.175329									10.0193	0.00482783		0.00516683		0.0674616	9.74389	1.33449e-06	1.33449								10.0179	0.000439302	9.73907	-5.4748e-07
	10.0289	0.0123705		0.211101	9.75345	2.89215e-06	2.89215		2.99515e-06						10.0261	0.000236297	9.74725	9.07573e-07	0.0907573		0.175157									10.0275	0.00479254		0.00513154		0.0669686	9.75208	1.32239e-06	1.32239								10.0261	0.000447023	9.74726	-5.5024e-07
	10.037	0.0122978		0.209861	9.76164	2.86504e-06	2.86504		2.96804e-06						10.0343	0.000250115	9.75544	9.05852e-07	0.0905852		0.174985									10.0357	0.00475696		0.00509596		0.0664713	9.76027	1.3066e-06	1.3066								10.0343	0.000453985	9.75545	-5.56047e-07
	10.0452	0.012221		0.20855	9.76983	2.84094e-06	2.84094		2.94394e-06						10.0425	0.000264582	9.76363	9.01533e-07	0.0901533		0.174553									10.0439	0.00472068		0.00505968		0.0659644	9.76845	1.29407e-06	1.29407								10.0425	0.000461133	9.76364	-5.61252e-07
	10.0534	0.0121409		0.207182	9.77802	2.81948e-06	2.81948		2.92248e-06						10.0507	0.000279868	9.77182	8.99549e-07	0.0899549		0.174355									10.052	0.00468431		0.00502331		0.0654561	9.77664	1.28502e-06	1.28502								10.0507	0.000468908	9.77183	-5.66856e-07
	10.0616	0.012057		0.20575	9.78621	2.79471e-06	2.79471		2.89771e-06						10.0589	0.000295865	9.78001	8.98381e-07	0.0898381		0.174238									10.0602	0.00464861		0.00498761		0.0649573	9.78483	1.27402e-06	1.27402								10.0589	0.000476687	9.78002	-5.71348e-07
	10.0698	0.0119703		0.204271	9.7944	2.77091e-06	2.77091		2.87391e-06						10.0671	0.000312975	9.7882	8.94774e-07	0.0894774		0.173877									10.0684	0.00461388		0.00495288		0.064472	9.79302	1.26415e-06	1.26415								10.0671	0.000484503	9.78821	-5.76351e-07
	10.078	0.0118806		0.20274	9.80259	2.75143e-06	2.75143		2.85443e-06						10.0753	0.000330068	9.79639	8.93888e-07	0.0893888		0.173789									10.0766	0.00458032		0.00491932		0.0640031	9.80121	1.25325e-06	1.25325								10.0753	0.000492186	9.7964	-5.84802e-07
	10.0862	0.0117884		0.201167	9.81078	2.73466e-06	2.73466		2.83766e-06						10.0834	0.000347488	9.80458	8.91818e-07	0.0891818		0.173582									10.0848	0.00454801		0.00488701		0.0635516	9.8094	1.24092e-06	1.24092								10.0835	0.000500021	9.80459	-5.88989e-07
	10.0944	0.0116934		0.199546	9.81897	2.71657e-06	2.71657		2.81957e-06						10.0916	0.000365041	9.81277	8.89748e-07	0.0889748		0.173375									10.093	0.00451689		0.00485589		0.0631167	9.81759	1.2336e-06	1.2336								10.0916	0.000507449	9.81278	-5.90473e-07
	10.1026	0.0115962		0.197887	9.82716	2.70238e-06	2.70238		2.80538e-06						10.0998	0.000382936	9.82096	8.8583e-07	0.088583		0.172983									10.1012	0.00448727		0.00482627		0.0627029	9.82578	1.22616e-06	1.22616								10.0998	0.000515419	9.82097	-5.91958e-07
	10.1107	0.0114973		0.196199	9.83535	2.68836e-06	2.68836		2.79136e-06						10.108	0.000401206	9.82915	8.81918e-07	0.0881918		0.172592									10.1094	0.00445959		0.00479859		0.062316	9.83397	1.21791e-06	1.21791								10.108	0.000522819	9.82916	-5.9757e-07
	10.1189	0.0113971		0.194491	9.84354	2.67292e-06	2.67292		2.77592e-06						10.1162	0.000419982	9.83734	8.78713e-07	0.0878713		0.172271									10.1176	0.00443413		0.00477313		0.0619603	9.84216	1.21232e-06	1.21232								10.1162	0.000530512	9.83735	-6.03072e-07
	10.1271	0.0112951		0.19275	9.85173	2.65894e-06	2.65894		2.76194e-06						10.1244	0.000438891	9.84553	8.77039e-07	0.0877039		0.172104									10.1258	0.00441052		0.00474952		0.0616304	9.85035	1.20519e-06	1.20519								10.1244	0.000537458	9.84554	-6.07665e-07
	10.1353	0.0111918		0.190986	9.85992	2.64675e-06	2.64675		2.74975e-06						10.1326	0.000457474	9.85372	8.75668e-07	0.0875668		0.171967									10.1339	0.00438876		0.00472776		0.0613263	9.85854	1.19512e-06	1.19512								10.1326	0.000544685	9.85373	-6.12664e-07
	10.1435	0.0110871		0.189199	9.86811	2.63805e-06	2.63805		2.74105e-06						10.1408	0.000475919	9.86191	8.74298e-07	0.0874298		0.17183									10.1421	0.00436915		0.00470815		0.0610522	9.86673	1.18839e-06	1.18839								10.1408	0.000551455	9.86192	-6.15013e-07
	10.1517	0.0109818		0.187402	9.8763	2.62527e-06	2.62527		2.72827e-06						10.149	0.000494777	9.8701	8.72217e-07	0.0872217		0.171622									10.1503	0.00435138		0.00469038		0.060804	9.87492	1.18238e-06	1.18238								10.149	0.000558684	9.87011	-6.18837e-07
	10.1599	0.0108755		0.185588	9.88449	2.61288e-06	2.61288		2.71588e-06						10.1571	0.000514015	9.87829	8.70541e-07	0.0870541		0.171454									10.1585	0.00433528		0.00467428		0.060579	9.88311	1.17811e-06	1.17811								10.1572	0.000565793	9.8783	-6.22662e-07
	10.1681	0.0107681		0.183756	9.89268	2.6053e-06	2.6053		2.7083e-06						10.1653	0.000532544	9.88648	8.69068e-07	0.0869068		0.171307									10.1667	0.00432027		0.00465927		0.0603693	9.8913	1.17475e-06	1.17475								10.1653	0.000572516	9.88649	-6.26748e-07
	10.1763	0.0106593		0.1819	9.90087	2.5972e-06	2.5972		2.7002e-06						10.1735	0.000550644	9.89467	8.66885e-07	0.0866885		0.171089									10.1749	0.00430607		0.00464507		0.0601707	9.89949	1.16824e-06	1.16824								10.1735	0.000578682	9.89468	-6.30065e-07
	10.1845	0.0105494		0.180025	9.90906	2.58636e-06	2.58636		2.68936e-06						10.1817	0.000568245	9.90286	8.65005e-07	0.0865005		0.1709									10.1831	0.00429228		0.00463128		0.0599782	9.90768	1.16294e-06	1.16294								10.1817	0.000584348	9.90287	-6.33381e-07
	10.1926	0.0104385		0.178131	9.91725	2.57734e-06	2.57734		2.68034e-06						10.1899	0.000585604	9.91105	8.61194e-07	0.0861194		0.170519									10.1913	0.00427847		0.00461747		0.0597852	9.91587	1.15428e-06	1.15428								10.1899	0.000590595	9.91106	-6.38892e-07
	10.2008	0.0103256		0.176205	9.92544	2.57127e-06	2.57127		2.67427e-06						10.1981	0.000602504	9.91924	8.59822e-07	0.0859822		0.170382									10.1995	0.00426465		0.00460365		0.059592	9.92406	1.14676e-06	1.14676								10.1981	0.000596793	9.91925	-6.45716e-07
	10.209	0.0102107		0.174245	9.93363	2.56115e-06	2.56115		2.66415e-06						10.2063	0.000618811	9.92743	8.58249e-07	0.0858249		0.170225									10.2076	0.00425013		0.00458913		0.0593891	9.93225	1.14095e-06	1.14095								10.2063	0.000602994	9.92744	-6.48377e-07
	10.2172	0.0100935		0.172245	9.94182	2.55396e-06	2.55396		2.65696e-06						10.2145	0.000634635	9.93562	8.56675e-07	0.0856675		0.170068									10.2158	0.00423457		0.00457357		0.0591717	9.94044	1.13647e-06	1.13647								10.2145	0.000608533	9.93563	-6.51543e-07
	10.2254	0.00997421		0.170208	9.95001	2.54972e-06	2.54972		2.65272e-06						10.2227	0.000650586	9.94381	8.53981e-07	0.0853981		0.169798									10.224	0.00421723		0.00455623		0.0589294	9.94863	1.13362e-06	1.13362								10.2227	0.000613872	9.94382	-6.544e-07
	10.2336	0.00985212		0.168125	9.9582	2.53848e-06	2.53848		2.64148e-06						10.2309	0.000665909	9.952	8.50069e-07	0.0850069		0.169407									10.2322	0.00419736		0.00453636		0.0586517	9.95682	1.12517e-06	1.12517								10.2309	0.000619029	9.95201	-6.56549e-07
	10.2418	0.00972777		0.166003	9.96639	2.5318e-06	2.5318		2.6348e-06						10.239	0.000680474	9.96019	8.51547e-07	0.0851547		0.169555									10.2404	0.00417444		0.00451344		0.0583315	9.96501	1.11622e-06	1.11622								10.2391	0.000624285	9.9602	-6.63789e-07
	10.25	0.00960007		0.163824	9.97458	2.53042e-06	2.53042		2.63342e-06						10.2472	0.000694282	9.96838	8.51196e-07	0.0851196		0.16952									10.2486	0.00414834		0.00448734		0.0579667	9.9732	1.10786e-06	1.10786								10.2472	0.000629351	9.96839	-6.67663e-07
	10.2582	0.00946973		0.161599	9.98277	2.51774e-06	2.51774		2.62074e-06						10.2554	0.000707813	9.97657	8.49496e-07	0.0849496		0.16935									10.2568	0.00411857		0.00445757		0.0575508	9.98139	1.0989e-06	1.0989								10.2554	0.000634314	9.97658	-6.73172e-07
	10.2664	0.00933614		0.15932	9.99096	2.50485e-06	2.50485		2.60785e-06						10.2636	0.000720722	9.98476	8.47796e-07	0.0847796		0.16918									10.265	0.00408501		0.00442401		0.0570819	9.98958	1.09605e-06	1.09605								10.2636	0.000639186	9.98477	-6.76131e-07
	10.2745	0.00919954		0.156989	9.99915	2.50165e-06	2.50165		2.60465e-06						10.2718	0.000733117	9.99295	8.45358e-07	0.0845358		0.168936									10.2732	0.00404774		0.00438674		0.056561	9.99777	1.08862e-06	1.08862								10.2718	0.000644178	9.99296	-6.7777e-07
	10.2827	0.00905948		0.154599	10.0073	2.49334e-06	2.49334		2.59634e-06						10.28	0.000744293	10.0011	8.46734e-07	0.0846734		0.169073									10.2814	0.00400668		0.00434568		0.0559872	10.006	1.07591e-06	1.07591								10.28	0.000648724	10.0011	-6.8674e-07
	10.2909	0.00891632		0.152156	10.0155	2.47834e-06	2.47834		2.58134e-06						10.2882	0.000755384	10.0093	8.52799e-07	0.0852799		0.16968									10.2895	0.0039611		0.0043001		0.0553504	10.0141	1.06877e-06	1.06877								10.2882	0.000653235	10.0093	-6.90208e-07
	10.2991	0.00876966		0.149653	10.0237	2.4634e-06	2.4634		2.5664e-06						10.2964	0.00076611	10.0175	8.51785e-07	0.0851785		0.169579									10.2977	0.00391109		0.00425009		0.0546515	10.0223	1.06225e-06	1.06225								10.2964	0.000657556	10.0175	-6.93015e-07
	10.3073	0.00861979		0.147095	10.0319	2.45173e-06	2.45173		2.55473e-06						10.3046	0.000776321	10.0257	8.50594e-07	0.0850594		0.169459									10.3059	0.00385658		0.00419558		0.0538899	10.0305	1.05167e-06	1.05167								10.3046	0.000661677	10.0257	-6.95822e-07
	10.3155	0.00846708		0.144489	10.0401	2.44008e-06	2.44008		2.54308e-06						10.3128	0.000786451	10.0339	8.49402e-07	0.0849402		0.16934									10.3141	0.00379774		0.00413674		0.0530676	10.0387	1.04362e-06	1.04362								10.3128	0.000665779	10.0339	-7.01638e-07
	10.3237	0.00831202		0.141843	10.0483	2.42495e-06	2.42495		2.52795e-06						10.3209	0.000795897	10.0421	8.48643e-07	0.0848643		0.169264									10.3223	0.00373424		0.00407324		0.0521803	10.0469	1.03477e-06	1.03477								10.321	0.000669629	10.0421	-7.0399e-07
	10.3319	0.00815449		0.139155	10.0565	2.40933e-06	2.40933		2.51233e-06						10.3291	0.000804729	10.0503	8.49717e-07	0.0849717		0.169372									10.3305	0.00366675		0.00400575		0.0512372	10.0551	1.02357e-06	1.02357								10.3291	0.000674264	10.0503	-7.07051e-07
	10.3401	0.00799443		0.136424	10.0647	2.39389e-06	2.39389		2.49689e-06						10.3373	0.000812835	10.0585	8.50792e-07	0.0850792		0.169479									10.3387	0.00359581		0.00393481		0.050246	10.0633	1.01562e-06	1.01562								10.3373	0.000678668	10.0585	-7.0869e-07
	10.3483	0.00783295		0.133668	10.0729	2.37936e-06	2.37936		2.48236e-06						10.3455	0.000820598	10.0667	8.5156e-07	0.085156		0.169556									10.3469	0.00352193		0.00386093		0.0492137	10.0715	1.00921e-06	1.00921								10.3455	0.000683294	10.0667	-7.10024e-07
	10.3564	0.00766969		0.130882	10.081	2.36039e-06	2.36039		2.46339e-06						10.3537	0.00082839	10.0748	8.52481e-07	0.0852481		0.169648									10.3551	0.00344534		0.00378434		0.0481434	10.0797	9.99739e-07	0.999739								10.3537	0.000687438	10.0749	-7.14102e-07
	10.3646	0.0075055		0.12808	10.0892	2.33772e-06	2.33772		2.44072e-06						10.3619	0.000835627	10.083	8.51494e-07	0.0851494		0.169549									10.3633	0.00336584		0.00370484		0.0470325	10.0879	9.87005e-07	0.987005								10.3619	0.000691952	10.083	-7.15845e-07
	10.3728	0.00734003		0.125256	10.0974	2.31779e-06	2.31779		2.42079e-06						10.3701	0.00084277	10.0912	8.50506e-07	0.0850506		0.169451									10.3714	0.00328352		0.00362252		0.0458822	10.096	9.78463e-07	0.978463								10.3701	0.000696163	10.0912	-7.21957e-07
	10.381	0.00717463		0.122434	10.1056	2.29618e-06	2.29618		2.39918e-06						10.3783	0.000849985	10.0994	8.54628e-07	0.0854628		0.169863									10.3796	0.00319943		0.00353843		0.0447072	10.1042	9.72959e-07	0.972959								10.3783	0.000701263	10.0994	-7.30522e-07
	10.3892	0.0070097		0.11962	10.1138	2.27126e-06	2.27126		2.37426e-06						10.3865	0.000857071	10.1076	8.53924e-07	0.0853924		0.169792									10.3878	0.00311432		0.00345332		0.0435178	10.1124	9.65129e-07	0.965129								10.3865	0.000706608	10.1076	-7.33282e-07
	10.3974	0.00684574		0.116821	10.122	2.25127e-06	2.25127		2.35427e-06						10.3947	0.000864131	10.1158	8.5322e-07	0.085322		0.169722									10.396	0.00302787		0.00336687		0.0423099	10.1206	9.59421e-07	0.959421								10.3947	0.000712127	10.1158	-7.3736e-07
	10.4056	0.00668282		0.114041	10.1302	2.23033e-06	2.23033		2.33333e-06						10.4028	0.000871227	10.124	8.54698e-07	0.0854698		0.16987									10.4042	0.00294092		0.00327992		0.0410949	10.1288	9.55956e-07	0.955956								10.4029	0.000717268	10.124	-7.43378e-07
	10.4138	0.00652199		0.111297	10.1384	2.20775e-06	2.20775		2.31075e-06						10.411	0.000878206	10.1322	8.54552e-07	0.0854552		0.169855									10.4124	0.00285435		0.00319335		0.0398852	10.137	9.49346e-07	0.949346								10.411	0.000723175	10.1322	-7.46947e-07
	10.422	0.00636318		0.108587	10.1466	2.18553e-06	2.18553		2.28853e-06						10.4192	0.000885582	10.1404	8.5563e-07	0.085563		0.169963									10.4206	0.00276846		0.00310746		0.0386851	10.1452	9.40993e-07	0.940993								10.4192	0.000730014	10.1404	-7.50623e-07
	10.4302	0.0062068		0.105918	10.1548	2.1602e-06	2.1602		2.2632e-06						10.4274	0.000893223	10.1486	8.56066e-07	0.0856066		0.170007									10.4288	0.00268302		0.00302202		0.0374912	10.1534	9.34993e-07	0.934993								10.4274	0.000737706	10.1486	-7.52669e-07
	10.4383	0.0060529		0.103292	10.1629	2.13696e-06	2.13696		2.23996e-06						10.4356	0.000901391	10.1567	8.54964e-07	0.0854964		0.169896									10.437	0.00259912		0.00293812		0.0363188	10.1616	9.28982e-07	0.928982								10.4356	0.000746205	10.1568	-7.55018e-07
	10.4465	0.00590247		0.100725	10.1711	2.11163e-06	2.11163		2.21463e-06						10.4438	0.000910128	10.1649	8.53863e-07	0.0853863		0.169786									10.4452	0.00251688		0.00285588		0.0351695	10.1698	9.2236e-07	0.92236								10.4438	0.000755391	10.1649	-7.59203e-07
	10.4547	0.00575576		0.0982212	10.1793	2.08162e-06	2.08162		2.18462e-06						10.452	0.000919339	10.1731	8.55442e-07	0.0855442		0.169944									10.4533	0.00243689		0.00277589		0.0340519	10.1779	9.16971e-07	0.916971								10.452	0.000765519	10.1731	-7.64603e-07
	10.4629	0.00561257		0.0957777	10.1875	2.05401e-06	2.05401		2.15701e-06						10.4602	0.000929355	10.1813	8.58758e-07	0.0858758		0.170276									10.4615	0.00235918		0.00269818		0.032966	10.1861	9.09433e-07	0.909433								10.4602	0.000776806	10.1813	-7.72659e-07
	10.4711	0.00547318		0.093399	10.1957	2.02776e-06	2.02776		2.13076e-06						10.4684	0.000940446	10.1895	8.6105e-07	0.086105		0.170505									10.4697	0.00228389		0.00262289		0.0319139	10.1943	9.05461e-07	0.905461								10.4684	0.000789802	10.1895	-7.76539e-07
	10.4793	0.00533849		0.0911004	10.2039	1.99805e-06	1.99805		2.10105e-06						10.4766	0.00095253	10.1977	8.61413e-07	0.0861413		0.170541									10.4779	0.00221166		0.00255066		0.0309047	10.2025	9.03734e-07	0.903734								10.4766	0.000804049	10.1977	-7.80719e-07
	10.4875	0.00520891		0.0888893	10.2121	1.97308e-06	1.97308		2.07608e-06						10.4847	0.000966081	10.2059	8.60807e-07	0.0860807		0.170481									10.4861	0.00214392		0.00248292		0.0299581	10.2107	8.98438e-07	0.898438								10.4848	0.000820506	10.2059	-7.84395e-07
	10.4957	0.005084		0.0867577	10.2203	1.94582e-06	1.94582		2.04882e-06						10.4929	0.0009809	10.2141	8.60201e-07	0.0860201		0.17042									10.4943	0.00207934		0.00241834		0.0290556	10.2189	8.93151e-07	0.893151								10.4929	0.000838707	10.2141	-7.8797e-07
	10.5039	0.00496406		0.0847109	10.2285	1.91617e-06	1.91617		2.01917e-06						10.5011	0.000997291	10.2223	8.60666e-07	0.0860666		0.170467									10.5025	0.00201871		0.00235771		0.0282084	10.2271	8.85817e-07	0.885817								10.5011	0.000859569	10.2223	-7.92251e-07
	10.512	0.00484925		0.0827518	10.2366	1.8885e-06	1.8885		1.9915e-06						10.5093	0.00101578	10.2305	8.61839e-07	0.0861839		0.170584									10.5107	0.00196215		0.00230115		0.027418	10.2353	8.78176e-07	0.878176								10.5093	0.000882764	10.2305	-7.9664e-07
	10.5202	0.0047401		0.0808891	10.2448	1.85634e-06	1.85634		1.95934e-06						10.5175	0.0010366	10.2386	8.64849e-07	0.0864849		0.170885									10.5189	0.00190966		0.00224866		0.0266847	10.2435	8.71872e-07	0.871872								10.5175	0.00090871	10.2386	-7.99599e-07
	10.5284	0.00463602		0.079113	10.253	1.82629e-06	1.82629		1.92929e-06						10.5257	0.00106015	10.2468	8.67248e-07	0.0867248		0.171125									10.5271	0.00186127		0.00220027		0.0260084	10.2517	8.64027e-07	0.864027								10.5257	0.000937494	10.2468	-8.03274e-07
	10.5366	0.00453721		0.0774268	10.2612	1.80147e-06	1.80147		1.90447e-06						10.5339	0.00108619	10.255	8.672e-07	0.08672		0.17112									10.5352	0.00181714		0.00215614		0.0253918	10.2598	8.58944e-07	0.858944								10.5339	0.000970153	10.255	-8.10821e-07
	10.5448	0.00444289		0.0758172	10.2694	1.77029e-06	1.77029		1.87329e-06						10.5421	0.00111514	10.2632	8.70618e-07	0.0870618		0.171462									10.5434	0.00177664		0.00211564		0.0248258	10.268	8.55071e-07	0.855071								10.5421	0.00100662	10.2632	-8.15814e-07
	10.553	0.00435428		0.0743051	10.2776	1.73824e-06	1.73824		1.84124e-06						10.5503	0.00114748	10.2714	8.70164e-07	0.0870164		0.171416									10.5516	0.00173988		0.00207888		0.0243122	10.2762	8.48244e-07	0.848244								10.5503	0.00104728	10.2714	-8.20305e-07
	10.5612	0.00427105		0.0728847	10.2858	1.70629e-06	1.70629		1.80929e-06						10.5584	0.00118336	10.2796	8.6971e-07	0.086971		0.171371									10.5598	0.00170702		0.00204602		0.023853	10.2844	8.36651e-07	0.836651								10.5585	0.0010922	10.2796	-8.23874e-07
	10.5694	0.004193		0.071553	10.294	1.67237e-06	1.67237		1.77537e-06						10.5666	0.00122262	10.2878	8.69155e-07	0.0869155		0.171316									10.568	0.00167819		0.00201719		0.0234501	10.2926	8.28395e-07	0.828395								10.5666	0.00114181	10.2878	-8.27347e-07
	10.5776	0.00411973		0.0703026	10.3022	1.64459e-06	1.64459		1.74759e-06						10.5748	0.00126617	10.296	8.68601e-07	0.0868601		0.17126									10.5762	0.00165301		0.00199201		0.0230983	10.3008	8.21074e-07	0.821074								10.5748	0.00119654	10.296	-8.31838e-07
	10.5858	0.00405161		0.0691402	10.3104	1.61473e-06	1.61473		1.71773e-06						10.583	0.00131479	10.3042	8.70082e-07	0.0870082		0.171408									10.5844	0.00163127		0.00197027		0.0227946	10.309	8.08039e-07	0.808039								10.583	0.00125708	10.3042	-8.37035e-07
	10.5939	0.00398739		0.0680442	10.3185	1.58747e-06	1.58747		1.69047e-06						10.5912	0.00136895	10.3123	8.69832e-07	0.0869832		0.171383									10.5926	0.00161312		0.00195212		0.0225409	10.3172	7.98968e-07	0.798968								10.5912	0.00132416	10.3124	-8.40814e-07
	10.6021	0.00392724		0.0670178	10.3267	1.55643e-06	1.55643		1.65943e-06						10.5994	0.00142876	10.3205	8.69582e-07	0.0869582		0.171358									10.6008	0.00159839		0.00193739		0.0223351	10.3254	7.91444e-07	0.791444								10.5994	0.0013984	10.3205	-8.45304e-07
	10.6103	0.00387113		0.0660603	10.3349	1.52272e-06	1.52272		1.62572e-06						10.6076	0.00149486	10.3287	8.70962e-07	0.0870962		0.171496									10.6089	0.00158662		0.00192562		0.0221706	10.3335	7.83395e-07	0.783395								10.6076	0.00147997	10.3287	-8.48975e-07
	10.6185	0.00381924		0.0651748	10.3431	1.49341e-06	1.49341		1.59641e-06						10.6158	0.00156749	10.3369	8.7056e-07	0.087056		0.171456									10.6171	0.00157739		0.00191639		0.0220417	10.3417	7.72389e-07	0.772389								10.6158	0.00156909	10.3369	-8.53467e-07
	10.6267	0.00377131		0.0643569	10.3513	1.46207e-06	1.46207		1.56507e-06						10.624	0.00164705	10.3451	8.70157e-07	0.0870157		0.171416									10.6253	0.00157093		0.00190993		0.0219514	10.3499	7.58457e-07	0.758457								10.624	0.00166635	10.3451	-8.59986e-07
	10.6349	0.00372649		0.063592	10.3595	1.43028e-06	1.43028		1.53328e-06						10.6322	0.00173349	10.3533	8.70543e-07	0.0870543		0.171454									10.6335	0.00156641		0.00190541		0.0218882	10.3581	7.46635e-07	0.746635								10.6322	0.00177205	10.3533	-8.65497e-07
	10.6431	0.00368449		0.0628753	10.3677	1.3964e-06	1.3964		1.4994e-06						10.6403	0.00182736	10.3615	8.69772e-07	0.0869772		0.171377									10.6417	0.00156424		0.00190324		0.0218579	10.3663	7.31992e-07	0.731992								10.6404	0.00188655	10.3615	-8.69987e-07
	10.6513	0.00364555		0.0622107	10.3759	1.36044e-06	1.36044		1.46344e-06						10.6485	0.00192882	10.3697	8.69001e-07	0.0869001		0.1713									10.6499	0.0015639		0.0019029		0.0218531	10.3745	7.13552e-07	0.713552								10.6485	0.00201043	10.3697	-8.72844e-07
	10.6595	0.00360967		0.0615984	10.3841	1.32849e-06	1.32849		1.43149e-06						10.6567	0.0020385	10.3779	8.70581e-07	0.0870581		0.171458									10.6581	0.00156547		0.00190447		0.0218751	10.3827	7.02544e-07	0.702544								10.6567	0.00214416	10.3779	-8.75909e-07
	10.6677	0.00357629		0.0610289	10.3923	1.30051e-06	1.30051		1.40351e-06						10.6649	0.00215629	10.3861	8.72802e-07	0.0872802		0.17168									10.6663	0.00156828		0.00190728		0.0219143	10.3909	6.9146e-07	0.69146								10.6649	0.00228804	10.3861	-8.80496e-07
	10.6758	0.00354548		0.060503	10.4004	1.27127e-06	1.27127		1.37427e-06						10.6731	0.00228352	10.3942	8.73203e-07	0.0873203		0.17172									10.6745	0.00157237		0.00191137		0.0219714	10.3991	6.7791e-07	0.67791								10.6731	0.00244212	10.3943	-8.81932e-07
	10.684	0.00351686		0.0600146	10.4086	1.24044e-06	1.24044		1.34344e-06						10.6813	0.00241986	10.4024	8.73604e-07	0.0873604		0.17176									10.6827	0.00157677		0.00191577		0.0220329	10.4073	6.64181e-07	0.664181								10.6813	0.00260706	10.4024	-8.83877e-07
	10.6922	0.00349062		0.059567	10.4168	1.21069e-06	1.21069		1.31369e-06						10.6895	0.00256559	10.4106	8.74576e-07	0.0874576		0.171858									10.6908	0.00158175		0.00192075		0.0221025	10.4154	6.48695e-07	0.648695								10.6895	0.0027832	10.4106	-8.86836e-07
	10.7004	0.00346524		0.0591339	10.425	1.18464e-06	1.18464		1.28764e-06						10.6977	0.0027214	10.4188	8.75089e-07	0.0875089		0.171909									10.699	0.00158644		0.00192544		0.0221681	10.4236	6.35854e-07	0.635854								10.6977	0.00297103	10.4188	-8.87658e-07
	10.7086	0.0034409		0.0587185	10.4332	1.15676e-06	1.15676		1.25976e-06						10.7059	0.00288787	10.427	8.75602e-07	0.0875602		0.17196									10.7072	0.00159088		0.00192988		0.0222302	10.4318	6.21312e-07	0.621312								10.7059	0.00317009	10.427	-8.87617e-07
	10.7168	0.00341738		0.058317	10.4414	1.12773e-06	1.12773		1.23073e-06						10.7141	0.00306464	10.4352	8.80242e-07	0.0880242		0.172424									10.7154	0.00159492		0.00193392		0.0222867	10.44	6.08777e-07	0.608777								10.7141	0.00338029	10.4352	-8.88973e-07
	10.725	0.00339467		0.0579295	10.4496	1.09791e-06	1.09791		1.20091e-06						10.7222	0.00325204	10.4434	8.81211e-07	0.0881211		0.172521									10.7236	0.0015983		0.0019373		0.0223338	10.4482	5.97365e-07	0.597365								10.7223	0.00360184	10.4434	-8.90329e-07
	10.7332	0.00337233		0.0575483	10.4578	1.07228e-06	1.07228		1.17528e-06						10.7304	0.00344996	10.4516	8.80964e-07	0.0880964		0.172496									10.7318	0.00160105		0.00194005		0.0223723	10.4564	5.88315e-07	0.588315								10.7304	0.00383541	10.4516	-8.8739e-07
	10.7414	0.00335078		0.0571805	10.466	1.04874e-06	1.04874		1.15174e-06						10.7386	0.00365908	10.4598	8.86409e-07	0.0886409		0.173041									10.74	0.00160235		0.00194135		0.0223904	10.4646	5.76904e-07	0.576904								10.7386	0.00408105	10.4598	-8.86886e-07
	10.7496	0.00332899		0.0568087	10.4742	1.02341e-06	1.02341		1.12641e-06						10.7468	0.00387958	10.468	8.8698e-07	0.088698		0.173098									10.7482	0.00160201		0.00194101		0.0223857	10.4728	5.65617e-07	0.565617								10.7468	0.00433852	10.468	-8.84749e-07
	10.7577	0.00330765		0.0564446	10.4823	1.00546e-06	1.00546		1.10846e-06						10.755	0.00411156	10.4761	8.86835e-07	0.0886835		0.173083									10.7564	0.00160011		0.00193911		0.0223591	10.481	5.56241e-07	0.556241								10.755	0.0046073	10.4762	-8.78657e-07
	10.7659	0.00328638		0.0560815	10.4905	9.86042e-07	0.986042		1.08904e-06						10.7632	0.00435489	10.4843	8.89838e-07	0.0889838		0.173384									10.7646	0.00159623		0.00193523		0.0223048	10.4892	5.43302e-07	0.543302								10.7632	0.0048872	10.4843	-8.73465e-07
	10.7741	0.00326472		0.0557119	10.4987	9.61941e-07	0.961941		1.06494e-06						10.7714	0.00460995	10.4925	8.95295e-07	0.0895295		0.173929									10.7727	0.00159027		0.00192927		0.0222216	10.4973	5.33133e-07	0.533133								10.7714	0.00517845	10.4925	-8.65949e-07
	10.7823	0.00324233		0.0553298	10.5069	9.42869e-07	0.942869		1.04587e-06						10.7796	0.00487666	10.5007	9.00648e-07	0.0900648		0.174465									10.7809	0.00158201		0.00192101		0.0221062	10.5055	5.21925e-07	0.521925								10.7796	0.00548044	10.5007	-8.59841e-07
	10.7905	0.00321968		0.0549433	10.5151	9.26914e-07	0.926914		1.02991e-06						10.7878	0.00515469	10.5089	9.02431e-07	0.0902431		0.174643									10.7891	0.00157166		0.00191066		0.0219616	10.5137	5.11757e-07	0.511757								10.7878	0.00579215	10.5089	-8.54138e-07
	10.7987	0.00319649		0.0545476	10.5233	9.0713e-07	0.90713		1.01013e-06						10.796	0.00544327	10.5171	9.09418e-07	0.0909418		0.175342									10.7973	0.00155924		0.00189824		0.021788	10.5219	5.05435e-07	0.505435								10.796	0.00611424	10.5171	-8.43774e-07
	10.8069	0.00317273		0.0541422	10.5315	8.88629e-07	0.888629		9.91629e-07						10.8041	0.0057426	10.5253	9.2249e-07	0.092249		0.176649									10.8055	0.00154438		0.00188338		0.0215804	10.5301	4.96978e-07	0.496978								10.8042	0.00644637	10.5253	-8.30737e-07
	10.8151	0.00314863		0.053731	10.5397	8.75223e-07	0.875223		9.78223e-07						10.8123	0.00605232	10.5335	9.32231e-07	0.0932231		0.177623									10.8137	0.00152714		0.00186614		0.0213395	10.5383	4.87114e-07	0.487114								10.8123	0.00678731	10.5335	-8.13457e-07
	10.8233	0.00312404		0.0533113	10.5479	8.61948e-07	0.861948		9.64948e-07						10.8205	0.00637182	10.5417	9.39015e-07	0.0939015		0.178301									10.8219	0.00150708		0.00184608		0.0210592	10.5465	4.83136e-07	0.483136								10.8205	0.00713661	10.5417	-7.98787e-07
	10.8315	0.00309878		0.0528802	10.5561	8.45387e-07	0.845387		9.48387e-07						10.8287	0.0067002	10.5499	9.47816e-07	0.0947816		0.179182									10.8301	0.00148461		0.00182361		0.0207452	10.5547	4.80696e-07	0.480696								10.8287	0.00749341	10.5499	-7.83503e-07
	10.8396	0.00307315		0.0524428	10.5642	8.32315e-07	0.832315		9.35315e-07						10.8369	0.00703655	10.558	9.63461e-07	0.0963461		0.180746									10.8383	0.00145941		0.00179841		0.020393	10.5629	4.7642e-07	0.47642								10.8369	0.0078568	10.5581	-7.60732e-07
	10.8478	0.00304711		0.0519984	10.5724	8.2115e-07	0.82115		9.2415e-07						10.8451	0.00737994	10.5662	9.79686e-07	0.0979686		0.182369									10.8465	0.00143229		0.00177129		0.0200141	10.5711	4.69596e-07	0.469596								10.8451	0.00822585	10.5662	-7.37911e-07
	10.856	0.00301993		0.0515347	10.5806	8.09275e-07	0.809275		9.12275e-07						10.8533	0.00772933	10.5744	9.97778e-07	0.0997778		0.184178									10.8546	0.00140317		0.00174217		0.0196072	10.5792	4.68377e-07	0.468377								10.8533	0.00859907	10.5744	-7.08565e-07
	10.8642	0.00299215		0.0510606	10.5888	7.97423e-07	0.797423		9.00423e-07						10.8615	0.00808272	10.5826	1.01689e-06	0.101689		0.186089									10.8628	0.00137174		0.00171074		0.0191679	10.5874	4.68377e-07	0.468377								10.8615	0.00897566	10.5826	-6.76336e-07
	10.8724	0.00296372		0.0505755	10.597	7.85242e-07	0.785242		8.88242e-07						10.8697	0.00843875	10.5908	1.03373e-06	0.103373		0.187773									10.871	0.00133856		0.00167756		0.0187043	10.5956	4.64304e-07	0.464304								10.8697	0.00935395	10.5908	-6.40775e-07
	10.8806	0.00293475		0.0500811	10.6052	7.7418e-07	0.77418		8.7718e-07						10.8779	0.0087963	10.599	1.04958e-06	0.104958		0.189358									10.8792	0.00130396		0.00164296		0.0182209	10.6038	4.61356e-07	0.461356								10.8779	0.00973256	10.599	-5.99188e-07
	10.8888	0.00290528		0.0495781	10.6134	7.60193e-07	0.760193		8.63193e-07						10.886	0.009154	10.6072	1.0717e-06	0.10717		0.19157									10.8874	0.00126751		0.00160651		0.0177115	10.612	4.56467e-07	0.456467								10.8861	0.0101102	10.6072	-5.52016e-07
	10.897	0.00287559		0.0490715	10.6216	7.51474e-07	0.751474		8.54474e-07						10.8942	0.00951058	10.6154	1.10212e-06	0.110212		0.194612									10.8956	0.00123021		0.00156921		0.0171903	10.6202	4.54739e-07	0.454739								10.8942	0.010485	10.6154	-5.00457e-07
	10.9052	0.00284543		0.0485568	10.6298	7.47352e-07	0.747352		8.50352e-07						10.9024	0.00986398	10.6236	1.13255e-06	0.113255		0.197655									10.9038	0.00119174		0.00153074		0.0166527	10.6284	4.57691e-07	0.457691								10.9024	0.0108558	10.6236	-4.4809e-07
	10.9133	0.00281548		0.0480457	10.6379	7.39047e-07	0.739047		8.42047e-07						10.9106	0.0102123	10.6317	1.16392e-06	0.116392		0.200792									10.912	0.00115226		0.00149126		0.0161011	10.6366	4.57438e-07	0.457438								10.9106	0.0112211	10.6318	-3.79006e-07
	10.9215	0.00278541		0.0475327	10.6461	7.28091e-07	0.728091		8.31091e-07						10.9188	0.0105543	10.6399	1.20046e-06	0.120046		0.204446									10.9202	0.00111187		0.00145087		0.0155366	10.6448	4.57185e-07	0.457185								10.9188	0.0115792	10.6399	-2.99078e-07
	10.9297	0.00275548		0.0470219	10.6543	7.2041e-07	0.72041		8.2341e-07						10.927	0.0108887	10.6481	1.24291e-06	0.124291		0.208691									10.9283	0.00107086		0.00140986		0.0149637	10.653	4.56677e-07	0.456677								10.927	0.0119281	10.6481	-2.14607e-07
	10.9379	0.00272507		0.0465029	10.6625	7.12101e-07	0.712101		8.15101e-07						10.9352	0.0112136	10.6563	1.28222e-06	0.128222		0.212622									10.9365	0.00102898		0.00136798		0.0143785	10.6611	4.54645e-07	0.454645								10.9352	0.0122666	10.6563	-1.15648e-07
	10.9461	0.00269524		0.0459939	10.6707	7.03809e-07	0.703809		8.06809e-07						10.9434	0.0115277	10.6645	1.32518e-06	0.132518		0.216918									10.9447	0.00098679		0.00132579		0.0137889	10.6693	4.51794e-07	0.451794								10.9434	0.012593	10.6645	2.92611e-09
	10.9543	0.00266522		0.0454815	10.6789	6.99267e-07	0.699267		8.02267e-07						10.9516	0.01183	10.6727	1.37944e-06	0.137944		0.222344									10.9529	0.000944232		0.00128323		0.0131942	10.6775	4.50878e-07	0.450878								10.9516	0.0129058	10.6727	1.39983e-07
	10.9625	0.00263535		0.0449718	10.6871	6.91978e-07	0.691978		7.94978e-07						10.9597	0.0121185	10.6809	1.42995e-06	0.142995		0.227395									10.9611	0.000901757		0.00124076		0.0126007	10.6857	4.52913e-07	0.452913								10.9598	0.0132044	10.6809	3.01983e-07
	10.9707	0.00260572		0.0444663	10.6953	6.84703e-07	0.684703		7.87703e-07						10.9679	0.0123923	10.6891	1.48443e-06	0.148443		0.232843									10.9693	0.000859809		0.00119881		0.0120145	10.6939	4.53132e-07	0.453132								10.9679	0.0134869	10.6891	4.94044e-07
	10.9789	0.00257716		0.0439788	10.7035	6.78431e-07	0.678431		7.81431e-07						10.9761	0.0126503	10.6973	1.55181e-06	0.155181		0.239581									10.9775	0.000818435		0.00115744		0.0114364	10.7021	4.53178e-07	0.453178								10.9761	0.0137525	10.6973	7.11221e-07
	10.9871	0.00254878		0.0434945	10.7117	6.73589e-07	0.673589		7.76589e-07						10.9843	0.0128915	10.7055	1.62106e-06	0.162106		0.246506									10.9857	0.00077716		0.00111616		0.0108596	10.7103	4.52031e-07	0.452031								10.9843	0.0140008	10.7055	9.65871e-07
	10.9952	0.00252072		0.0430157	10.7198	6.70484e-07	0.670484		7.73484e-07						10.9925	0.0131158	10.7136	1.69261e-06	0.169261		0.253661									10.9939	0.00073651		0.00107551		0.0102916	10.7185	4.50884e-07	0.450884								10.9925	0.0142311	10.7137	1.25995e-06
	11.0034	0.00249338		0.0425491	10.728	6.62686e-07	0.662686		7.65686e-07						11.0007	0.0133225	10.7218	1.77124e-06	0.177124		0.261524									11.0021	0.000696581		0.00103558		0.00973367	10.7267	4.50783e-07	0.450783								11.0007	0.0144424	10.7218	1.59302e-06
	11.0116	0.00246662		0.0420925	10.7362	6.53072e-07	0.653072		7.56072e-07						11.0089	0.0135095	10.73	1.857e-06	0.1857		0.2701									11.0102	0.000657288		0.000996288		0.00918461	10.7348	4.51854e-07	0.451854								11.0089	0.014633	10.73	1.97205e-06
	11.0198	0.00244014		0.0416407	10.7444	6.47205e-07	0.647205		7.50205e-07						11.0171	0.013678	10.7382	1.9494e-06	0.19494		0.27934									11.0184	0.000618768		0.000957768		0.00864635	10.743	4.52288e-07	0.452288								11.0171	0.0148043	10.7382	2.40088e-06
	11.028	0.00241389		0.0411927	10.7526	6.45313e-07	0.645313		7.48313e-07						11.0253	0.0138282	10.7464	2.0537e-06	0.20537		0.28977									11.0266	0.000581405		0.000920405		0.00812425	10.7512	4.52404e-07	0.452404								11.0253	0.0149568	10.7464	2.87846e-06
	11.0362	0.00238797		0.0407504	10.7608	6.39157e-07	0.639157		7.42157e-07						11.0335	0.0139619	10.7546	2.16688e-06	0.216688		0.301088									11.0348	0.000544794		0.000883794		0.00761267	10.7594	4.49208e-07	0.449208								11.0335	0.0150924	10.7546	3.40376e-06
	11.0444	0.00236198		0.0403069	10.769	6.29322e-07	0.629322		7.32322e-07						11.0416	0.0140772	10.7628	2.28613e-06	0.228613		0.313013									11.043	0.000509024		0.000848024		0.00711285	10.7676	4.46012e-07	0.446012								11.0417	0.0152099	10.7628	3.97743e-06
	11.0526	0.0023369		0.0398788	10.7772	6.21336e-07	0.621336		7.24336e-07						11.0498	0.0141744	10.771	2.42203e-06	0.242203		0.326603									11.0512	0.000473905		0.000812905		0.00662211	10.7758	4.4458e-07	0.44458								11.0498	0.01531	10.771	4.59994e-06
	11.0608	0.00231216		0.0394566	10.7854	6.15674e-07	0.615674		7.18674e-07						11.058	0.0142543	10.7792	2.57881e-06	0.257881		0.342281									11.0594	0.000439893		0.000778893		0.00614684	10.784	4.43356e-07	0.443356								11.058	0.0153927	10.7792	5.2662e-06
	11.069	0.00228819		0.0390476	10.7936	6.1083e-07	0.61083		7.1383e-07						11.0662	0.0143176	10.7874	2.75189e-06	0.275189		0.359589									11.0676	0.000406853		0.000745853		0.00568515	10.7922	4.3451e-07	0.43451								11.0662	0.0154592	10.7874	5.97556e-06
	11.0771	0.00226435		0.0386407	10.8017	6.07013e-07	0.607013		7.10013e-07						11.0744	0.0143653	10.7955	2.94947e-06	0.294947		0.379347									11.0758	0.000374984		0.000713984		0.00523983	10.8004	4.30125e-07	0.430125								11.0744	0.0155107	10.7956	6.72464e-06
	11.0853	0.00224131		0.0382476	10.8099	6.01355e-07	0.601355		7.04355e-07						11.0826	0.0143979	10.8037	3.18151e-06	0.318151		0.402551									11.084	0.000344404		0.000683404		0.00481253	10.8086	4.286e-07	0.4286								11.0826	0.015548	10.8037	7.50649e-06
	11.0935	0.00221816		0.0378526	10.8181	5.92046e-07	0.592046		6.95046e-07						11.0908	0.0144164	10.8119	3.44906e-06	0.344906		0.429306									11.0921	0.000314447		0.000653447		0.00439392	10.8167	4.22799e-07	0.422799								11.0908	0.0155723	10.8119	8.31348e-06
	11.1017	0.0021957		0.0374694	10.8263	5.82922e-07	0.582922		6.85922e-07						11.099	0.0144217	10.8201	3.75565e-06	0.375565		0.459965									11.1003	0.000285659		0.000624659		0.00399165	10.8249	4.15871e-07	0.415871								11.099	0.0155845	10.8201	9.14351e-06
	11.1099	0.00217351		0.0370907	10.8345	5.76548e-07	0.576548		6.79548e-07						11.1072	0.0144154	10.8283	4.1049e-06	0.41049		0.49489									11.1085	0.000258064		0.000597064		0.00360606	10.8331	4.09974e-07	0.409974								11.1072	0.0155861	10.8283	9.99006e-06
	11.1181	0.00215189		0.0367218	10.8427	5.70799e-07	0.570799		6.73799e-07						11.1154	0.0143979	10.8365	4.49682e-06	0.449682		0.534082									11.1167	0.000231276		0.000570276		0.00323173	10.8413	4.09154e-07	0.409154								11.1154	0.0155784	10.8365	1.08425e-05
	11.1263	0.00213092		0.0363639	10.8509	5.58318e-07	0.558318		6.61318e-07						11.1235	0.0143706	10.8447	4.93398e-06	0.493398		0.577798									11.1249	0.000205162		0.000544162		0.00286682	10.8495	4.05079e-07	0.405079								11.1236	0.0155627	10.8447	1.16962e-05
	11.1345	0.00211063		0.0360176	10.8591	5.52048e-07	0.552048		6.55048e-07						11.1317	0.014334	10.8529	5.41828e-06	0.541828		0.626228									11.1331	0.000180216		0.000519216		0.00251824	10.8577	3.99284e-07	0.399284								11.1317	0.0155401	10.8529	1.25405e-05
	11.1427	0.00209057		0.0356752	10.8673	5.4874e-07	0.54874		6.5174e-07						11.1399	0.0142895	10.8611	5.94413e-06	0.594413		0.678813									11.1413	0.000156461		0.000495461		0.0021863	10.8659	3.92865e-07	0.392865								11.1399	0.0155115	10.8611	1.3371e-05
	11.1509	0.00207116		0.035344	10.8755	5.38092e-07	0.538092		6.41092e-07						11.1481	0.0142385	10.8693	6.5134e-06	0.65134		0.73574									11.1495	0.000134208		0.000473208		0.00187535	10.8741	3.84018e-07	0.384018								11.1481	0.0154786	10.8693	1.41811e-05
	11.159	0.00205251		0.0350259	10.8836	5.30614e-07	0.530614		6.33614e-07						11.1563	0.0141819	10.8774	7.12267e-06	0.712267		0.796667									11.1577	0.000113413		0.000452413		0.00158477	10.8823	3.778e-07	0.3778								11.1563	0.0154424	10.8775	1.49693e-05
	11.1672	0.00203456		0.0347194	10.8918	5.25156e-07	0.525156		6.28156e-07						11.1645	0.0141201	10.8856	7.76273e-06	0.776273		0.860673									11.1659	9.31298e-05		0.00043213		0.00130135	10.8905	3.68938e-07	0.368938								11.1645	0.0154041	10.8856	1.5726e-05
	11.1754	0.0020172		0.0344233	10.9	5.17663e-07	0.517663		6.20663e-07						11.1727	0.0140547	10.8938	8.42884e-06	0.842884		0.927284									11.174	7.36918e-05		0.000412692		0.00102973	10.8986	3.6243e-07	0.36243								11.1727	0.0153647	10.8938	1.64462e-05
	11.1836	0.00199999		0.0341295	10.9082	5.10286e-07	0.510286		6.13286e-07						11.1809	0.0139868	10.902	9.11893e-06	0.911893		0.996293									11.1822	5.53941e-05		0.000394394		0.000774049	10.9068	3.56622e-07	0.356622								11.1809	0.0153251	10.902	1.71309e-05
	11.1918	0.0019838		0.0338533	10.9164	5.02895e-07	0.502895		6.05895e-07						11.1891	0.0139172	10.9102	9.82052e-06	0.982052		1.06645									11.1904	3.76354e-05		0.000376635		0.000525898	10.915	3.49301e-07	0.349301								11.1891	0.0152863	10.9102	1.77721e-05
	11.2	0.00196824		0.0335877	10.9246	4.96942e-07	0.496942		5.99942e-07						11.1973	0.0138465	10.9184	1.05181e-05	1.05181		1.13621									11.1986	2.07431e-05		0.000359743		0.000289853	10.9232	3.43084e-07	0.343084								11.1973	0.0152491	10.9184	1.83634e-05
	11.2082	0.00195294		0.0333267	10.9328	4.92911e-07	0.492911		5.95911e-07						11.2054	0.0137758	10.9266	1.12163e-05	1.12163		1.20603									11.2068	4.7952e-06		0.000343795		6.70057e-05	10.9314	3.35545e-07	0.335545								11.2055	0.0152142	10.9266	1.89105e-05
	11.2164	0.00193732		0.0330601	10.941	4.86641e-07	0.486641		5.89641e-07						11.2136	0.0137048	10.9348	1.19048e-05	1.19048		1.27488									11.215	-1.02157e-05		0.000328784		-0.000142749	10.9396	3.28224e-07	0.328224								11.2136	0.0151824	10.9348	1.94072e-05
	11.2246	0.00192263		0.0328095	10.9492	4.78552e-07	0.478552		5.81552e-07						11.2218	0.0136348	10.943	1.25679e-05	1.25679		1.34119									11.2232	-2.46492e-05		0.000314351		-0.000344435	10.9478	3.16408e-07	0.316408								11.2218	0.0151546	10.943	1.98483e-05
	11.2327	0.00190789		0.0325578	10.9574	4.70345e-07	0.470345		5.73345e-07						11.23	0.0135664	10.9512	1.32082e-05	1.32082		1.40522									11.2314	-3.83771e-05		0.000300623		-0.000536262	10.956	3.08056e-07	0.308056								11.23	0.0151314	10.9512	2.0237e-05
	11.2409	0.00189375		0.0323166	10.9655	4.62648e-07	0.462648		5.65648e-07						11.2382	0.0135	10.9593	1.38161e-05	1.38161		1.46601									11.2396	-5.11811e-05		0.000287819		-0.000715178	10.9642	3.05922e-07	0.305922								11.2382	0.015113	10.9594	2.05719e-05
	11.2491	0.00187985		0.0320794	10.9737	4.55577e-07	0.455577		5.58577e-07						11.2464	0.0134358	10.9675	1.43844e-05	1.43844		1.52284									11.2478	-6.32396e-05		0.00027576		-0.000883678	10.9724	2.98589e-07	0.298589								11.2464	0.0150993	10.9675	2.08561e-05
	11.2573	0.00186683		0.0318572	10.9819	4.48899e-07	0.448899		5.51899e-07						11.2546	0.0133742	10.9757	1.49153e-05	1.49153		1.57593									11.2559	-7.48484e-05		0.000264152		-0.00104589	10.9805	2.89132e-07	0.289132								11.2546	0.0150902	10.9757	2.10898e-05
	11.2655	0.00185393		0.031637	10.9901	4.45285e-07	0.445285		5.48285e-07						11.2628	0.0133154	10.9839	1.54e-05	1.54		1.6244									11.2641	-8.55216e-05		0.000253478		-0.00119503	10.9887	2.80063e-07	0.280063								11.2628	0.0150866	10.9839	2.12716e-05
	11.2737	0.00184092		0.031415	10.9983	4.36981e-07	0.436981		5.39981e-07						11.271	0.0132597	10.9921	1.58379e-05	1.58379		1.66819									11.2723	-9.54501e-05		0.00024355		-0.00133377	10.9969	2.73541e-07	0.273541								11.271	0.0150879	10.9921	2.14043e-05
	11.2819	0.00182799		0.0311944	11.0065	4.32136e-07	0.432136		5.35136e-07						11.2792	0.013207	11.0003	1.62297e-05	1.62297		1.70737									11.2805	-0.000104941		0.000234059		-0.00146639	11.0051	2.65406e-07	0.265406								11.2792	0.0150942	11.0003	2.14904e-05
	11.2901	0.00181508		0.030974	11.0147	4.26285e-07	0.426285		5.29285e-07						11.2873	0.0131574	11.0085	1.65704e-05	1.65704		1.74144									11.2887	-0.000113641		0.000225359		-0.00158796	11.0133	2.5644e-07	0.25644								11.2873	0.0151055	11.0085	2.14913e-05
	11.2983	0.00180246		0.0307588	11.0229	4.15331e-07	0.415331		5.18331e-07						11.2955	0.013111	11.0167	1.68625e-05	1.68625		1.77065									11.2969	-0.000121669		0.000217331		-0.00170014	11.0215	2.52576e-07	0.252576								11.2955	0.0151215	11.0167	2.14848e-05
	11.3065	0.00179019		0.0305493	11.0311	4.11615e-07	0.411615		5.14615e-07						11.3037	0.0130686	11.0249	1.71116e-05	1.71116		1.79556									11.3051	-0.000129091		0.000209909		-0.00180386	11.0297	2.51453e-07	0.251453								11.3037	0.0151422	11.0249	2.14782e-05
	11.3146	0.00177815		0.0303438	11.0392	4.06365e-07	0.406365		5.09365e-07						11.3119	0.0130293	11.033	1.73122e-05	1.73122		1.81562									11.3133	-0.000135787		0.000203213		-0.00189742	11.0379	2.47276e-07	0.247276								11.3119	0.0151674	11.0331	2.13935e-05
	11.3228	0.00176595		0.0301356	11.0474	3.99485e-07	0.399485		5.02485e-07						11.3201	0.012993	11.0412	1.74676e-05	1.74676		1.83116									11.3215	-0.000141878		0.000197122		-0.00198253	11.0461	2.37005e-07	0.237005								11.3201	0.0151962	11.0412	2.12732e-05
	11.331	0.00175391		0.0299302	11.0556	3.94142e-07	0.394142		4.97142e-07						11.3283	0.0129596	11.0494	1.75794e-05	1.75794		1.84234									11.3296	-0.000147428		0.000191572		-0.00206009	11.0543	2.28648e-07	0.228648								11.3283	0.0152285	11.0494	2.11201e-05
	11.3392	0.00174158		0.0297198	11.0638	3.86956e-07	0.386956		4.89956e-07						11.3365	0.0129295	11.0576	1.76528e-05	1.76528		1.84968									11.3378	-0.000152518		0.000186482		-0.0021312	11.0624	2.24174e-07	0.224174								11.3365	0.0152639	11.0576	2.09384e-05
	11.3474	0.00172959		0.0295152	11.072	3.82325e-07	0.382325		4.85325e-07						11.3447	0.0129022	11.0658	1.76617e-05	1.76617		1.85057									11.346	-0.00015714		0.00018186		-0.0021958	11.0706	2.17555e-07	0.217555								11.3447	0.0153024	11.0658	2.07264e-05
	11.3556	0.00171766		0.0293116	11.0802	3.78295e-07	0.378295		4.81295e-07						11.3529	0.0128773	11.074	1.76563e-05	1.76563		1.85003									11.3542	-0.000161339		0.000177661		-0.00225447	11.0788	2.08691e-07	0.208691								11.3529	0.0153431	11.074	2.04862e-05
	11.3638	0.00170599		0.0291124	11.0884	3.69683e-07	0.369683		4.72683e-07						11.361	0.0128547	11.0822	1.7651e-05	1.7651		1.8495									11.3624	-0.000164989		0.000174011		-0.00230546	11.087	2.00455e-07	0.200455								11.3611	0.0153854	11.0822	2.02276e-05
	11.372	0.00169399		0.0289077	11.0966	3.61188e-07	0.361188		4.64188e-07						11.3692	0.0128343	11.0904	1.75807e-05	1.75807		1.84247									11.3706	-0.000168243		0.000170757		-0.00235094	11.0952	1.95561e-07	0.195561								11.3692	0.015429	11.0904	1.99513e-05
	11.3802	0.00168245		0.0287108	11.1048	3.53591e-07	0.353591		4.56591e-07						11.3774	0.0128158	11.0986	1.74918e-05	1.74918		1.83358									11.3788	-0.000171144		0.000167856		-0.00239148	11.1034	1.95152e-07	0.195152								11.3774	0.0154734	11.0986	1.96587e-05
	11.3884	0.00167073		0.0285108	11.113	3.46712e-07	0.346712		4.49712e-07						11.3856	0.0127991	11.1068	1.73759e-05	1.73759		1.82199									11.387	-0.000173716		0.000165284		-0.00242741	11.1116	1.91492e-07	0.191492								11.3856	0.015518	11.1068	1.93473e-05
	11.3965	0.00165928		0.0283153	11.1211	3.44319e-07	0.344319		4.47319e-07						11.3938	0.0127837	11.1149	1.72324e-05	1.72324		1.80764									11.3952	-0.000175994		0.000163006		-0.00245925	11.1198	1.83649e-07	0.183649								11.3938	0.0155628	11.115	1.90225e-05
	11.4047	0.00164785		0.0281202	11.1293	3.3754e-07	0.33754		4.4054e-07						11.402	0.0127697	11.1231	1.70712e-05	1.70712		1.79152									11.4034	-0.000178006		0.000160994		-0.00248736	11.128	1.7765e-07	0.17765								11.402	0.0156066	11.1231	1.86906e-05
	11.4129	0.00163684		0.0279325	11.1375	3.27418e-07	0.327418		4.30418e-07						11.4102	0.0127563	11.1313	1.68963e-05	1.68963		1.77403									11.4115	-0.000179507		0.000159493		-0.00250834	11.1361	1.75405e-07	0.175405								11.4102	0.0156492	11.1313	1.83483e-05
	11.4211	0.00162577		0.0277435	11.1457	3.25623e-07	0.325623		4.28623e-07						11.4184	0.0127431	11.1395	1.67064e-05	1.67064		1.75504									11.4197	-0.000180823		0.000158177		-0.00252672	11.1443	1.7072e-07	0.17072								11.4184	0.0156901	11.1395	1.79987e-05
	11.4293	0.001615		0.0275597	11.1539	3.20675e-07	0.320675		4.23675e-07						11.4266	0.0127303	11.1477	1.65007e-05	1.65007		1.73447									11.4279	-0.000182041		0.000156959		-0.00254374	11.1525	1.66857e-07	0.166857								11.4266	0.0157296	11.1477	1.76484e-05
	11.4375	0.00160419		0.0273753	11.1621	3.11366e-07	0.311366		4.14366e-07						11.4348	0.0127174	11.1559	1.62823e-05	1.62823		1.71263									11.4361	-0.000183168		0.000155832		-0.00255949	11.1607	1.65586e-07	0.165586								11.4348	0.0157668	11.1559	1.72964e-05
	11.4457	0.00159298		0.0271839	11.1703	3.0876e-07	0.30876		4.1176e-07						11.4429	0.0127043	11.1641	1.6059e-05	1.6059		1.6903									11.4443	-0.000183806		0.000155194		-0.00256841	11.1689	1.64315e-07	0.164315								11.443	0.0158006	11.1641	1.69419e-05
	11.4539	0.00158187		0.0269944	11.1785	3.04787e-07	0.304787		4.07787e-07						11.4511	0.0126911	11.1723	1.58254e-05	1.58254		1.66694									11.4525	-0.000184422		0.000154578		-0.00257702	11.1771	1.55966e-07	0.155966								11.4511	0.0158309	11.1723	1.65875e-05
	11.4621	0.00157089		0.0268069	11.1867	3.00814e-07	0.300814		4.03814e-07						11.4593	0.0126776	11.1805	1.55848e-05	1.55848		1.64288									11.4607	-0.000184925		0.000154075		-0.00258405	11.1853	1.52297e-07	0.152297								11.4593	0.0158581	11.1805	1.6234e-05
	11.4703	0.00156028		0.0266259	11.1949	2.95869e-07	0.295869		3.98869e-07						11.4675	0.0126633	11.1887	1.53455e-05	1.53455		1.61895									11.4689	-0.000185382		0.000153618		-0.00259043	11.1935	1.51179e-07	0.151179								11.4675	0.0158823	11.1887	1.58847e-05
	11.4784	0.00154911		0.0264354	11.203	2.93422e-07	0.293422		3.96422e-07						11.4757	0.0126483	11.1968	1.50996e-05	1.50996		1.59436									11.4771	-0.000185567		0.000153433		-0.00259302	11.2017	1.46395e-07	0.146395								11.4757	0.0159027	11.1969	1.5536e-05
	11.4866	0.00153788		0.0262437	11.2112	2.90974e-07	0.290974		3.93974e-07						11.4839	0.0126319	11.205	1.48507e-05	1.48507		1.56947									11.4853	-0.000185649		0.000153351		-0.00259417	11.2099	1.42626e-07	0.142626								11.4839	0.0159187	11.205	1.51917e-05
	11.4948	0.0015266		0.0260511	11.2194	2.85418e-07	0.285418		3.88418e-07						11.4921	0.0126137	11.2132	1.46019e-05	1.46019		1.54459									11.4934	-0.000185803		0.000153197		-0.00259632	11.218	1.4039e-07	0.14039								11.4921	0.0159304	11.2132	1.48566e-05
	11.503	0.00151591		0.0258687	11.2276	2.81703e-07	0.281703		3.84703e-07						11.5003	0.012594	11.2214	1.43503e-05	1.43503		1.51943									11.5016	-0.000186028		0.000152972		-0.00259945	11.2262	1.36113e-07	0.136113								11.5003	0.0159379	11.2214	1.45249e-05
	11.5112	0.0015049		0.0256808	11.2358	2.78896e-07	0.278896		3.81896e-07						11.5085	0.0125734	11.2296	1.41008e-05	1.41008		1.49448									11.5098	-0.000186372		0.000152628		-0.00260426	11.2344	1.32046e-07	0.132046								11.5085	0.0159412	11.2296	1.42001e-05
	11.5194	0.00149428		0.0254997	11.244	2.7335e-07	0.27335		3.7635e-07						11.5167	0.012551	11.2378	1.38546e-05	1.38546		1.46986									11.518	-0.000186342		0.000152658		-0.00260385	11.2426	1.31737e-07	0.131737								11.5167	0.0159402	11.2378	1.38788e-05
	11.5276	0.0014836		0.0253173	11.2522	2.68607e-07	0.268607		3.71607e-07						11.5248	0.0125269	11.246	1.36137e-05	1.36137		1.44577									11.5262	-0.000186192		0.000152808		-0.00260175	11.2508	1.2858e-07	0.12858								11.5249	0.0159347	11.246	1.35675e-05
	11.5358	0.00147329		0.0251415	11.2604	2.65599e-07	0.265599		3.68599e-07						11.533	0.0125003	11.2542	1.33778e-05	1.33778		1.42218									11.5344	-0.0001861		0.0001529		-0.00260047	11.259	1.24106e-07	0.124106								11.533	0.0159242	11.2542	1.3267e-05
	11.544	0.00146284		0.0249631	11.2686	2.64935e-07	0.264935		3.67935e-07						11.5412	0.0124716	11.2624	1.31409e-05	1.31409		1.39849									11.5426	-0.000186062		0.000152938		-0.00259994	11.2672	1.23188e-07	0.123188								11.5412	0.015909	11.2624	1.29687e-05
	11.5522	0.00145224		0.0247822	11.2768	2.60296e-07	0.260296		3.63296e-07						11.5494	0.0124412	11.2706	1.29068e-05	1.29068		1.37508									11.5508	-0.000185868		0.000153132		-0.00259723	11.2754	1.19121e-07	0.119121								11.5494	0.0158893	11.2706	1.26807e-05
	11.5603	0.00144172		0.0246028	11.2849	2.53428e-07	0.253428		3.56428e-07						11.5576	0.0124083	11.2787	1.268e-05	1.268		1.3524									11.559	-0.000185611		0.000153389		-0.00259363	11.2836	1.17489e-07	0.117489								11.5576	0.0158652	11.2788	1.24033e-05
	11.5685	0.00143161		0.0244303	11.2931	2.53473e-07	0.253473		3.56473e-07						11.5658	0.0123731	11.2869	1.24587e-05	1.24587		1.33027									11.5672	-0.000185423		0.000153577		-0.002591	11.2918	1.1596e-07	0.11596								11.5658	0.0158359	11.2869	1.21327e-05
	11.5767	0.00142159		0.0242593	11.3013	2.53517e-07	0.253517		3.56517e-07						11.574	0.0123362	11.2951	1.22392e-05	1.22392		1.30832									11.5753	-0.00018521		0.00015379		-0.00258803	11.2999	1.1047e-07	0.11047								11.574	0.0158017	11.2951	1.18697e-05
	11.5849	0.00141181		0.0240924	11.3095	2.52853e-07	0.252853		3.55853e-07						11.5822	0.012297	11.3033	1.20236e-05	1.20236		1.28676									11.5835	-0.00018493		0.00015407		-0.00258412	11.3081	1.09142e-07	0.109142								11.5822	0.015763	11.3033	1.16091e-05
	11.5931	0.00140186		0.0239225	11.3177	2.48622e-07	0.248622		3.51622e-07						11.5904	0.0122556	11.3115	1.18168e-05	1.18168		1.26608									11.5917	-0.000184726		0.000154274		-0.00258127	11.3163	1.09169e-07	0.109169								11.5904	0.01572	11.3115	1.13613e-05
	11.6013	0.00139207		0.0237554	11.3259	2.43991e-07	0.243991		3.46991e-07						11.5986	0.0122119	11.3197	1.16127e-05	1.16127		1.24567									11.5999	-0.000184613		0.000154387		-0.00257969	11.3245	1.09056e-07	0.109056								11.5986	0.0156722	11.3197	1.11248e-05
	11.6095	0.00138281		0.0235975	11.3341	2.43524e-07	0.243524		3.46524e-07						11.6067	0.012166	11.3279	1.1414e-05	1.1414		1.2258									11.6081	-0.000184579		0.000154421		-0.00257921	11.3327	1.08942e-07	0.108942								11.6068	0.0156197	11.3279	1.08932e-05
	11.6177	0.00137357		0.0234398	11.3423	2.39801e-07	0.239801		3.42801e-07						11.6149	0.012118	11.3361	1.12224e-05	1.12224		1.20664									11.6163	-0.00018442		0.00015458		-0.002577	11.3409	1.08435e-07	0.108435								11.6149	0.0155627	11.3361	1.06733e-05
	11.6259	0.0013649		0.0232918	11.3505	2.31814e-07	0.231814		3.34814e-07						11.6231	0.0120681	11.3443	1.10335e-05	1.10335		1.18775									11.6245	-0.000183817		0.000155183		-0.00256857	11.3491	1.04669e-07	0.104669								11.6231	0.0155014	11.3443	1.04555e-05
	11.634	0.0013561		0.0231416	11.3587	2.30327e-07	0.230327		3.33327e-07						11.6313	0.012016	11.3525	1.08506e-05	1.08506		1.16946									11.6327	-0.000182647		0.000156353		-0.00255222	11.3573	1.03547e-07	0.103547								11.6313	0.0154362	11.3525	1.02407e-05
	11.6422	0.00134767		0.0229978	11.3668	2.29714e-07	0.229714		3.32714e-07						11.6395	0.0119616	11.3606	1.0674e-05	1.0674		1.1518									11.6409	-0.000181635		0.000157365		-0.00253807	11.3655	9.96841e-08	0.0996841								11.6395	0.0153674	11.3606	1.00379e-05
	11.6504	0.00133913		0.022852	11.375	2.29101e-07	0.229101		3.32101e-07						11.6477	0.011905	11.3688	1.05005e-05	1.05005		1.13445									11.6491	-0.000180729		0.000158271		-0.00252541	11.3737	9.79514e-08	0.0979514								11.6477	0.015295	11.3688	9.83808e-06
	11.6586	0.00133086		0.022711	11.3832	2.26194e-07	0.226194		3.29194e-07						11.6559	0.0118466	11.377	1.03348e-05	1.03348		1.11788									11.6572	-0.000179917		0.000159083		-0.00251406	11.3818	9.60204e-08	0.0960204								11.6559	0.0152193	11.377	9.64395e-06
	11.6668	0.00132217		0.0225627	11.3914	2.24562e-07	0.224562		3.27562e-07						11.6641	0.011786	11.3852	1.01753e-05	1.01753		1.10193									11.6654	-0.000179196		0.000159804		-0.002504	11.39	9.56122e-08	0.0956122								11.6641	0.0151402	11.3852	9.45965e-06
	11.675	0.00131361		0.0224166	11.3996	2.2293e-07	0.22293		3.2593e-07						11.6723	0.0117234	11.3934	1.00202e-05	1.00202		1.08642									11.6736	-0.000178421		0.000160579		-0.00249317	11.3982	9.7854e-08	0.097854								11.6723	0.0150579	11.3934	9.28446e-06
	11.6832	0.00130454		0.0222618	11.4078	2.19516e-07	0.219516		3.22516e-07						11.6805	0.0116589	11.4016	9.87012e-06	0.987012		1.07141									11.6818	-0.000177699		0.000161301		-0.00248307	11.4064	9.80845e-08	0.0980845								11.6805	0.0149728	11.4016	9.11278e-06
	11.6914	0.00129583		0.0221132	11.416	2.19055e-07	0.219055		3.22055e-07						11.6886	0.0115927	11.4098	9.72058e-06	0.972058		1.05646									11.69	-0.000177022		0.000161978		-0.00247361	11.4146	9.77686e-08	0.0977686								11.6886	0.0148847	11.4098	8.93983e-06
	11.6996	0.00128735		0.0219683	11.4242	2.18594e-07	0.218594		3.21594e-07						11.6968	0.0115248	11.418	9.5752e-06	0.95752		1.04192									11.6982	-0.000176116		0.000162884		-0.00246095	11.4228	9.74527e-08	0.0974527								11.6968	0.0147936	11.418	8.77769e-06
	11.7078	0.00127914		0.0218283	11.4324	2.16608e-07	0.216608		3.19608e-07						11.705	0.0114549	11.4262	9.43238e-06	0.943238		1.02764									11.7064	-0.000175067		0.000163933		-0.0024463	11.431	9.5925e-08	0.095925								11.705	0.0146994	11.4262	8.62269e-06
[truncated: 524 more rows]
[truncated: 5 more columns]

## Sheet: Fig.1e
	Hsf5
[truncated: 72 more rows]

## Sheet: Fig.3d
	Hsf5 +/- vs Hsf5 KO Testis/body ratio
	4w	body weight(g)	testes weight(mg)	testes/body (mg/g)		8w	body weight(g)	testes weight(mg)	testes/body (mg/g)
	WT	14.7	84.5	5.7483		WT	26.3	171.2	6.50951
[truncated: 19 more rows]

## Sheet: Fig.3h
	Number of pups born by mating Hsf5 +/- and Hsf5 KO male with WT females
[truncated: 7 more rows]

[truncated: 15 more sheets: Fig.4a, Fig.4b, Fig.4e, Fig.4f, Fig.4g, Fig.5a, Fig.5d, Fig.6c, Fig.6j, Fig.6k, Fig.7e, Fig.S1a, Fig.S3b, Fig.S3c, Fig.S4c]
